# Supplementary material for: Whole-genome resequencing reveals Brassica napus origin and genetic loci involved in its improvement
Source: Nat Commun. 2019 Mar 11;10:1154. doi: 10.1038/s41467-019-09134-9 (PMC6411957; doi:10.1038/s41467-019-09134-9)
Supplement: Supplementary file 5 — Supplementary Data 1 [file 41467_2019_9134_MOESM5_ESM.xlsx]

## Sheet: Supplementary Data 1
Supplementary Data 1 Detailed information of the 588 B. napus accessions (608 samples)
Accession number	Accession name	Ecotype	Usage	Source	Regions	Oil quality	Registration year
R001	Ky001	Semi-Winter	Oilseed	Chongqing, China	Asia	OO
R002	Ky065	Semi-Winter	Oilseed	Chongqing, China	Asia	OO
R003	Ky104	Semi-Winter	Oilseed	Chongqing, China	Asia	OO
R004	Ky048	Semi-Winter	Oilseed	Chongqing, China	Asia	OO
R005	Wesbrook	Spring	Oilseed	Australia	Oceania	OO	1985
R006	Ky010	Semi-Winter	Oilseed	Chongqing, China	Asia	OO
R007	D446	Semi-Winter	Oilseed	Chongqing, China	Asia
R008	Niklas	Spring	Oilseed	Sweden	Western_Europe	O+	1981
R009	Ky076	Semi-Winter	Oilseed	Chongqing, China	Asia	OO
R010	Zhongshuang11Y	Semi-Winter	Oilseed	Wuhan, China	Asia	OO	2008
R011	Bienvenu	Winter	Oilseed	France	Western_Europe	O+	1987
R012	K279	Semi-Winter	Oilseed	Chongqing, China	Asia	OO
R013	WR110-1	Semi-Winter	Oilseed	Chongqing, China	Asia
R014	Zhongshuang11L	Semi-Winter	Oilseed	Hubei, China	Asia	OO	2007
R015	WR110	Semi-Winter	Oilseed	Chongqing, China	Asia
R016	Youyan10Xuan	Semi-Winter	Oilseed	Guizou, China	Asia	OO	2003
R017	Nanchuan siliqua-2	Winter	Oilseed	Chongqing, China	Asia	++
R018	Ky053	Semi-Winter	Oilseed	Chongqing, China	Asia	OO
R019	WR092	Spring	Oilseed	Chongqing, China	Asia
R020	Ky055	Semi-Winter	Oilseed	Chongqing, China	Asia	OO
R021	Ky001	Semi-Winter	Oilseed	Chongqing, China	Asia	OO
R022	Ky065	Semi-Winter	Oilseed	Chongqing, China	Asia	OO
R023	Ky104	Semi-Winter	Oilseed	Chongqing, China	Asia	OO
R024	Ky048	Semi-Winter	Oilseed	Chongqing, China	Asia	OO
R025	Wesbrook	Spring	Oilseed	Australia	Oceania	OO	1985
R026	Ky010	Semi-Winter	Oilseed	Chongqing, China	Asia	OO
R027	D446	Semi-Winter	Oilseed	Chongqing, China	Asia
R028	Niklas	Spring	Oilseed	Sweden	Western_Europe	O+	1981
R029	Ky076	Semi-Winter	Oilseed	Chongqing, China	Asia	OO
R030	Zhongshuang11Y	Semi-Winter	Oilseed	Wuhan, China	Asia	OO	2008
R031	Bienvenu	Winter	Oilseed	France	Western_Europe	O	1987
R032	K279	Semi-Winter	Oilseed	Chongqing, China	Asia	OO
R033	WR110-1	Semi-Winter	Oilseed	Chongqing, China	Asia
R034	Zhongshuang11L	Semi-Winter	Oilseed	Hubei, China	Asia	OO	2007
R035	WR110	Semi-Winter	Oilseed	Chongqing, China	Asia
R036	Youyan10Xuan	Semi-Winter	Oilseed	Guizou, China	Asia	OO	2003
R037	Nanchuan siliqua-2	Winter	Oilseed	Chongqing, China	Asia	++
R038	Ky053	Semi-Winter	Oilseed	Chongqing, China	Asia	OO
R039	WR092	Spring	Oilseed	Chongqing, China	Asia
R040	Ky055	Semi-Winter	Oilseed	Chongqing, China	Asia	OO
R041	Nunsdale	Winter	Fodder	United_Kingdom	Western_Europe	++
R042	Allure	Winter	Oilseed	Germany	Western_Europe	OO	2000-2007
R043	SW Gospel	Winter	Oilseed	Sweden	Western_Europe	OO	2000-2007
R044	SW Sinatra	Semi-Winter	Oilseed	Sweden	Western_Europe	OO	2000-2007
R045	MOANA	Spring	Fodder	New Zealand	Oceania	++	1972
R046	Musette	Winter	Oilseed	Sweden	Western_Europe	OO
R047	Campari	Winter	Oilseed	Germany	Western_Europe	OO	1996
R048	NK Passion	Winter	Oilseed	France	Western_Europe	OO	2005
R049	Aragon	Winter	Oilseed	Germany	Western_Europe	OO	2000-2007
R050	Lion	Winter	Oilseed	Germany	Western_Europe	OO	2000-2007
R051	Baltia	Winter	Oilseed	Poland	Eastern_Europe	++	1954-1979
R052	Edita	Winter	Oilseed	Germany	Western_Europe	O+	1978
R053	Boston	Winter	Oilseed	France	Western_Europe	OO
R054	Lord	Winter	Oilseed	Germany	Western_Europe	OO	1990-1999
R055	BRISTOL	Winter	Oilseed	France	Western_Europe	OO	1990
R056	Remy	Winter	Oilseed	Germany	Western_Europe	OO	2004
R057	Palu	Winter	Fodder	Italy	Western_Europe	++	1980前
R058	Jantar	Winter	Oilseed	Poland	Eastern_Europe	OO	1984
R059	Montego	Winter	Oilseed	Germany	Western_Europe	OO	2000-2007
R060	CANARD	Winter	Fodder	United_Kingdom	Western_Europe	++	1986
R061	Lirabon	Winter	Oilseed	Germany	Western_Europe	OO	1986
R062	K26-96	Winter	Oilseed	Germany	Western_Europe	++
R063	Sonnengold	Winter	Oilseed	Germany	Western_Europe	++	1972
R064	Laser	Winter	Oilseed	France	Western_Europe	OO	1990-1999
R065	Rapid	Winter	Oilseed	France	Western_Europe	OO	1990-1999
R066	Baros	Winter	Oilseed	Germany	Western_Europe	OO	2006前
R067	Fortis	Winter	Oilseed	Swiss	Western_Europe	OO	2000-2007
R068	Binera	Winter	Fodder	Norway	Western_Europe	OO	1997前
R069	Parapluie	Winter	Fodder	France	Western_Europe	++	1975
R070	Express 617	Winter	Oilseed	Germany	Western_Europe	OO	1993
R071	Mansholts Hamburger	Winter	Oilseed	Netherlands	Western_Europe	++	1899
R072	Skrzeszowicki	Winter	Oilseed	Poland	Eastern_Europe	++	1965
R073	Manitoba	Winter	Oilseed	France	Western_Europe	OO	2005
R074	ChuosenshuQ	Winter	Vegetable	North_Korea	Asia	++	1984
R075	TaisetsuQ	Winter	Vegetable	Japan	Asia	++	1961
R076	Samo	Winter	Fodder	Sweden	Western_Europe	++	1984
R077	Recital	Winter	Oilseed	Swiss	Western_Europe	OO	1990-1999
R078	Tenor	Winter	Oilseed	Sweden	Western_Europe	OO	1990-1999
R079	Lilian	Winter	Oilseed	France	Western_Europe	OO	2000-2007
R080	SLM 0512	Winter	Oilseed	Germany	Western_Europe	OO	1990-1999
R081	Jessica	Winter	Oilseed	Germany	Western_Europe	OO
R082	Licapo	Winter	Fodder	Germany	Western_Europe	OO
R083	JANETZKIS	Winter	Oilseed	Germany	Western_Europe	++	1957
R084	Jet Neuf	Winter	Oilseed	France	Western_Europe	O+	1977
R085	Darmor	Winter	Oilseed	France	Western_Europe	OO	1985
R086	90750	Winter	Oilseed	Chongqing, China	Asia
R087	SWU49	Semi-Winter	Oilseed	Chongqing, China	Asia	OO
R088	Yangguang198	Semi-Winter	Oilseed	Hubei, China	Asia	OO	2011
R089	YangJ6711	Semi-Winter	Oilseed	Jiangshu, China	Asia		~2000
R090	Zheyou17	Semi-Winter	Oilseed	Zejiang, China	Asia	OO	2008
R091	Zhongyou821	Semi-Winter	Oilseed	Hubei, China	Asia	++	1985
R092	Weilong88	Semi-Winter	Oilseed	Shanxi, China	Asia	OO	2008
R093	Qinyou5	Semi-Winter	Oilseed	Shanxi, China	Asia	OO	1998
R094	Fengyou9	Semi-Winter	Oilseed	Henan, China	Asia	OO	2003
R095	Monty	Spring	Oilseed	Australia	Oceania	OO	2001
R096	Ningyou12L	Semi-Winter	Oilseed	Jiangshu, China	Asia	OO	2003
R097	Shilifeng	Semi-Winter	Oilseed	Jiangshu, China	Asia	O	2003
R098	Ningyou10	Semi-Winter	Oilseed	Jiangshu, China	Asia	O	1997
R099	M114	Winter	Oilseed	Chongqing, China	Asia
R100	699	Semi-Winter	Oilseed	Hubei, China	Asia
R101	Can2	Spring	Oilseed	Canada	North_America
R102	Zhongshuang9L1	Semi-Winter	Oilseed	Hubei, China	Asia	OO	2002
R103	WH-37	Semi-Winter	Oilseed	Hubei, China	Asia	OO
R104	WH-58	Semi-Winter	Oilseed	Hubei, China	Asia	OO
R105	WH-56	Semi-Winter	Oilseed	Hubei, China	Asia	OO
R106	WH-57	Semi-Winter	Oilseed	Hubei, China	Asia	OO
R107	Huayou12	Semi-Winter	Oilseed	Hubei, China	Asia	++	1971
R108	Niuerduo	Semi-Winter	Oilseed	Chongqing, China	Asia	++	1979前
R109	JY-16	Semi-Winter	Oilseed	Hubei, China	Asia
R110	Hubei white 1	Winter	Oilseed	Hubei, China	Asia	++	1980
R111	Nanchuan siliqua	Winter	Oilseed	Chongqing, China	Asia	++
R112	IMC103	Semi-Winter	Oilseed	Chongqing, China	Asia	++
R113	Oscar	Spring	Oilseed	Canada	North_America
R114	Campino L	Spring	Oilseed	Germany	Western_Europe	OO	2004
R115	Conny L	Spring	Oilseed	Sweden	Western_Europe		1990前
R116	Wesreo L	Spring	Oilseed	Australia	Oceania	++	1978
R118	Gogatsuna	Spring	Oilseed	Japan	Asia	++	1974
R119	Nakate Chousen L	Spring	Oilseed	North_Korea	Asia	++	1984
R120	Cat.No.117	Spring	Oilseed	Germany	Western_Europe	++
R121	Nonglin43	Winter	Oilseed	Japan	Asia	++	1976
R122	SWU60	Semi-Winter	Oilseed	Chongqing, China	Asia
R123	SWU63	Semi-Winter	Oilseed	Chongqing, China	Asia	OO
R124	SWU64	Semi-Winter	Oilseed	Chongqing, China	Asia	OO
R125	SWU68	Semi-Winter	Oilseed	Chongqing, China	Asia	OO
R126	SWU69	Semi-Winter	Oilseed	Chongqing, China	Asia	OO
R127	SWU70	Semi-Winter	Oilseed	Chongqing, China	Asia	OO
R128	SWU71	Semi-Winter	Oilseed	Chongqing, China	Asia	OO
R129	SWU80	Semi-Winter	Oilseed	Chongqing, China	Asia	OO
R130	SWU88	Semi-Winter	Oilseed	Chongqing, China	Asia	OO
R131	SWU89	Semi-Winter	Oilseed	Chongqing, China	Asia	OO
R132	SWU90	Semi-Winter	Oilseed	Chongqing, China	Asia	OO
R134	SWU94	Semi-Winter	Oilseed	Chongqing, China	Asia	OO
R135	SWU99	Semi-Winter	Oilseed	Chongqing, China	Asia	OO
R136	SWU102	Semi-Winter	Oilseed	Chongqing, China	Asia	OO
R137	SWU110	Semi-Winter	Oilseed	Chongqing, China	Asia	OO
R138	Zhongshuang7	Semi-Winter	Oilseed	Wuhan, China	Asia	OO	1998
R139	Zhongyou589	Semi-Winter	Oilseed	Wuhan, China	Asia	OO	2010
R140	Fuyou4	Semi-Winter	Oilseed	Wuhan, China	Asia	OO	1998
R141	Huyou21	Semi-Winter	Oilseed	Wuhan, China	Asia	OO	2010
R142	Zheshuang3	Semi-Winter	Oilseed	Zejiang, China	Asia	OO	2001
R143	Zhenyou5	Semi-Winter	Oilseed	Jiangshu, China	Asia	OO	2008
R144	Huyou17	Semi-Winter	Oilseed	Shanghai, China	Asia	OO	2005
R145	Zheshuang72	Semi-Winter	Oilseed	Zejiang, China	Asia	OO	2001
R146	Zheshuang8	Semi-Winter	Oilseed	Zejiang, China	Asia	OO	2008
R147	Shuyou1	Semi-Winter	Oilseed	Jiangshu, China	Asia	OO	2003
R148	Zhongshuang4	Semi-Winter	Oilseed	Hubei, China	Asia	++	1993
R149	WR001	Semi-Winter	Oilseed	Chongqing, China	Asia
R150	WR009	Semi-Winter	Oilseed	Chongqing, China	Asia
R151	WR016	Semi-Winter	Oilseed	Chongqing, China	Asia
R152	Shengli rape	Winter	Oilseed	Japan	Asia	++	1953
R153	Taisetsu	Winter	Vegetable	Japan	Asia	++	1961
R154	cresor L	Spring	Oilseed	France	Western_Europe	++	1982
R155	Dae cho sen	Spring	Oilseed	North_Korea	Asia	++	1981
R156	Chuosenshu	Winter	Vegetable	North_Korea	Asia	++	1984
R157	Shaoyeqing	Semi-Winter	Oilseed	Shanghai, China	Asia	++	1975
R158	Ningyou8	Semi-Winter	Oilseed	Jiangshu, China	Asia	O+	1985
R159	Huaiyou6	Semi-Winter	Oilseed	Jiangshu, China	Asia	++	1977
R160	Guangde138	Semi-Winter	Oilseed	Jiangshu, China	Asia		1984前
R161	Gaungde761	Semi-Winter	Oilseed	Jiangshu, China	Asia	++	1981
R162	Tonglinghuaye	Semi-Winter	Oilseed	Anhui, China	Asia	++
R163	Qianyou4	Semi-Winter	Oilseed	Guizou, China	Asia	++	1982
R164	Qianyou331	Semi-Winter	Oilseed	Guizou, China	Asia	++	1985前
R165	Xiangyou15 L	Semi-Winter	Oilseed	Hunan, China	Asia	OO	2003
R166	2012-3546	Semi-Winter	Oilseed	Hubei, China	Asia
R167	2012-K8053	Semi-Winter	Oilseed	Hubei, China	Asia
R168	Huayou2	Semi-Winter	Oilseed	Hubei, China	Asia	++	1962
R169	Huashuang2 L	Semi-Winter	Oilseed	Hubei, China	Asia	OO	1991
R170	Huayou13	Semi-Winter	Oilseed	Hubei, China	Asia	++	1973
R171	Rucabo	Spring	Oilseed	Germany	Western_Europe
R172	Huayou3	Semi-Winter	Oilseed	Hubei, China	Asia	++	1972
R173	Huayou14	Semi-Winter	Oilseed	Hubei, China	Asia	++	~1975
R174	64P-10	Semi-Winter	Oilseed	Hubei, China	Asia
R175	JY-17	Semi-Winter	Oilseed	Hubei, China	Asia
R176	Huashuang4	Semi-Winter	Oilseed	Hubei, China	Asia	OO	2003
R177	J-917	Semi-Winter	Oilseed	Hubei, China	Asia
R178	Ningyou12	Semi-Winter	Oilseed	Jiangshu, China	Asia	OO	2004
R179	Shilijia	Semi-Winter	Oilseed	Jiangshu, China	Asia	OO	2006
R180	Yangyou5	Semi-Winter	Oilseed	Jiangshu, China	Asia	O	2003
R181	Zheyou18	Semi-Winter	Oilseed	Zejiang, China	Asia	OO	2010
R182	Huyou14	Semi-Winter	Oilseed	Shanghai, China	Asia	OO	1999
R183	Huyou19	Semi-Winter	Oilseed	Shanghai, China	Asia	OO	2008
R184	Zheshuang6	Semi-Winter	Oilseed	Zejiang, China	Asia	OO	2001
R185	Wanyou15	Semi-Winter	Oilseed	Anhui, China	Asia	O+	1992
R186	Wanyou16	Semi-Winter	Oilseed	Anhui, China	Asia	OO	2000
R187	AGREV019	Spring	Oilseed	Germany	Western_Europe	OO
R188	Cyclon	Spring	Oilseed	Canada	North_America	OO	1991
R189	Sida	Spring	Oilseed	Canada	North_America	OO
R190	Shan2B	Semi-Winter	Oilseed	Shanxi, China	Asia	++	1997前
R191	P310	Semi-Winter	Oilseed	Shanxi, China	Asia	OO
R192	Yan81-2	Semi-Winter	Oilseed	Chongqing, China	Asia	++
R193	Enyou73-1-2	Semi-Winter	Oilseed	Guizou, China	Asia	++
R194	SWU47	Semi-Winter	Oilseed	Chongqing, China	Asia	OO
R195	SWU92	Semi-Winter	Oilseed	Chongqing, China	Asia	OO
R196	SWU108	Semi-Winter	Oilseed	Chongqing, China	Asia	OO
R197	CY12QCWH-1	Semi-Winter	Oilseed	Sichuan, China	Asia	OO
R198	CY12GJ-1	Semi-Winter	Oilseed	Sichuan, China	Asia	++
R199	Xiangyou11	Semi-Winter	Oilseed	Hunan, China	Asia	OO	1983
R200	2012-8380	Semi-Winter	Oilseed	Hubei, China	Asia
R201	Huashuang2	Semi-Winter	Oilseed	Hubei, China	Asia	OO	1991
R202	Ningyou1	Semi-Winter	Oilseed	Hubei, China	Asia	++	1964
R203	11-9-706	Semi-Winter	Oilseed	Hubei, China	Asia
R204	09-P64-1	Semi-Winter	Oilseed	Hubei, China	Asia
R205	J-951	Semi-Winter	Oilseed	Hubei, China	Asia
R206	Yangyou6	Semi-Winter	Oilseed	Jiangshu, China	Asia	OO	2004
R207	11-504	Semi-Winter	Oilseed	Qinghai, China	Asia	OO
R208	A117	Semi-Winter	Oilseed	Shanxi, China	Asia	OO
R209	GY284	Semi-Winter	Oilseed	Shanxi, China	Asia	++
R210	A98	Semi-Winter	Oilseed	Shanxi, China	Asia	O
R211	WR080	Semi-Winter	Oilseed	Chongqing, China	Asia
R212	WR092-1	Semi-Winter	Oilseed	Chongqing, China	Asia
R213	WR154	Semi-Winter	Oilseed	Chongqing, China	Asia
R214	WR206	Semi-Winter	Oilseed	Chongqing, China	Asia
R215	SWU82	Semi-Winter	Oilseed	Chongqing, China	Asia	OO
R216	SWU106	Semi-Winter	Oilseed	Chongqing, China	Asia	OO
R217	Chuanyou20	Semi-Winter	Oilseed	Sichuan, China	Asia	O	2000
R218	CY12NY-7	Semi-Winter	Oilseed	Sichuan, China	Asia	++
R219	CY12Q95406	Semi-Winter	Oilseed	Sichuan, China	Asia	OO
R220	CY21PXW-84	Semi-Winter	Oilseed	Sichuan, China	Asia	OO
R221	Nca	Semi-Winter	Oilseed	Hubei, China	Asia
R222	2011-7103	Semi-Winter	Oilseed	Hubei, China	Asia
R226	Huyou12	Semi-Winter	Oilseed	Shanghai, China	Asia	OO	1998
R227	Weijie	Spring	Oilseed	Canada	North_America	OO
R230	WH-20	Semi-Winter	Oilseed	Hubei, China	Asia	OO
R231	WH-41	Semi-Winter	Oilseed	Hubei, China	Asia	OO
R232	WH-61	Semi-Winter	Oilseed	Hubei, China	Asia	OO
R233	WH-62	Semi-Winter	Oilseed	Hubei, China	Asia	OO
R234	WH-127	Semi-Winter	Oilseed	Hubei, China	Asia	OO
R235	Tapidor	Winter	Oilseed	France	Western_Europe	OO	1989
R236	Erake	Spring	Oilseed	Poland	Eastern_Europe		1990前
R237	Comet	Spring	Oilseed	Sweden	Western_Europe	OO	1977前
R238	Huayou4	Semi-Winter	Oilseed	Hubei, China	Asia	++	1985前
R239	Caojingshengli	Semi-Winter	Oilseed	Shanghai, China	Asia	++	1978
R240	Huyou3	Semi-Winter	Oilseed	Shanghai, China	Asia	++	1970
R241	Y7	Winter	Oilseed	Jiangshu, China	Asia
R242	Hujizao	Semi-Winter	Oilseed	Shanghai, China	Asia	++	1984前
R243	Huyou16	Semi-Winter	Oilseed	Shanghai, China	Asia	++	2002
R244	Quanzi rape	Winter	Oilseed	Jiangshu, China	Asia	++	1984
R245	Dahuaqiu	Semi-Winter	Oilseed	Jiangshu, China	Asia	++	1972
R246	Rongxuan	Semi-Winter	Oilseed	Jiangshu, China	Asia	O	1991
R247	Ningyou6	Semi-Winter	Oilseed	Jiangshu, China	Asia	++	1974
R248	Wanyouzao	Semi-Winter	Oilseed	Anhui, China	Asia	++	1981
R249	Huaiyou12	Semi-Winter	Oilseed	Jiangshu, China	Asia	O	1985
R250	Guangde8104	Semi-Winter	Oilseed	Jiangshu, China	Asia	++
R251	Chuyou1	Semi-Winter	Oilseed	Anhui, China	Asia	++	1970-1979
R252	Jie65-1	Semi-Winter	Oilseed	Zejiang, China	Asia
R253	Sangao rape	Semi-Winter	Oilseed	Zejiang, China	Asia	++	1971
R254	SWU254	Semi-Winter	Oilseed	Chongqing, China	Asia	++	2011
R255	SWU255	Semi-Winter	Oilseed	Chongqing, China	Asia	++	2011
R263	13K1545-2	Semi-Winter	Oilseed	Chongqing, China	Asia	++	2013
R264	SWU-zao1	Semi-Winter	Oilseed	Chongqing, China	Asia	OO
R265	Huayou6s	Semi-Winter	Oilseed	Hubei, China	Asia	++	1970
R266	Yunyou1	Semi-Winter	Oilseed	Yunnan, China	Asia	OO	1987前
R267	Huayou5	Semi-Winter	Oilseed	Hubei, China	Asia	++	1970前
R268	Yunhuayouzhaoshu1	Semi-Winter	Oilseed	Yunnan, China	Asia	OO	2008
R269	Lingyou1	Semi-Winter	Oilseed	Yunnan, China	Asia	O+	2004
R270	Zhongshuang10	Semi-Winter	Oilseed	Chongqing, China	Asia	OO	2005
R271	Zhongyou821DH	Semi-Winter	Oilseed	Chongqing, China	Asia	++	1985
R272	HL01	Semi-Winter	Oilseed	Chongqing, China	Asia	OO	1991
R274	13L92-3	Semi-Winter	Oilseed	Chongqing, China	Asia	OO	2013
R275	13L363-1	Semi-Winter	Oilseed	Chongqing, China	Asia	OO	2013
R276	Zhongshuang9	Semi-Winter	Oilseed	Chongqing, China	Asia	OO
R277	L229-2	Semi-Winter	Oilseed	Chongqing, China	Asia	OO
R278	15K340	Semi-Winter	Oilseed	Chongqing, China	Asia	OO
R279	Xiangyou15	Semi-Winter	Oilseed	Hunan, China	Asia	OO	1997
R280	15KY09	Semi-Winter	Oilseed	Chongqing, China	Asia	OO
R281	15KY22	Semi-Winter	Oilseed	Chongqing, China	Asia	OO
R282	15KY35	Semi-Winter	Oilseed	Chongqing, China	Asia	OO
R283	Hubei white 2	Semi-Winter	Oilseed	Hubei, China	Asia	++	1980
R284	Ganyou5	Semi-Winter	Oilseed	Hubei, China	Asia	++	1977
R285	88016-1	Semi-Winter	Oilseed	Chongqing, China	Asia	++
R286	88016-2	Semi-Winter	Oilseed	Chongqing, China	Asia	++
R288	D428	Semi-Winter	Oilseed	Chongqing, China	Asia
R289	F201	Semi-Winter	Oilseed	Chongqing, China	Asia	++
R290	F202	Semi-Winter	Oilseed	Chongqing, China	Asia	++
R292	F206	Semi-Winter	Oilseed	Chongqing, China	Asia	++
R294	F212	Semi-Winter	Oilseed	Chongqing, China	Asia	++
R295	F248	Semi-Winter	Oilseed	Chongqing, China	Asia	++
R296	F214	Semi-Winter	Oilseed	Chongqing, China	Asia	O+
R297	F215	Semi-Winter	Oilseed	Chongqing, China	Asia	++
R298	F219	Semi-Winter	Oilseed	Chongqing, China	Asia	+O
R299	F228	Semi-Winter	Oilseed	Chongqing, China	Asia	+O
R300	F240	Semi-Winter	Oilseed	Chongqing, China	Asia	OO
R301	F244	Semi-Winter	Oilseed	Chongqing, China	Asia	++
R302	F246	Semi-Winter	Oilseed	Chongqing, China	Asia	++
R303	F249	Semi-Winter	Oilseed	Chongqing, China	Asia	O+
R304	F254	Semi-Winter	Oilseed	Chongqing, China	Asia	++
R305	F256	Semi-Winter	Oilseed	Chongqing, China	Asia	++
R306	F260	Semi-Winter	Oilseed	Chongqing, China	Asia	++
R307	F262	Semi-Winter	Oilseed	Chongqing, China	Asia	++
R308	F276	Semi-Winter	Oilseed	Chongqing, China	Asia	++
R309	F277	Semi-Winter	Oilseed	Chongqing, China	Asia	++
R310	F284	Semi-Winter	Oilseed	Chongqing, China	Asia	++
R311	F292	Semi-Winter	Oilseed	Chongqing, China	Asia	++
R312	F294	Semi-Winter	Oilseed	Chongqing, China	Asia	++
R313	F299	Semi-Winter	Oilseed	Chongqing, China	Asia	++
R314	F306	Semi-Winter	Oilseed	Chongqing, China	Asia	+O
R315	F313	Semi-Winter	Oilseed	Chongqing, China	Asia	++
R316	F322	Semi-Winter	Oilseed	Chongqing, China	Asia	++
R318	F327	Semi-Winter	Oilseed	Chongqing, China	Asia	++
R319	F329	Semi-Winter	Oilseed	Chongqing, China	Asia	++
R320	F330	Semi-Winter	Oilseed	Chongqing, China	Asia	++
R321	F339	Semi-Winter	Oilseed	Chongqing, China	Asia	+O
R322	F344	Semi-Winter	Oilseed	Chongqing, China	Asia	++
R323	F347	Semi-Winter	Oilseed	Chongqing, China	Asia	++
R324	F352	Semi-Winter	Oilseed	Chongqing, China	Asia	++
R325	F354	Semi-Winter	Oilseed	Chongqing, China	Asia	O+
R326	SWU326	Semi-Winter	Oilseed	Chongqing, China	Asia	OO
R327	SWU327	Semi-Winter	Oilseed	Chongqing, China	Asia	OO
R328	SWU328	Semi-Winter	Oilseed	Chongqing, China	Asia	OO
R329	SWU329	Semi-Winter	Oilseed	Chongqing, China	Asia	OO
R330	SWU330	Semi-Winter	Oilseed	Chongqing, China	Asia	OO
R331	SWU331	Semi-Winter	Oilseed	Chongqing, China	Asia	OO
R332	SWU332	Semi-Winter	Oilseed	Chongqing, China	Asia	OO
R333	SWU333	Semi-Winter	Oilseed	Chongqing, China	Asia	OO
R334	SWU334	Semi-Winter	Oilseed	Chongqing, China	Asia	OO
R335	SWU335	Semi-Winter	Oilseed	Chongqing, China	Asia	OO
R336	SWU336	Semi-Winter	Oilseed	Chongqing, China	Asia	OO
R337	SWU337	Semi-Winter	Oilseed	Chongqing, China	Asia	OO
R338	SWU338	Semi-Winter	Oilseed	Chongqing, China	Asia	+O
R339	Yuhuang2	Semi-Winter	Oilseed	Chongqing, China	Asia	OO	2004
R340	SWU340	Semi-Winter	Oilseed	Chongqing, China	Asia	OO
R341	SWU341	Semi-Winter	Oilseed	Chongqing, China	Asia	OO
R343	SWU343	Semi-Winter	Oilseed	Chongqing, China	Asia	OO	2003
R344	SWU344	Semi-Winter	Oilseed	Chongqing, China	Asia	+O	2009
R345	SWU345	Semi-Winter	Oilseed	Chongqing, China	Asia	OO	2008
R346	SWU346	Semi-Winter	Oilseed	Chongqing, China	Asia	OO	2010
R347	SWU347	Semi-Winter	Oilseed	Chongqing, China	Asia	OO
R348	SWU348	Semi-Winter	Oilseed	Wuhan, China	Asia	OO	2002
R349	SWU349	Semi-Winter	Oilseed	Chongqing, China	Asia	OO	2008
R351	SWU351	Semi-Winter	Oilseed	Chongqing, China	Asia	OO	2010
R352	SWU352	Semi-Winter	Oilseed	Chongqing, China	Asia	OO	2012
R354	SWU354	Semi-Winter	Oilseed	Chongqing, China	Asia	OO	2008
R355	SWU355	Semi-Winter	Oilseed	Chongqing, China	Asia	O+	2011
R356	L260	Semi-Winter	Oilseed	Chongqing, China	Asia
R357	SWU357	Semi-Winter	Oilseed	Chongqing, China	Asia	O+	2010
R360	SWU360	Semi-Winter	Oilseed	Chongqing, China	Asia	O+	2008
R361	SWU361	Semi-Winter	Oilseed	Chongqing, China	Asia	OO
R362	SWU362	Semi-Winter	Oilseed	Chongqing, China	Asia	OO
R364	Y520	Semi-Winter	Oilseed	Chongqing, China	Asia	OO	2010
R366	Gaoyousuan	Semi-Winter	Oilseed	Chongqing, China	Asia	OO	2010
R367	SWU367	Semi-Winter	Oilseed	Chongqing, China	Asia	OO
R368	SWU368	Semi-Winter	Oilseed	Chongqing, China	Asia	OO
R369	SWU369	Semi-Winter	Oilseed	Chongqing, China	Asia	OO
R370	SWU370	Semi-Winter	Oilseed	Chongqing, China	Asia	++	2010
R372	SWU372	Semi-Winter	Oilseed	Chongqing, China	Asia	++	2011
R374	F361	Semi-Winter	Oilseed	Chongqing, China	Asia	++
R375	F362	Semi-Winter	Oilseed	Chongqing, China	Asia	OO
R377	Zhongshuang11DH	Semi-Winter	Oilseed	Chongqing, China	Asia	OO	2008
R378	Zhongshuang9L	Semi-Winter	Oilseed	Chongqing, China	Asia	OO	2002
R379	Zhongshuang9-Y	Semi-Winter	Oilseed	Chongqing, China	Asia	++	2002
R380	WESTAR	Spring	Oilseed	Canada	North_America	OO	1982
R383	SWU383	Semi-Winter	Oilseed	Chongqing, China	Asia	OO	2010
R384	SWU384	Semi-Winter	Oilseed	Chongqing, China	Asia	OO	2009
R385	SWU385	Semi-Winter	Oilseed	Chongqing, China	Asia	OO	2011
R389	SWU389	Semi-Winter	Oilseed	Chongqing, China	Asia	OO
R390	SWU390	Semi-Winter	Oilseed	Chongqing, China	Asia	OO	2011
R391	SWU391	Semi-Winter	Oilseed	Chongqing, China	Asia	OO	2011
R393	SWU393	Semi-Winter	Oilseed	Chongqing, China	Asia	O+	2011
R395	K713-5	Semi-Winter	Oilseed	Chongqing, China	Asia	OO	2010
R396	SWU396	Semi-Winter	Oilseed	Chongqing, China	Asia	OO	2009
R397	10-C29	Semi-Winter	Oilseed	Hubei, China	Asia
R398	10-JP3	Semi-Winter	Oilseed	Hubei, China	Asia
R402	J-972	Semi-Winter	Oilseed	Hubei, China	Asia
R403	Huashuang128	Semi-Winter	Oilseed	Hubei, China	Asia	OO	2011
R404	JPF-190P	Semi-Winter	Oilseed	Hubei, China	Asia
R405	J-915	Semi-Winter	Oilseed	Hubei, China	Asia
R406	Ningyou14	Semi-Winter	Oilseed	Jiangshu, China	Asia	OO	2004
R407	Zhenyou3	Semi-Winter	Oilseed	Jiangshu, China	Asia	OO	2001
R408	Zhizun	Semi-Winter	Oilseed	Hubei, China	Asia	OO
R409	11-1124	Spring	Oilseed	Qinghai, China	Asia	OO
R410	KenC1	Semi-Winter	Oilseed	Shanxi, China	Asia	++
R411	WR011	Semi-Winter	Oilseed	Chongqing, China	Asia
R412	WR012	Semi-Winter	Oilseed	Chongqing, China	Asia
R413	WR013	Semi-Winter	Oilseed	Chongqing, China	Asia
R414	WR017	Semi-Winter	Oilseed	Chongqing, China	Asia
R415	WR035	Semi-Winter	Oilseed	Chongqing, China	Asia
R416	WR045	Semi-Winter	Oilseed	Chongqing, China	Asia
R417	WR055	Semi-Winter	Oilseed	Chongqing, China	Asia
R418	WR061	Semi-Winter	Oilseed	Chongqing, China	Asia
R419	WR075	Semi-Winter	Oilseed	Chongqing, China	Asia
R420	WR114F	Semi-Winter	Oilseed	Chongqing, China	Asia
R421	Zheyou601	Semi-Winter	Oilseed	Zejiang, China	Asia	OO	2008
R422	Ganyou5L	Semi-Winter	Oilseed	Hubei, China	Asia	++	1977
R423	Nonglin42	Semi-Winter	Oilseed	Japan	Asia	++	1979
R424	Korina	Spring	Oilseed	Germany	Western_Europe	++	1978
R425	SWU46	Semi-Winter	Oilseed	Chongqing, China	Asia	OO
R426	SWU101	Semi-Winter	Oilseed	Chongqing, China	Asia	OO
R427	Chuanyou18	Semi-Winter	Oilseed	Sichuan, China	Asia	OO	1998
R428	CY14PXW-18	Semi-Winter	Oilseed	Sichuan, China	Asia	OO
R429	wx10213	Semi-Winter	Oilseed	Hunan, China	Asia	OO
R430	wx10296	Semi-Winter	Oilseed	Hunan, China	Asia	OO
R431	wx10315	Semi-Winter	Oilseed	Hunan, China	Asia	OO
R432	Xiangyou13	Semi-Winter	Oilseed	Hunan, China	Asia	OO	1994
R433	563	Semi-Winter	Oilseed	Hunan, China	Asia	OO
R434	WX10329	Semi-Winter	Oilseed	Hunan, China	Asia
R435	Santana	Winter	Oilseed	Germany	Western_Europe	OO
R436	7094	Semi-Winter	Oilseed	Hubei, China	Asia
R437	7191	Semi-Winter	Oilseed	Hubei, China	Asia
R438	1111	Semi-Winter	Oilseed	Hubei, China	Asia
R439	2359	Semi-Winter	Oilseed	Hubei, China	Asia
R441	Yangguang198L	Semi-Winter	Oilseed	Hubei, China	Asia	OO	2011
R442	2012-9323	Semi-Winter	Oilseed	Hubei, China	Asia
R443	Major	Semi-Winter	Oilseed	France	Western_Europe	++	1971
R444	10-C24	Semi-Winter	Oilseed	Hubei, China	Asia
R445	L230-2	Semi-Winter	Oilseed	Chongqing, China	Asia	OO
R446	L235-1	Semi-Winter	Oilseed	Chongqing, China	Asia	OO
R447	L235-2	Semi-Winter	Oilseed	Chongqing, China	Asia	OO
R448	L259-3	Semi-Winter	Oilseed	Chongqing, China	Asia	OO
R449	L259-2	Semi-Winter	Oilseed	Chongqing, China	Asia	OO
R450	L267-4	Semi-Winter	Oilseed	Chongqing, China	Asia	OO
R451	L267-1	Semi-Winter	Oilseed	Chongqing, China	Asia	OO
R452	TL17-21C	Semi-Winter	Oilseed	Chongqing, China	Asia	OO	2011
R453	Zhayou59L	Semi-Winter	Oilseed	Shanxi, China	Asia	O+	1996
R454	LCD02-1	Semi-Winter	Oilseed	Chongqing, China	Asia	OO
R455	LCD01-3	Semi-Winter	Oilseed	Chongqing, China	Asia	OO
R456	LCD07-3	Semi-Winter	Oilseed	Chongqing, China	Asia	OO
R457	LCD09-4	Semi-Winter	Oilseed	Chongqing, China	Asia	OO
R458	LCD10-3	Semi-Winter	Oilseed	Chongqing, China	Asia	OO
R459	Zhongshuang9E	Semi-Winter	Oilseed	Wuhan, China	Asia	OO	2002
R460	SWU460	Semi-Winter	Oilseed	Chongqing, China	Asia	OO
R461	SWU461	Semi-Winter	Oilseed	Chongqing, China	Asia	O+	2009
R462	SWU462	Semi-Winter	Oilseed	Chongqing, China	Asia	OO
R463	QL8519	Semi-Winter	Oilseed	Chongqing, China	Asia	OO	2008
R464	GH06	Semi-Winter	Oilseed	Chongqing, China	Asia	++	1996
R465	GH01	Semi-Winter	Oilseed	Chongqing, China	Asia	++	1994
R466	GH33	Semi-Winter	Oilseed	Chongqing, China	Asia	OO	2006
R467	GH36	Semi-Winter	Oilseed	Chongqing, China	Asia	OO	2008
R468	SWU468	Semi-Winter	Oilseed	Chongqing, China	Asia	OO	2009
R469	SWU469	Semi-Winter	Oilseed	Chongqing, China	Asia	OO	2006
R470	SWU470	Semi-Winter	Oilseed	Chongqing, China	Asia	OO	2008
R471	SWU471	Semi-Winter	Oilseed	Chongqing, China	Asia	OO
R472	Qianyou30	Semi-Winter	Oilseed	Guizhou, China	Asia	OO	2008
R473	ZY-1	Semi-Winter	Oilseed	Chongqing, China	Asia	OO	2007
R474	Jinyou8	Semi-Winter	Oilseed	Guizhou, China	Asia	OO	2009
R475	Fengyou10	Semi-Winter	Oilseed	Henan, China	Asia	OO	2005
R476	HY001	Semi-Winter	Oilseed	Chongqing, China	Asia	OO	2007
R477	SWU477	Semi-Winter	Oilseed	Chongqing, China	Asia	++	2002
R478	SWU478	Semi-Winter	Oilseed	Chongqing, China	Asia	+O
R479	R69-4	Semi-Winter	Oilseed	Chongqing, China	Asia	OO	2005
R480	SWU480	Semi-Winter	Oilseed	Chongqing, China	Asia	O+
R481	SWU481	Semi-Winter	Oilseed	Chongqing, China	Asia	OO
R482	SWU482	Semi-Winter	Oilseed	Chongqing, China	Asia	O+	2008
R483	Zhongshuang10Q	Semi-Winter	Oilseed	Hubei, China	Asia	OO	2005
R484	QC06	Semi-Winter	Oilseed	Chongqing, China	Asia	OO	2000~2009
R485	Sophia	Spring	Oilseed	Germany	Western_Europe	++	~1950
R486	Huahang901	Semi-Winter	Oilseed	Hubei, China	Asia	OO	2012
R487	Zhongshuang2	Semi-Winter	Oilseed	Hubei, China	Asia	OO	1989
R488	WH-15	Semi-Winter	Oilseed	Hubei, China	Asia	OO
R489	WH-26	Semi-Winter	Oilseed	Hubei, China	Asia	OO
R490	Yuyou1	Semi-Winter	Oilseed	Chongqing, China	Asia
R491	Huayou6sw	Semi-Winter	Oilseed	Hubei, China	Asia	++	1970
R492	Peixuan170	Semi-Winter	Oilseed	Jiangshu, China	Asia	++	1985
R493	WR114S	Semi-Winter	Oilseed	Chongqing, China	Asia
R494	WR185	Semi-Winter	Oilseed	Chongqing, China	Asia
R495	WR201	Semi-Winter	Oilseed	Chongqing, China	Asia
R496	WR211	Semi-Winter	Oilseed	Chongqing, China	Asia
R497	SWUR69	Semi-Winter	Oilseed	Chongqing, China	Asia
R498	Youyan10	Semi-Winter	Oilseed	Guizou, China	Asia	OO	2003
R499	SWU499	Semi-Winter	Oilseed	Wuhan, China	Asia	OO	2000
R500	SWU500	Semi-Winter	Oilseed	Chongqing, China	Asia
R501	SWU501	Semi-Winter	Oilseed	Chongqing, China	Asia
R502	Guinong 78-6-112	Semi-Winter	Oilseed	Guizhou, China	Asia
R503	SWU503	Semi-Winter	Oilseed	Chongqing, China	Asia
R504	Xiangnongyou1	Semi-Winter	Oilseed	Hunan, China	Asia	++	1983
R505	Youyou14	Semi-Winter	Oilseed	Chongqing, China	Asia
R506	SWU506	Semi-Winter	Oilseed	Chongqing, China	Asia
R507	Huashuang5	Semi-Winter	Oilseed	Hubei, China	Asia	OO	2004
R509	SWU509	Semi-Winter	Oilseed	Chongqing, China	Asia
R510	SWU510	Semi-Winter	Oilseed	Chongqing, China	Asia
R511	SWU511	Semi-Winter	Oilseed	Chongqing, China	Asia
R512	Suyou3	Semi-Winter	Oilseed	Jiangshu, China	Asia	OO	2003
R513	SWU513	Semi-Winter	Oilseed	Chongqing, China	Asia
R515	SWU514	Semi-Winter	Oilseed	Chongqing, China	Asia
R516	SWU515	Semi-Winter	Oilseed	Hubei China	Asia	++	1970
R517	SWU516	Semi-Winter	Oilseed	Chongqing, China	Asia
R518	SWU517	Semi-Winter	Oilseed	Chongqing, China	Asia
R519	SWU518	Semi-Winter	Oilseed	Chongqing, China	Asia
R520	SWU519	Semi-Winter	Oilseed	Chongqing, China	Asia
R521	SWU520	Semi-Winter	Oilseed	Chongqing, China	Asia
R522	SWU521	Semi-Winter	Oilseed	Chongqing, China	Asia
R523	Emerald	Winter	Fodder	Ireland	Western_Europe	++	1971
R524	V8	Winter	Oilseed	Germany	Western_Europe
R525	Beluga	Winter	Oilseed	Germany	Western_Europe	OO	2000-2007
R526	Falcon	Winter	Oilseed	Germany	Western_Europe	OO	1993
R527	NuggetQ	Spring	Oilseed	Germany	Western_Europe
R528	Alesi	Winter	Oilseed	France	Western_Europe	OO	2004
R529	Q2	Winter	Oilseed	Germany	Western_Europe	OO
R530	Ww 1286	Spring	Oilseed	Sweden	Western_Europe	++	1957
R531	Bronowski	Spring	Oilseed	Poland	Eastern_Europe	+O	1945
R532	Conny	Spring	Oilseed	Sweden	Western_Europe	OO	1990前
R533	Nakate Chousen	Spring	Oilseed	North_Korea	Asia	++	1984
R534	Oro	Spring	Oilseed	Canada	North_America	O+	1968
R535	Orriba	Spring	Oilseed	Poland	Eastern_Europe		1990
R536	Ceska Krajova	Spring	Oilseed	Czech_Rep	Eastern_Europe	++	1959
R537	Nugget	Spring	Oilseed	Canada	North_America	++	1961
R538	TANTAL	Spring	Fodder	France	Western_Europe	++	1973
R539	Korall	Spring	Oilseed	Sweden	Western_Europe	O	1992前
R540	Wesreo	Spring	Oilseed	Australia	Oceania	++	1978
R541	Galant	Spring	Oilseed	Russia	Eastern_Europe	OO	1990前
R542	Czyzowska	Spring	Oilseed	Poland	Eastern_Europe		1990
R543	Lisandra	Spring	Oilseed	Germany	Western_Europe	+O	1984
R544	Mlochowski	Spring	Oilseed	Poland	Eastern_Europe	++	~1945
R545	Campino	Spring	Oilseed	Germany	Western_Europe	OO	2004
R546	HANKKIJAN LAURI	Spring	Oilseed	Finland	Western_Europe	++	1980前
R547	Gulliver	Spring	Oilseed	Sweden	Western_Europe	O+	1980
R548	HANNA	Spring	Oilseed	Sweden	Western_Europe	OO	1984前
R549	Altex	Spring	Oilseed	Canada	North_America	OO	1982
R550	Gisora	Spring	Oilseed	Germany	Western_Europe		1980前
R551	Clipper	Spring	Oilseed	Germany	Western_Europe	OO	2003
R552	Korinth	Spring	Oilseed	Germany	Western_Europe	OO	2003前
R553	Odin	Spring	Oilseed	Germany	Western_Europe	OO	2003前
R554	Orpal	Spring	Oilseed	Spain	Western_Europe	OO	1980
R555	Pera	Spring	Oilseed	Germany	Western_Europe		1988
R556	Suigenshu	Spring	Oilseed	North_Korea	Asia	++	1984
R557	Kruglik	Spring	Oilseed	Russia	Eastern_Europe		1989
R558	Mali	Spring	Oilseed	Germany	Western_Europe	++	1971
R559	Daichousen (fuku)	Spring	Oilseed	North_Korea	Asia	++	1984
R560	Daichousen (mizuyasu)	Spring	Oilseed	North_Korea	Asia	++	1984
R561	Andor	Spring	Oilseed	Canada	North_America	OO	1981
R562	Ability	Spring	Oilseed	Germany	Western_Europe	OO	2004
R563	Regina II	Spring	Oilseed	Sweden	Western_Europe	++	1957
R564	Spaeths Zollerngold	Spring	Oilseed	Germany	Western_Europe		2003
R565	Pauline	Semi-Winter	Oilseed	Germany	Western_Europe	OO	2007
R566	SWU566	Semi-Winter	Oilseed	Chongqing, China	Asia
R567	Xiangyou16	Semi-Winter	Oilseed	Hunan, China	Asia	OO	2000
R568	SWU568	Semi-Winter	Oilseed	Chongqing, China	Asia
R569	SWU569	Semi-Winter	Oilseed	Chongqing, China	Asia
R570	SWU570	Semi-Winter	Oilseed	Chongqing, China	Asia
R572	SWU571	Semi-Winter	Oilseed	Chongqing, China	Asia
R573	SWU572	Semi-Winter	Oilseed	Chongqing, China	Asia
R574	SWU573	Semi-Winter	Oilseed	Chongqing, China	Asia
R575	HAU 7	Semi-Winter	Oilseed	Hubei, China	Asia
R576	Zhongshuang5	Semi-Winter	Oilseed	Hubei, China	Asia	OO	1999
R577	SWU577	Semi-Winter	Oilseed	Chongqing, China	Asia
R578	SWU578	Semi-Winter	Oilseed	Chongqing, China	Asia
R579	SWU579	Semi-Winter	Oilseed	Chongqing, China	Asia
R580	RESYN-H048	Winter	Oilseed	Germany	Western_Europe
R581	Dippes	Winter	Oilseed	Germany	Western_Europe	++	1972
R582	Escort	Winter	Oilseed	France	Western_Europe	OO
R583	Wesroona	Spring	Oilseed	Australia	Oceania		1982
R584	5F039	Spring	Oilseed	Chongqing, China	Asia
R585	Cresor	Spring	Oilseed	France	Western_Europe	++	1982
R586	Miyauchi Na	Spring	Oilseed	Japan	Asia	++	1990前
R587	Leonessa	Spring	Oilseed	Italy	Western_Europe		1981
R588	Rivette	Spring	Oilseed	Australia	Oceania
R589	Aurora	Spring	Oilseed	Germany	Western_Europe		1989前
R590	Omega	Spring	Fodder	Sweden	Western_Europe		1987
R591	Zephyr	Spring	Oilseed	Canada	North_America	O+	1971
R592	Duplo	Spring	Oilseed	Germany	Western_Europe	OO	1984
R593	Pivot	Spring	Oilseed	Canada	North_America	OO	1985
R594	Olivia	Spring	Oilseed	Sweden	Western_Europe		1982前
R595	ACS N45	Spring	Oilseed	Canada	North_America
R596	Larissa	Spring	Oilseed	Germany	Western_Europe	OO	2013前
R597	Granit	Spring	Oilseed	Sweden	Western_Europe	O	1994前
R598	5F031	Semi-Winter	Oilseed	Chongqing, China	Asia
R599	5F032	Semi-Winter	Oilseed	Chongqing, China	Asia
R600	5F033	Semi-Winter	Oilseed	Chongqing, China	Asia
R601	5F034	Semi-Winter	Oilseed	Chongqing, China	Asia
R602	5F035	Semi-Winter	Oilseed	Chongqing, China	Asia
R603	5F036	Semi-Winter	Oilseed	Chongqing, China	Asia
R604	5F037	Semi-Winter	Oilseed	Chongqing, China	Asia
R605	5F038	Semi-Winter	Oilseed	Chongqing, China	Asia
R606	5F039SW	Semi-Winter	Oilseed	Chongqing, China	Asia
R607	5F040	Semi-Winter	Oilseed	Chongqing, China	Asia
R608	5F041	Semi-Winter	Oilseed	Chongqing, China	Asia
R609	SWU609	Semi-Winter	Oilseed	Chongqing, China	Asia
R610	SWU610	Semi-Winter	Oilseed	Chongqing, China	Asia
R611	IV434	Semi-Winter	Oilseed	Chongqing, China	Asia
R613	5H001	Semi-Winter	Oilseed	Chongqing, China	Asia
R614	5H002	Semi-Winter	Oilseed	Chongqing, China	Asia
R615	5H005	Semi-Winter	Oilseed	Chongqing, China	Asia
R616	5H007	Semi-Winter	Oilseed	Chongqing, China	Asia
R617	5H009	Semi-Winter	Oilseed	Chongqing, China	Asia
R618	5H010	Semi-Winter	Oilseed	Chongqing, China	Asia
R619	5H014	Semi-Winter	Oilseed	Chongqing, China	Asia
R622	5H167	Semi-Winter	Oilseed	Chongqing, China	Asia
R625	5C040	Semi-Winter	Oilseed	Chongqing, China	Asia
R626	5C046	Semi-Winter	Oilseed	Chongqing, China	Asia
R628	3Q741-5	Semi-Winter	Oilseed	Chongqing, China	Asia
R629	4Q542-1	Semi-Winter	Oilseed	Chongqing, China	Asia
R631	5M551	Semi-Winter	Oilseed	Chongqing, China	Asia
R632	15Y450	Semi-Winter	Oilseed	Chongqing, China	Asia
R633	15Y163	Semi-Winter	Oilseed	Chongqing, China	Asia
R634	15K339	Semi-Winter	Oilseed	Chongqing, China	Asia
R635	15Y449	Semi-Winter	Oilseed	Chongqing, China	Asia
R636	15Y448	Semi-Winter	Oilseed	Chongqing, China	Asia
R637	15Y452	Semi-Winter	Oilseed	Chongqing, China	Asia
R638	15Y296	Semi-Winter	Oilseed	Chongqing, China	Asia
R639	SWU81	Semi-Winter	Oilseed	Chongqing, China	Asia	OO
R640	SWU105	Semi-Winter	Oilseed	Chongqing, China	Asia	OO
R641	WH-93	Semi-Winter	Oilseed	Hubei, China	Asia	OO
R642	Youyan2	Semi-Winter	Oilseed	Guizhou, China	Asia	OO	1991
R643	WH-60	Semi-Winter	Oilseed	Hubei, China	Asia	OO
R644	SWU644	Semi-Winter	Oilseed	Chongqing, China	Asia	OO
R645	Zhayou59	Spring	Oilseed	Shanxi, China	Asia	O	1996
R646	SWU646	Semi-Winter	Oilseed	Chongqing, China	Asia	OO	2008
R647	L294	Semi-Winter	Oilseed	Chongqing, China	Asia	OO
R648	SWU648	Semi-Winter	Oilseed	Chongqing, China	Asia	OO	2010
R649	SWU649	Semi-Winter	Oilseed	Chongqing, China	Asia	OO
R650	13L44-1	Semi-Winter	Oilseed	Chongqing, China	Asia	OO	2013
R651	Ningyou16	Semi-Winter	Oilseed	Jiangshu, China	Asia	OO	2006
R652	J-963P	Semi-Winter	Oilseed	Hubei, China	Asia
R653	SWU43	Semi-Winter	Oilseed	Chongqing, China	Asia	OO
R654	CY17PXW-58	Semi-Winter	Oilseed	Sichuan, China	Asia	OO
R655	C052	Winter	Oilseed	Shanxi, China	Asia	++
R656	F366	Semi-Winter	Oilseed	Chongqing, China	Asia
R657	11-9-705	Semi-Winter	Oilseed	Hubei, China	Asia
R658	2011-6308	Semi-Winter	Oilseed	Hubei, China	Asia
