# Supplementary material for: Whole-genome resequencing reveals Brassica napus origin and genetic loci involved in its improvement
Source: Nat Commun. 2019 Mar 11;10:1154. doi: 10.1038/s41467-019-09134-9 (PMC6411957; doi:10.1038/s41467-019-09134-9)
Supplement: Supplementary file 6 — Supplementary Data 2 [file 41467_2019_9134_MOESM6_ESM.xlsx]

## Sheet: Supplementary Data 2
Supplementary Data 2 Statistics of SNPs identified in this study
Accession number	SNP number	Transition	Transversion	Ti/Tv	Heterozygosity	Homozygosity	Het-ratio
R01	108226	64027	44199	1.44	30277	77949	0.2797
R02	99603	59107	40496	1.45	28644	70959	0.2875
R03	116497	68782	47715	1.44	32592	83905	0.2797
R04	104317	61249	43068	1.42	37920	66397	0.3635
R05	126394	73983	52411	1.41	34811	91583	0.2754
R06	93136	54705	38431	1.42	27032	66104	0.2902
R07	129387	75580	53807	1.4	42766	86621	0.3305
R08	152543	89514	63029	1.42	35893	116650	0.2352
R09	131278	77090	54188	1.42	42853	88425	0.3264
R10	90855	53455	37400	1.42	30668	60187	0.3375
R100	58707	34498	24209	1.42	30282	28425	0.5158
R101	114962	67842	47120	1.43	58759	56203	0.5111
R102	50596	29483	21113	1.39	22225	28371	0.4392
R103	124345	72684	51661	1.4	33542	90803	0.2697
R104	88869	52333	36536	1.43	22640	66229	0.2547
R105	176816	104878	71938	1.45	42356	134460	0.2395
R106	150519	88033	62486	1.4	46027	104492	0.3057
R107	124793	73625	51168	1.43	46728	78065	0.3744
R108	91563	53625	37938	1.41	21755	69808	0.2375
R109	123524	72569	50955	1.42	88779	34745	0.7187
R11	120609	69969	50640	1.38	40446	80163	0.3353
R110	106318	62243	44075	1.41	27714	78604	0.2606
R111	77615	45429	32186	1.41	27928	49687	0.3598
R112	187641	110355	77286	1.42	51897	135744	0.2765
R113	120077	70672	49405	1.43	37152	82925	0.3094
R114	175793	104093	71700	1.45	52940	122853	0.3011
R115	163428	96008	67420	1.42	62707	100721	0.3836
R116	145955	85652	60303	1.42	56135	89820	0.3846
R118	374832	221678	153154	1.44	128546	246286	0.3429
R119	83490	49157	34333	1.43	34743	48747	0.4161
R12	128358	75126	53232	1.41	47470	80888	0.3698
R120	214199	126174	88025	1.43	75746	138453	0.3536
R121	113491	66421	47070	1.41	41352	72139	0.3643
R122	87942	51376	36566	1.4	37069	50873	0.4215
R123	111048	65965	45083	1.46	40087	70961	0.3609
R124	106855	62508	44347	1.4	38508	68347	0.3603
R125	58225	34334	23891	1.43	19934	38291	0.3423
R126	40980	24251	16729	1.44	17222	23758	0.4202
R127	51723	30741	20982	1.46	23854	27869	0.4611
R128	131264	77016	54248	1.41	30659	100605	0.2335
R129	77608	45496	32112	1.41	22220	55388	0.2863
R13	124024	72645	51379	1.41	49567	74457	0.3996
R130	109443	64795	44648	1.45	84964	24479	0.7763
R131	59062	34516	24546	1.4	21932	37130	0.3713
R132	51315	30173	21142	1.42	18792	32523	0.3662
R134	101084	59779	41305	1.44	36452	64632	0.3606
R135	96302	57043	39259	1.45	37042	59260	0.3846
R136	59728	35018	24710	1.41	32097	27631	0.5373
R137	79636	46655	32981	1.41	24121	55515	0.3028
R138	70289	41693	28596	1.45	28033	42256	0.3988
R139	80171	47121	33050	1.42	37111	43060	0.4628
R14	88340	51771	36569	1.41	28611	59729	0.3238
R140	102636	60405	42231	1.43	51531	51105	0.502
R141	76891	45576	31315	1.45	51138	25753	0.665
R142	99756	58642	41114	1.42	47465	52291	0.4758
R143	41907	24698	17209	1.43	16582	25325	0.3956
R144	56899	33135	23764	1.39	29663	27236	0.5213
R145	93878	55468	38410	1.44	41070	52808	0.4374
R146	91392	53657	37735	1.42	26800	64592	0.2932
R147	57221	33722	23499	1.43	22589	34632	0.3947
R148	45642	26714	18928	1.41	22828	22814	0.5001
R149	37338	21848	15490	1.41	13279	24059	0.3556
R15	103304	60650	42654	1.42	39255	64049	0.3799
R150	71079	41817	29262	1.42	22252	48827	0.313
R151	102579	60259	42320	1.42	32814	69765	0.3198
R152	163290	95973	67317	1.42	46854	116436	0.2869
R153	142454	83405	59049	1.41	32418	110036	0.2275
R154	127041	74968	52073	1.43	32919	94122	0.2591
R155	94006	54849	39157	1.4	53907	40099	0.5734
R156	101295	59475	41820	1.42	33247	68048	0.3282
R157	97802	57426	40376	1.42	23401	74401	0.2392
R158	78091	45962	32129	1.43	19919	58172	0.255
R159	80504	46994	33510	1.4	26018	54486	0.3231
R16	45054	26301	18753	1.4	15879	29175	0.3524
R160	83381	48748	34633	1.4	23620	59761	0.2832
R161	56820	33207	23613	1.4	25858	30962	0.455
R162	113132	66402	46730	1.42	29829	83303	0.2636
R163	54293	31756	22537	1.4	15845	38448	0.2918
R164	63044	36743	26301	1.39	18621	44423	0.2953
R165	100826	58972	41854	1.4	35708	65118	0.3541
R166	103935	60555	43380	1.39	26865	77070	0.2584
R167	88577	51579	36998	1.39	20803	67774	0.2348
R168	73068	42935	30133	1.42	22037	51031	0.3015
R169	170847	100712	70135	1.43	43987	126860	0.2574
R17	88999	51780	37219	1.39	35225	53774	0.3957
R170	99866	58823	41043	1.43	33283	66583	0.3332
R171	167974	98420	69554	1.41	47992	119982	0.2857
R172	155365	91407	63958	1.42	35635	119730	0.2293
R173	94188	55336	38852	1.42	30751	63437	0.3264
R174	178370	105574	72796	1.45	58921	119449	0.3303
R175	69676	40644	29032	1.39	17996	51680	0.2582
R176	33915	19789	14126	1.4	9986	23929	0.2944
R177	49091	28506	20585	1.38	13691	35400	0.2788
R178	53784	31258	22526	1.38	12532	41252	0.233
R179	75165	43661	31504	1.38	20576	54589	0.2737
R18	117005	68894	48111	1.43	41755	75250	0.3568
R180	84139	49147	34992	1.4	24088	60051	0.2862
R181	49260	29124	20136	1.44	14521	34739	0.2947
R182	57538	33825	23713	1.42	18321	39217	0.3184
R183	78518	46301	32217	1.43	21762	56756	0.2771
R184	79420	46435	32985	1.4	25971	53449	0.327
R185	102283	59885	42398	1.41	28384	73899	0.2775
R186	77268	45565	31703	1.43	25153	52115	0.3255
R187	134323	78778	55545	1.41	33173	101150	0.2469
R188	188470	111092	77378	1.43	48139	140331	0.2554
R189	156158	91622	64536	1.41	116589	39569	0.7466
R19	176050	102623	73427	1.39	66174	109876	0.3758
R190	158657	93875	64782	1.44	43374	115283	0.2733
R191	106419	62466	43953	1.42	31946	74473	0.3001
R192	164560	96961	67599	1.43	44351	120209	0.2695
R193	110347	64506	45841	1.4	36834	73513	0.3338
R194	45678	26496	19182	1.38	15386	30292	0.3368
R195	50175	29518	20657	1.42	21867	28308	0.4358
R196	62976	36900	26076	1.41	29700	33276	0.4716
R197	34794	20465	14329	1.42	12562	22232	0.361
R198	145843	85518	60325	1.41	40981	104862	0.2809
R199	76828	44829	31999	1.4	26658	50170	0.3469
R20	123378	72401	50977	1.42	38690	84688	0.3135
R200	70781	41537	29244	1.42	23240	47541	0.3283
R201	121599	71428	50171	1.42	39882	81717	0.3279
R202	65862	38758	27104	1.42	21323	44539	0.3237
R203	43710	25322	18388	1.37	15144	28566	0.3464
R204	69706	40442	29264	1.38	18139	51567	0.2602
R205	56542	32800	23742	1.38	20085	36457	0.3552
R206	51436	29882	21554	1.38	11443	39993	0.2224
R207	94917	55651	39266	1.41	42274	52643	0.4453
R208	99213	58439	40774	1.43	32374	66839	0.3263
R209	111774	65468	46306	1.41	34414	77360	0.3078
R21	116011	68692	47319	1.45	35071	80940	0.3023
R210	109140	64227	44913	1.43	56739	52401	0.5198
R211	150286	88052	62234	1.41	45379	104907	0.3019
R212	128274	74859	53415	1.4	40246	88028	0.3137
R213	89653	52709	36944	1.42	28764	60889	0.3208
R214	69395	41214	28181	1.46	22032	47363	0.3174
R215	50395	29372	21023	1.39	18412	31983	0.3653
R216	68837	40458	28379	1.42	40736	28101	0.5917
R217	98910	58368	40542	1.43	33105	65805	0.3346
R218	101976	60311	41665	1.44	27751	74225	0.2721
R219	99645	58723	40922	1.43	30198	69447	0.303
R22	112154	66005	46149	1.43	36050	76104	0.3214
R220	78154	45662	32492	1.4	54758	23396	0.7006
R221	57210	33556	23654	1.41	17935	39275	0.3134
R222	60977	35469	25508	1.39	15835	45142	0.2596
R223	60642	35441	25201	1.4	21255	39387	0.3504
R224	42683	25098	17585	1.42	14512	28171	0.3399
R225	68060	39856	28204	1.41	23958	44102	0.352
R226	111597	65527	46070	1.42	38646	72951	0.3462
R227	181413	106882	74531	1.43	48867	132546	0.2693
R228	150378	88360	62018	1.42	43097	107281	0.2865
R229	71912	42201	29711	1.42	22148	49764	0.3079
R23	144741	85463	59278	1.44	47466	97275	0.3279
R230	43510	25379	18131	1.39	14724	28786	0.3384
R231	1107872	649236	458636	1.41	285388	822484	0.2576
R232	160072	94377	65695	1.43	43665	116407	0.2727
R233	135789	79361	56428	1.4	38645	97144	0.2845
R234	152489	89334	63155	1.41	41133	111356	0.2697
R235	140871	82898	57973	1.42	38189	102682	0.271
R236	96015	56178	39837	1.41	24970	71045	0.26
R237	178724	105419	73305	1.43	47679	131045	0.2667
R238	79693	46823	32870	1.42	24976	54717	0.3134
R239	129793	75980	53813	1.41	39497	90296	0.3043
R24	95594	56233	39361	1.42	32319	63275	0.338
R240	1099244	644514	454730	1.41	306670	792574	0.2789
R241	148533	87571	60962	1.43	48823	99710	0.3287
R242	89004	52075	36929	1.41	45060	43944	0.5062
R243	93754	54539	39215	1.39	31005	62749	0.3307
R244	201477	119003	82474	1.44	64500	136977	0.3201
R245	63723	37352	26371	1.41	30796	32927	0.4832
R246	143345	84162	59183	1.42	55111	88234	0.3844
R247	162551	95726	66825	1.43	46030	116521	0.2831
R248	115743	67969	47774	1.42	36526	79217	0.3155
R249	112824	66254	46570	1.42	31635	81189	0.2803
R25	138686	81067	57619	1.4	42386	96300	0.3056
R250	88030	51520	36510	1.41	30304	57726	0.3442
R251	100567	59642	40925	1.45	74350	26217	0.7393
R252	69302	40533	28769	1.4	25001	44301	0.3607
R253	91370	53700	37670	1.42	49148	42222	0.5379
R254	112259	65908	46351	1.42	39456	72803	0.3514
R255	149145	87533	61612	1.42	57118	92027	0.3829
R256	103179	60551	42628	1.42	36389	66790	0.3526
R257	28083	16215	11868	1.36	11207	16876	0.399
R258	18926	10890	8036	1.35	9163	9763	0.4841
R259	50873	29491	21382	1.37	15864	35009	0.3118
R26	93378	55024	38354	1.43	28735	64643	0.3077
R260	40453	23617	16836	1.4	13758	26695	0.34
R261	47657	27579	20078	1.37	15760	31897	0.3306
R262	76916	45255	31661	1.42	31815	45101	0.4136
R263	80571	47299	33272	1.42	35760	44811	0.4438
R264	78529	46230	32299	1.43	27757	50772	0.3534
R265	65207	38357	26850	1.42	24446	40761	0.3748
R266	85984	50103	35881	1.39	25234	60750	0.2934
R267	87844	51536	36308	1.41	32474	55370	0.3696
R268	76600	44967	31633	1.42	35738	40862	0.4665
R269	55907	32854	23053	1.42	21126	34781	0.3778
R27	134829	78737	56092	1.4	46462	88367	0.3445
R270	66791	39505	27286	1.44	22208	44583	0.3324
R271	1010117	593278	416839	1.42	275131	734986	0.2723
R272	118634	71107	47527	1.49	48911	69723	0.4122
R273	44937	26267	18670	1.4	17035	27902	0.379
R274	88751	52523	36228	1.44	31971	56780	0.3602
R275	178417	105117	73300	1.43	53037	125380	0.2972
R276	44022	25730	18292	1.4	16371	27651	0.3718
R277	57751	33876	23875	1.41	21359	36392	0.3698
R278	98684	57660	41024	1.4	35314	63370	0.3578
R279	37990	22493	15497	1.45	15071	22919	0.3967
R28	179372	105323	74049	1.42	50156	129216	0.2796
R280	92094	54686	37408	1.46	30203	61891	0.3279
R281	89841	53481	36360	1.47	28605	61236	0.3183
R282	115069	68437	46632	1.46	42607	72462	0.3702
R283	137289	80920	56369	1.43	42921	94368	0.3126
R284	79259	46659	32600	1.43	28613	50646	0.361
R285	373602	222436	151166	1.47	179932	193670	0.4816
R286	491097	293748	197349	1.48	137374	353723	0.2797
R287	79196	46711	32485	1.43	25007	54189	0.3157
R288	124946	73326	51620	1.42	42706	82240	0.3417
R289	60564	35520	25044	1.41	24353	36211	0.4021
R29	134358	78800	55558	1.41	43784	90574	0.3258
R290	60755	35379	25376	1.39	19245	41510	0.3167
R291	19139	10980	8159	1.34	9288	9851	0.4852
R292	70104	41208	28896	1.42	24578	45526	0.3505
R293	45661	26415	19246	1.37	18677	26984	0.409
R294	38599	22566	16033	1.4	14228	24371	0.3686
R295	1337439	785467	551972	1.42	559148	778291	0.418
R296	34148	20135	14013	1.43	17431	16717	0.5104
R297	1344271	789818	554453	1.42	429536	914735	0.3195
R298	76984	44859	32125	1.39	25490	51494	0.3311
R299	42726	25003	17723	1.41	32706	10020	0.7654
R30	92312	54220	38092	1.42	71637	20675	0.776
R300	50227	29406	20821	1.41	22281	27946	0.4436
R301	64468	37971	26497	1.43	54409	10059	0.8439
R302	95744	56331	39413	1.42	83209	12535	0.869
R303	39810	23499	16311	1.44	19849	19961	0.4985
R304	1406811	825416	581395	1.41	454118	952693	0.3227
R305	42960	25150	17810	1.41	16062	26898	0.3738
R306	33334	19497	13837	1.4	12943	20391	0.3882
R307	37493	21934	15559	1.4	16030	21463	0.4275
R308	34374	19924	14450	1.37	15395	18979	0.4478
R309	40861	23685	17176	1.37	26568	14293	0.6502
R31	104583	60515	44068	1.37	29710	74873	0.284
R310	49963	28906	21057	1.37	28871	21092	0.5778
R311	78569	45635	32934	1.38	28214	50355	0.359
R312	38761	22596	16165	1.39	16045	22716	0.4139
R313	35215	20388	14827	1.37	15959	19256	0.4531
R314	67207	38587	28620	1.34	19121	48086	0.2845
R315	59759	34852	24907	1.39	16624	43135	0.2781
R316	77110	44538	32572	1.36	22886	54224	0.2967
R317	46397	26847	19550	1.37	20057	26340	0.4322
R318	57425	33277	24148	1.37	21222	36203	0.3695
R319	44284	25668	18616	1.37	16404	27880	0.3704
R32	119705	70037	49668	1.41	41651	78054	0.3479
R320	45443	26723	18720	1.42	20976	24467	0.4615
R321	46072	26490	19582	1.35	17868	28204	0.3878
R322	31102	17956	13146	1.36	13753	17349	0.4421
R323	71379	41311	30068	1.37	40358	31021	0.5654
R324	39849	22882	16967	1.34	17798	22051	0.4466
R325	54666	31780	22886	1.38	22430	32236	0.4103
R326	55445	32186	23259	1.38	23273	32172	0.4197
R327	101740	60433	41307	1.46	35901	65839	0.3528
R328	97609	57281	40328	1.42	42694	54915	0.4373
R329	82347	47930	34417	1.39	27520	54827	0.3341
R33	122551	72057	50494	1.42	48755	73796	0.3978
R330	73943	43305	30638	1.41	26061	47882	0.3524
R331	121555	71096	50459	1.4	42246	79309	0.3475
R332	57229	33676	23553	1.42	26212	31017	0.458
R333	53417	30907	22510	1.37	21596	31821	0.4042
R334	79708	46416	33292	1.39	28796	50912	0.3612
R335	55793	32961	22832	1.44	21651	34142	0.388
R336	53159	30900	22259	1.38	20240	32919	0.3807
R337	82664	48394	34270	1.41	28600	54064	0.3459
R338	37726	21978	15748	1.39	17247	20479	0.4571
R339	72585	42863	29722	1.44	31709	40876	0.4368
R34	82628	48916	33712	1.45	25632	56996	0.3102
R340	47394	27656	19738	1.4	17171	30223	0.3623
R341	56654	33283	23371	1.42	22325	34329	0.394
R342	85277	49911	35366	1.41	37837	47440	0.4436
R343	63156	36810	26346	1.39	24477	38679	0.3875
R344	81377	47779	33598	1.42	29144	52233	0.3581
R345	47112	27534	19578	1.4	16131	30981	0.3423
R346	53114	31027	22087	1.4	19398	33716	0.3652
R347	44310	25740	18570	1.38	18549	25761	0.4186
R348	40938	23991	16947	1.41	14814	26124	0.3618
R349	56163	32798	23365	1.4	21228	34935	0.3779
R35	105380	61732	43648	1.41	39617	65763	0.3759
R350	54861	31782	23079	1.37	34610	20251	0.6308
R351	89656	52528	37128	1.41	31539	58117	0.3517
R352	40808	23993	16815	1.42	16253	24555	0.3982
R353	64750	37359	27391	1.36	22464	42286	0.3469
R354	76043	44614	31429	1.41	28209	47834	0.3709
R355	111258	65606	45652	1.43	55128	56130	0.4954
R356	94681	56097	38584	1.45	34691	59990	0.3663
R357	67828	39309	28519	1.37	25208	42620	0.3716
R358	86919	50689	36230	1.39	27421	59498	0.3154
R359	54801	31856	22945	1.38	17700	37101	0.3229
R36	42796	24803	17993	1.37	14052	28744	0.3283
R360	42674	24930	17744	1.4	18035	24639	0.4226
R361	127165	75759	51406	1.47	49236	77929	0.3871
R362	139942	82741	57201	1.44	49166	90776	0.3513
R363	92357	54197	38160	1.42	66857	25500	0.7238
R364	142555	83796	58759	1.42	50433	92122	0.3537
R365	151451	89684	61767	1.45	42827	108624	0.2827
R366	140642	83337	57305	1.45	44141	96501	0.3138
R367	156317	92665	63652	1.45	45605	110712	0.2917
R368	188775	112200	76575	1.46	55288	133487	0.2928
R369	214839	128209	86630	1.47	90766	124073	0.4224
R37	64533	37405	27128	1.37	19570	44963	0.3032
R370	124403	72971	51432	1.41	45584	78819	0.3664
R371	66453	38779	27674	1.4	20991	45462	0.3158
R372	1157837	676737	481100	1.4	352022	805815	0.304
R373	61128	35280	25848	1.36	20103	41025	0.3288
R374	26942	15477	11465	1.34	14618	12324	0.5425
R375	108392	63093	45299	1.39	39707	68685	0.3663
R376	51406	30020	21386	1.4	17531	33875	0.341
R377	127430	75732	51698	1.46	90124	37306	0.7072
R378	64265	37733	26532	1.42	24157	40108	0.3758
R379	41912	24440	17472	1.39	19417	22495	0.4632
R38	89026	52201	36825	1.41	25792	63234	0.2897
R380	1147392	670232	477160	1.4	338139	809253	0.2947
R381	38192	22471	15721	1.42	14402	23790	0.377
R382	49082	28281	20801	1.35	17986	31096	0.3664
R383	1110205	648606	461599	1.4	324927	785278	0.2926
R384	76874	44698	32176	1.38	22353	54521	0.2907
R385	53702	31143	22559	1.38	19488	34214	0.3628
R386	39523	22844	16679	1.36	14642	24881	0.3704
R387	73929	43282	30647	1.41	24609	49320	0.3328
R388	58904	34054	24850	1.37	20525	38379	0.3484
R389	55164	31904	23260	1.37	19933	35231	0.3613
R39	143164	84310	58854	1.43	50552	92612	0.3531
R390	119354	69823	49531	1.4	46551	72803	0.39
R391	136909	79875	57034	1.4	45457	91452	0.332
R392	103914	60282	43632	1.38	36190	67724	0.3482
R393	84449	49128	35321	1.39	51221	33228	0.6065
R394	82162	48648	33514	1.45	26619	55543	0.3239
R395	99490	58210	41280	1.41	29175	70315	0.2932
R396	83530	48973	34557	1.41	24880	58650	0.2978
R397	103567	60141	43426	1.38	31612	71955	0.3052
R398	98275	57837	40438	1.43	29924	68351	0.3044
R399	71653	41630	30023	1.38	21825	49828	0.3045
R40	107680	62950	44730	1.4	29134	78546	0.2705
R400	155016	91520	63496	1.44	55086	99930	0.3553
R401	46436	27282	19154	1.42	16272	30164	0.3504
R402	52314	30283	22031	1.37	17626	34688	0.3369
R403	81276	47277	33999	1.39	23120	58156	0.2844
R404	110714	64653	46061	1.4	34769	75945	0.314
R405	84631	49165	35466	1.38	26114	58517	0.3085
R406	108357	63335	45022	1.4	69667	38690	0.6429
R407	58864	34452	24412	1.41	20442	38422	0.3472
R408	131028	76939	54089	1.42	38923	92105	0.297
R409	198590	116702	81888	1.42	53327	145263	0.2685
R41	161436	94812	66624	1.42	40864	120572	0.2531
R410	141569	83644	57925	1.44	43233	98336	0.3053
R411	122806	71715	51091	1.4	34566	88240	0.2814
R412	104137	61282	42855	1.42	37807	66330	0.363
R413	112239	65749	46490	1.41	28771	83468	0.2563
R414	98092	57302	40790	1.4	29789	68303	0.3036
R415	119320	69510	49810	1.39	30386	88934	0.2546
R416	132867	78121	54746	1.42	38722	94145	0.2914
R417	137265	80048	57217	1.39	35113	102152	0.2558
R418	137521	80286	57235	1.4	38304	99217	0.2785
R419	85260	49697	35563	1.39	44204	41056	0.5184
R42	92832	54561	38271	1.42	26342	66490	0.2837
R420	122893	72021	50872	1.41	45593	77300	0.3709
R421	107663	62483	45180	1.38	33075	74588	0.3072
R422	83163	48380	34783	1.39	26550	56613	0.3192
R423	128157	74629	53528	1.39	40990	87167	0.3198
R424	109944	64179	45765	1.4	34061	75883	0.3098
R425	57892	33924	23968	1.41	23968	33924	0.414
R426	48595	28594	20001	1.42	17782	30813	0.3659
R427	91580	53713	37867	1.41	31378	60202	0.3426
R428	95606	56061	39545	1.41	30387	65219	0.3178
R429	46771	27446	19325	1.42	16890	29881	0.3611
R43	83673	48671	35002	1.39	23793	59880	0.2843
R430	52249	30394	21855	1.39	16847	35402	0.3224
R431	65613	38255	27358	1.39	23319	42294	0.3554
R432	95620	55607	40013	1.38	30536	65084	0.3193
R433	90621	52733	37888	1.39	28048	62573	0.3095
R434	99868	57975	41893	1.38	29862	70006	0.299
R435	92318	53522	38796	1.37	37619	54699	0.4074
R436	115873	67978	47895	1.41	52501	63372	0.453
R437	61009	35335	25674	1.37	22975	38034	0.3765
R438	68728	40242	28486	1.41	21868	46860	0.3181
R439	75013	43873	31140	1.4	27303	47710	0.3639
R44	113303	66623	46680	1.42	33764	79539	0.2979
R440	39796	23092	16704	1.38	13127	26669	0.3298
R441	75824	44141	31683	1.39	34745	41079	0.4582
R442	108781	63376	45405	1.39	29034	79747	0.2669
R443	115673	67572	48101	1.4	31807	83866	0.2749
R444	82158	47951	34207	1.4	29135	53023	0.3546
R445	102760	60454	42306	1.42	52160	50600	0.5075
R446	59475	34870	24605	1.41	23022	36453	0.387
R447	59446	34437	25009	1.37	33129	26317	0.5572
R448	71526	41881	29645	1.41	24504	47022	0.3425
R449	61846	35767	26079	1.37	31842	30004	0.5148
R45	149567	87848	61719	1.42	40657	108910	0.2718
R450	64478	37901	26577	1.42	23489	40989	0.3642
R451	66640	39261	27379	1.43	24969	41671	0.3746
R452	96258	56206	40052	1.4	28778	67480	0.2989
R453	63057	36957	26100	1.41	23390	39667	0.3709
R454	60428	35146	25282	1.39	19443	40985	0.3217
R455	63526	37033	26493	1.39	21851	41675	0.3439
R456	73743	43236	30507	1.41	25424	48319	0.3447
R457	65264	38076	27188	1.4	23941	41323	0.3668
R458	63433	36981	26452	1.39	21882	41551	0.3449
R459	72934	45093	27841	1.61	25301	47633	0.3469
R46	100752	59436	41316	1.43	28063	72689	0.2785
R460	49243	28773	20470	1.4	18987	30256	0.3855
R461	128718	75447	53271	1.41	44124	84594	0.3427
R462	49454	28834	20620	1.39	22947	26507	0.464
R463	134383	79716	54667	1.45	37210	97173	0.2768
R464	22821	13271	9550	1.38	10665	12156	0.4673
R465	56082	32574	23508	1.38	23611	32471	0.421
R466	1285870	751821	534049	1.4	385966	899904	0.3001
R467	48482	28185	20297	1.38	18311	30171	0.3776
R468	47776	27806	19970	1.39	17077	30699	0.3574
R469	60290	34919	25371	1.37	22546	37744	0.3739
R47	185098	108475	76623	1.41	46507	138591	0.2512
R470	64144	37836	26308	1.43	21939	42205	0.342
R471	60627	35392	25235	1.4	24136	36491	0.3981
R472	106861	62170	44691	1.39	37893	68968	0.3546
R473	91048	53436	37612	1.42	39529	51519	0.4341
R474	104175	61226	42949	1.42	40132	64043	0.3852
R475	65379	38161	27218	1.4	26914	38465	0.4116
R476	56042	32893	23149	1.42	21230	34812	0.3788
R477	57933	33712	24221	1.39	24701	33232	0.4263
R478	73168	42819	30349	1.41	29891	43277	0.4085
R479	66036	38864	27172	1.43	27495	38541	0.4163
R48	86280	50996	35284	1.44	23629	62651	0.2738
R480	90739	53315	37424	1.42	38619	52120	0.4256
R481	120752	70791	49961	1.41	42598	78154	0.3527
R482	66204	38697	27507	1.4	27163	39041	0.4102
R483	85375	50138	35237	1.42	31310	54065	0.3667
R484	48558	28273	20285	1.39	21295	27263	0.4385
R485	192328	112736	79592	1.41	97703	94625	0.508
R486	133021	77375	55646	1.39	48276	84745	0.3629
R487	73559	42892	30667	1.39	44722	28837	0.6079
R488	147520	86394	61126	1.41	47171	100349	0.3197
R489	57258	33199	24059	1.37	18233	39025	0.3184
R49	83848	49196	34652	1.41	48286	35562	0.5758
R490	99640	58060	41580	1.39	34981	64659	0.351
R491	122471	72036	50435	1.42	41991	80480	0.3428
R492	92874	54278	38596	1.4	36388	56486	0.3917
R493	99514	58456	41058	1.42	46053	53461	0.4627
R494	142264	83034	59230	1.4	114047	28217	0.8016
R495	76183	44987	31196	1.44	29571	46612	0.3881
R496	107462	63254	44208	1.43	35082	72380	0.3264
R497	77369	45598	31771	1.43	36040	41329	0.4658
R498	43728	25736	17992	1.43	16673	27055	0.3812
R499	141332	83292	58040	1.43	48298	93034	0.3417
R50	103098	61179	41919	1.45	72602	30496	0.7042
R500	107083	62880	44203	1.42	45618	61465	0.426
R501	97658	57557	40101	1.43	36076	61582	0.3694
R502	92312	54101	38211	1.41	31858	60454	0.3451
R503	182372	107516	74856	1.43	60541	121831	0.3319
R504	80391	47010	33381	1.4	30592	49799	0.3805
R505	143812	84204	59608	1.41	46207	97605	0.3213
R506	88908	52085	36823	1.41	34745	54163	0.3907
R507	63997	37428	26569	1.4	23521	40476	0.3675
R508	146209	86342	59867	1.44	34206	112003	0.2339
R509	58692	34423	24269	1.41	19876	38816	0.3386
R51	106239	62118	44121	1.4	37328	68911	0.3513
R510	62580	36445	26135	1.39	20380	42200	0.3256
R511	139408	81807	57601	1.42	43264	96144	0.3103
R512	118801	70104	48697	1.43	41269	77532	0.3473
R513	45326	26218	19108	1.37	14640	30686	0.3229
R514	40157	23738	16419	1.44	12855	27302	0.3201
R515	82750	48246	34504	1.39	35886	46864	0.4336
R516	78204	45705	32499	1.4	28848	49356	0.3688
R517	141759	82941	58818	1.41	49783	91976	0.3511
R518	132165	77622	54543	1.42	42590	89575	0.3222
R519	110620	65076	45544	1.42	34701	75919	0.3136
R52	112257	66268	45989	1.44	34083	78174	0.3036
R520	231775	137059	94716	1.44	97113	134662	0.4189
R521	74165	43338	30827	1.4	34046	40119	0.459
R522	77587	45477	32110	1.41	54738	22849	0.7055
R523	119444	70387	49057	1.43	30953	88491	0.2591
R524	84662	49763	34899	1.42	24005	60657	0.2835
R525	78705	46400	32305	1.43	21517	57188	0.2733
R526	94738	56033	38705	1.44	28398	66340	0.2997
R527	83487	49348	34139	1.44	22138	61349	0.2651
R528	98325	57808	40517	1.42	62635	35690	0.637
R529	81773	47898	33875	1.41	24211	57562	0.296
R53	112513	66300	46213	1.43	34678	77835	0.3082
R530	205497	120441	85056	1.41	61224	144273	0.2979
R531	208818	123357	85461	1.44	55795	153023	0.2671
R532	180062	105239	74823	1.4	74305	105757	0.4126
R533	146863	85986	60877	1.41	47344	99519	0.3223
R534	211745	124110	87635	1.41	67832	143913	0.3203
R535	186928	109930	76998	1.42	59005	127923	0.3156
R536	249636	146440	103196	1.41	67350	182286	0.2697
R537	140855	82427	58428	1.41	44873	95982	0.3185
R538	200773	117374	83399	1.4	77347	123426	0.3852
R539	232095	136311	95784	1.42	63558	168537	0.2738
R54	148453	87592	60861	1.43	100381	48072	0.6761
R540	153574	90022	63552	1.41	111616	41958	0.7267
R541	178728	104860	73868	1.41	44369	134359	0.2482
R542	217271	127422	89849	1.41	64801	152470	0.2982
R543	244259	143941	100318	1.43	75605	168654	0.3095
R544	266655	156846	109809	1.42	82054	184601	0.3077
R545	207070	122192	84878	1.43	55361	151709	0.2673
R546	200233	117261	82972	1.41	62488	137745	0.312
R547	199792	117478	82314	1.42	109972	89820	0.5504
R548	239444	140550	98894	1.42	67532	171912	0.282
R549	195494	114445	81049	1.41	54313	141181	0.2778
R55	136523	80244	56279	1.42	47788	88735	0.35
R550	208272	123017	85255	1.44	69056	139216	0.3315
R551	178866	104612	74254	1.4	49373	129493	0.276
R552	199673	116590	83083	1.4	51995	147678	0.2604
R553	159421	93558	65863	1.42	48115	111306	0.3018
R554	139083	81470	57613	1.41	41402	97681	0.2976
R555	199683	117323	82360	1.42	52855	146828	0.2646
R556	256027	150258	105769	1.42	97785	158242	0.3819
R557	169514	99163	70351	1.4	50937	118577	0.3004
R558	243423	142738	100685	1.41	71396	172027	0.2933
R559	206125	119905	86220	1.39	67927	138198	0.3295
R56	75276	44114	31162	1.41	21441	53835	0.2848
R560	237743	139317	98426	1.41	157610	80133	0.6629
R561	154831	90737	64094	1.41	36994	117837	0.2389
R562	260678	154016	106662	1.44	71078	189600	0.2726
R563	210689	123340	87349	1.41	60023	150666	0.2848
R564	160383	93998	66385	1.41	47380	113003	0.2954
R565	151397	88730	62667	1.41	43671	107726	0.2884
R566	84295	49325	34970	1.41	33139	51156	0.3931
R567	205100	119722	85378	1.4	65822	139278	0.3209
R568	113684	66934	46750	1.43	38839	74845	0.3416
R569	85135	50088	35047	1.42	27588	57547	0.324
R57	103626	61211	42415	1.44	29894	73732	0.2884
R570	99205	57981	41224	1.4	38518	60687	0.3882
R571	50444	29236	21208	1.37	16909	33535	0.3352
R572	106987	62431	44556	1.4	33629	73358	0.3143
R573	81395	47520	33875	1.4	29173	52222	0.3584
R574	59793	35119	24674	1.42	24715	35078	0.4133
R575	66532	38886	27646	1.4	26196	40336	0.3937
R576	65843	38372	27471	1.39	21655	44188	0.3288
R577	64301	37606	26695	1.4	25809	38492	0.4013
R578	65064	38609	26455	1.45	25784	39280	0.3962
R579	117347	69555	47792	1.45	37341	80006	0.3182
R58	154200	90618	63582	1.42	42398	111802	0.2749
R580	334155	197547	136608	1.44	93222	240933	0.2789
R581	104152	61404	42748	1.43	30844	73308	0.2961
R582	93927	55374	38553	1.43	28941	64986	0.3081
R583	168638	99120	69518	1.42	89321	79317	0.5296
R584	179551	105870	73681	1.43	62556	116995	0.3484
R585	139933	82345	57588	1.42	48444	91489	0.3461
R586	355319	209157	146162	1.43	100565	254754	0.283
R587	193546	113442	80104	1.41	136036	57510	0.7028
R588	139804	82103	57701	1.42	35053	104751	0.2507
R589	207401	122551	84850	1.44	62069	145332	0.2992
R59	102738	60307	42431	1.42	28823	73915	0.2805
R590	134747	79189	55558	1.42	44268	90479	0.3285
R591	226072	132785	93287	1.42	72934	153138	0.3226
R592	236971	139451	97520	1.42	147899	89072	0.6241
R593	185958	109303	76655	1.42	136339	49619	0.7331
R594	174513	102254	72259	1.41	52296	122217	0.2996
R595	174406	102442	71964	1.42	44536	129870	0.2553
R596	156838	92049	64789	1.42	45344	111494	0.2891
R597	182832	107171	75661	1.41	48954	133878	0.2677
R598	132502	77791	54711	1.42	52800	79702	0.3984
R599	95526	56579	38947	1.45	33390	62136	0.3495
R60	147986	86851	61135	1.42	53799	94187	0.3635
R600	70043	40921	29122	1.4	25102	44941	0.3583
R601	63250	36839	26411	1.39	21542	41708	0.3405
R602	90585	53416	37169	1.43	29940	60645	0.3305
R603	147969	86859	61110	1.42	48092	99877	0.325
R604	75023	44232	30791	1.43	24114	50909	0.3214
R605	125622	73910	51712	1.42	42866	82756	0.3412
R606	162216	95234	66982	1.42	51145	111071	0.3152
R607	84535	49487	35048	1.41	28111	56424	0.3325
R608	105060	61878	43182	1.43	80009	25051	0.7615
R609	77248	45389	31859	1.42	31031	46217	0.4017
R61	93027	55011	38016	1.44	36506	56521	0.3924
R610	53669	31377	22292	1.4	18802	34867	0.3503
R611	153679	90275	63404	1.42	53134	100545	0.3457
R612	130141	76227	53914	1.41	40030	90111	0.3075
R613	98435	57537	40898	1.4	33621	64814	0.3415
R614	106714	62696	44018	1.42	35765	70949	0.3351
R615	120450	70835	49615	1.42	40093	80357	0.3328
R616	130592	76797	53795	1.42	40136	90456	0.3073
R617	134762	79062	55700	1.41	42522	92240	0.3155
R618	132027	77775	54252	1.43	42392	89635	0.321
R619	131796	77201	54595	1.41	41490	90306	0.3148
R62	99045	58337	40708	1.43	28563	70482	0.2883
R620	86789	50894	35895	1.41	24525	62264	0.2825
R621	82790	48233	34557	1.39	31358	51432	0.3787
R622	110298	64583	45715	1.41	37749	72549	0.3422
R623	95681	55869	39812	1.4	26574	69107	0.2777
R624	100419	58929	41490	1.42	30693	69726	0.3056
R625	75291	44151	31140	1.41	25478	49813	0.3383
R626	66239	38936	27303	1.42	22223	44016	0.3354
R627	1094429	653996	440433	1.48	559090	535339	0.5108
R628	159756	93846	65910	1.42	50806	108950	0.318
R629	302700	180622	122078	1.47	102958	199742	0.3401
R63	108122	63942	44180	1.44	34963	73159	0.3233
R630	1071894	640370	431524	1.48	361377	710517	0.3371
R631	87437	51106	36331	1.4	26884	60553	0.3074
R632	128585	75018	53567	1.4	43796	84789	0.3405
R633	124970	72979	51991	1.4	34556	90414	0.2765
R634	78014	46219	31795	1.45	24436	53578	0.3132
R635	1135876	664432	471444	1.4	339744	796132	0.2991
R636	98032	57808	40224	1.43	31984	66048	0.3262
R637	182287	107449	74838	1.43	48108	134179	0.2639
R638	68345	40193	28152	1.42	26913	41432	0.3937
R639	58486	34821	23665	1.47	25588	32898	0.4375
R64	78752	46684	32068	1.45	23205	55547	0.2946
R640	68282	39948	28334	1.4	24814	43468	0.3634
R641	325084	192581	132503	1.45	90943	234141	0.2797
R642	78169	45725	32444	1.4	27880	50289	0.3566
R643	95469	56620	38849	1.45	33128	62341	0.347
R644	66716	38980	27736	1.4	21799	44917	0.3267
R645	54694	32078	22616	1.41	19222	35472	0.3514
R646	68466	40508	27958	1.44	24956	43510	0.3645
R647	92424	53769	38655	1.39	30831	61593	0.3335
R648	113001	66145	46856	1.41	31215	81786	0.2762
R649	57264	33539	23725	1.41	19407	37857	0.3389
R65	97116	57955	39161	1.47	29479	67637	0.3035
R650	49409	28910	20499	1.41	18781	30628	0.3801
R651	92159	54522	37637	1.44	27285	64874	0.296
R652	142034	83722	58312	1.43	39399	102635	0.2773
R653	60447	35433	25014	1.41	20891	39556	0.3456
R654	90040	52855	37185	1.42	31104	58936	0.3454
R655	84656	49711	34945	1.42	29449	55207	0.3478
R656	44735	26217	18518	1.41	19485	25250	0.4355
R657	107713	63360	44353	1.42	33925	73788	0.3149
R658	128383	75614	52769	1.43	37521	90862	0.2922
R66	65031	38325	26706	1.43	24142	40889	0.3712
R67	84672	50113	34559	1.45	27895	56777	0.3294
R68	131996	78090	53906	1.44	50370	81626	0.3816
R69	110544	64973	45571	1.42	34590	75954	0.3129
R70	92629	54864	37765	1.45	24561	68068	0.2651
R71	131434	77695	53739	1.44	40455	90979	0.3077
R72	111547	66401	45146	1.47	58891	52656	0.5279
R73	85215	50199	35016	1.43	35995	49220	0.4224
R74	136989	81292	55697	1.45	58727	78262	0.4286
R75	73894	44087	29807	1.47	28381	45513	0.384
R76	128042	75869	52173	1.45	38590	89452	0.3013
R77	52347	30915	21432	1.44	15281	37066	0.2919
R78	77024	45499	31525	1.44	23489	53535	0.3049
R79	89818	52806	37012	1.42	27533	62285	0.3065
R80	104576	61664	42912	1.43	33387	71189	0.3192
R81	119605	70728	48877	1.44	35555	84050	0.2972
R82	108035	63800	44235	1.44	29921	78114	0.2769
R83	121366	71726	49640	1.44	39981	81385	0.3294
R84	87333	51673	35660	1.44	27037	60296	0.3095
R85	514653	306834	207819	1.47	365044	149609	0.7093
R86	54079	31673	22406	1.41	23756	30323	0.4392
R87	100068	59194	40874	1.44	31278	68790	0.3125
R88	43433	25249	18184	1.38	20952	22481	0.4823
R89	46960	27386	19574	1.39	14591	32369	0.3107
R90	68030	39868	28162	1.41	29901	38129	0.4395
R91	52143	30336	21807	1.39	15751	36392	0.302
R92	82089	48285	33804	1.42	24316	57773	0.2962
R93	60877	35418	25459	1.39	22140	38737	0.3636
R94	55608	32569	23039	1.41	22152	33456	0.3983
R95	134240	78571	55669	1.41	61440	72800	0.4576
R96	70846	41647	29199	1.42	22367	48479	0.3157
R97	54541	31739	22802	1.39	16204	38337	0.297
R98	59982	34860	25122	1.38	18509	41473	0.3085
R99	93751	55185	38566	1.43	50663	43088	0.5403
Total	5294158	3087117	2207041	1.39
