# Supplementary material for: Whole-genome resequencing reveals Brassica napus origin and genetic loci involved in its improvement
Source: Nat Commun. 2019 Mar 11;10:1154. doi: 10.1038/s41467-019-09134-9 (PMC6411957; doi:10.1038/s41467-019-09134-9)
Supplement: Supplementary file 7 — Supplementary Data 3 [file 41467_2019_9134_MOESM7_ESM.xlsx]

## Sheet: Supplementary Data 3
Supplementary Data 3 Statistics of indels identified in this study
Accession number	CDS-Insertion	CDS-Deletion	CDS-Het	CDS-Homo	CDS-Total	Genome-Insertion	Genome-Deletion	Genome-Het	Genome-Homo	Genome-Total
R01	140	132	171	101	272	13482	12368	19689	6161	25850
R02	130	135	188	77	265	12808	11575	18469	5914	24383
R03	173	137	227	83	310	15214	13744	22144	6814	28958
R04	122	113	150	85	235	14363	12644	18808	8199	27007
R05	233	175	282	126	408	18251	16775	26870	8156	35026
R06	112	93	141	64	205	11902	10963	17077	5788	22865
R07	198	183	266	115	381	18431	17076	25968	9539	35507
R08	225	214	321	118	439	21584	19454	32766	8272	41038
R09	182	149	202	129	331	18859	16706	25731	9834	35565
R10	107	103	141	69	210	12279	11071	16627	6723	23350
R100	97	80	79	98	177	7865	7119	8715	6269	14984
R101	194	171	188	177	365	15741	14565	16625	13681	30306
R102	94	76	95	75	170	8294	7449	10391	5352	15743
R103	163	166	237	92	329	16959	15466	24643	7782	32425
R104	161	118	207	72	279	12196	11217	18511	4902	23413
R105	225	189	306	108	414	18122	17514	27920	7716	35636
R106	252	221	315	158	473	21376	19278	29571	11083	40654
R107	218	163	243	138	381	17277	15436	23470	9243	32713
R108	128	133	181	80	261	12698	11049	18731	5016	23747
R109	152	145	85	212	297	15525	14436	10869	19092	29961
R11	187	142	222	107	329	18088	16207	24139	10156	34295
R110	190	153	259	84	343	15721	14184	23572	6333	29905
R111	144	126	175	95	270	13176	11761	17658	7279	24937
R112	203	170	273	100	373	23365	21197	33302	11260	44562
R113	225	189	285	129	414	17418	15677	24445	8650	33095
R114	230	223	306	147	453	21028	18956	29449	10535	39984
R115	260	219	321	158	479	23371	21519	30387	14503	44890
R116	186	201	234	153	387	19108	17755	24308	12555	36863
R118	569	543	728	384	1112	48778	46580	66558	28800	95358
R119	148	139	177	110	287	12383	11148	15230	8301	23531
R12	226	178	254	150	404	20418	18362	26444	12336	38780
R120	280	260	353	187	540	25391	23664	33726	15329	49055
R121	214	195	261	148	409	17041	15593	22416	10218	32634
R122	176	171	211	136	347	14864	13047	18066	9845	27911
R123	175	158	207	126	333	14960	13808	19771	8997	28768
R124	145	144	171	118	289	15011	13505	19459	9057	28516
R125	111	93	133	71	204	9537	8285	12799	5023	17822
R126	68	67	79	56	135	6889	5730	8389	4230	12619
R127	84	88	90	82	172	8720	7323	10015	6028	16043
R128	156	142	219	79	298	15933	14396	24060	6269	30329
R129	125	103	152	76	228	10452	9393	14759	5086	19845
R13	188	160	204	144	348	19832	17879	24918	12793	37711
R130	119	154	65	208	273	13457	12637	7890	18204	26094
R131	102	78	117	63	180	9848	8638	13230	5256	18486
R132	88	79	121	46	167	8480	7361	11377	4464	15841
R134	190	150	209	131	340	14700	13291	19537	8454	27991
R135	144	116	151	109	260	12215	11019	15828	7406	23234
R136	108	90	101	97	198	8791	7825	9301	7315	16616
R137	117	116	155	78	233	9629	8962	13630	4961	18591
R138	97	78	90	85	175	8817	7819	11006	5630	16636
R139	157	148	164	141	305	12218	10928	14306	8840	23146
R14	102	93	122	73	195	12278	10796	16674	6400	23074
R140	152	140	118	174	292	12219	11315	12093	11441	23534
R141	137	114	74	177	251	10290	9414	8378	11326	19704
R142	159	159	137	181	318	13419	12363	14890	10892	25782
R143	83	69	93	59	152	6465	5780	8483	3762	12245
R144	98	83	91	90	181	8855	7765	9229	7391	16620
R145	215	164	247	132	379	14073	12785	17204	9654	26858
R146	196	152	270	78	348	14715	12862	21037	6540	27577
R147	122	85	116	91	207	9588	8183	12337	5434	17771
R148	93	73	80	86	166	6593	6149	7592	5150	12742
R149	68	54	77	45	122	6159	5341	8214	3286	11500
R15	168	130	190	108	298	15744	14366	20664	9446	30110
R150	78	76	94	60	154	9209	8280	13021	4468	17489
R151	164	131	174	121	295	13219	12058	17745	7532	25277
R152	235	222	333	124	457	20639	19310	30133	9816	39949
R153	192	212	310	94	404	17941	17266	28900	6307	35207
R154	193	189	257	125	382	16499	15096	24510	7085	31595
R155	166	155	158	163	321	12886	12025	12410	12501	24911
R156	170	150	219	101	320	12636	11640	17379	6897	24276
R157	120	122	186	56	242	10640	10030	16217	4453	20670
R158	146	133	210	69	279	11100	10312	16797	4615	21412
R159	136	119	183	72	255	12113	11077	16944	6246	23190
R16	81	69	106	44	150	7853	6866	10489	4230	14719
R160	114	106	164	56	220	10904	10289	16304	4889	21193
R161	91	78	91	78	169	7460	7144	9029	5575	14604
R162	149	147	218	78	296	13874	13333	20928	6279	27207
R163	104	77	135	46	181	8868	7731	12592	4007	16599
R164	120	111	169	62	231	9787	8885	14482	4190	18672
R165	193	176	253	116	369	15564	14005	20875	8694	29569
R166	153	143	215	81	296	13568	12424	20179	5813	25992
R167	140	115	195	60	255	10666	9995	16420	4241	20661
R168	123	125	176	72	248	11074	9723	15731	5066	20797
R169	203	182	262	123	385	19231	18213	28701	8743	37444
R17	173	149	200	122	322	15648	14055	20256	9447	29703
R170	198	194	271	121	392	15433	14141	21435	8139	29574
R171	214	202	277	139	416	21651	19956	31245	10362	41607
R172	195	158	263	90	353	16793	15848	26037	6604	32641
R173	198	171	250	119	369	14387	13183	20152	7418	27570
R174	178	197	240	135	375	20986	19095	27579	12502	40081
R175	119	90	154	55	209	9683	8746	14557	3872	18429
R176	68	62	91	39	130	4931	4457	7239	2149	9388
R177	104	75	127	52	179	7453	6723	11097	3079	14176
R178	97	70	122	45	167	8802	7490	13096	3196	16292
R179	144	119	172	91	263	12754	11212	18586	5380	23966
R18	159	128	177	110	287	17159	15117	22764	9512	32276
R180	159	104	186	77	263	12540	10949	18116	5373	23489
R181	99	94	138	55	193	7658	6642	10900	3400	14300
R182	94	76	120	50	170	8753	7640	12156	4237	16393
R183	112	101	157	56	213	9468	8689	13726	4431	18157
R184	135	96	157	74	231	10845	10165	15351	5659	21010
R185	171	146	212	105	317	12045	11238	17523	5760	23283
R186	127	102	156	73	229	10017	9602	14192	5427	19619
R187	204	190	297	97	394	16619	15686	25557	6748	32305
R188	287	216	370	133	503	27068	23970	39828	11210	51038
R189	184	168	105	247	352	16152	15347	10242	21257	31499
R19	252	209	301	160	461	23421	21723	30149	14995	45144
R190	252	215	322	145	467	19558	18824	29393	8989	38382
R191	212	186	265	133	398	15157	13923	21768	7312	29080
R192	233	173	276	130	406	18607	17388	27177	8818	35995
R193	183	162	220	125	345	14771	13739	20897	7613	28510
R194	79	73	105	47	152	7924	6883	11033	3774	14807
R195	99	96	112	83	195	8114	7229	10126	5217	15343
R196	115	108	128	95	223	9083	8391	10673	6801	17474
R197	73	66	82	57	139	5174	4485	7011	2648	9659
R198	196	193	280	109	389	18628	17617	27596	8649	36245
R199	151	141	205	87	292	11528	10572	16013	6087	22100
R20	144	127	187	84	271	17111	15342	23783	8670	32453
R200	117	117	169	65	234	11674	10373	16192	5855	22047
R201	198	168	249	117	366	17184	15882	24381	8685	33066
R202	109	105	136	78	214	10144	9075	14071	5148	19219
R203	83	54	91	46	137	7553	6510	10245	3818	14063
R204	81	72	108	45	153	8569	7984	12605	3948	16553
R205	106	86	127	65	192	8700	7732	11808	4624	16432
R206	94	79	135	38	173	7081	6448	11201	2328	13529
R207	175	130	181	124	305	13271	12040	16866	8445	25311
R208	183	165	229	119	348	13988	12727	18977	7738	26715
R209	189	139	231	97	328	16404	15008	23467	7945	31412
R21	166	144	197	113	310	16029	13963	22264	7728	29992
R210	185	156	150	191	341	13630	12887	13852	12665	26517
R211	277	219	332	164	496	19614	17885	27303	10196	37499
R212	220	169	269	120	389	16527	14811	22444	8894	31338
R213	152	129	180	101	281	13379	11917	18555	6741	25296
R214	97	83	111	69	180	7909	7278	10950	4237	15187
R215	120	82	117	85	202	8755	7570	11750	4575	16325
R216	123	91	77	137	214	9744	9067	8827	9984	18811
R217	201	145	212	134	346	13984	12657	19244	7397	26641
R218	117	120	163	74	237	13854	12191	19864	6181	26045
R219	171	162	223	110	333	15085	13028	20986	7127	28113
R22	151	145	204	92	296	15060	13533	20922	7671	28593
R220	144	132	81	195	276	13130	11281	9112	15299	24411
R221	95	101	141	55	196	9606	8191	13381	4416	17797
R222	91	82	121	52	173	8980	7913	13072	3821	16893
R223	132	106	159	79	238	9714	8411	13172	4953	18125
R224	83	71	106	48	154	7436	6126	9725	3837	13562
R225	134	108	153	89	242	12065	10304	16026	6343	22369
R226	174	136	206	104	310	13782	12750	18234	8298	26532
R227	249	210	331	128	459	21853	20536	32720	9669	42389
R228	223	196	278	141	419	21245	18788	29655	10378	40033
R229	110	98	158	50	208	11926	10313	16521	5718	22239
R23	208	176	257	127	384	21247	18423	28864	10806	39670
R230	65	67	86	46	132	8002	6652	10597	4057	14654
R231	0	0	0	0	0	24	24	33	15	48
R232	221	190	284	127	411	18273	16746	26592	8427	35019
R233	182	182	252	112	364	17241	15958	24570	8629	33199
R234	208	177	297	88	385	20435	18795	29825	9405	39230
R235	210	174	296	88	384	17329	16167	25767	7729	33496
R236	178	146	230	94	324	14471	12882	21605	5748	27353
R237	270	221	350	141	491	20854	19574	31142	9286	40428
R238	144	135	199	80	279	10864	10089	16079	4874	20953
R239	218	231	314	135	449	19247	17523	27892	8878	36770
R24	120	103	131	92	223	13149	11469	17602	7016	24618
R240	0	0	0	0	0	3	2	3	2	5
R241	303	249	367	185	552	19811	18132	27953	9990	37943
R242	142	123	120	145	265	11136	10350	10797	10689	21486
R243	103	97	115	85	200	11646	10588	15287	6947	22234
R244	322	279	402	199	601	27330	24830	38304	13856	52160
R245	123	82	96	109	205	9867	8918	11116	7669	18785
R246	260	208	294	174	468	21239	19204	27328	13115	40443
R247	199	161	238	122	360	18926	17558	27208	9276	36484
R248	175	179	238	116	354	17066	15639	24208	8497	32705
R249	168	136	227	77	304	13795	12971	20349	6417	26766
R25	244	178	274	148	422	21505	19303	30185	10623	40808
R250	143	125	177	91	268	12919	11849	17752	7016	24768
R251	152	128	63	217	280	11548	11279	7193	15634	22827
R252	120	90	142	68	210	10012	9251	13345	5918	19263
R253	177	137	150	164	314	12730	11968	13115	11583	24698
R254	182	185	220	147	367	14636	13739	20253	8122	28375
R255	226	232	296	162	458	22167	20517	29566	13118	42684
R256	181	179	236	124	360	15261	13738	20878	8121	28999
R257	56	49	61	44	105	5569	4566	6983	3152	10135
R258	46	38	51	33	84	3953	3040	4520	2473	6993
R259	43	53	50	46	96	6130	5240	7800	3570	11370
R26	93	108	129	72	201	11469	10593	16214	5848	22062
R260	77	81	99	59	158	6947	5881	9496	3332	12828
R261	81	79	114	46	160	8911	7477	12084	4304	16388
R262	283	195	251	227	478	11423	9405	13501	7327	20828
R263	150	131	157	124	281	12813	11529	15833	8509	24342
R264	138	133	171	100	271	12122	10769	16193	6698	22891
R265	131	118	162	87	249	9636	8844	13139	5341	18480
R266	113	109	151	71	222	12527	11340	17754	6113	23867
R267	182	168	210	140	350	13991	12412	18518	7885	26403
R268	123	110	113	120	233	10555	9495	12074	7976	20050
R269	113	94	128	79	207	8537	7614	11172	4979	16151
R27	197	203	278	122	400	19238	17968	27028	10178	37206
R270	132	126	167	91	258	10844	9560	14948	5456	20404
R271	0	1	1	0	1	6	6	3	9	12
R272	189	169	216	142	358	15239	13736	19514	9461	28975
R273	92	76	108	60	168	8575	6936	11040	4471	15511
R274	127	101	132	96	228	11820	10479	15450	6849	22299
R275	320	275	405	190	595	24498	23059	35662	11895	47557
R276	104	70	110	64	174	7727	6772	10359	4140	14499
R277	125	84	134	75	209	9295	8157	12270	5182	17452
R278	194	149	220	123	343	13988	12789	18961	7816	26777
R279	83	73	91	65	156	6379	5383	8164	3598	11762
R28	257	237	344	150	494	25045	22926	36671	11300	47971
R280	152	128	198	82	280	10891	9631	15028	5494	20522
R281	132	134	170	96	266	10549	9299	14630	5218	19848
R282	181	145	215	111	326	15395	13512	20126	8781	28907
R283	237	226	308	155	463	20169	18498	28729	9938	38667
R284	186	149	230	105	335	12119	11070	16616	6573	23189
R285	508	492	588	412	1000	37328	36246	45853	27721	73574
R286	612	584	821	375	1196	48116	47155	71101	24170	95271
R287	96	80	112	64	176	10859	9312	14677	5494	20171
R288	186	189	254	121	375	17166	16161	24122	9205	33327
R289	129	104	145	88	233	9784	8561	12475	5870	18345
R29	183	151	225	109	334	19244	17192	26784	9652	36436
R290	77	69	97	49	146	7012	6409	9461	3960	13421
R291	35	39	45	29	74	4243	3279	4956	2566	7522
R292	108	135	164	79	243	10199	9288	13955	5532	19487
R293	84	73	100	57	157	8528	6959	10603	4884	15487
R294	77	50	80	47	127	6398	5444	8497	3345	11842
R295	0	0	0	0	0	1	4	2	3	5
R296	74	55	61	68	129	5839	4944	6781	4002	10783
R297	0	0	0	0	0	2	0	2	0	2
R298	86	90	111	65	176	9907	8777	13021	5663	18684
R299	76	68	51	93	144	6504	5426	4698	7232	11930
R30	110	101	47	164	211	11628	10452	6967	15113	22080
R300	117	76	115	78	193	9338	7508	11033	5813	16846
R301	111	97	47	161	208	9007	7856	4407	12456	16863
R302	121	120	53	188	241	11147	9997	4844	16300	21144
R303	93	62	81	74	155	6227	5286	6924	4589	11513
R304	0	0	0	0	0	6	1	6	1	7
R305	89	86	112	63	175	7089	6170	9401	3858	13259
R306	57	50	64	43	107	5416	4502	6979	2939	9918
R307	78	65	82	61	143	6235	5252	7954	3533	11487
R308	75	64	89	50	139	6192	5239	7796	3635	11431
R309	70	62	53	79	132	6409	5605	5720	6294	12014
R31	179	134	225	88	313	14777	13456	21172	7061	28233
R310	87	63	71	79	150	8847	7388	8388	7847	16235
R311	92	81	106	67	173	10487	9509	13486	6510	19996
R312	60	51	70	41	111	6633	5648	8374	3907	12281
R313	49	49	50	48	98	5874	5157	7093	3938	11031
R314	71	72	104	39	143	8442	7492	11729	4205	15934
R315	70	64	82	52	134	7048	6273	9922	3399	13321
R316	84	65	103	46	149	10036	8869	13724	5181	18905
R317	71	63	82	52	134	8154	6866	9492	5528	15020
R318	109	79	122	66	188	9318	8339	12439	5218	17657
R319	84	58	86	56	142	7090	6270	9401	3959	13360
R32	210	177	255	132	387	18422	17000	24915	10507	35422
R320	73	68	90	51	141	7915	6659	9431	5143	14574
R321	80	60	88	52	140	7993	6959	10394	4558	14952
R322	45	39	53	31	84	5602	4692	6955	3339	10294
R323	92	74	74	92	166	9157	8208	9221	8144	17365
R324	63	61	70	54	124	7252	6249	9005	4496	13501
R325	81	76	96	61	157	10085	8594	12768	5911	18679
R326	97	98	113	82	195	9046	8090	11477	5659	17136
R327	125	96	141	80	221	11856	11074	15970	6960	22930
R328	132	117	147	102	249	13642	12631	16765	9508	26273
R329	120	105	132	93	225	10928	9804	14284	6448	20732
R33	205	157	227	135	362	19301	17334	24515	12120	36635
R330	151	115	178	88	266	11261	10302	15337	6226	21563
R331	210	169	224	155	379	18688	16028	23607	11109	34716
R332	99	89	103	85	188	8563	7744	10180	6127	16307
R333	95	99	109	85	194	9649	8236	12341	5544	17885
R334	152	113	177	88	265	12878	11669	17467	7080	24547
R335	112	113	130	95	225	10780	8777	13609	5948	19557
R336	110	85	136	59	195	8905	7960	11876	4989	16865
R337	172	130	197	105	302	14609	12554	19557	7606	27163
R338	71	55	65	61	126	6794	5820	8329	4285	12614
R339	181	132	181	132	313	13831	11434	16126	9139	25265
R34	103	99	113	89	202	10977	9782	15339	5420	20759
R340	72	78	89	61	150	8185	7078	10985	4278	15263
R341	88	77	101	64	165	10182	8617	13107	5692	18799
R342	156	143	162	137	299	13601	12281	16403	9479	25882
R343	141	105	149	97	246	10953	9671	14065	6559	20624
R344	122	112	145	89	234	10274	9332	13624	5982	19606
R345	101	71	104	68	172	7561	6698	10511	3748	14259
R346	94	75	100	69	169	8385	7488	11289	4584	15873
R347	82	73	114	41	155	7351	6575	9689	4237	13926
R348	79	71	85	65	150	6665	5958	9014	3609	12623
R349	119	81	126	74	200	9778	8462	12848	5392	18240
R35	162	129	181	110	291	16130	14794	21530	9394	30924
R350	106	71	83	94	177	8546	7420	7220	8746	15966
R351	185	147	216	116	332	13502	12148	18110	7540	25650
R352	74	61	89	46	135	6879	5922	8870	3931	12801
R353	112	92	139	65	204	11284	9780	15330	5734	21064
R354	121	94	142	73	215	12415	10761	16261	6915	23176
R355	167	144	148	163	311	14768	13420	15776	12412	28188
R356	129	108	132	105	237	14305	12326	18140	8491	26631
R357	124	98	142	80	222	10550	9549	14059	6040	20099
R358	118	101	144	75	219	12435	10971	16896	6510	23406
R359	91	67	114	44	158	9801	8126	13143	4784	17927
R36	80	57	98	39	137	7214	6285	10063	3436	13499
R360	81	61	73	69	142	6913	6146	8490	4569	13059
R361	187	155	199	143	342	17252	15387	21700	10939	32639
R362	177	159	210	126	336	17278	15943	22920	10301	33221
R363	146	106	72	180	252	13486	11999	9526	15959	25485
R364	208	174	247	135	382	17848	16634	23620	10862	34482
R365	165	159	211	113	324	19171	17132	26575	9728	36303
R366	175	168	211	132	343	17229	15977	23741	9465	33206
R367	205	195	281	119	400	18932	17569	27413	9088	36501
R368	236	214	317	133	450	23599	21335	33338	11596	44934
R369	312	270	319	263	582	29211	25604	34228	20587	54815
R37	104	100	154	50	204	10492	9358	15203	4647	19850
R370	196	200	263	133	396	17535	16206	23669	10072	33741
R371	102	75	124	53	177	11807	10001	16409	5399	21808
R372	0	0	0	0	0	0	0	0	0	0
R373	64	56	77	43	120	8021	6855	9982	4894	14876
R374	62	54	61	55	116	5344	4493	5894	3943	9837
R375	140	137	168	109	277	15103	13523	19637	8989	28626
R376	98	82	132	48	180	9755	8145	13238	4662	17900
R377	181	155	64	272	336	15771	13900	8534	21137	29671
R378	123	103	159	67	226	10217	9134	13591	5760	19351
R379	94	78	91	81	172	9148	7389	10512	6025	16537
R38	140	106	154	92	246	11610	10481	16814	5277	22091
R380	0	0	0	0	0	1	2	2	1	3
R381	54	86	94	46	140	6492	5337	8454	3375	11829
R382	89	69	108	50	158	9353	7590	12113	4830	16943
R383	0	0	0	0	0	1	1	2	0	2
R384	130	108	161	77	238	11907	10990	17591	5306	22897
R385	101	82	124	59	183	9323	8122	12460	4985	17445
R386	57	57	67	47	114	7660	6346	9857	4149	14006
R387	118	114	145	87	232	11977	10218	16077	6118	22195
R388	101	73	114	60	174	10019	8710	13475	5254	18729
R389	86	86	112	60	172	9032	7922	12008	4946	16954
R39	228	192	262	158	420	16531	15693	22197	10027	32224
R390	202	190	243	149	392	17891	16530	23643	10778	34421
R391	175	168	211	132	343	17982	16726	24256	10452	34708
R392	166	147	208	105	313	17084	14979	22623	9440	32063
R393	122	106	105	123	228	11594	10858	11420	11032	22452
R394	112	85	114	83	197	11395	9753	15385	5763	21148
R395	166	146	216	96	312	14672	13218	21021	6869	27890
R396	119	103	151	71	222	12303	11322	17784	5841	23625
R397	139	142	195	86	281	13916	12962	19291	7587	26878
R398	134	139	189	84	273	14770	13075	20968	6877	27845
R399	124	103	145	82	227	12066	10731	17115	5682	22797
R40	125	103	161	67	228	14006	13001	20859	6148	27007
R400	213	200	279	134	413	19162	17142	26180	10124	36304
R401	98	87	115	70	185	8270	6788	10881	4177	15058
R402	102	77	113	66	179	8972	7832	12333	4471	16804
R403	134	112	179	67	246	11997	10870	17610	5257	22867
R404	145	136	184	97	281	14423	13404	20118	7709	27827
R405	121	86	139	68	207	11134	10238	15483	5889	21372
R406	152	145	124	173	297	15825	14405	12900	17330	30230
R407	110	96	138	68	206	8730	8169	11884	5015	16899
R408	195	177	264	108	372	19933	18144	28914	9163	38077
R409	268	223	337	154	491	26189	23602	37690	12101	49791
R41	235	201	319	117	436	19336	18723	29552	8507	38059
R410	250	220	317	153	470	20042	18501	29057	9486	38543
R411	188	135	230	93	323	15721	14701	23065	7357	30422
R412	212	157	225	144	369	16914	14734	21809	9839	31648
R413	150	137	198	89	287	13558	12613	20097	6074	26171
R414	174	120	203	91	294	14692	13222	20538	7376	27914
R415	174	158	233	99	332	15255	13871	22532	6594	29126
R416	219	169	265	123	388	17996	16091	25321	8766	34087
R417	188	141	231	98	329	17516	16100	25986	7630	33616
R418	206	170	268	108	376	18751	16960	26722	8989	35711
R419	139	103	129	113	242	13063	11853	14645	10271	24916
R42	181	131	227	85	312	13819	12398	20489	5728	26217
R420	204	161	224	141	365	18913	17111	24757	11267	36024
R421	128	121	164	85	249	14191	12935	19460	7666	27126
R422	161	128	208	81	289	13642	12421	19331	6732	26063
R423	240	224	316	148	464	19582	18198	27529	10251	37780
R424	192	166	241	117	358	16556	14995	23530	8021	31551
R425	118	107	129	96	225	10778	9081	13690	6169	19859
R426	106	81	112	75	187	8384	7294	11235	4443	15678
R427	179	157	215	121	336	15406	13407	20906	7907	28813
R428	187	136	197	126	323	16418	14015	22104	8329	30433
R429	97	77	106	68	174	7197	6265	9879	3583	13462
R43	131	96	167	60	227	12294	11216	18045	5465	23510
R430	80	65	100	45	145	8783	7873	12432	4224	16656
R431	105	93	130	68	198	11987	10231	15923	6295	22218
R432	173	150	219	104	323	15657	14283	21887	8053	29940
R433	182	154	211	125	336	14238	13139	20425	6952	27377
R434	170	151	218	103	321	16133	14553	22887	7799	30686
R435	167	109	167	109	276	15669	14056	19304	10421	29725
R436	177	148	214	111	325	17525	15504	21595	11434	33029
R437	121	89	143	67	210	11494	9903	14911	6486	21397
R438	89	94	123	60	183	11005	9857	15115	5747	20862
R439	127	106	168	65	233	11514	10558	15757	6315	22072
R44	158	135	215	78	293	14810	13643	21627	6826	28453
R440	75	58	79	54	133	6974	5797	9471	3300	12771
R441	130	112	142	100	242	13084	11512	15468	9128	24596
R442	140	138	192	86	278	13977	12744	20433	6288	26721
R443	142	135	201	76	277	16182	14558	23220	7520	30740
R444	132	108	143	97	240	12846	11537	16963	7420	24383
R445	175	128	188	115	303	14447	13108	16042	11513	27555
R446	117	91	143	65	208	10142	9011	13415	5738	19153
R447	109	77	88	98	186	10441	9304	10502	9243	19745
R448	175	138	201	112	313	13067	11066	17228	6905	24133
R449	100	84	102	82	184	9413	8299	9861	7851	17712
R45	202	173	275	100	375	20003	18667	29534	9136	38670
R450	91	72	97	66	163	9837	8404	12470	5771	18241
R451	94	77	106	65	171	10609	8975	13073	6511	19584
R452	126	92	147	71	218	12932	11372	17656	6648	24304
R453	110	81	116	75	191	10321	8975	13587	5709	19296
R454	99	82	125	56	181	10238	9007	14163	5082	19245
R455	113	92	142	63	205	11202	9565	15082	5685	20767
R456	138	113	157	94	251	12846	11019	17205	6660	23865
R457	120	103	149	74	223	11740	10201	15440	6501	21941
R458	115	100	148	67	215	11520	9919	15543	5896	21439
R459	98	79	119	58	177	11560	9937	15173	6324	21497
R46	171	140	239	72	311	14556	13019	21551	6024	27575
R460	94	70	92	72	164	8605	7521	11284	4842	16126
R461	181	146	227	100	327	18283	16356	23911	10728	34639
R462	82	80	110	52	162	8941	7745	10675	6011	16686
R463	193	159	256	96	352	18027	16484	25784	8727	34511
R464	54	59	67	46	113	4614	3686	5403	2897	8300
R465	87	68	92	63	155	10214	8588	12546	6256	18802
R466	0	0	0	0	0	1	0	0	1	1
R467	70	63	75	58	133	8677	7650	11399	4928	16327
R468	74	77	80	71	151	7903	7220	10920	4203	15123
R469	91	80	88	83	171	10174	9254	13361	6067	19428
R47	274	233	374	133	507	23996	22423	36535	9884	46419
R470	107	76	117	66	183	9292	8384	12833	4843	17676
R471	109	74	109	74	183	10894	9217	13552	6559	20111
R472	156	143	193	106	299	16071	14569	21416	9224	30640
R473	193	142	190	145	335	14567	12800	17206	10161	27367
R474	162	145	185	122	307	15096	13991	19639	9448	29087
R475	118	101	139	80	219	13105	10765	15701	8169	23870
R476	121	97	142	76	218	9756	8182	12370	5568	17938
R477	114	79	104	89	193	10459	8694	12513	6640	19153
R478	125	113	152	86	238	13351	11170	16494	8027	24521
R479	135	98	127	106	233	13365	10949	16131	8183	24314
R48	154	118	196	76	272	13569	11475	19531	5513	25044
R480	173	134	167	140	307	16397	13818	19163	11052	30215
R481	222	153	232	143	375	21614	18394	27934	12074	40008
R482	111	93	110	94	204	12830	10521	15299	8052	23351
R483	183	140	192	131	323	16644	13883	21094	9433	30527
R484	95	80	91	84	175	10615	8560	12378	6797	19175
R485	314	262	297	279	576	29847	26315	30319	25843	56162
R486	169	165	184	150	334	21337	18149	26150	13336	39486
R487	139	101	107	133	240	13827	11877	12045	13659	25704
R488	237	216	318	135	453	23531	20989	32032	12488	44520
R489	102	77	121	58	179	10494	9004	14522	4976	19498
R49	143	135	121	157	278	12132	11001	11580	11553	23133
R490	229	163	252	140	392	18478	15691	23925	10244	34169
R491	192	196	251	137	388	20037	17626	27044	10619	37663
R492	175	120	170	125	295	17793	14991	21948	10836	32784
R493	144	143	155	132	287	14227	13013	16061	11179	27240
R494	208	183	88	303	391	22036	18966	11297	29705	41002
R495	118	102	130	90	220	12566	10413	15206	7773	22979
R496	190	165	223	132	355	18417	15828	24781	9464	34245
R497	131	113	132	112	244	13761	11401	15025	10137	25162
R498	83	60	93	50	143	7164	6005	9441	3728	13169
R499	216	196	261	151	412	21936	19251	29401	11786	41187
R50	162	144	88	218	306	12044	11277	7977	15344	23321
R500	194	173	193	174	367	16419	14853	20251	11021	31272
R501	128	110	116	122	238	15193	13007	19047	9153	28200
R502	195	151	211	135	346	16346	13751	21172	8925	30097
R503	250	248	298	200	498	25018	22752	33621	14149	47770
R504	137	145	164	118	282	14095	12279	17701	8673	26374
R505	222	201	271	152	423	23066	20152	30977	12241	43218
R506	160	140	186	114	300	16436	13626	20331	9731	30062
R507	138	103	130	111	241	10887	9498	14062	6323	20385
R508	184	170	252	102	354	18095	16874	27539	7430	34969
R509	121	93	136	78	214	8352	7635	11583	4404	15987
R51	200	146	225	121	346	15466	14035	20783	8718	29501
R510	98	93	134	57	191	9560	8906	13583	4883	18466
R511	203	205	255	153	408	20670	18160	27776	11054	38830
R512	168	184	212	140	352	16929	14604	21797	9736	31533
R513	89	65	105	49	154	7983	6929	11107	3805	14912
R514	74	67	96	45	141	6978	5683	9479	3182	12661
R515	144	123	150	117	267	15760	13060	18547	10273	28820
R516	150	128	182	96	278	14280	12187	18697	7770	26467
R517	246	220	307	159	466	25142	21769	33170	13741	46911
R518	213	195	267	141	408	21862	18802	29239	11425	40664
R519	168	121	196	93	289	13729	12791	19170	7350	26520
R52	201	177	292	86	378	16609	14711	23592	7728	31320
R520	292	261	297	256	553	30608	27806	35497	22917	58414
R521	136	103	149	90	239	12816	11121	14477	9460	23937
R522	114	104	74	144	218	12802	10944	9186	14560	23746
R523	206	195	283	118	401	18763	16449	27329	7883	35212
R524	159	117	197	79	276	14695	12272	20588	6379	26967
R525	128	103	164	67	231	13163	11026	18674	5515	24189
R526	180	134	227	87	314	15930	13594	22223	7301	29524
R527	147	108	190	65	255	11494	10487	16977	5004	21981
R528	153	126	94	185	279	13291	12205	10782	14714	25496
R529	147	119	192	74	266	14261	11949	19670	6540	26210
R53	195	160	262	93	355	15743	14078	22520	7301	29821
R530	282	260	360	182	542	30836	27410	42299	15947	58246
R531	304	276	397	183	580	29122	25715	42328	12509	54837
R532	260	209	287	182	469	27968	24321	33355	18934	52289
R533	273	231	355	149	504	25627	21898	34577	12948	47525
R534	324	291	404	211	615	33801	29772	45843	17730	63573
R535	319	256	413	162	575	29596	25563	40153	15006	55159
R536	352	320	472	200	672	33472	30011	47430	16053	63483
R537	241	186	273	154	427	24285	20729	32484	12530	45014
R538	270	239	320	189	509	30558	26522	37614	19466	57080
R539	326	260	420	166	586	32938	29277	46355	15860	62215
R54	230	204	151	283	434	19929	18077	15198	22808	38006
R540	211	188	100	299	399	23907	21196	15158	29945	45103
R541	256	203	342	117	459	25561	22388	37212	10737	47949
R542	324	285	416	193	609	33330	28907	45392	16845	62237
R543	355	299	460	194	654	36778	32320	50098	19000	69098
R544	383	352	495	240	735	40260	35562	54672	21150	75822
R545	264	249	383	130	513	28822	25260	41109	12973	54082
R546	283	257	381	159	540	29895	26270	40770	15395	56165
R547	290	285	242	333	575	28917	25386	25640	28663	54303
R548	309	282	424	167	591	33977	29659	46919	16717	63636
R549	262	219	334	147	481	27432	24148	38701	12879	51580
R55	317	258	335	240	575	18735	16664	24475	10924	35399
R550	338	313	442	209	651	33652	29250	45024	17878	62902
R551	286	235	380	141	521	28467	24524	39916	13075	52991
R552	300	267	415	152	567	29656	26142	42592	13206	55798
R553	248	236	336	148	484	25914	22601	35926	12589	48515
R554	224	182	281	125	406	24068	20301	32811	11558	44369
R555	262	248	367	143	510	29365	25562	41721	13206	54927
R556	405	368	473	300	773	39070	35597	49124	25543	74667
R557	247	217	322	142	464	27093	23403	37002	13494	50496
R558	350	311	467	194	661	36743	32173	50753	18163	68916
R559	329	316	452	193	645	34177	30337	46600	17914	64514
R56	145	107	189	63	252	11069	10102	16399	4772	21171
R560	359	355	248	466	714	34695	31574	26655	39614	66269
R561	190	173	267	96	363	20415	18486	30304	8597	38901
R562	312	269	395	186	581	34983	31464	49971	16476	66447
R563	300	254	395	159	554	30607	27205	43063	14749	57812
R564	266	241	361	146	507	26260	22771	36628	12403	49031
R565	228	204	311	121	432	24602	21557	34885	11274	46159
R566	138	95	134	99	233	15706	13204	19070	9840	28910
R567	256	270	347	179	526	30913	27745	41766	16892	58658
R568	131	143	185	89	274	20058	17523	26414	11167	37581
R569	108	102	124	86	210	13065	11260	17394	6931	24325
R57	161	123	207	77	284	14203	13259	20957	6505	27462
R570	196	137	209	124	333	17605	15187	22568	10224	32792
R571	109	78	131	56	187	9199	7692	12593	4298	16891
R572	152	143	194	101	295	16289	14229	21394	9124	30518
R573	138	142	180	100	280	15717	13270	20391	8596	28987
R574	99	84	110	73	183	12176	9734	14595	7315	21910
R575	99	94	122	71	193	13128	10774	16122	7780	23902
R576	148	107	174	81	255	12327	10509	16776	6060	22836
R577	121	102	130	93	223	12177	9919	14900	7196	22096
R578	122	115	154	83	237	11238	9507	14127	6618	20745
R579	170	155	199	126	325	17583	15640	24003	9220	33223
R58	185	162	253	94	347	18765	17364	27932	8197	36129
R580	411	377	579	209	788	40551	37876	58754	19673	78427
R581	193	158	239	112	351	17233	14569	23537	8265	31802
R582	173	137	223	87	310	15897	13481	21870	7508	29378
R583	228	187	199	216	415	24251	21554	23850	21955	45805
R584	301	237	341	197	538	25230	21922	31974	15178	47152
R585	253	197	305	145	450	24496	20876	31947	13425	45372
R586	476	445	645	276	921	51678	47644	75230	24092	99322
R587	308	292	195	405	600	27484	24340	18881	32943	51824
R588	200	193	295	98	393	20278	17862	29446	8694	38140
R589	332	277	438	171	609	31679	27877	44080	15476	59556
R59	162	147	228	81	309	14217	13062	20979	6300	27279
R590	245	189	296	138	434	23510	20038	31210	12338	43548
R591	302	267	381	188	569	34224	29962	45346	18840	64186
R592	369	328	304	393	697	34931	30927	31042	34816	65858
R593	257	217	141	333	474	25855	22958	16765	32048	48813
R594	274	231	338	167	505	27689	23842	37725	13806	51531
R595	254	201	339	116	455	25019	22378	36476	10921	47397
R596	266	226	354	138	492	25923	22787	36543	12167	48710
R597	285	230	375	140	515	27433	23988	38906	12515	51421
R598	178	176	245	109	354	20984	18074	27075	11983	39058
R599	142	112	137	117	254	14396	12164	18410	8150	26560
R60	220	199	279	140	419	19905	18501	26075	12331	38406
R600	140	110	153	97	250	13838	11445	17758	7525	25283
R601	110	92	146	56	202	10529	9229	14018	5740	19758
R602	157	139	201	95	296	16561	13736	21738	8559	30297
R603	252	228	316	164	480	24542	21267	33146	12663	45809
R604	125	118	169	74	243	12916	10837	17243	6510	23753
R605	223	197	273	147	420	19692	17236	25693	11235	36928
R606	240	226	301	165	466	22894	20120	30496	12518	43014
R607	155	128	198	85	283	15151	13068	20637	7582	28219
R608	207	181	77	311	388	18273	15493	10130	23636	33766
R609	161	117	157	121	278	15233	12661	18389	9505	27894
R61	137	116	162	91	253	12615	11431	16319	7727	24046
R610	107	92	133	66	199	9008	7833	12093	4748	16841
R611	255	235	326	164	490	23813	20790	31388	13215	44603
R612	195	174	273	96	369	18871	16497	25946	9422	35368
R613	185	154	220	119	339	17849	15062	23459	9452	32911
R614	209	192	264	137	401	18703	15672	24664	9711	34375
R615	208	201	274	135	409	19634	16889	26514	10009	36523
R616	205	181	278	108	386	20577	17886	28228	10235	38463
R617	223	194	288	129	417	21638	18853	29873	10618	40491
R618	240	201	273	168	441	21150	18625	28961	10814	39775
R619	213	212	287	138	425	21478	18844	29469	10853	40322
R62	195	142	231	106	337	13660	12530	19960	6230	26190
R620	156	123	210	69	279	13486	11844	19617	5713	25330
R621	125	126	159	92	251	11852	10570	15109	7313	22422
R622	220	179	275	124	399	17399	15525	23438	9486	32924
R623	161	151	230	82	312	14257	12659	20558	6358	26916
R624	155	149	226	78	304	15400	13405	21372	7433	28805
R625	122	104	146	80	226	11981	10273	15953	6301	22254
R626	163	129	207	85	292	10186	9289	14303	5172	19475
R627	1238	1308	1292	1254	2546	109033	108241	120233	97041	217274
R628	415	328	432	311	743	21101	18773	28128	11746	39874
R629	312	318	373	257	630	31009	30028	41530	19507	61037
R63	179	145	199	125	324	15827	13944	22016	7755	29771
R630	1247	1231	1653	825	2478	112383	111038	158948	64473	223421
R631	156	133	205	84	289	12523	11670	17783	6410	24193
R632	205	153	234	124	358	20138	18197	26996	11339	38335
R633	232	175	294	113	407	19428	16931	27756	8603	36359
R634	101	100	122	79	201	11015	9619	15042	5592	20634
R635	0	0	0	0	0	0	2	2	0	2
R636	197	141	230	108	338	17216	14813	23134	8895	32029
R637	239	225	328	136	464	24089	21150	34403	10836	45239
R638	143	132	177	98	275	12798	10722	15550	7970	23520
R639	111	89	127	73	200	10303	8946	12654	6595	19249
R64	165	148	219	94	313	11429	9927	16425	4931	21356
R640	149	114	170	93	263	12489	10550	16275	6764	23039
R641	409	359	526	242	768	37194	34223	53565	17852	71417
R642	176	158	230	104	334	13727	11450	17624	7553	25177
R643	153	117	165	105	270	12831	11128	16990	6969	23959
R644	132	100	168	64	232	11148	9425	15208	5365	20573
R645	113	84	120	77	197	9106	7771	12201	4676	16877
R646	107	100	124	83	207	10595	9293	13646	6242	19888
R647	132	131	161	102	263	13592	11911	17829	7674	25503
R648	190	161	248	103	351	15685	14050	22312	7423	29735
R649	105	86	127	64	191	9789	8301	13081	5009	18090
R65	180	132	220	92	312	13486	12162	19567	6081	25648
R650	122	106	146	82	228	9491	7955	12545	4901	17446
R651	177	151	236	92	328	14353	12477	20346	6484	26830
R652	241	234	316	159	475	19200	17323	27560	8963	36523
R653	136	129	163	102	265	11241	9313	15064	5490	20554
R654	182	141	220	103	323	14006	12172	18922	7256	26178
R655	181	169	236	114	350	13700	11896	18575	7021	25596
R656	83	66	87	62	149	8217	6569	9773	5013	14786
R657	194	158	223	129	352	14119	12562	19397	7284	26681
R658	287	241	355	173	528	19295	17026	27409	8912	36321
R66	117	107	143	81	224	9230	8095	12205	5120	17325
R67	151	119	198	72	270	12319	11115	17437	5997	23434
R68	209	191	235	165	400	16530	15199	21330	10399	31729
R69	220	168	278	110	388	15937	14299	22670	7566	30236
R70	126	114	171	69	240	11782	10878	17736	4924	22660
R71	232	200	292	140	432	18467	16628	25964	9131	35095
R72	157	146	142	161	303	12857	11968	12892	11933	24825
R73	124	131	147	108	255	12551	10550	14711	8390	23101
R74	196	202	233	165	398	17245	15796	21182	11859	33041
R75	186	156	205	137	342	8092	7588	10510	5170	15680
R76	191	159	260	90	350	16277	14707	23274	7710	30984
R77	101	83	144	40	184	7940	6847	11414	3373	14787
R78	151	113	198	66	264	11666	10426	16677	5415	22092
R79	169	143	228	84	312	14090	12238	19801	6527	26328
R80	162	146	217	91	308	16252	14369	22644	7977	30621
R81	191	179	257	113	370	17005	15681	24861	7825	32686
R82	216	168	280	104	384	15110	13719	22315	6514	28829
R83	219	174	251	142	393	16196	15043	22824	8415	31239
R84	160	135	194	101	295	11905	10725	16819	5811	22630
R85	706	698	383	1021	1404	50447	50721	35124	66044	101168
R86	106	87	119	74	193	8065	7145	9920	5290	15210
R87	132	115	161	86	247	13139	11865	18183	6821	25004
R88	60	76	76	60	136	7047	6195	7847	5395	13242
R89	71	74	116	29	145	6653	6313	9661	3305	12966
R90	138	121	140	119	259	9785	8728	11434	7079	18513
R91	96	80	114	62	176	8041	7165	11559	3647	15206
R92	155	154	237	72	309	10867	10325	16145	5047	21192
R93	92	75	91	76	167	8728	7659	10819	5568	16387
R94	113	64	97	80	177	8291	7354	10375	5270	15645
R95	230	225	243	212	455	15978	15063	19072	11969	31041
R96	120	110	167	63	230	9579	8742	13830	4491	18321
R97	97	97	134	60	194	8746	7767	12681	3832	16513
R98	113	80	140	53	193	9884	8710	14071	4523	18594
R99	171	138	140	169	309	11815	10862	12134	10543	22677
#Total	8503	7540	--	--	16043	693974	613177	--	--	1307151
