# Supplementary material for: Whole-genome resequencing reveals Brassica napus origin and genetic loci involved in its improvement
Source: Nat Commun. 2019 Mar 11;10:1154. doi: 10.1038/s41467-019-09134-9 (PMC6411957; doi:10.1038/s41467-019-09134-9)
Supplement: Supplementary file 8 — Supplementary Data 4 [file 41467_2019_9134_MOESM8_ESM.xlsx]

## Sheet: Supplementary Data 4
Supplementary Data 4 Validation of SNP calling accuracy by Sanger sequencing
Primer name	Chromosome	Genomic region	Forward primer	Reverse primer	SNP number in resequencing data	Verified SNP number	Percentage of verified SNP number
S1	A01	10773118-10773629	TCAAGAACAGTAACAACAGCATGTG	CTGTGTGGAAGGAATGGTTTAATGA	6	6	1
S2	A02	11010551-11011928	AGCGGAGCGAAATGGAATGAGA	AGCAGGGTCAGGAACAACGAAT	13	13	1
S3	A04	13218869-13219368	AAGCATGGCTGGAATGAGGTCTC	GCGTTACTTGGGAAGGCACTCTC	4	3	0.75
S4	A05	4207329-4208050	GCACCTCTTGAAAGACTGGATCAG	GGCGATTTAACCACAAACCTACGA	3	3	1
S5	A06	23498809-23499879	GGACCGTCATTATTGGAACGATGCT	GCTGCTGCTGCTGCTGTTGT	3	3	1
S6	A07	11594926-11596064	TTTGTCGTCGTCAGCCTTGT	AGGTGATGACATTGCCGGTT	9	9	1
S7	A08	966975-967549	TTGCCATCGGTCTTCTTCTTCACA	GGCTTAACTCACTCATCCTCCTCTT	10	9	0.9
S8	A09	5024098-5025056	CTGGCAGTCTTGCTGGATCACTC	ACCTTGGATGGATGAACTCACGAA	10	9	0.9
S9	A09	15810451-15811110	ACCTCCACCTACACAGGCA	AGCTTGTGGGTCCGCTACT	6	5	0.833333
S10	C03	10979431-10980441	CAGCAGATGACGGAGGTAGAGGA	GGTAGCCAGTCCACTCTGTAGCA	6	6	1
S11	C03	30254721-30255495	GAGTCAGCGTCGCCGAGTAA	TGAGTTTGCGGAGTTAAGGATGT	6	5	0.833333
S12	C04	29558785-29559406	CACATCCGAGCAGACAATCATCC	CTGGAAGGCGTAATTGACCGAAT	11	11	1
S13	C06	2886473-2886995	TCTTTACAGCACCATTAGGGAAGAT	TTCAACCCACTCTAAGCACGATTC	11	11	1
S14	C06	35291424-35292159	ATGGAGTTGATGACCTGCCTGTT	GGATTGATGCGTGTGTTGCTGAA	5	5	1
