# Supplementary material for: Whole-genome resequencing reveals Brassica napus origin and genetic loci involved in its improvement
Source: Nat Commun. 2019 Mar 11;10:1154. doi: 10.1038/s41467-019-09134-9 (PMC6411957; doi:10.1038/s41467-019-09134-9)
Supplement: Supplementary file 9 — Supplementary Data 5 [file 41467_2019_9134_MOESM9_ESM.xlsx]

## Sheet: Supplementary Data 5
Supplementary Data 5 Determination of the optimal model used for ML tree construction of B. napus
Rank	Model	-LnL	AIC	AICc	BIC
1	GTR+F+ASC+R5	6.73947e+06	1.34814e+07	1.34815e+07	1.34919e+07
2	GTR+F+R5	6.73947e+06	1.34814e+07	1.34815e+07	1.34919e+07
3	SYM+ASC+R5	6.73949e+06	1.34814e+07	1.34815e+07	1.34919e+07
4	SYM+R5	6.73949e+06	1.34814e+07	1.34815e+07	1.34919e+07
5	TVM+F+ASC+R5	6.73948e+06	1.34814e+07	1.34815e+07	1.3492e+07
6	TVM+F+R5	6.73948e+06	1.34814e+07	1.34815e+07	1.3492e+07
7	GTR+F+ASC+R6	6.73947e+06	1.34814e+07	1.34815e+07	1.3492e+07
8	GTR+F+R6	6.73947e+06	1.34814e+07	1.34815e+07	1.3492e+07
9	TVMe+ASC+R5	6.7395e+06	1.34815e+07	1.34815e+07	1.3492e+07
10	TVMe+R5	6.7395e+06	1.34815e+07	1.34815e+07	1.3492e+07
11	SYM+ASC+R6	6.73949e+06	1.34814e+07	1.34815e+07	1.3492e+07
12	SYM+R6	6.73949e+06	1.34814e+07	1.34815e+07	1.3492e+07
13	TVM+F+ASC+R6	6.73948e+06	1.34814e+07	1.34815e+07	1.3492e+07
14	TVM+F+R6	6.73948e+06	1.34814e+07	1.34815e+07	1.3492e+07
15	TVMe+ASC+R6	6.7395e+06	1.34815e+07	1.34815e+07	1.3492e+07
16	TVMe+R6	6.7395e+06	1.34815e+07	1.34815e+07	1.3492e+07
17	GTR+F+ASC+R4	6.74e+06	1.34825e+07	1.34825e+07	1.3493e+07
18	GTR+F+R4	6.74e+06	1.34825e+07	1.34825e+07	1.3493e+07
19	SYM+ASC+R4	6.74003e+06	1.34825e+07	1.34826e+07	1.3493e+07
20	SYM+R4	6.74003e+06	1.34825e+07	1.34826e+07	1.3493e+07
21	TVM+F+ASC+R4	6.74002e+06	1.34825e+07	1.34826e+07	1.3493e+07
22	TVM+F+R4	6.74002e+06	1.34825e+07	1.34826e+07	1.3493e+07
23	TVMe+ASC+R4	6.74004e+06	1.34825e+07	1.34826e+07	1.3493e+07
24	TVMe+R4	6.74004e+06	1.34825e+07	1.34826e+07	1.3493e+07
25	TIM2+F+ASC+R5	6.74083e+06	1.34841e+07	1.34842e+07	1.34946e+07
26	TIM2+F+R5	6.74083e+06	1.34841e+07	1.34842e+07	1.34946e+07
27	TPM2+F+R5	6.74084e+06	1.34841e+07	1.34842e+07	1.34946e+07
28	TPM2+F+ASC+R5	6.74084e+06	1.34841e+07	1.34842e+07	1.34946e+07
29	TPM2u+F+ASC+R5	6.74084e+06	1.34841e+07	1.34842e+07	1.34946e+07
30	TPM2u+F+R5	6.74084e+06	1.34841e+07	1.34842e+07	1.34946e+07
31	TIM2+F+R6	6.74083e+06	1.34841e+07	1.34842e+07	1.34946e+07
32	TIM2+F+ASC+R6	6.74083e+06	1.34841e+07	1.34842e+07	1.34946e+07
33	TPM2+F+R6	6.74084e+06	1.34841e+07	1.34842e+07	1.34947e+07
34	TPM2u+F+R6	6.74084e+06	1.34841e+07	1.34842e+07	1.34947e+07
35	TPM2u+F+ASC+R6	6.74084e+06	1.34841e+07	1.34842e+07	1.34947e+07
36	TPM2+F+ASC+R6	6.74084e+06	1.34841e+07	1.34842e+07	1.34947e+07
37	TIM2e+ASC+R5	6.74095e+06	1.34843e+07	1.34844e+07	1.34948e+07
38	TIM2e+R5	6.74095e+06	1.34843e+07	1.34844e+07	1.34948e+07
39	TIM2e+ASC+R6	6.74095e+06	1.34844e+07	1.34844e+07	1.34949e+07
40	TIM2e+R6	6.74095e+06	1.34844e+07	1.34844e+07	1.34949e+07
41	TIM3+F+R5	6.74113e+06	1.34847e+07	1.34848e+07	1.34952e+07
42	TIM3+F+ASC+R5	6.74113e+06	1.34847e+07	1.34848e+07	1.34952e+07
43	TIM3+F+ASC+R6	6.74113e+06	1.34847e+07	1.34848e+07	1.34953e+07
44	TIM3+F+R6	6.74113e+06	1.34847e+07	1.34848e+07	1.34953e+07
45	TPM3u+F+ASC+R5	6.74115e+06	1.34847e+07	1.34848e+07	1.34953e+07
46	TPM3u+F+R5	6.74115e+06	1.34847e+07	1.34848e+07	1.34953e+07
47	TPM3+F+ASC+R5	6.74115e+06	1.34847e+07	1.34848e+07	1.34953e+07
48	TPM3+F+R5	6.74115e+06	1.34847e+07	1.34848e+07	1.34953e+07
49	TPM3u+F+ASC+R6	6.74115e+06	1.34848e+07	1.34848e+07	1.34953e+07
50	TPM3u+F+R6	6.74115e+06	1.34848e+07	1.34848e+07	1.34953e+07
51	TPM3+F+ASC+R6	6.74115e+06	1.34848e+07	1.34848e+07	1.34953e+07
52	TPM3+F+R6	6.74115e+06	1.34848e+07	1.34848e+07	1.34953e+07
53	TIM3e+ASC+R5	6.74121e+06	1.34849e+07	1.3485e+07	1.34954e+07
54	TIM3e+R5	6.74121e+06	1.34849e+07	1.3485e+07	1.34954e+07
55	TIM3e+ASC+R6	6.74121e+06	1.34849e+07	1.3485e+07	1.34954e+07
56	TIM3e+R6	6.74121e+06	1.34849e+07	1.3485e+07	1.34954e+07
57	TIM2+F+ASC+R4	6.74136e+06	1.34852e+07	1.34853e+07	1.34957e+07
58	TIM2+F+R4	6.74136e+06	1.34852e+07	1.34853e+07	1.34957e+07
59	TPM2+F+R4	6.74138e+06	1.34852e+07	1.34853e+07	1.34957e+07
60	TPM2u+F+R4	6.74138e+06	1.34852e+07	1.34853e+07	1.34957e+07
61	TPM2u+F+ASC+R4	6.74138e+06	1.34852e+07	1.34853e+07	1.34957e+07
62	TPM2+F+ASC+R4	6.74138e+06	1.34852e+07	1.34853e+07	1.34957e+07
63	TIM2e+ASC+R4	6.74149e+06	1.34854e+07	1.34855e+07	1.34959e+07
64	TIM2e+R4	6.74149e+06	1.34854e+07	1.34855e+07	1.34959e+07
65	TIM3+F+R4	6.74166e+06	1.34858e+07	1.34859e+07	1.34963e+07
66	TIM3+F+ASC+R4	6.74167e+06	1.34858e+07	1.34859e+07	1.34963e+07
67	TPM3u+F+ASC+R4	6.74168e+06	1.34858e+07	1.34859e+07	1.34963e+07
68	TPM3u+F+R4	6.74168e+06	1.34858e+07	1.34859e+07	1.34963e+07
69	TPM3+F+ASC+R4	6.74168e+06	1.34858e+07	1.34859e+07	1.34963e+07
70	TPM3+F+R4	6.74168e+06	1.34858e+07	1.34859e+07	1.34963e+07
71	TIM3e+ASC+R4	6.74175e+06	1.34859e+07	1.3486e+07	1.34964e+07
72	TIM3e+R4	6.74175e+06	1.34859e+07	1.3486e+07	1.34964e+07
73	TIM+F+R5	6.74205e+06	1.34865e+07	1.34866e+07	1.34971e+07
74	TIM+F+ASC+R5	6.74205e+06	1.34865e+07	1.34866e+07	1.34971e+07
75	K3Pu+F+ASC+R5	6.74206e+06	1.34866e+07	1.34867e+07	1.34971e+07
76	K3Pu+F+R5	6.74206e+06	1.34866e+07	1.34867e+07	1.34971e+07
77	TIM+F+R6	6.74205e+06	1.34865e+07	1.34866e+07	1.34971e+07
78	TIM+F+ASC+R6	6.74205e+06	1.34865e+07	1.34866e+07	1.34971e+07
79	K3Pu+F+ASC+R6	6.74206e+06	1.34866e+07	1.34867e+07	1.34971e+07
80	K3Pu+F+R6	6.74206e+06	1.34866e+07	1.34867e+07	1.34971e+07
81	TIMe+R5	6.74223e+06	1.34869e+07	1.3487e+07	1.34974e+07
82	TIMe+ASC+R5	6.74223e+06	1.34869e+07	1.3487e+07	1.34974e+07
83	K3P+ASC+R5	6.74224e+06	1.34869e+07	1.3487e+07	1.34974e+07
84	K3P+R5	6.74224e+06	1.34869e+07	1.3487e+07	1.34974e+07
85	TN+F+ASC+R5	6.74223e+06	1.34869e+07	1.3487e+07	1.34974e+07
86	TN+F+R5	6.74223e+06	1.34869e+07	1.3487e+07	1.34974e+07
87	TIMe+R6	6.74223e+06	1.34869e+07	1.3487e+07	1.34974e+07
88	TIMe+ASC+R6	6.74223e+06	1.34869e+07	1.3487e+07	1.34974e+07
89	K3P+ASC+R6	6.74224e+06	1.34869e+07	1.3487e+07	1.34974e+07
90	K3P+R6	6.74224e+06	1.34869e+07	1.3487e+07	1.34974e+07
91	TN+F+ASC+R6	6.74223e+06	1.34869e+07	1.3487e+07	1.34974e+07
92	HKY+F+ASC+R5	6.74225e+06	1.34869e+07	1.3487e+07	1.34974e+07
93	TN+F+R6	6.74223e+06	1.34869e+07	1.3487e+07	1.34974e+07
94	HKY+F+R5	6.74225e+06	1.34869e+07	1.3487e+07	1.34974e+07
95	HKY+F+ASC+R6	6.74225e+06	1.34869e+07	1.3487e+07	1.34975e+07
96	HKY+F+R6	6.74225e+06	1.34869e+07	1.3487e+07	1.34975e+07
97	GTR+F+ASC+R3	6.74227e+06	1.3487e+07	1.34871e+07	1.34975e+07
98	GTR+F+R3	6.74227e+06	1.3487e+07	1.34871e+07	1.34975e+07
99	TVM+F+ASC+R3	6.74228e+06	1.3487e+07	1.34871e+07	1.34975e+07
100	TVM+F+R3	6.74228e+06	1.3487e+07	1.34871e+07	1.34975e+07
101	TVMe+ASC+R3	6.74231e+06	1.34871e+07	1.34871e+07	1.34975e+07
102	TVMe+R3	6.74231e+06	1.34871e+07	1.34871e+07	1.34975e+07
103	SYM+ASC+R3	6.7423e+06	1.3487e+07	1.34871e+07	1.34975e+07
104	SYM+R3	6.7423e+06	1.3487e+07	1.34871e+07	1.34975e+07
105	TNe+ASC+R5	6.74242e+06	1.34873e+07	1.34874e+07	1.34978e+07
106	TNe+R5	6.74242e+06	1.34873e+07	1.34874e+07	1.34978e+07
107	K2P+ASC+R5	6.74243e+06	1.34873e+07	1.34874e+07	1.34978e+07
108	K2P+R5	6.74243e+06	1.34873e+07	1.34874e+07	1.34978e+07
109	TNe+ASC+R6	6.74242e+06	1.34873e+07	1.34874e+07	1.34978e+07
110	TNe+R6	6.74242e+06	1.34873e+07	1.34874e+07	1.34978e+07
111	K2P+ASC+R6	6.74243e+06	1.34873e+07	1.34874e+07	1.34978e+07
112	K2P+R6	6.74243e+06	1.34873e+07	1.34874e+07	1.34978e+07
113	TIM+F+R4	6.74258e+06	1.34876e+07	1.34877e+07	1.34981e+07
114	TIM+F+ASC+R4	6.74258e+06	1.34876e+07	1.34877e+07	1.34981e+07
115	K3Pu+F+ASC+R4	6.74259e+06	1.34876e+07	1.34877e+07	1.34981e+07
116	K3Pu+F+R4	6.74259e+06	1.34876e+07	1.34877e+07	1.34981e+07
117	TIMe+R4	6.74277e+06	1.3488e+07	1.34881e+07	1.34985e+07
118	TIMe+ASC+R4	6.74277e+06	1.3488e+07	1.34881e+07	1.34985e+07
119	K3P+ASC+R4	6.74277e+06	1.3488e+07	1.34881e+07	1.34985e+07
120	K3P+R4	6.74277e+06	1.3488e+07	1.34881e+07	1.34985e+07
121	TN+F+ASC+R4	6.74277e+06	1.3488e+07	1.34881e+07	1.34985e+07
122	TN+F+R4	6.74277e+06	1.3488e+07	1.34881e+07	1.34985e+07
123	HKY+F+ASC+R4	6.74278e+06	1.3488e+07	1.34881e+07	1.34985e+07
124	HKY+F+R4	6.74278e+06	1.3488e+07	1.34881e+07	1.34985e+07
125	TNe+R4	6.74295e+06	1.34883e+07	1.34884e+07	1.34988e+07
126	TNe+ASC+R4	6.74295e+06	1.34883e+07	1.34884e+07	1.34988e+07
127	K2P+ASC+R4	6.74296e+06	1.34884e+07	1.34884e+07	1.34988e+07
128	K2P+R4	6.74296e+06	1.34884e+07	1.34884e+07	1.34988e+07
129	TIM2+F+ASC+R3	6.74362e+06	1.34897e+07	1.34898e+07	1.35002e+07
130	TIM2+F+R3	6.74362e+06	1.34897e+07	1.34898e+07	1.35002e+07
131	TPM2u+F+R3	6.74363e+06	1.34897e+07	1.34898e+07	1.35002e+07
132	TPM2u+F+ASC+R3	6.74363e+06	1.34897e+07	1.34898e+07	1.35002e+07
133	TPM2+F+R3	6.74363e+06	1.34897e+07	1.34898e+07	1.35002e+07
134	TPM2+F+ASC+R3	6.74363e+06	1.34897e+07	1.34898e+07	1.35002e+07
135	TIM2e+R3	6.74375e+06	1.34899e+07	1.349e+07	1.35004e+07
136	TIM2e+ASC+R3	6.74375e+06	1.34899e+07	1.349e+07	1.35004e+07
137	TIM3+F+ASC+R3	6.74392e+06	1.34903e+07	1.34904e+07	1.35008e+07
138	TIM3+F+R3	6.74392e+06	1.34903e+07	1.34904e+07	1.35008e+07
139	TPM3u+F+R3	6.74393e+06	1.34903e+07	1.34904e+07	1.35008e+07
140	TPM3u+F+ASC+R3	6.74393e+06	1.34903e+07	1.34904e+07	1.35008e+07
141	TPM3+F+R3	6.74393e+06	1.34903e+07	1.34904e+07	1.35008e+07
142	TPM3+F+ASC+R3	6.74393e+06	1.34903e+07	1.34904e+07	1.35008e+07
143	TIM3e+ASC+R3	6.74401e+06	1.34905e+07	1.34905e+07	1.35009e+07
144	TIM3e+R3	6.74401e+06	1.34905e+07	1.34905e+07	1.35009e+07
145	TIM+F+R3	6.74483e+06	1.34921e+07	1.34922e+07	1.35026e+07
146	TIM+F+ASC+R3	6.74483e+06	1.34921e+07	1.34922e+07	1.35026e+07
147	K3Pu+F+R3	6.74484e+06	1.34921e+07	1.34922e+07	1.35026e+07
148	K3Pu+F+ASC+R3	6.74484e+06	1.34921e+07	1.34922e+07	1.35026e+07
149	K3P+R3	6.74502e+06	1.34925e+07	1.34926e+07	1.35029e+07
150	K3P+ASC+R3	6.74502e+06	1.34925e+07	1.34926e+07	1.35029e+07
151	TIMe+ASC+R3	6.74501e+06	1.34925e+07	1.34925e+07	1.35029e+07
152	TIMe+R3	6.74502e+06	1.34925e+07	1.34925e+07	1.35029e+07
153	TN+F+R3	6.74501e+06	1.34925e+07	1.34926e+07	1.3503e+07
154	TN+F+ASC+R3	6.74501e+06	1.34925e+07	1.34926e+07	1.3503e+07
155	HKY+F+R3	6.74502e+06	1.34925e+07	1.34926e+07	1.3503e+07
156	HKY+F+ASC+R3	6.74502e+06	1.34925e+07	1.34926e+07	1.3503e+07
157	K2P+ASC+R3	6.7452e+06	1.34928e+07	1.34929e+07	1.35033e+07
158	K2P+R3	6.7452e+06	1.34928e+07	1.34929e+07	1.35033e+07
159	TNe+R3	6.7452e+06	1.34928e+07	1.34929e+07	1.35033e+07
160	TNe+ASC+R3	6.7452e+06	1.34928e+07	1.34929e+07	1.35033e+07
161	SYM+ASC+G4	6.74686e+06	1.34962e+07	1.34962e+07	1.35066e+07
162	SYM+G4	6.74686e+06	1.34962e+07	1.34962e+07	1.35066e+07
163	GTR+F+ASC+G4	6.74684e+06	1.34961e+07	1.34962e+07	1.35066e+07
164	GTR+F+G4	6.74684e+06	1.34961e+07	1.34962e+07	1.35066e+07
165	TVMe+ASC+G4	6.74687e+06	1.34962e+07	1.34962e+07	1.35066e+07
166	TVMe+G4	6.74687e+06	1.34962e+07	1.34962e+07	1.35066e+07
167	TVM+F+ASC+G4	6.74686e+06	1.34962e+07	1.34962e+07	1.35066e+07
168	TVM+F+G4	6.74686e+06	1.34962e+07	1.34962e+07	1.35066e+07
169	TIM2+F+ASC+G4	6.74823e+06	1.34989e+07	1.3499e+07	1.35094e+07
170	TIM2+F+G4	6.74823e+06	1.34989e+07	1.3499e+07	1.35094e+07
171	TPM2+F+ASC+G4	6.74824e+06	1.34989e+07	1.3499e+07	1.35094e+07
172	TPM2u+F+ASC+G4	6.74824e+06	1.34989e+07	1.3499e+07	1.35094e+07
173	TPM2+F+G4	6.74824e+06	1.34989e+07	1.3499e+07	1.35094e+07
174	TPM2u+F+G4	6.74824e+06	1.34989e+07	1.3499e+07	1.35094e+07
175	TIM2e+ASC+G4	6.74835e+06	1.34991e+07	1.34992e+07	1.35096e+07
176	TIM2e+G4	6.74835e+06	1.34991e+07	1.34992e+07	1.35096e+07
177	TIM3+F+ASC+G4	6.74851e+06	1.34995e+07	1.34995e+07	1.35099e+07
178	TIM3+F+G4	6.74851e+06	1.34995e+07	1.34995e+07	1.35099e+07
179	TPM3+F+ASC+G4	6.74853e+06	1.34995e+07	1.34996e+07	1.351e+07
180	TPM3u+F+ASC+G4	6.74853e+06	1.34995e+07	1.34996e+07	1.351e+07
181	TPM3+F+G4	6.74853e+06	1.34995e+07	1.34996e+07	1.351e+07
182	TPM3u+F+G4	6.74853e+06	1.34995e+07	1.34996e+07	1.351e+07
183	TIM3e+ASC+G4	6.74859e+06	1.34996e+07	1.34997e+07	1.35101e+07
184	TIM3e+G4	6.74859e+06	1.34996e+07	1.34997e+07	1.35101e+07
185	TIM+F+ASC+G4	6.74946e+06	1.35014e+07	1.35014e+07	1.35118e+07
186	TIM+F+G4	6.74946e+06	1.35014e+07	1.35014e+07	1.35118e+07
187	K3Pu+F+ASC+G4	6.74948e+06	1.35014e+07	1.35015e+07	1.35119e+07
188	K3Pu+F+G4	6.74948e+06	1.35014e+07	1.35015e+07	1.35119e+07
189	TIMe+ASC+G4	6.74965e+06	1.35017e+07	1.35018e+07	1.35122e+07
190	TIMe+G4	6.74965e+06	1.35017e+07	1.35018e+07	1.35122e+07
191	K3P+ASC+G4	6.74966e+06	1.35018e+07	1.35018e+07	1.35122e+07
192	K3P+G4	6.74966e+06	1.35018e+07	1.35018e+07	1.35122e+07
193	TN+F+ASC+G4	6.74964e+06	1.35017e+07	1.35018e+07	1.35122e+07
194	TN+F+G4	6.74964e+06	1.35017e+07	1.35018e+07	1.35122e+07
195	HKY+F+ASC+G4	6.74966e+06	1.35018e+07	1.35018e+07	1.35122e+07
196	HKY+F+G4	6.74966e+06	1.35018e+07	1.35018e+07	1.35122e+07
197	TNe+ASC+G4	6.74983e+06	1.35021e+07	1.35022e+07	1.35125e+07
198	TNe+G4	6.74983e+06	1.35021e+07	1.35022e+07	1.35125e+07
199	K2P+ASC+G4	6.74984e+06	1.35021e+07	1.35022e+07	1.35125e+07
200	K2P+G4	6.74984e+06	1.35021e+07	1.35022e+07	1.35125e+07
201	GTR+F+ASC+R2	6.75299e+06	1.35084e+07	1.35085e+07	1.35189e+07
202	GTR+F+R2	6.75299e+06	1.35084e+07	1.35085e+07	1.35189e+07
203	TVM+F+ASC+R2	6.75299e+06	1.35084e+07	1.35085e+07	1.35189e+07
204	TVM+F+R2	6.75299e+06	1.35084e+07	1.35085e+07	1.35189e+07
205	TVMe+ASC+R2	6.75303e+06	1.35085e+07	1.35086e+07	1.35189e+07
206	TVMe+R2	6.75303e+06	1.35085e+07	1.35086e+07	1.35189e+07
207	SYM+ASC+R2	6.75302e+06	1.35085e+07	1.35086e+07	1.3519e+07
208	SYM+R2	6.75302e+06	1.35085e+07	1.35086e+07	1.3519e+07
209	TIM2+F+ASC+R2	6.7543e+06	1.3511e+07	1.35111e+07	1.35215e+07
210	TIM2+F+R2	6.7543e+06	1.3511e+07	1.35111e+07	1.35215e+07
211	TPM2+F+ASC+R2	6.75431e+06	1.35111e+07	1.35111e+07	1.35215e+07
212	TPM2u+F+ASC+R2	6.75431e+06	1.35111e+07	1.35111e+07	1.35215e+07
213	TPM2u+F+R2	6.75431e+06	1.35111e+07	1.35111e+07	1.35215e+07
214	TPM2+F+R2	6.75431e+06	1.35111e+07	1.35111e+07	1.35215e+07
215	TIM2e+ASC+R2	6.75443e+06	1.35113e+07	1.35114e+07	1.35217e+07
216	TIM2e+R2	6.75443e+06	1.35113e+07	1.35114e+07	1.35217e+07
217	TIM3+F+ASC+R2	6.75463e+06	1.35117e+07	1.35118e+07	1.35222e+07
218	TIM3+F+R2	6.75463e+06	1.35117e+07	1.35118e+07	1.35222e+07
219	TPM3u+F+ASC+R2	6.75463e+06	1.35117e+07	1.35118e+07	1.35222e+07
220	TPM3+F+ASC+R2	6.75463e+06	1.35117e+07	1.35118e+07	1.35222e+07
221	TPM3+F+R2	6.75463e+06	1.35117e+07	1.35118e+07	1.35222e+07
222	TPM3u+F+R2	6.75463e+06	1.35117e+07	1.35118e+07	1.35222e+07
223	TIM3e+ASC+R2	6.75472e+06	1.35119e+07	1.3512e+07	1.35223e+07
224	TIM3e+R2	6.75472e+06	1.35119e+07	1.3512e+07	1.35223e+07
225	TIM+F+R2	6.75551e+06	1.35135e+07	1.35135e+07	1.35239e+07
226	TIM+F+ASC+R2	6.75551e+06	1.35135e+07	1.35135e+07	1.35239e+07
227	K3Pu+F+R2	6.75552e+06	1.35135e+07	1.35136e+07	1.35239e+07
228	K3Pu+F+ASC+R2	6.75552e+06	1.35135e+07	1.35136e+07	1.35239e+07
229	K3P+R2	6.7557e+06	1.35138e+07	1.35139e+07	1.35243e+07
230	K3P+ASC+R2	6.7557e+06	1.35138e+07	1.35139e+07	1.35243e+07
231	TIMe+R2	6.75569e+06	1.35138e+07	1.35139e+07	1.35243e+07
232	TIMe+ASC+R2	6.75569e+06	1.35138e+07	1.35139e+07	1.35243e+07
233	TN+F+R2	6.75569e+06	1.35138e+07	1.35139e+07	1.35243e+07
234	TN+F+ASC+R2	6.75569e+06	1.35138e+07	1.35139e+07	1.35243e+07
235	HKY+F+R2	6.7557e+06	1.35138e+07	1.35139e+07	1.35243e+07
236	HKY+F+ASC+R2	6.7557e+06	1.35138e+07	1.35139e+07	1.35243e+07
237	K2P+ASC+R2	6.75587e+06	1.35142e+07	1.35143e+07	1.35246e+07
238	K2P+R2	6.75587e+06	1.35142e+07	1.35143e+07	1.35246e+07
239	TNe+R2	6.75587e+06	1.35142e+07	1.35143e+07	1.35246e+07
240	TNe+ASC+R2	6.75587e+06	1.35142e+07	1.35143e+07	1.35246e+07
241	GTR+F+ASC	6.82213e+06	1.36467e+07	1.36468e+07	1.36572e+07
242	GTR+F	6.82213e+06	1.36467e+07	1.36468e+07	1.36572e+07
243	TVM+F+ASC	6.82214e+06	1.36467e+07	1.36468e+07	1.36572e+07
244	TVM+F	6.82214e+06	1.36467e+07	1.36468e+07	1.36572e+07
245	SYM+ASC	6.8222e+06	1.36468e+07	1.36469e+07	1.36573e+07
246	SYM	6.8222e+06	1.36468e+07	1.36469e+07	1.36573e+07
247	TVMe+ASC	6.82221e+06	1.36468e+07	1.36469e+07	1.36573e+07
248	TVMe	6.82221e+06	1.36468e+07	1.36469e+07	1.36573e+07
249	TIM2+F+ASC	6.82343e+06	1.36493e+07	1.36494e+07	1.36598e+07
250	TIM2+F	6.82343e+06	1.36493e+07	1.36494e+07	1.36598e+07
251	TPM2u+F+ASC	6.82344e+06	1.36493e+07	1.36494e+07	1.36598e+07
252	TPM2u+F	6.82344e+06	1.36493e+07	1.36494e+07	1.36598e+07
253	TPM2+F+ASC	6.82344e+06	1.36493e+07	1.36494e+07	1.36598e+07
254	TPM2+F	6.82344e+06	1.36493e+07	1.36494e+07	1.36598e+07
255	TIM2e+ASC	6.82357e+06	1.36496e+07	1.36496e+07	1.366e+07
256	TIM2e	6.82357e+06	1.36496e+07	1.36496e+07	1.366e+07
257	TIM3+F+ASC	6.82365e+06	1.36497e+07	1.36498e+07	1.36602e+07
258	TIM3+F	6.82365e+06	1.36497e+07	1.36498e+07	1.36602e+07
259	TPM3+F+ASC	6.82367e+06	1.36498e+07	1.36498e+07	1.36602e+07
260	TPM3+F	6.82367e+06	1.36498e+07	1.36498e+07	1.36602e+07
261	TPM3u+F+ASC	6.82367e+06	1.36498e+07	1.36498e+07	1.36602e+07
262	TPM3u+F	6.82367e+06	1.36498e+07	1.36498e+07	1.36602e+07
263	TIM3e+ASC	6.82376e+06	1.365e+07	1.365e+07	1.36604e+07
264	TIM3e	6.82376e+06	1.365e+07	1.365e+07	1.36604e+07
265	TIM+F+ASC	6.82455e+06	1.36515e+07	1.36516e+07	1.3662e+07
266	TIM+F	6.82455e+06	1.36515e+07	1.36516e+07	1.3662e+07
267	K3Pu+F	6.82456e+06	1.36516e+07	1.36516e+07	1.3662e+07
268	K3Pu+F+ASC	6.82456e+06	1.36516e+07	1.36516e+07	1.3662e+07
269	TIMe+ASC	6.82472e+06	1.36519e+07	1.36519e+07	1.36623e+07
270	TIMe	6.82472e+06	1.36519e+07	1.36519e+07	1.36623e+07
271	K3P+ASC	6.82473e+06	1.36519e+07	1.3652e+07	1.36623e+07
272	K3P	6.82473e+06	1.36519e+07	1.3652e+07	1.36623e+07
273	TN+F+ASC	6.82472e+06	1.36519e+07	1.36519e+07	1.36623e+07
274	TN+F	6.82472e+06	1.36519e+07	1.36519e+07	1.36623e+07
275	HKY+F	6.82473e+06	1.36519e+07	1.3652e+07	1.36623e+07
276	HKY+F+ASC	6.82473e+06	1.36519e+07	1.3652e+07	1.36623e+07
277	TNe	6.82489e+06	1.36522e+07	1.36523e+07	1.36626e+07
278	TNe+ASC	6.82489e+06	1.36522e+07	1.36523e+07	1.36626e+07
279	K2P	6.82489e+06	1.36522e+07	1.36523e+07	1.36626e+07
280	K2P+ASC	6.82489e+06	1.36522e+07	1.36523e+07	1.36626e+07
281	F81+F+ASC+R5	6.99462e+06	1.39917e+07	1.39918e+07	1.40022e+07
282	F81+F+R5	6.99462e+06	1.39917e+07	1.39918e+07	1.40022e+07
283	F81+F+ASC+R6	6.99462e+06	1.39917e+07	1.39918e+07	1.40022e+07
284	F81+F+R6	6.99462e+06	1.39917e+07	1.39918e+07	1.40022e+07
285	JC+ASC+R5	6.9948e+06	1.3992e+07	1.39921e+07	1.40025e+07
286	JC+R5	6.9948e+06	1.3992e+07	1.39921e+07	1.40025e+07
287	JC+ASC+R6	6.9948e+06	1.3992e+07	1.39921e+07	1.40025e+07
288	JC+R6	6.9948e+06	1.3992e+07	1.39921e+07	1.40025e+07
289	F81+F+ASC+R4	6.99511e+06	1.39927e+07	1.39927e+07	1.40031e+07
290	F81+F+R4	6.99511e+06	1.39927e+07	1.39927e+07	1.40031e+07
291	JC+ASC+R4	6.99528e+06	1.3993e+07	1.39931e+07	1.40035e+07
292	JC+R4	6.99528e+06	1.3993e+07	1.39931e+07	1.40035e+07
293	F81+F+ASC+R3	6.99725e+06	1.39969e+07	1.3997e+07	1.40074e+07
294	F81+F+R3	6.99725e+06	1.39969e+07	1.3997e+07	1.40074e+07
295	JC+ASC+R3	6.99742e+06	1.39973e+07	1.39974e+07	1.40077e+07
296	JC+R3	6.99742e+06	1.39973e+07	1.39974e+07	1.40077e+07
297	F81+F+ASC+G4	7.0018e+06	1.4006e+07	1.40061e+07	1.40165e+07
298	F81+F+G4	7.0018e+06	1.4006e+07	1.40061e+07	1.40165e+07
299	JC+ASC+G4	7.00198e+06	1.40064e+07	1.40065e+07	1.40168e+07
300	JC+G4	7.00198e+06	1.40064e+07	1.40065e+07	1.40168e+07
301	F81+F+ASC+R2	7.00757e+06	1.40176e+07	1.40176e+07	1.4028e+07
302	F81+F+R2	7.00757e+06	1.40176e+07	1.40176e+07	1.4028e+07
303	JC+ASC+R2	7.00774e+06	1.40179e+07	1.4018e+07	1.40283e+07
304	JC+R2	7.00774e+06	1.40179e+07	1.4018e+07	1.40283e+07
305	F81+F+ASC	7.07516e+06	1.41528e+07	1.41528e+07	1.41632e+07
306	F81+F	7.07516e+06	1.41528e+07	1.41528e+07	1.41632e+07
307	JC	7.07533e+06	1.41531e+07	1.41532e+07	1.41635e+07
308	JC+ASC	7.07533e+06	1.41531e+07	1.41532e+07	1.41635e+07
