# Supplementary material for: Whole-genome resequencing reveals Brassica napus origin and genetic loci involved in its improvement
Source: Nat Commun. 2019 Mar 11;10:1154. doi: 10.1038/s41467-019-09134-9 (PMC6411957; doi:10.1038/s41467-019-09134-9)
Supplement: Supplementary file 10 — Supplementary Data 6 [file 41467_2019_9134_MOESM10_ESM.xlsx]

## Sheet: Supplementary Data 6
Supplementary Data 6 Determination of the optimal model used for ML tree construction of B. napus A subgenome
Rank	Model	-LnL	AIC	AICc	BIC
1	GTR+F+ASC+R7	5.57315e+06	1.11496e+07	1.11499e+07	11162152
2	GTR+F+R7	5.57315e+06	1.11496e+07	1.11499e+07	1.11622e+07
3	GTR+F+R8	5.57315e+06	1.11496e+07	1.11499e+07	1.11622e+07
4	GTR+F+ASC+R8	5.57315e+06	1.11496e+07	1.11499e+07	1.11622e+07
5	TVM+F+ASC+R7	5.57317e+06	1.11496e+07	1.11499e+07	1.11622e+07
6	TVM+F+R7	5.57317e+06	1.11496e+07	1.11499e+07	11162175
7	TVM+F+R8	5.57317e+06	1.11496e+07	1.11499e+07	1.11622e+07
8	TVM+F+ASC+R8	5.57317e+06	1.11496e+07	1.11499e+07	1.11622e+07
9	GTR+F+R6	5.57327e+06	1.11498e+07	1.11501e+07	1.11624e+07
10	GTR+F+ASC+R6	5.57327e+06	1.11498e+07	1.11501e+07	1.11624e+07
11	TVM+F+ASC+R6	5.57329e+06	1.11498e+07	1.11502e+07	1.11624e+07
12	TVM+F+R6	5.57329e+06	1.11498e+07	1.11502e+07	1.11624e+07
13	GTR+F+ASC+R5	5.57363e+06	1.11505e+07	1.11509e+07	1.11631e+07
14	GTR+F+R5	5.57363e+06	1.11505e+07	11150851	1.11631e+07
15	TVM+F+ASC+R5	5.57364e+06	1.11505e+07	1.11509e+07	1.11631e+07
16	TVM+F+R5	5.57364e+06	1.11505e+07	1.11509e+07	11163086
17	SYM+ASC+R7	5.57396e+06	1.11512e+07	1.11515e+07	1.11638e+07
18	SYM+R7	5.57396e+06	1.11512e+07	1.11515e+07	1.11638e+07
19	SYM+ASC+R8	5.57396e+06	1.11512e+07	1.11515e+07	1.11638e+07
20	SYM+R8	5.57396e+06	1.11512e+07	1.11515e+07	1.11638e+07
21	TVMe+ASC+R7	5.57399e+06	1.11512e+07	1.11516e+07	1.11638e+07
22	TVMe+R7	5.57399e+06	1.11512e+07	1.11516e+07	1.11638e+07
23	TVMe+ASC+R8	5.57399e+06	1.11512e+07	1.11516e+07	1.11638e+07
24	TVMe+R8	5.57399e+06	1.11512e+07	1.11516e+07	1.11638e+07
25	SYM+ASC+R6	5.5741e+06	1.11514e+07	1.11518e+07	1.1164e+07
26	SYM+R6	5.5741e+06	1.11514e+07	1.11518e+07	1.1164e+07
27	TVMe+ASC+R6	5.57412e+06	1.11515e+07	1.11518e+07	1.1164e+07
28	TVMe+R6	5.57412e+06	1.11515e+07	1.11518e+07	1.1164e+07
29	SYM+ASC+R5	5.57446e+06	1.11522e+07	1.11525e+07	1.11647e+07
30	SYM+R5	5.57446e+06	1.11522e+07	1.11525e+07	1.11647e+07
31	TVMe+R5	5.57448e+06	1.11522e+07	1.11526e+07	1.11647e+07
32	TVMe+ASC+R5	5.57448e+06	1.11522e+07	1.11526e+07	1.11647e+07
33	GTR+F+ASC+R4	5.57498e+06	1.11532e+07	1.11536e+07	1.11658e+07
34	GTR+F+R4	5.57498e+06	1.11532e+07	1.11536e+07	1.11658e+07
35	TVM+F+ASC+R4	5.575e+06	1.11532e+07	1.11536e+07	1.11658e+07
36	TVM+F+R4	5.575e+06	1.11532e+07	1.11536e+07	1.11658e+07
37	TIM2+F+ASC+R7	5.57529e+06	1.11538e+07	1.11542e+07	1.11664e+07
38	TIM2+F+R7	5.57529e+06	1.11538e+07	1.11542e+07	1.11664e+07
39	TPM2u+F+ASC+R7	5.57531e+06	1.11539e+07	1.11542e+07	1.11664e+07
40	TPM2u+F+R7	5.57531e+06	1.11539e+07	1.11542e+07	1.11664e+07
41	TIM2+F+ASC+R8	5.57529e+06	1.11538e+07	1.11542e+07	1.11664e+07
42	TIM2+F+R8	5.57529e+06	1.11538e+07	1.11542e+07	1.11664e+07
43	TPM2+F+ASC+R7	5.57531e+06	1.11539e+07	1.11542e+07	1.11664e+07
44	TPM2+F+R7	5.57531e+06	1.11539e+07	1.11542e+07	1.11664e+07
45	TPM2u+F+ASC+R8	5.57531e+06	1.11539e+07	1.11542e+07	1.11665e+07
46	TPM2u+F+R8	5.57531e+06	1.11539e+07	1.11542e+07	1.11665e+07
47	TPM2+F+ASC+R8	5.57531e+06	1.11539e+07	1.11542e+07	1.11665e+07
48	TPM2+F+R8	5.57531e+06	1.11539e+07	1.11542e+07	1.11665e+07
49	TIM2+F+ASC+R6	5.57542e+06	1.11541e+07	1.11544e+07	1.11667e+07
50	TIM2+F+R6	5.57542e+06	1.11541e+07	1.11544e+07	1.11667e+07
51	TPM2+F+ASC+R6	5.57543e+06	1.11541e+07	1.11545e+07	1.11667e+07
52	TPM2u+F+ASC+R6	5.57543e+06	1.11541e+07	1.11545e+07	1.11667e+07
53	TPM2u+F+R6	5.57543e+06	1.11541e+07	1.11545e+07	1.11667e+07
54	TPM2+F+R6	5.57543e+06	1.11541e+07	1.11545e+07	1.11667e+07
55	GTR+F+ASC+G4	5.57572e+06	1.11547e+07	1.1155e+07	1.11672e+07
56	GTR+F+G4	5.57572e+06	1.11547e+07	1.1155e+07	1.11672e+07
57	TVM+F+ASC+G4	5.57574e+06	1.11547e+07	1.11551e+07	1.11672e+07
58	TVM+F+G4	5.57574e+06	1.11547e+07	1.11551e+07	1.11672e+07
59	TIM2+F+ASC+R5	5.57579e+06	1.11548e+07	1.11552e+07	1.11674e+07
60	TIM2+F+R5	5.57579e+06	1.11548e+07	1.11552e+07	1.11674e+07
61	TPM2u+F+ASC+R5	5.5758e+06	1.11548e+07	1.11552e+07	1.11674e+07
62	TPM2u+F+R5	5.5758e+06	1.11548e+07	1.11552e+07	1.11674e+07
63	TPM2+F+ASC+R5	5.5758e+06	1.11548e+07	1.11552e+07	1.11674e+07
64	TPM2+F+R5	5.5758e+06	1.11548e+07	1.11552e+07	1.11674e+07
65	SYM+ASC+R4	5.57583e+06	1.11549e+07	1.11553e+07	1.11674e+07
66	SYM+R4	5.57583e+06	1.11549e+07	1.11553e+07	1.11674e+07
67	TVMe+ASC+R4	5.57586e+06	1.1155e+07	1.11553e+07	1.11675e+07
68	TVMe+R4	5.57586e+06	1.1155e+07	1.11553e+07	1.11675e+07
69	SYM+ASC+G4	5.57658e+06	1.11564e+07	1.11567e+07	1.11689e+07
70	SYM+G4	5.57658e+06	1.11564e+07	1.11567e+07	1.11689e+07
71	TVMe+ASC+G4	5.5766e+06	1.11564e+07	1.11568e+07	1.11689e+07
72	TVMe+G4	5.5766e+06	1.11564e+07	1.11568e+07	1.11689e+07
73	TIM2+F+ASC+R4	5.57715e+06	1.11575e+07	1.11579e+07	1.11701e+07
74	TIM2+F+R4	5.57715e+06	1.11575e+07	1.11579e+07	1.11701e+07
75	TPM2u+F+R4	5.57716e+06	1.11576e+07	1.11579e+07	1.11701e+07
76	TPM2u+F+ASC+R4	5.57716e+06	1.11576e+07	1.11579e+07	1.11701e+07
77	TPM2+F+ASC+R4	5.57716e+06	1.11576e+07	1.11579e+07	1.11701e+07
78	TPM2+F+R4	5.57716e+06	1.11576e+07	1.11579e+07	1.11701e+07
79	TIM2e+ASC+R7	5.57725e+06	1.11577e+07	1.11581e+07	1.11703e+07
80	TIM2e+R7	5.57725e+06	1.11577e+07	1.11581e+07	1.11703e+07
81	TIM2e+ASC+R8	5.57725e+06	1.11577e+07	1.11581e+07	1.11703e+07
82	TIM2e+R8	5.57725e+06	1.11577e+07	1.11581e+07	1.11703e+07
83	TIM2e+ASC+R6	5.57738e+06	1.1158e+07	1.11584e+07	1.11705e+07
84	TIM2e+R6	5.57738e+06	1.1158e+07	1.11584e+07	1.11705e+07
85	TIM3+F+ASC+R7	5.57743e+06	1.11581e+07	1.11585e+07	1.11707e+07
86	TIM3+F+R7	5.57743e+06	1.11581e+07	1.11585e+07	1.11707e+07
87	TIM3+F+ASC+R8	5.57743e+06	1.11581e+07	1.11585e+07	1.11707e+07
88	TIM3+F+R8	5.57743e+06	1.11581e+07	1.11585e+07	1.11707e+07
89	TPM3u+F+ASC+R7	5.57745e+06	1.11582e+07	1.11585e+07	1.11707e+07
90	TPM3u+F+R7	5.57745e+06	1.11582e+07	1.11585e+07	1.11707e+07
91	TPM3+F+ASC+R7	5.57745e+06	1.11582e+07	1.11585e+07	1.11707e+07
92	TPM3+F+R7	5.57745e+06	1.11582e+07	1.11585e+07	1.11707e+07
93	TPM3u+F+ASC+R8	5.57745e+06	1.11582e+07	1.11585e+07	1.11707e+07
94	TPM3u+F+R8	5.57745e+06	1.11582e+07	1.11585e+07	1.11707e+07
95	TPM3+F+ASC+R8	5.57745e+06	1.11582e+07	1.11585e+07	1.11707e+07
96	TPM3+F+R8	5.57745e+06	1.11582e+07	1.11585e+07	1.11707e+07
97	TIM3+F+ASC+R6	5.57754e+06	1.11583e+07	1.11587e+07	1.11709e+07
98	TIM3+F+R6	5.57754e+06	1.11583e+07	1.11587e+07	1.11709e+07
99	TPM3u+F+ASC+R6	5.57756e+06	1.11584e+07	1.11587e+07	1.11709e+07
100	TPM3u+F+R6	5.57756e+06	1.11584e+07	1.11587e+07	1.11709e+07
101	TPM3+F+ASC+R6	5.57756e+06	1.11584e+07	1.11587e+07	1.11709e+07
102	TPM3+F+R6	5.57756e+06	1.11584e+07	1.11587e+07	1.11709e+07
103	TIM2e+ASC+R5	5.57775e+06	1.11587e+07	1.11591e+07	1.11713e+07
104	TIM2e+R5	5.57775e+06	1.11587e+07	1.11591e+07	1.11713e+07
105	TIM2+F+ASC+G4	5.5779e+06	1.1159e+07	1.11594e+07	1.11715e+07
106	TIM2+F+G4	5.5779e+06	1.1159e+07	1.11594e+07	1.11715e+07
107	TPM2u+F+ASC+G4	5.57792e+06	1.11591e+07	1.11594e+07	1.11715e+07
108	TPM2+F+ASC+G4	5.57792e+06	1.11591e+07	1.11594e+07	1.11715e+07
109	TPM2u+F+G4	5.57792e+06	1.11591e+07	1.11594e+07	1.11715e+07
110	TPM2+F+G4	5.57792e+06	1.11591e+07	1.11594e+07	11171547
111	TIM3+F+ASC+R5	5.5779e+06	1.1159e+07	1.11594e+07	1.11716e+07
112	TIM3+F+R5	5.5779e+06	1.1159e+07	1.11594e+07	1.11716e+07
113	TPM3u+F+R5	5.57792e+06	1.11591e+07	1.11594e+07	1.11716e+07
114	TPM3+F+ASC+R5	5.57792e+06	1.11591e+07	1.11594e+07	1.11716e+07
115	TPM3u+F+ASC+R5	5.57792e+06	1.11591e+07	1.11594e+07	1.11716e+07
116	TPM3+F+R5	5.57792e+06	1.11591e+07	1.11594e+07	1.11716e+07
117	GTR+F+ASC+R3	5.57901e+06	1.11613e+07	1.11616e+07	1.11738e+07
118	GTR+F+R3	5.57901e+06	1.11613e+07	1.11616e+07	1.11738e+07
119	TVM+F+ASC+R3	5.57903e+06	1.11613e+07	1.11616e+07	1.11738e+07
120	TVM+F+R3	5.57903e+06	1.11613e+07	1.11616e+07	1.11738e+07
121	TIM2e+ASC+R4	5.5791e+06	1.11614e+07	1.11618e+07	1.11739e+07
122	TIM2e+R4	5.5791e+06	1.11614e+07	1.11618e+07	1.11739e+07
123	TIM3+F+R4	5.57927e+06	1.11618e+07	1.11621e+07	1.11743e+07
124	TIM3+F+ASC+R4	5.57927e+06	1.11618e+07	1.11621e+07	1.11743e+07
125	TPM3u+F+R4	5.57929e+06	1.11618e+07	1.11622e+07	1.11743e+07
126	TPM3u+F+ASC+R4	5.57929e+06	1.11618e+07	1.11622e+07	1.11743e+07
127	TPM3+F+ASC+R4	5.57929e+06	1.11618e+07	1.11622e+07	1.11743e+07
128	TPM3+F+R4	5.57929e+06	1.11618e+07	1.11622e+07	1.11743e+07
129	TIM3e+ASC+R7	5.57943e+06	1.11621e+07	1.11624e+07	1.11747e+07
130	TIM3e+R7	5.57943e+06	1.11621e+07	1.11624e+07	1.11747e+07
131	TIM3e+ASC+R8	5.57943e+06	1.11621e+07	1.11625e+07	1.11747e+07
132	TIM3e+R8	5.57943e+06	1.11621e+07	1.11625e+07	1.11747e+07
133	TIM+F+ASC+R7	5.57945e+06	1.11622e+07	1.11625e+07	1.11747e+07
134	TIM+F+R7	5.57945e+06	1.11622e+07	1.11625e+07	1.11747e+07
135	TIM+F+ASC+R8	5.57945e+06	1.11622e+07	1.11625e+07	1.11748e+07
136	TIM+F+R8	5.57945e+06	1.11622e+07	1.11625e+07	1.11748e+07
137	TN+F+ASC+R7	5.5795e+06	1.11622e+07	1.11626e+07	1.11748e+07
138	TN+F+R7	5.5795e+06	1.11622e+07	1.11626e+07	1.11748e+07
139	TN+F+ASC+R8	5.57949e+06	1.11622e+07	1.11626e+07	1.11748e+07
140	TN+F+R8	5.57949e+06	1.11622e+07	1.11626e+07	1.11748e+07
141	K3Pu+F+ASC+R7	5.57951e+06	1.11623e+07	1.11626e+07	1.11748e+07
142	K3Pu+F+R7	5.57951e+06	1.11623e+07	1.11626e+07	1.11748e+07
143	HKY+F+ASC+R7	5.57952e+06	1.11623e+07	1.11626e+07	1.11748e+07
144	HKY+F+R7	5.57952e+06	1.11623e+07	1.11626e+07	1.11749e+07
145	K3Pu+F+ASC+R8	5.5795e+06	1.11623e+07	1.11626e+07	1.11749e+07
146	K3Pu+F+R8	5.57951e+06	1.11623e+07	1.11626e+07	1.11749e+07
147	HKY+F+ASC+R8	5.57951e+06	1.11623e+07	1.11626e+07	1.11749e+07
148	HKY+F+R8	5.57952e+06	1.11623e+07	1.11626e+07	1.11749e+07
149	TIM3e+ASC+R6	5.57954e+06	1.11623e+07	1.11627e+07	1.11749e+07
150	TIM3e+R6	5.57954e+06	1.11623e+07	1.11627e+07	1.11749e+07
151	TIM+F+ASC+R6	5.57957e+06	1.11624e+07	1.11627e+07	1.1175e+07
152	TIM+F+R6	5.57957e+06	1.11624e+07	1.11627e+07	1.1175e+07
153	TN+F+ASC+R6	5.57957e+06	1.11624e+07	1.11627e+07	1.1175e+07
154	TN+F+R6	5.57957e+06	1.11624e+07	1.11627e+07	1.1175e+07
155	K3Pu+F+ASC+R6	5.57959e+06	1.11624e+07	1.11628e+07	1.1175e+07
156	K3Pu+F+R6	5.57959e+06	1.11624e+07	11162772	1.1175e+07
157	HKY+F+ASC+R6	5.57959e+06	1.11624e+07	1.11628e+07	1.1175e+07
158	HKY+F+R6	5.57959e+06	1.11624e+07	1.11628e+07	11174983
159	TIM2e+ASC+G4	5.57986e+06	1.11629e+07	1.11633e+07	1.11754e+07
160	TIM2e+G4	5.57986e+06	1.11629e+07	1.11633e+07	1.11754e+07
161	TIM3e+ASC+R5	5.5799e+06	1.1163e+07	1.11634e+07	1.11756e+07
162	TIM3e+R5	5.5799e+06	1.1163e+07	1.11634e+07	1.11756e+07
163	SYM+ASC+R3	5.57992e+06	1.11631e+07	1.11634e+07	1.11756e+07
164	SYM+R3	5.57992e+06	1.11631e+07	1.11634e+07	1.11756e+07
165	TVMe+ASC+R3	5.57995e+06	1.11631e+07	1.11635e+07	1.11756e+07
166	TVMe+R3	5.57995e+06	1.11631e+07	1.11635e+07	1.11756e+07
167	TN+F+ASC+R5	5.57994e+06	1.11631e+07	1.11635e+07	1.11757e+07
168	TN+F+R5	5.57994e+06	1.11631e+07	1.11635e+07	1.11757e+07
169	TIM+F+ASC+R5	5.57993e+06	1.11631e+07	1.11635e+07	1.11757e+07
170	TIM+F+R5	5.57993e+06	1.11631e+07	1.11635e+07	1.11757e+07
171	HKY+F+ASC+R5	5.57996e+06	1.11632e+07	1.11635e+07	1.11757e+07
172	K3Pu+F+ASC+R5	5.57995e+06	1.11631e+07	1.11635e+07	1.11757e+07
173	K3Pu+F+R5	5.57995e+06	1.11631e+07	1.11635e+07	1.11757e+07
174	HKY+F+R5	5.57996e+06	1.11632e+07	1.11635e+07	1.11757e+07
175	TIM3+F+ASC+G4	5.58e+06	1.11632e+07	1.11636e+07	1.11757e+07
176	TIM3+F+G4	5.58e+06	1.11632e+07	1.11636e+07	1.11757e+07
177	TPM3+F+ASC+G4	5.58002e+06	1.11633e+07	1.11636e+07	1.11758e+07
178	TPM3u+F+ASC+G4	5.58002e+06	1.11633e+07	1.11636e+07	1.11758e+07
179	TPM3+F+G4	5.58002e+06	1.11633e+07	1.11636e+07	1.11758e+07
180	TPM3u+F+G4	5.58002e+06	1.11633e+07	1.11636e+07	1.11758e+07
181	TIM2+F+R3	5.5812e+06	1.11656e+07	1.1166e+07	1.11782e+07
182	TIM2+F+ASC+R3	5.5812e+06	1.11656e+07	1.1166e+07	1.11782e+07
183	TPM2+F+ASC+R3	5.58121e+06	1.11657e+07	1.1166e+07	1.11782e+07
184	TPM2u+F+ASC+R3	5.58121e+06	1.11657e+07	1.1166e+07	1.11782e+07
185	TPM2+F+R3	5.58121e+06	1.11657e+07	1.1166e+07	1.11782e+07
186	TPM2u+F+R3	5.58121e+06	1.11657e+07	1.1166e+07	1.11782e+07
187	TIM3e+ASC+R4	5.58126e+06	1.11658e+07	1.11661e+07	1.11783e+07
188	TIM3e+R4	5.58126e+06	1.11658e+07	1.11661e+07	1.11783e+07
189	TIM+F+ASC+R4	5.58131e+06	1.11659e+07	1.11662e+07	1.11784e+07
190	TIM+F+R4	5.58131e+06	1.11659e+07	1.11662e+07	1.11784e+07
191	TN+F+R4	5.58132e+06	1.11659e+07	1.11662e+07	1.11784e+07
192	TN+F+ASC+R4	5.58132e+06	1.11659e+07	1.11662e+07	1.11784e+07
193	K3Pu+F+R4	5.58133e+06	1.11659e+07	1.11662e+07	1.11784e+07
194	K3Pu+F+ASC+R4	5.58133e+06	1.11659e+07	1.11662e+07	1.11784e+07
195	HKY+F+ASC+R4	5.58133e+06	1.11659e+07	1.11663e+07	1.11784e+07
196	HKY+F+R4	5.58133e+06	1.11659e+07	1.11663e+07	1.11784e+07
197	TIM3e+ASC+G4	5.58199e+06	1.11672e+07	1.11675e+07	1.11797e+07
198	TIM3e+G4	5.58199e+06	1.11672e+07	1.11675e+07	1.11797e+07
199	TIM+F+ASC+G4	5.58207e+06	1.11674e+07	1.11677e+07	1.11799e+07
200	TIM+F+G4	5.58207e+06	1.11674e+07	1.11677e+07	1.11799e+07
201	TN+F+ASC+G4	5.58207e+06	1.11674e+07	1.11677e+07	1.11799e+07
202	TN+F+G4	5.58207e+06	1.11674e+07	1.11677e+07	1.11799e+07
203	HKY+F+ASC+G4	5.58209e+06	11167407	1.11677e+07	1.11799e+07
204	HKY+F+G4	5.58209e+06	1.11674e+07	1.11677e+07	1.11799e+07
205	K3Pu+F+ASC+G4	5.58208e+06	1.11674e+07	1.11677e+07	1.11799e+07
206	K3Pu+F+G4	5.58208e+06	1.11674e+07	1.11677e+07	1.11799e+07
207	TIMe+ASC+R7	5.58259e+06	1.11684e+07	1.11688e+07	1.1181e+07
208	TIMe+R7	5.58259e+06	1.11684e+07	1.11688e+07	1.1181e+07
209	TIMe+ASC+R8	5.58259e+06	1.11684e+07	1.11688e+07	1.1181e+07
210	TIMe+R8	5.58259e+06	1.11684e+07	1.11688e+07	1.1181e+07
211	TNe+ASC+R7	5.58263e+06	1.11685e+07	1.11689e+07	1.11811e+07
212	TNe+R7	5.58263e+06	1.11685e+07	1.11689e+07	1.11811e+07
213	TNe+ASC+R8	5.58263e+06	1.11685e+07	1.11689e+07	1.11811e+07
214	TNe+R8	5.58263e+06	1.11685e+07	1.11689e+07	1.11811e+07
215	K3P+ASC+R7	5.58266e+06	1.11686e+07	1.11689e+07	1.11811e+07
216	K3P+R7	5.58266e+06	1.11686e+07	1.11689e+07	1.11811e+07
217	K2P+ASC+R7	5.58266e+06	1.11686e+07	1.11689e+07	1.11811e+07
218	K2P+R7	5.58266e+06	1.11686e+07	1.11689e+07	1.11811e+07
219	K3P+ASC+R8	5.58265e+06	1.11686e+07	1.11689e+07	1.11811e+07
220	K3P+R8	5.58265e+06	1.11686e+07	1.11689e+07	1.11811e+07
221	K2P+ASC+R8	5.58266e+06	1.11686e+07	1.11689e+07	1.11811e+07
222	K2P+R8	5.58266e+06	1.11686e+07	1.11689e+07	1.11811e+07
223	TNe+ASC+R6	5.5827e+06	1.11686e+07	1.1169e+07	1.11812e+07
224	TNe+R6	5.5827e+06	1.11686e+07	1.1169e+07	1.11812e+07
225	TIMe+ASC+R6	5.5827e+06	1.11686e+07	1.1169e+07	1.11812e+07
226	TIMe+R6	5.5827e+06	1.11686e+07	1.1169e+07	1.11812e+07
227	K2P+ASC+R6	5.58273e+06	1.11687e+07	1.1169e+07	1.11812e+07
228	K2P+R6	5.58273e+06	1.11687e+07	1.1169e+07	1.11812e+07
229	K3P+ASC+R6	5.58273e+06	1.11687e+07	1.1169e+07	1.11812e+07
230	K3P+R6	5.58273e+06	1.11687e+07	1.1169e+07	1.11812e+07
231	TNe+ASC+R5	5.58306e+06	1.11694e+07	1.11697e+07	1.11819e+07
232	TNe+R5	5.58306e+06	1.11694e+07	1.11697e+07	1.11819e+07
233	TIMe+ASC+R5	5.58306e+06	1.11694e+07	1.11697e+07	1.11819e+07
234	TIMe+R5	5.58306e+06	1.11694e+07	1.11697e+07	1.11819e+07
235	K2P+ASC+R5	5.58308e+06	1.11694e+07	1.11697e+07	1.11819e+07
236	K2P+R5	5.58308e+06	1.11694e+07	1.11697e+07	1.11819e+07
237	K3P+ASC+R5	5.58308e+06	1.11694e+07	1.11697e+07	1.11819e+07
238	K3P+R5	5.58308e+06	1.11694e+07	1.11697e+07	1.11819e+07
239	TIM2e+ASC+R3	5.58319e+06	1.11696e+07	1.11699e+07	1.11821e+07
240	TIM2e+R3	5.58319e+06	1.11696e+07	1.11699e+07	1.11821e+07
241	TIM3+F+ASC+R3	5.58327e+06	1.11698e+07	1.11701e+07	1.11823e+07
242	TIM3+F+R3	5.58327e+06	1.11698e+07	1.11701e+07	1.11823e+07
243	TPM3+F+R3	5.58329e+06	1.11698e+07	1.11702e+07	1.11823e+07
244	TPM3+F+ASC+R3	5.58329e+06	1.11698e+07	1.11702e+07	1.11823e+07
245	TPM3u+F+ASC+R3	5.58329e+06	1.11698e+07	1.11702e+07	1.11823e+07
246	TPM3u+F+R3	5.58329e+06	1.11698e+07	1.11702e+07	1.11823e+07
247	TNe+ASC+R4	5.58443e+06	1.11721e+07	1.11724e+07	1.11846e+07
248	TNe+R4	5.58443e+06	1.11721e+07	1.11724e+07	1.11846e+07
249	TIMe+ASC+R4	5.58442e+06	1.11721e+07	1.11724e+07	1.11846e+07
250	TIMe+R4	5.58442e+06	1.11721e+07	1.11724e+07	1.11846e+07
251	K2P+ASC+R4	5.58445e+06	1.11721e+07	1.11725e+07	1.11846e+07
252	K2P+R4	5.58445e+06	1.11721e+07	1.11725e+07	1.11846e+07
253	K3P+ASC+R4	5.58445e+06	1.11721e+07	1.11725e+07	1.11846e+07
254	K3P+R4	5.58445e+06	1.11721e+07	1.11725e+07	1.11846e+07
255	TNe+ASC+G4	5.58516e+06	1.11736e+07	1.11739e+07	1.1186e+07
256	TNe+G4	5.58516e+06	1.11736e+07	1.11739e+07	1.1186e+07
257	TIMe+ASC+G4	5.58516e+06	1.11735e+07	1.11739e+07	1.1186e+07
258	TIMe+G4	5.58516e+06	1.11735e+07	1.11739e+07	1.1186e+07
259	K2P+ASC+G4	5.58519e+06	1.11736e+07	1.11739e+07	1.11861e+07
260	K2P+G4	5.58519e+06	1.11736e+07	1.11739e+07	1.11861e+07
261	K3P+ASC+G4	5.58519e+06	1.11736e+07	1.11739e+07	1.11861e+07
262	K3P+G4	5.58519e+06	1.11736e+07	1.11739e+07	1.11861e+07
263	TIM3e+ASC+R3	5.58528e+06	1.11738e+07	1.11741e+07	1.11863e+07
264	TIM3e+R3	5.58528e+06	1.11738e+07	1.11741e+07	1.11863e+07
265	TN+F+ASC+R3	5.58533e+06	1.11739e+07	1.11742e+07	1.11864e+07
266	TN+F+R3	5.58533e+06	1.11739e+07	1.11742e+07	1.11864e+07
267	TIM+F+R3	5.58532e+06	1.11739e+07	1.11742e+07	1.11864e+07
268	TIM+F+ASC+R3	5.58532e+06	1.11739e+07	1.11742e+07	1.11864e+07
269	HKY+F+ASC+R3	5.58535e+06	1.11739e+07	1.11743e+07	1.11864e+07
270	HKY+F+R3	5.58535e+06	1.11739e+07	1.11743e+07	1.11864e+07
271	K3Pu+F+R3	5.58534e+06	1.11739e+07	1.11743e+07	1.11864e+07
272	K3Pu+F+ASC+R3	5.58534e+06	1.11739e+07	1.11743e+07	1.11864e+07
273	TNe+ASC+R3	5.58841e+06	1.118e+07	1.11804e+07	1.11925e+07
274	TNe+R3	5.58841e+06	1.118e+07	1.11804e+07	1.11925e+07
275	TIMe+ASC+R3	5.5884e+06	1.118e+07	1.11804e+07	1.11925e+07
276	TIMe+R3	5.5884e+06	1.118e+07	1.11804e+07	1.11925e+07
277	K2P+ASC+R3	5.58843e+06	1.11801e+07	1.11804e+07	1.11926e+07
278	K2P+R3	5.58843e+06	1.11801e+07	1.11804e+07	1.11926e+07
279	K3P+ASC+R3	5.58843e+06	1.11801e+07	1.11804e+07	1.11926e+07
280	K3P+R3	5.58843e+06	1.11801e+07	1.11804e+07	1.11926e+07
281	GTR+F+ASC+R2	5.59306e+06	1.11894e+07	1.11897e+07	1.12019e+07
282	GTR+F+R2	5.59306e+06	1.11894e+07	1.11897e+07	1.12019e+07
283	TVM+F+ASC+R2	5.59307e+06	1.11894e+07	1.11897e+07	1.12019e+07
284	TVM+F+R2	5.59307e+06	1.11894e+07	1.11897e+07	1.12019e+07
285	SYM+R2	5.59406e+06	1.11913e+07	1.11917e+07	1.12038e+07
286	SYM+ASC+R2	5.59406e+06	1.11913e+07	1.11917e+07	1.12038e+07
287	TVMe+R2	5.59408e+06	1.11914e+07	1.11917e+07	1.12039e+07
288	TVMe+ASC+R2	5.59408e+06	1.11914e+07	1.11917e+07	1.12039e+07
289	TIM2+F+ASC+R2	5.59527e+06	1.11938e+07	1.11941e+07	1.12063e+07
290	TIM2+F+R2	5.59527e+06	1.11938e+07	1.11941e+07	1.12063e+07
291	TPM2u+F+ASC+R2	5.59528e+06	1.11938e+07	1.11941e+07	1.12063e+07
292	TPM2+F+ASC+R2	5.59528e+06	1.11938e+07	1.11941e+07	1.12063e+07
293	TPM2u+F+R2	5.59528e+06	1.11938e+07	1.11941e+07	1.12063e+07
294	TPM2+F+R2	5.59528e+06	1.11938e+07	1.11941e+07	1.12063e+07
295	TIM2e+R2	5.59726e+06	1.11978e+07	1.11981e+07	1.12102e+07
296	TIM2e+ASC+R2	5.59726e+06	1.11978e+07	1.11981e+07	1.12102e+07
297	TIM3+F+ASC+R2	5.59731e+06	1.11979e+07	1.11982e+07	1.12104e+07
298	TIM3+F+R2	5.59731e+06	1.11979e+07	1.11982e+07	1.12104e+07
299	TPM3u+F+R2	5.59732e+06	1.11979e+07	1.11982e+07	1.12104e+07
300	TPM3u+F+ASC+R2	5.59732e+06	1.11979e+07	1.11982e+07	1.12104e+07
301	TPM3+F+R2	5.59732e+06	1.11979e+07	1.11982e+07	1.12104e+07
302	TPM3+F+ASC+R2	5.59732e+06	1.11979e+07	1.11982e+07	1.12104e+07
303	TIM3e+ASC+R2	5.59932e+06	1.12019e+07	1.12022e+07	1.12143e+07
304	TIM3e+R2	5.59932e+06	1.12019e+07	1.12022e+07	1.12143e+07
305	TIM+F+ASC+R2	5.59941e+06	1.1202e+07	1.12024e+07	1.12146e+07
306	TIM+F+R2	5.59941e+06	1.1202e+07	1.12024e+07	1.12146e+07
307	TN+F+ASC+R2	5.59941e+06	1.12021e+07	1.12024e+07	1.12146e+07
308	TN+F+R2	5.59941e+06	1.12021e+07	1.12024e+07	1.12146e+07
309	K3Pu+F+ASC+R2	5.59942e+06	1.12021e+07	1.12024e+07	1.12146e+07
310	K3Pu+F+R2	5.59942e+06	1.12021e+07	1.12024e+07	1.12146e+07
311	HKY+F+ASC+R2	5.59942e+06	1.12021e+07	1.12024e+07	1.12146e+07
312	HKY+F+R2	5.59942e+06	1.12021e+07	1.12024e+07	1.12146e+07
313	TNe+ASC+R2	5.60242e+06	1.12081e+07	1.12084e+07	1.12205e+07
314	TNe+R2	5.60242e+06	1.12081e+07	1.12084e+07	1.12205e+07
315	TIMe+ASC+R2	5.60241e+06	1.12081e+07	1.12084e+07	1.12205e+07
316	TIMe+R2	5.60241e+06	1.12081e+07	1.12084e+07	1.12205e+07
317	K2P+ASC+R2	5.60243e+06	1.12081e+07	1.12084e+07	1.12206e+07
318	K2P+R2	5.60243e+06	1.12081e+07	1.12084e+07	1.12206e+07
319	K3P+ASC+R2	5.60243e+06	1.12081e+07	1.12084e+07	1.12206e+07
320	K3P+R2	5.60243e+06	1.12081e+07	1.12084e+07	1.12206e+07
321	GTR+F	5.67658e+06	1.13564e+07	1.13567e+07	1.13689e+07
322	GTR+F+ASC	5.67658e+06	1.13564e+07	1.13567e+07	1.13689e+07
323	TVM+F+ASC	5.67659e+06	1.13564e+07	1.13568e+07	1.13689e+07
324	TVM+F	5.67659e+06	1.13564e+07	1.13568e+07	1.13689e+07
325	SYM+ASC	5.67778e+06	1.13588e+07	1.13591e+07	1.13713e+07
326	SYM	5.67778e+06	1.13588e+07	1.13591e+07	1.13713e+07
327	TVMe+ASC	5.67779e+06	1.13588e+07	1.13592e+07	1.13713e+07
328	TVMe	5.67779e+06	1.13588e+07	1.13592e+07	1.13713e+07
329	TIM2+F+ASC	5.67888e+06	1.1361e+07	1.13613e+07	1.13735e+07
330	TIM2+F	5.67888e+06	11360995	1.13613e+07	1.13735e+07
331	TPM2u+F	5.67889e+06	1.1361e+07	1.13614e+07	1.13735e+07
332	TPM2u+F+ASC	5.67889e+06	1.1361e+07	1.13614e+07	1.13735e+07
333	TPM2+F+ASC	5.67889e+06	1.1361e+07	1.13614e+07	1.13735e+07
334	TPM2+F	5.67889e+06	1.1361e+07	1.13614e+07	1.13735e+07
335	TIM2e+ASC	5.68085e+06	11364932	1.13653e+07	1.13774e+07
336	TIM2e	5680854	11364932	1.13653e+07	1.13774e+07
337	TIM3+F	5.68099e+06	1.13652e+07	1.13655e+07	1.13777e+07
338	TIM3+F+ASC	5.68099e+06	1.13652e+07	1.13655e+07	1.13777e+07
339	TPM3u+F	5.681e+06	1.13652e+07	1.13656e+07	1.13777e+07
340	TPM3u+F+ASC	5.681e+06	1.13652e+07	1.13656e+07	1.13777e+07
341	TPM3+F+ASC	5.681e+06	1.13652e+07	1.13656e+07	1.13777e+07
342	TPM3+F	5.681e+06	1.13652e+07	1.13656e+07	1.13777e+07
343	TIM3e+ASC	5.68298e+06	1.13692e+07	1.13695e+07	1.13817e+07
344	TIM3e	5.68298e+06	1.13692e+07	1.13695e+07	1.13817e+07
345	TN+F	5.68317e+06	1.13696e+07	1.13699e+07	1.1382e+07
346	TN+F+ASC	5.68317e+06	1.13696e+07	1.13699e+07	1.1382e+07
347	TIM+F	5.68316e+06	1.13696e+07	1.13699e+07	1.1382e+07
348	TIM+F+ASC	5.68316e+06	1.13696e+07	1.13699e+07	1.1382e+07
349	HKY+F	5.68318e+06	1.13696e+07	1.13699e+07	1.13821e+07
350	HKY+F+ASC	5.68318e+06	1.13696e+07	1.13699e+07	1.13821e+07
351	K3Pu+F	5.68317e+06	1.13696e+07	1.13699e+07	1.13821e+07
352	K3Pu+F+ASC	5.68317e+06	1.13696e+07	1.13699e+07	1.13821e+07
353	TNe	5.68594e+06	1.13751e+07	1.13754e+07	1.13875e+07
354	TNe+ASC	5.68594e+06	1.13751e+07	1.13754e+07	1.13875e+07
355	TIMe+ASC	5.68593e+06	1.13751e+07	1.13754e+07	1.13876e+07
356	TIMe	5.68593e+06	1.13751e+07	1.13754e+07	1.13876e+07
357	K2P	5.68595e+06	1.13751e+07	1.13755e+07	1.13876e+07
358	K2P+ASC	5.68595e+06	1.13751e+07	1.13755e+07	1.13876e+07
359	K3P+ASC	5.68595e+06	1.13751e+07	1.13755e+07	1.13876e+07
360	K3P	5.68595e+06	1.13751e+07	1.13755e+07	1.13876e+07
361	F81+F+ASC+R7	5.77367e+06	1.15506e+07	1.15509e+07	1.15631e+07
362	F81+F+R7	5.77367e+06	1.15506e+07	1.15509e+07	1.15631e+07
363	F81+F+ASC+R8	5.77367e+06	1.15506e+07	1.15509e+07	1.15632e+07
364	F81+F+R8	5.77367e+06	1.15506e+07	1.15509e+07	1.15632e+07
365	F81+F+ASC+R6	5.77374e+06	1.15507e+07	1.15511e+07	1.15633e+07
366	F81+F+R6	5.77374e+06	1.15507e+07	1.15511e+07	1.15633e+07
367	F81+F+ASC+R5	5.77407e+06	1.15514e+07	1.15517e+07	1.15639e+07
368	F81+F+R5	5.77407e+06	1.15514e+07	1.15517e+07	1.15639e+07
369	F81+F+ASC+R4	5.77537e+06	1.1554e+07	1.15543e+07	1.15665e+07
370	F81+F+R4	5.77537e+06	1.1554e+07	1.15543e+07	1.15665e+07
371	F81+F+ASC+G4	5.77613e+06	1.15555e+07	1.15558e+07	1.1568e+07
372	F81+F+G4	5.77613e+06	1.15555e+07	1.15558e+07	1.1568e+07
373	JC+ASC+R7	5.77639e+06	1.1556e+07	1.15564e+07	1.15685e+07
374	JC+R7	5.77639e+06	1.1556e+07	1.15564e+07	1.15686e+07
375	JC+ASC+R8	5.77639e+06	1.1556e+07	1.15564e+07	1.15686e+07
376	JC+R8	5.77639e+06	1.1556e+07	1.15564e+07	1.15686e+07
377	JC+ASC+R6	5.77645e+06	1.15561e+07	1.15565e+07	1.15687e+07
378	JC+R6	5.77645e+06	1.15561e+07	1.15565e+07	1.15687e+07
379	JC+ASC+R5	5.77678e+06	1.15568e+07	1.15571e+07	1.15693e+07
380	JC+R5	5.77678e+06	1.15568e+07	1.15571e+07	1.15693e+07
381	JC+ASC+R4	5.77807e+06	1.15594e+07	11559716	1.15719e+07
382	JC+R4	5.77807e+06	1.15594e+07	1.15597e+07	1.15719e+07
383	JC+ASC+G4	5.77882e+06	1.15609e+07	1.15612e+07	11573308
384	JC+G4	5.77882e+06	1.15609e+07	1.15612e+07	1.15733e+07
385	F81+F+ASC+R3	5.77924e+06	1.15617e+07	1.1562e+07	1.15742e+07
386	F81+F+R3	5.77924e+06	1.15617e+07	1.1562e+07	1.15742e+07
387	JC+ASC+R3	5.78192e+06	1.15671e+07	1.15674e+07	1.15795e+07
388	JC+R3	5.78193e+06	1.15671e+07	1.15674e+07	1.15795e+07
389	F81+F+ASC+R2	5.79284e+06	1.15889e+07	1.15892e+07	1.16014e+07
390	F81+F+R2	5.79284e+06	1.15889e+07	1.15892e+07	1.16014e+07
391	JC+ASC+R2	5.79549e+06	1.15942e+07	1.15945e+07	1.16067e+07
392	JC+R2	5.79549e+06	1.15942e+07	1.15945e+07	1.16067e+07
393	F81+F+ASC	5.87477e+06	1.17528e+07	1.17531e+07	1.17652e+07
394	F81+F	5.87477e+06	1.17528e+07	1.17531e+07	1.17652e+07
395	JC+ASC	5.87731e+06	1.17578e+07	1.17582e+07	1.17703e+07
396	JC	5.87731e+06	1.17578e+07	1.17582e+07	1.17703e+07
