# Supplementary material for: Whole-genome resequencing reveals Brassica napus origin and genetic loci involved in its improvement
Source: Nat Commun. 2019 Mar 11;10:1154. doi: 10.1038/s41467-019-09134-9 (PMC6411957; doi:10.1038/s41467-019-09134-9)
Supplement: Supplementary file 11 — Supplementary Data 7 [file 41467_2019_9134_MOESM11_ESM.xlsx]

## Sheet: Supplementary Data 7
Supplementary Data 7 Determination of the optimal model used for ML tree construction of B. napus C subgenome
Rank	Model	-LnL	AIC	AICc	BIC
1	TVM+F+ASC+R8	2.48199e+06	4.96712e+06	4.96748e+06	4.97907e+06
2	TVM+F+R8	2.48199e+06	4.96712e+06	4.96748e+06	4.97907e+06
3	TPM3u+F+ASC+R8	2.48201e+06	4.96714e+06	4.96751e+06	4.97908e+06
4	TPM3+F+ASC+R8	2.48201e+06	4.96714e+06	4.96751e+06	4.97908e+06
5	TPM3u+F+R8	2.48201e+06	4.96714e+06	4.96751e+06	4.97908e+06
6	TPM3+F+R8	2.48201e+06	4.96714e+06	4.96751e+06	4.97908e+06
7	GTR+F+ASC+R8	2.48199e+06	4.96712e+06	4.96749e+06	4.97908e+06
8	GTR+F+R8	2.48199e+06	4.96712e+06	4.96749e+06	4.97908e+06
9	TIM3+F+ASC+R8	2.48201e+06	4.96714e+06	4.96751e+06	4.97909e+06
10	TIM3+F+R8	2.48201e+06	4.96714e+06	4.96751e+06	4.97909e+06
11	TVM+F+ASC+R9	2.48199e+06	4.96712e+06	4.96749e+06	4.97909e+06
12	TVM+F+R9	2.48199e+06	4.96712e+06	4.96749e+06	4.97909e+06
13	TPM3u+F+ASC+R9	2.48201e+06	4.96715e+06	4967511	4.9791e+06
14	TPM3+F+ASC+R9	2.48201e+06	4.96715e+06	4.96751e+06	4.9791e+06
15	TPM3u+F+R9	2.48201e+06	4.96715e+06	4.96751e+06	4.9791e+06
16	TPM3+F+R9	2.48201e+06	4.96715e+06	4.96751e+06	4.9791e+06
17	GTR+F+ASC+R9	2.48199e+06	4.96713e+06	4.96749e+06	4.9791e+06
18	GTR+F+R9	2.48199e+06	4.96713e+06	4.96749e+06	4.9791e+06
19	TIM3+F+ASC+R9	2.48201e+06	4.96715e+06	4.96751e+06	4.97911e+06
20	TIM3+F+R9	2.48201e+06	4.96715e+06	4.96751e+06	4.97911e+06
21	TVMe+ASC+R8	2.48204e+06	4.96721e+06	4.96758e+06	4.97914e+06
22	TVMe+R8	2.48204e+06	4.96721e+06	4.96758e+06	4.97914e+06
23	SYM+R8	2.48204e+06	4.96722e+06	4.96758e+06	4.97915e+06
24	SYM+ASC+R8	2.48204e+06	4.96722e+06	4.96758e+06	4.97915e+06
25	TIM3e+ASC+R8	2.48205e+06	4.96723e+06	4.9676e+06	4.97916e+06
26	TIM3e+R8	2.48205e+06	4.96723e+06	4.9676e+06	4.97916e+06
27	TVMe+ASC+R9	2.48204e+06	4.96722e+06	4.96758e+06	4.97916e+06
28	TVMe+R9	2.48204e+06	4.96722e+06	4.96758e+06	4.97916e+06
29	TVM+F+ASC+R7	2.48205e+06	4.96723e+06	4.96759e+06	4.97917e+06
30	TVM+F+R7	2.48205e+06	4.96723e+06	4.96759e+06	4.97917e+06
31	SYM+ASC+R9	2.48204e+06	4.96722e+06	4.96758e+06	4.97917e+06
32	SYM+R9	2.48204e+06	4.96722e+06	4.96758e+06	4.97917e+06
33	TPM3u+F+ASC+R7	2.48206e+06	4.96725e+06	4.96761e+06	4.97917e+06
34	TPM3u+F+R7	2.48206e+06	4.96725e+06	4.96761e+06	4.97917e+06
35	TPM3+F+ASC+R7	2.48206e+06	4.96725e+06	4.96761e+06	4.97917e+06
36	TPM3+F+R7	2.48206e+06	4.96725e+06	4.96761e+06	4.97917e+06
37	GTR+F+ASC+R7	2.48205e+06	4.96723e+06	4.96759e+06	4.97917e+06
38	GTR+F+R7	2.48205e+06	4.96723e+06	4.96759e+06	4.97917e+06
39	TIM3e+ASC+R9	2.48205e+06	4.96724e+06	4.9676e+06	4.97918e+06
40	TIM3e+R9	2.48205e+06	4.96724e+06	4.9676e+06	4.97918e+06
41	TIM3+F+ASC+R7	2.48206e+06	4.96725e+06	4.96761e+06	4.97918e+06
42	TIM3+F+R7	2.48206e+06	4.96725e+06	4.96761e+06	4.97918e+06
43	K3P+ASC+R8	2.48208e+06	4.96728e+06	4.96764e+06	4.9792e+06
44	K3P+R8	2.48208e+06	4.96728e+06	4.96764e+06	4.9792e+06
45	K2P+ASC+R8	2.48208e+06	4.96729e+06	4.96765e+06	4.9792e+06
46	K2P+R8	2.48208e+06	4.96729e+06	4.96765e+06	4979199
47	TIM2e+ASC+R8	2.48207e+06	4.96728e+06	4.96764e+06	4.9792e+06
48	TIM2e+R8	2.48207e+06	4.96728e+06	4.96764e+06	4.9792e+06
49	TIMe+ASC+R8	2.48208e+06	4.96728e+06	4.96764e+06	4.97921e+06
50	TIMe+R8	2.48208e+06	4.96728e+06	4.96764e+06	4.97921e+06
51	TNe+ASC+R8	2.48208e+06	4.96729e+06	4.96765e+06	4.97921e+06
52	TNe+R8	2.48208e+06	4.96729e+06	4.96765e+06	4.97921e+06
53	K3P+ASC+R9	2.48208e+06	4.96729e+06	4.96765e+06	4.97922e+06
54	K3P+R9	2.48208e+06	4.96729e+06	4.96765e+06	4.97922e+06
55	K2P+ASC+R9	2.48208e+06	4.96729e+06	4.96766e+06	4.97922e+06
56	K2P+R9	2.48208e+06	4.9673e+06	4.96766e+06	4.97922e+06
57	TIM2e+ASC+R9	2.48207e+06	4.96728e+06	4.96764e+06	4.97922e+06
58	TIM2e+R9	2.48207e+06	4.96728e+06	4.96764e+06	4.97922e+06
59	TPM2u+F+ASC+R8	2.48207e+06	4.96728e+06	4.96764e+06	4.97922e+06
60	TPM2+F+ASC+R8	2.48208e+06	4.96728e+06	4.96764e+06	4.97922e+06
61	TPM2u+F+R8	2.48208e+06	4.96728e+06	4.96764e+06	4.97922e+06
62	TPM2+F+R8	2.48208e+06	4.96728e+06	4.96764e+06	4.97922e+06
63	TIMe+ASC+R9	2.48208e+06	4.96729e+06	4.96765e+06	4.97922e+06
64	TIMe+R9	2.48208e+06	4.96729e+06	4.96765e+06	4.97922e+06
65	TNe+ASC+R9	2.48208e+06	4.9673e+06	4.96766e+06	4.97923e+06
66	TNe+R9	2.48208e+06	4.9673e+06	4.96766e+06	4.97923e+06
67	TIM2+F+ASC+R8	2.48207e+06	4.96728e+06	4.96765e+06	4.97923e+06
68	TIM2+F+R8	2.48207e+06	4.96728e+06	4.96765e+06	4.97923e+06
69	K3Pu+F+ASC+R8	2.48208e+06	4.96729e+06	4.96765e+06	4.97923e+06
70	K3Pu+F+R8	2.48208e+06	4.96729e+06	4.96765e+06	4.97923e+06
71	HKY+F+ASC+R8	2.48208e+06	4.9673e+06	4.96766e+06	4.97923e+06
72	HKY+F+R8	2.48209e+06	4.9673e+06	4.96766e+06	4.97923e+06
73	TVMe+ASC+R7	2.4821e+06	4.96732e+06	4.96768e+06	4.97923e+06
74	TVMe+R7	2.4821e+06	4.96732e+06	4.96768e+06	4.97924e+06
75	TIM+F+ASC+R8	2.48208e+06	4.96729e+06	4.96765e+06	4.97924e+06
76	TIM+F+R8	2.48208e+06	4.96729e+06	4.96765e+06	4.97924e+06
77	TN+F+ASC+R8	2.48208e+06	4.9673e+06	4.96766e+06	4.97924e+06
78	TN+F+R8	2.48208e+06	4.9673e+06	4.96766e+06	4.97924e+06
79	TPM2u+F+ASC+R9	2.48207e+06	4.96729e+06	4.96765e+06	4.97924e+06
80	TPM2+F+ASC+R9	2.48208e+06	4.96729e+06	4.96765e+06	4.97924e+06
81	TPM2u+F+R9	2.48208e+06	4.96729e+06	4.96765e+06	4.97924e+06
82	TPM2+F+R9	2.48208e+06	4.96729e+06	4.96765e+06	4.97924e+06
83	SYM+R7	2.4821e+06	4.96732e+06	4.96768e+06	4.97924e+06
84	SYM+ASC+R7	2.4821e+06	4.96732e+06	4.96768e+06	4.97924e+06
85	TIM2+F+ASC+R9	2.48207e+06	4.96729e+06	4.96765e+06	4.97925e+06
86	TIM2+F+R9	2.48207e+06	4.96729e+06	4.96765e+06	4.97925e+06
87	K3Pu+F+ASC+R9	2.48208e+06	4.96729e+06	4.96766e+06	4.97925e+06
88	K3Pu+F+R9	2.48208e+06	4.9673e+06	4.96766e+06	4.97925e+06
89	TIM3e+ASC+R7	2.48211e+06	4.96734e+06	4.9677e+06	4.97925e+06
90	TIM3e+R7	2.48211e+06	4.96734e+06	4.9677e+06	4.97925e+06
91	HKY+F+ASC+R9	2.48208e+06	4.9673e+06	4.96767e+06	4.97925e+06
92	HKY+F+R9	2.48208e+06	4.9673e+06	4.96767e+06	4.97925e+06
93	TIM+F+ASC+R9	2.48208e+06	4.9673e+06	4.96766e+06	4.97926e+06
94	TIM+F+R9	2.48208e+06	4.9673e+06	4.96766e+06	4.97926e+06
95	TN+F+ASC+R9	2.48208e+06	4.9673e+06	4.96767e+06	4.97926e+06
96	TN+F+R9	2.48208e+06	4.9673e+06	4.96767e+06	4.97926e+06
97	K3P+ASC+R7	2.48213e+06	4.96739e+06	4.96775e+06	4.97929e+06
98	K3P+R7	2.48213e+06	4.96739e+06	4.96775e+06	4.97929e+06
99	K2P+ASC+R7	2.48214e+06	4.9674e+06	4.96775e+06	4.97929e+06
100	K2P+R7	2.48214e+06	4.9674e+06	4.96776e+06	4.97929e+06
101	TIM2e+ASC+R7	2.48213e+06	4.96738e+06	4.96774e+06	4.97929e+06
102	TIM2e+R7	2.48213e+06	4.96738e+06	4.96774e+06	4.97929e+06
103	TNe+ASC+R7	2.48214e+06	4.9674e+06	4.96776e+06	4.9793e+06
104	TIMe+R7	2.48213e+06	4.96739e+06	4.96775e+06	4.9793e+06
105	TIMe+ASC+R7	2.48213e+06	4.96739e+06	4.96775e+06	4.9793e+06
106	TNe+R7	2.48214e+06	4.9674e+06	4.96776e+06	4.9793e+06
107	TPM2u+F+ASC+R7	2.48213e+06	4.96739e+06	4.96775e+06	4.97931e+06
108	TPM2u+F+R7	2.48213e+06	4.96739e+06	4.96775e+06	4.97931e+06
109	TPM2+F+ASC+R7	2.48213e+06	4.96739e+06	4.96775e+06	4.97931e+06
110	TPM2+F+R7	2.48213e+06	4.96739e+06	4.96775e+06	4.97931e+06
111	TIM2+F+ASC+R7	2.48213e+06	4.96739e+06	4.96775e+06	4.97932e+06
112	TIM2+F+R7	2.48213e+06	4.96739e+06	4.96775e+06	4.97932e+06
113	K3Pu+F+ASC+R7	2.48213e+06	4.9674e+06	4.96776e+06	4.97932e+06
114	K3Pu+F+R7	2.48213e+06	4.9674e+06	4.96776e+06	4.97932e+06
115	HKY+F+ASC+R7	2.48214e+06	4.9674e+06	4.96777e+06	4.97932e+06
116	HKY+F+R7	2.48214e+06	4.96741e+06	4.96777e+06	4.97932e+06
117	TIM+F+ASC+R7	2.48213e+06	4.9674e+06	4.96776e+06	4.97933e+06
118	TIM+F+R7	2.48213e+06	4.9674e+06	4.96776e+06	4.97933e+06
119	TN+F+ASC+R7	2.48214e+06	4.9674e+06	4.96777e+06	4.97933e+06
120	TN+F+R7	2.48214e+06	4.9674e+06	4.96777e+06	4.97933e+06
121	TVM+F+ASC+R6	2.48228e+06	4.96769e+06	4.96805e+06	4.97961e+06
122	TVM+F+R6	2.48228e+06	4.96769e+06	4.96805e+06	4.97961e+06
123	TPM3u+F+ASC+R6	2482292	4967708	4.96807e+06	4.97962e+06
124	TPM3+F+ASC+R6	2.48229e+06	4.96771e+06	4.96807e+06	4.97962e+06
125	TPM3u+F+R6	2.48229e+06	4.96771e+06	4.96807e+06	4.97962e+06
126	TPM3+F+R6	2.48229e+06	4.96771e+06	4.96807e+06	4.97962e+06
127	GTR+F+ASC+R6	2.48228e+06	4.96769e+06	4.96805e+06	4.97962e+06
128	GTR+F+R6	2.48228e+06	4.96769e+06	4.96805e+06	4.97962e+06
129	TIM3+F+ASC+R6	2.48229e+06	4.96771e+06	4.96807e+06	4.97962e+06
130	TIM3+F+R6	2.48229e+06	4.96771e+06	4.96807e+06	4.97962e+06
131	TVMe+ASC+R6	2.48232e+06	4.96777e+06	4.96813e+06	4.97967e+06
132	TVMe+R6	2.48232e+06	4.96777e+06	4.96813e+06	4.97967e+06
133	SYM+R6	2.48232e+06	4.96777e+06	4.96813e+06	4.97968e+06
134	SYM+ASC+R6	2.48232e+06	4.96777e+06	4.96813e+06	4.97968e+06
135	TIM3e+ASC+R6	2.48233e+06	4.96779e+06	4.96815e+06	4.97968e+06
136	TIM3e+R6	2.48233e+06	4.96779e+06	4.96815e+06	4.97968e+06
137	K2P+ASC+R6	2.48236e+06	4.96784e+06	4.9682e+06	4.97972e+06
138	K2P+R6	2.48236e+06	4.96784e+06	4.9682e+06	4.97972e+06
139	K3P+ASC+R6	2.48236e+06	4.96783e+06	4.96819e+06	4.97972e+06
140	K3P+R6	2.48236e+06	4.96783e+06	4.96819e+06	4.97972e+06
141	TIM2e+ASC+R6	2.48235e+06	4.96783e+06	4.96819e+06	4.97972e+06
142	TIM2e+R6	2.48235e+06	4.96783e+06	4.96819e+06	4.97972e+06
143	TNe+ASC+R6	2.48236e+06	4.96784e+06	4.9682e+06	4.97973e+06
144	TNe+R6	2.48236e+06	4.96784e+06	4.9682e+06	4.97973e+06
145	TIMe+ASC+R6	2.48236e+06	4.96783e+06	4.96819e+06	4.97973e+06
146	TIMe+R6	2.48236e+06	4.96783e+06	4.96819e+06	4.97973e+06
147	TPM2u+F+ASC+R6	2.48236e+06	4.96784e+06	4.9682e+06	4.97975e+06
148	TPM2u+F+R6	2.48236e+06	4.96784e+06	4.9682e+06	4.97975e+06
149	TPM2+F+ASC+R6	2.48236e+06	4.96784e+06	4.9682e+06	4.97975e+06
150	TPM2+F+R6	2.48236e+06	4.96784e+06	4.9682e+06	4.97975e+06
151	HKY+F+ASC+R6	2.48237e+06	4.96786e+06	4.96822e+06	4.97976e+06
152	HKY+F+R6	2.48237e+06	4.96786e+06	4.96822e+06	4.97976e+06
153	K3Pu+F+ASC+R6	2.48236e+06	4.96785e+06	4.96821e+06	4.97976e+06
154	K3Pu+F+R6	2.48236e+06	4.96785e+06	4.96821e+06	4.97976e+06
155	TIM2+F+ASC+R6	2.48236e+06	4.96784e+06	4.9682e+06	4.97976e+06
156	TIM2+F+R6	2.48236e+06	4.96784e+06	4.9682e+06	4.97976e+06
157	TN+F+ASC+R6	2.48237e+06	4.96786e+06	4.96822e+06	4.97976e+06
158	TN+F+R6	2.48237e+06	4.96786e+06	4.96822e+06	4.97976e+06
159	TIM+F+ASC+R6	2.48236e+06	4.96785e+06	4.96821e+06	4.97976e+06
160	TIM+F+R6	2.48236e+06	4.96785e+06	4.96821e+06	4.97976e+06
161	TVM+F+ASC+R5	2.48274e+06	4.96861e+06	4.96897e+06	4.98052e+06
162	TVM+F+R5	2.48274e+06	4.96861e+06	4.96897e+06	4.98052e+06
163	TPM3u+F+R5	2.48275e+06	4.96863e+06	4.96899e+06	4.98052e+06
164	TPM3+F+R5	2.48275e+06	4.96863e+06	4.96899e+06	4.98052e+06
165	TPM3+F+ASC+R5	2.48275e+06	4.96863e+06	4.96899e+06	4.98052e+06
166	TPM3u+F+ASC+R5	2.48275e+06	4.96863e+06	4.96899e+06	4.98052e+06
167	GTR+F+ASC+R5	2.48274e+06	4.96861e+06	4.96897e+06	4.98052e+06
168	GTR+F+R5	2.48274e+06	4.96861e+06	4.96897e+06	4.98052e+06
169	TIM3+F+ASC+R5	2.48275e+06	4.96863e+06	4.96899e+06	4.98053e+06
170	TIM3+F+R5	2.48275e+06	4.96863e+06	4.96899e+06	4.98053e+06
171	TVMe+ASC+R5	2.48279e+06	4.9687e+06	4.96906e+06	4.98058e+06
172	TVMe+R5	2.48279e+06	4.9687e+06	4.96906e+06	4.98058e+06
173	SYM+ASC+R5	2.48279e+06	4.9687e+06	4.96906e+06	4.98059e+06
174	SYM+R5	2.48279e+06	4.9687e+06	4.96906e+06	4.98059e+06
175	TIM3e+ASC+R5	2.4828e+06	4.96872e+06	4.96908e+06	4.98059e+06
176	TIM3e+R5	2.4828e+06	4.96872e+06	4.96908e+06	4.98059e+06
177	K2P+ASC+R5	2.48283e+06	4.96877e+06	4.96913e+06	4.98063e+06
178	K2P+R5	2.48283e+06	4.96877e+06	4.96913e+06	4.98063e+06
179	K3P+ASC+R5	2.48283e+06	4.96876e+06	4.96912e+06	4.98063e+06
180	K3P+R5	2.48283e+06	4.96876e+06	4.96912e+06	4.98063e+06
181	TIM2e+R5	2.48282e+06	4.96876e+06	4.96912e+06	4.98064e+06
182	TIM2e+ASC+R5	2.48282e+06	4.96876e+06	4.96912e+06	4.98064e+06
183	TNe+ASC+R5	2.48283e+06	4.96877e+06	4.96913e+06	4.98064e+06
184	TNe+R5	2.48283e+06	4.96877e+06	4.96913e+06	4.98064e+06
185	TIMe+ASC+R5	2.48282e+06	4.96877e+06	4.96912e+06	4.98064e+06
186	TIMe+R5	2.48283e+06	4.96877e+06	4.96912e+06	4.98064e+06
187	TPM2u+F+ASC+R5	2.48282e+06	4.96877e+06	4.96913e+06	4.98066e+06
188	TPM2+F+ASC+R5	2.48282e+06	4.96877e+06	4.96913e+06	4.98066e+06
189	TPM2u+F+R5	2.48282e+06	4.96877e+06	4.96913e+06	4.98066e+06
190	TPM2+F+R5	2.48282e+06	4.96877e+06	4.96913e+06	4.98066e+06
191	HKY+F+ASC+R5	2.48283e+06	4.96878e+06	4.96914e+06	4.98066e+06
192	HKY+F+R5	2.48283e+06	4.96878e+06	4.96914e+06	4.98067e+06
193	K3Pu+F+R5	2.48283e+06	4.96877e+06	4.96913e+06	4.98067e+06
194	K3Pu+F+ASC+R5	2.48283e+06	4.96877e+06	4.96913e+06	4.98067e+06
195	TIM2+F+ASC+R5	2.48282e+06	4.96877e+06	4.96913e+06	4.98067e+06
196	TIM2+F+R5	2.48282e+06	4.96877e+06	4.96913e+06	4.98067e+06
197	TN+F+ASC+R5	2.48283e+06	4.96878e+06	4.96914e+06	4.98067e+06
198	TN+F+R5	2.48283e+06	4.96878e+06	4.96914e+06	4.98067e+06
199	TIM+F+ASC+R5	2.48283e+06	4.96878e+06	4.96914e+06	4.98068e+06
200	TIM+F+R5	2.48283e+06	4.96878e+06	4.96914e+06	4.98068e+06
201	TVM+F+ASC+R4	2.48397e+06	4.97106e+06	4.97142e+06	4.98296e+06
202	TVM+F+R4	2.48397e+06	4.97106e+06	4.97142e+06	4.98296e+06
203	TPM3+F+ASC+R4	2.48398e+06	4.97108e+06	4.97144e+06	4.98296e+06
204	TPM3u+F+ASC+R4	2.48398e+06	4.97108e+06	4.97144e+06	4.98296e+06
205	TPM3u+F+R4	2.48398e+06	4.97108e+06	4.97144e+06	4.98296e+06
206	TPM3+F+R4	2.48398e+06	4.97108e+06	4.97144e+06	4.98296e+06
207	GTR+F+ASC+R4	2.48397e+06	4.97107e+06	4.97143e+06	4.98297e+06
208	GTR+F+R4	2.48397e+06	4.97107e+06	4.97143e+06	4.98297e+06
209	TIM3+F+ASC+R4	2.48398e+06	4.97108e+06	4.97144e+06	4.98297e+06
210	TIM3+F+R4	2.48398e+06	4.97108e+06	4.97144e+06	4.98297e+06
211	TVMe+ASC+R4	2.48403e+06	4971165	4.97152e+06	4.98303e+06
212	TVMe+R4	2.48403e+06	4.97117e+06	4.97152e+06	4.98303e+06
213	TIM3e+R4	2.48403e+06	4.97118e+06	4.97154e+06	4.98304e+06
214	TIM3e+ASC+R4	2.48403e+06	4.97118e+06	4.97154e+06	4.98304e+06
215	SYM+ASC+R4	2.48402e+06	4.97117e+06	4.97152e+06	4.98304e+06
216	SYM+R4	2.48403e+06	4.97117e+06	4.97152e+06	4.98304e+06
217	K2P+ASC+R4	2.48407e+06	4.97124e+06	4.9716e+06	4.98309e+06
218	K2P+R4	2.48407e+06	4.97124e+06	4.9716e+06	4.98309e+06
219	K3P+ASC+R4	2.48406e+06	4.97123e+06	4.97159e+06	4.98309e+06
220	K3P+R4	2.48406e+06	4.97123e+06	4.97159e+06	4.98309e+06
221	TNe+ASC+R4	2.48407e+06	4.97124e+06	4.9716e+06	4.98309e+06
222	TNe+R4	2.48407e+06	4.97124e+06	4.9716e+06	4.98309e+06
223	TIMe+ASC+R4	2.48406e+06	4.97123e+06	4.97159e+06	4.98309e+06
224	TIMe+R4	2.48406e+06	4.97123e+06	4.97159e+06	4.98309e+06
225	TIM2e+R4	2.48406e+06	4.97123e+06	4.97159e+06	4.9831e+06
226	TIM2e+ASC+R4	2.48406e+06	4.97123e+06	4.97159e+06	4.9831e+06
227	TPM2+F+R4	2.48406e+06	4.97123e+06	4.97159e+06	4.98311e+06
228	TPM2u+F+R4	2.48406e+06	4.97123e+06	4.97159e+06	4.98311e+06
229	TPM2+F+ASC+R4	2.48406e+06	4.97123e+06	4.97159e+06	4.98311e+06
230	TPM2u+F+ASC+R4	2.48406e+06	4.97123e+06	4.97159e+06	4.98311e+06
231	HKY+F+ASC+R4	2.48406e+06	4.97124e+06	4.9716e+06	4.98311e+06
232	HKY+F+R4	2.48406e+06	4.97124e+06	4.9716e+06	4.98311e+06
233	K3Pu+F+R4	2.48406e+06	4.97123e+06	4.97159e+06	4.98311e+06
234	K3Pu+F+ASC+R4	2.48406e+06	4.97123e+06	4.97159e+06	4.98311e+06
235	TIM2+F+ASC+R4	2.48406e+06	4.97123e+06	4.97159e+06	4.98312e+06
236	TIM2+F+R4	2.48406e+06	4.97123e+06	4.97159e+06	4.98312e+06
237	TN+F+ASC+R4	2.48406e+06	4.97124e+06	4.9716e+06	4.98312e+06
238	TN+F+R4	2.48406e+06	4.97124e+06	4.9716e+06	4.98312e+06
239	TIM+F+ASC+R4	2.48406e+06	4.97123e+06	4.97159e+06	4.98312e+06
240	TIM+F+R4	2.48406e+06	4.97123e+06	4.97159e+06	4.98312e+06
241	TVM+F+ASC+R3	2.4881e+06	4.97932e+06	4.97967e+06	4.99119e+06
242	TVM+F+R3	2.4881e+06	4.97932e+06	4.97967e+06	4.99119e+06
243	TPM3u+F+ASC+R3	2.48811e+06	4.97933e+06	4.97969e+06	4.99119e+06
244	TPM3u+F+R3	2.48811e+06	4.97933e+06	4.97969e+06	4.99119e+06
245	TPM3+F+ASC+R3	2.48811e+06	4.97933e+06	4.97969e+06	4.99119e+06
246	TPM3+F+R3	2.48811e+06	4.97933e+06	4.97969e+06	4.99119e+06
247	GTR+F+ASC+R3	2.4881e+06	4.97932e+06	4.97968e+06	4.9912e+06
248	GTR+F+R3	2.4881e+06	4.97932e+06	4.97968e+06	4.9912e+06
249	TIM3+F+ASC+R3	2.48811e+06	4.97933e+06	4.97969e+06	4.9912e+06
250	TIM3+F+R3	2.48811e+06	4.97933e+06	4.97969e+06	4.9912e+06
251	TVMe+ASC+R3	2.48815e+06	4.97941e+06	4.97976e+06	4.99126e+06
252	TVMe+R3	2.48815e+06	4.97941e+06	4.97976e+06	4.99126e+06
253	TIM3e+R3	2.48816e+06	4.97942e+06	4.97978e+06	4.99127e+06
254	TIM3e+ASC+R3	2.48816e+06	4.97942e+06	4.97978e+06	4.99127e+06
255	SYM+ASC+R3	2.48815e+06	4.97941e+06	4.97976e+06	4.99127e+06
256	SYM+R3	2.48815e+06	4.97941e+06	4.97977e+06	4.99127e+06
257	K2P+ASC+R3	2.48819e+06	4.97948e+06	4.97983e+06	4.99131e+06
258	K2P+R3	2.48819e+06	4.97948e+06	4.97983e+06	4.99131e+06
259	K3P+R3	2.48818e+06	4.97947e+06	4.97983e+06	4.99131e+06
260	K3P+ASC+R3	2.48818e+06	4.97947e+06	4.97983e+06	4.99131e+06
261	TIM2e+ASC+R3	2.48818e+06	4.97947e+06	4.97983e+06	4.99132e+06
262	TIM2e+R3	2.48818e+06	4.97947e+06	4.97983e+06	4.99132e+06
263	TNe+ASC+R3	2.48819e+06	4.97948e+06	4.97983e+06	4.99132e+06
264	TNe+R3	2.48819e+06	4.97948e+06	4.97983e+06	4.99132e+06
265	TIMe+ASC+R3	2.48818e+06	4.97947e+06	4.97983e+06	4.99132e+06
266	TIMe+R3	2.48818e+06	4.97947e+06	4.97983e+06	4.99132e+06
267	TPM2+F+ASC+R3	2.48818e+06	4.97947e+06	4.97983e+06	4.99133e+06
268	TPM2+F+R3	2.48818e+06	4.97947e+06	4.97983e+06	4.99133e+06
269	TPM2u+F+ASC+R3	2.48818e+06	4.97947e+06	4.97983e+06	4.99133e+06
270	TPM2u+F+R3	2.48818e+06	4.97947e+06	4.97983e+06	4.99133e+06
271	HKY+F+R3	2.48819e+06	4.97948e+06	4.97984e+06	4.99134e+06
272	HKY+F+ASC+R3	2.48819e+06	4.97948e+06	4.97984e+06	4.99134e+06
273	K3Pu+F+R3	2.48818e+06	4.97948e+06	4.97983e+06	4.99134e+06
274	K3Pu+F+ASC+R3	2.48818e+06	4.97948e+06	4.97983e+06	4.99134e+06
275	TIM2+F+ASC+R3	2.48818e+06	4.97947e+06	4.97983e+06	4.99134e+06
276	TIM2+F+R3	2.48818e+06	4.97947e+06	4.97983e+06	4.99134e+06
277	TN+F+R3	2.48819e+06	4.97948e+06	4.97984e+06	4.99135e+06
278	TN+F+ASC+R3	2.48819e+06	4.97948e+06	4.97984e+06	4.99135e+06
279	TIM+F+ASC+R3	2.48818e+06	4.97948e+06	4.97984e+06	4.99135e+06
280	TIM+F+R3	2.48818e+06	4.97948e+06	4.97984e+06	4.99135e+06
281	TVM+F+ASC+G4	2.48897e+06	4.98104e+06	4.9814e+06	4.9929e+06
282	TVM+F+G4	2.48897e+06	4.98104e+06	4.9814e+06	4.9929e+06
283	TPM3+F+ASC+G4	2.48898e+06	4.98106e+06	4.98142e+06	4.9929e+06
284	TPM3u+F+ASC+G4	2.48898e+06	4.98106e+06	4.98142e+06	4.9929e+06
285	TPM3+F+G4	2.48898e+06	4.98106e+06	4.98142e+06	4.9929e+06
286	TPM3u+F+G4	2.48898e+06	4.98106e+06	4.98142e+06	4.9929e+06
287	GTR+F+ASC+G4	2.48897e+06	4.98104e+06	4.9814e+06	4.99291e+06
288	GTR+F+G4	2488966	4.98104e+06	4.9814e+06	4.99291e+06
289	TIM3+F+ASC+G4	2.48898e+06	4.98106e+06	4.98142e+06	4.99291e+06
290	TIM3+F+G4	2.48898e+06	4.98106e+06	4.98142e+06	4.99291e+06
291	TVMe+ASC+G4	2.48901e+06	4.98113e+06	4.98148e+06	4.99296e+06
292	TVMe+G4	2.48901e+06	4.98113e+06	4.98148e+06	4.99296e+06
293	TIM3e+ASC+G4	2.48902e+06	4.98114e+06	4.9815e+06	4.99296e+06
294	TIM3e+G4	2.48902e+06	4.98114e+06	4.9815e+06	4.99296e+06
295	SYM+ASC+G4	2.48901e+06	4.98113e+06	4.98148e+06	4.99297e+06
296	SYM+G4	2.48901e+06	4.98113e+06	4.98148e+06	4.99297e+06
297	K2P+ASC+G4	2.48905e+06	4.98119e+06	4.98155e+06	4.993e+06
298	K2P+G4	2.48905e+06	4.98119e+06	4.98155e+06	4.993e+06
299	K3P+ASC+G4	2.48904e+06	4.98119e+06	4.98154e+06	4.993e+06
300	K3P+G4	2.48904e+06	4.98119e+06	4.98154e+06	4.993e+06
301	TIM2e+ASC+G4	2.48904e+06	4.98118e+06	4.98154e+06	4.99301e+06
302	TIM2e+G4	2.48904e+06	4.98118e+06	4.98154e+06	4.99301e+06
303	TNe+ASC+G4	2.48905e+06	4.98119e+06	4.98155e+06	4.99301e+06
304	TNe+G4	2.48905e+06	4.98119e+06	4.98155e+06	4.99301e+06
305	TIMe+ASC+G4	2.48904e+06	4.98119e+06	4.98154e+06	4.99301e+06
306	TIMe+G4	2.48904e+06	4.98119e+06	4.98154e+06	4.99301e+06
307	TPM2+F+ASC+G4	2.48905e+06	4.9812e+06	4.98155e+06	4.99304e+06
308	TPM2u+F+ASC+G4	2.48905e+06	4.9812e+06	4.98155e+06	4.99304e+06
309	TPM2+F+G4	2.48905e+06	4.9812e+06	4.98155e+06	4.99304e+06
310	TPM2u+F+G4	2.48905e+06	4.9812e+06	4.98155e+06	4.99304e+06
311	HKY+F+ASC+G4	2.48905e+06	4.98121e+06	4.98156e+06	4.99304e+06
312	HKY+F+G4	2.48905e+06	4.98121e+06	4.98156e+06	4.99304e+06
313	K3Pu+F+ASC+G4	2.48905e+06	4.9812e+06	4.98156e+06	4.99304e+06
314	K3Pu+F+G4	2.48905e+06	4.9812e+06	4.98156e+06	4.99304e+06
315	TIM2+F+ASC+G4	2.48905e+06	4.9812e+06	4.98156e+06	4.99305e+06
316	TIM2+F+G4	2.48905e+06	4.9812e+06	4.98156e+06	4.99305e+06
317	TN+F+ASC+G4	2.48905e+06	4.98121e+06	4.98157e+06	4.99305e+06
318	TN+F+G4	2.48905e+06	4.98121e+06	4.98157e+06	4.99305e+06
319	TIM+F+ASC+G4	2.48905e+06	4.9812e+06	4.98156e+06	4.99305e+06
320	TIM+F+G4	2.48905e+06	4.9812e+06	4.98156e+06	4.99305e+06
321	TPM3+F+ASC+R2	2.49708e+06	4.99726e+06	4.99762e+06	5.00911e+06
322	TPM3u+F+ASC+R2	2.49708e+06	4.99726e+06	4.99762e+06	5.00911e+06
323	TPM3u+F+R2	2.49708e+06	4.99726e+06	4.99762e+06	5.00911e+06
324	TPM3+F+R2	2.49708e+06	4.99726e+06	4.99762e+06	5.00911e+06
325	TVM+F+R2	2.49707e+06	4.99725e+06	4.99761e+06	5.00911e+06
326	TVM+F+ASC+R2	2.49707e+06	4.99725e+06	4.99761e+06	5.00911e+06
327	TIM3+F+R2	2.49708e+06	4.99726e+06	4.99762e+06	5.00912e+06
328	TIM3+F+ASC+R2	2.49708e+06	4.99726e+06	4.99762e+06	5.00912e+06
329	GTR+F+R2	2.49707e+06	4.99725e+06	4.99761e+06	5.00912e+06
330	GTR+F+ASC+R2	2.49707e+06	4.99725e+06	4.99761e+06	5.00912e+06
331	TVMe+ASC+R2	2.4971e+06	4.9973e+06	4.99766e+06	5.00914e+06
332	TVMe+R2	2.4971e+06	4.9973e+06	4.99766e+06	5.00914e+06
333	TIM3e+ASC+R2	2.4971e+06	4.99731e+06	4.99767e+06	5.00914e+06
334	TIM3e+R2	2.4971e+06	4.99731e+06	4.99767e+06	5.00914e+06
335	SYM+R2	2.4971e+06	4.9973e+06	4.99766e+06	5.00915e+06
336	SYM+ASC+R2	2.4971e+06	4.9973e+06	4.99766e+06	5.00915e+06
337	K2P+R2	2.49713e+06	4.99736e+06	4.99771e+06	5.00917e+06
338	K2P+ASC+R2	2.49713e+06	4.99736e+06	4.99771e+06	5.00917e+06
339	K3P+ASC+R2	2.49712e+06	4.99735e+06	4.99771e+06	5.00917e+06
340	K3P+R2	2.49713e+06	4.99735e+06	4.99771e+06	5.00918e+06
341	TNe+R2	2.49713e+06	4.99736e+06	4.99771e+06	5.00918e+06
342	TNe+ASC+R2	2.49713e+06	4.99736e+06	4.99771e+06	5.00918e+06
343	TIMe+ASC+R2	2.49712e+06	4.99735e+06	4.99771e+06	5.00918e+06
344	TIMe+R2	2.49713e+06	4.99735e+06	4.99771e+06	5.00919e+06
345	TIM2e+ASC+R2	2.49713e+06	4.99736e+06	4.99771e+06	5.00919e+06
346	TIM2e+R2	2.49713e+06	4.99736e+06	4.99771e+06	5.00919e+06
347	HKY+F+R2	2.49714e+06	4.99739e+06	4.99774e+06	5.00923e+06
348	HKY+F+ASC+R2	2.49714e+06	4.99739e+06	4.99774e+06	5.00923e+06
349	K3Pu+F+ASC+R2	2.49714e+06	4.99738e+06	4.99774e+06	5.00923e+06
350	K3Pu+F+R2	2.49714e+06	4.99738e+06	4.99774e+06	5.00923e+06
351	TPM2+F+ASC+R2	2.49714e+06	4.99738e+06	4.99774e+06	5.00923e+06
352	TPM2u+F+ASC+R2	2.49714e+06	4.99738e+06	4.99774e+06	5.00923e+06
353	TPM2+F+R2	2.49714e+06	4.99738e+06	4.99774e+06	5.00923e+06
354	TPM2u+F+R2	2.49714e+06	4.99738e+06	4.99774e+06	5.00923e+06
355	TN+F+ASC+R2	2.49714e+06	4.99739e+06	4.99774e+06	5.00923e+06
356	TN+F+R2	2.49714e+06	4.99739e+06	4.99774e+06	5.00923e+06
357	TIM+F+ASC+R2	2.49714e+06	4.99738e+06	4.99774e+06	5.00924e+06
358	TIM+F+R2	2.49714e+06	4.99738e+06	4.99774e+06	5.00924e+06
359	TIM2+F+ASC+R2	2.49714e+06	4.99738e+06	4.99774e+06	5.00924e+06
360	TIM2+F+R2	2.49714e+06	4.99738e+06	4.99774e+06	5.00924e+06
361	TPM3+F+ASC	2.55954e+06	5.12218e+06	5.12254e+06	5.13401e+06
362	TPM3u+F+ASC	2.55954e+06	5.12218e+06	5.12254e+06	5.13401e+06
363	TPM3+F	2.55954e+06	5.12218e+06	5.12254e+06	5.13401e+06
364	TPM3u+F	2.55954e+06	5.12218e+06	5.12254e+06	5.13401e+06
365	TIM3+F+ASC	2.55954e+06	5.12218e+06	5.12254e+06	5.13402e+06
366	TIM3+F	2.55954e+06	5.12218e+06	5.12254e+06	5.13402e+06
367	TVM+F	2.55953e+06	5.12217e+06	5.12253e+06	5.13402e+06
368	TVM+F+ASC	2.55953e+06	5.12217e+06	5.12253e+06	5.13402e+06
369	TVMe+ASC	2.55955e+06	5.1222e+06	5.12255e+06	5.13402e+06
370	TVMe	2.55955e+06	5.1222e+06	5.12255e+06	5.13402e+06
371	GTR+F+ASC	2.55953e+06	5.12217e+06	5.12253e+06	5.13402e+06
372	GTR+F	2.55953e+06	5.12217e+06	5.12253e+06	5.13402e+06
373	TIM3e+ASC	2.55955e+06	5.12221e+06	5.12256e+06	5.13402e+06
374	TIM3e	2.55955e+06	5.12221e+06	5.12256e+06	5.13402e+06
375	SYM+ASC	2.55955e+06	5.1222e+06	5.12256e+06	5.13403e+06
376	SYM	2.55955e+06	5.1222e+06	5.12256e+06	5.13403e+06
377	K2P	2.55958e+06	5.12225e+06	5.12261e+06	5.13405e+06
378	K2P+ASC	2.55958e+06	5.12225e+06	5.12261e+06	5.13405e+06
379	K3P+ASC	2.55958e+06	5.12225e+06	5.1226e+06	5.13406e+06
380	K3P	2.55958e+06	5.12225e+06	5.1226e+06	5.13406e+06
381	TNe	2.55958e+06	5.12226e+06	5.12261e+06	5.13406e+06
382	TNe+ASC	2.55958e+06	5.12226e+06	5.12261e+06	5.13406e+06
383	TIMe+ASC	2.55957e+06	5.12225e+06	5.1226e+06	5.13407e+06
384	TIMe	2.55957e+06	5.12225e+06	5.1226e+06	5.13407e+06
385	TIM2e+ASC	2.55958e+06	5.12225e+06	5.12261e+06	5.13407e+06
386	TIM2e	2.55958e+06	5.12225e+06	5.12261e+06	5.13407e+06
387	HKY+F	2.5596e+06	5.12229e+06	5.12265e+06	5.13412e+06
388	HKY+F+ASC	2.5596e+06	5.12229e+06	5.12265e+06	5.13412e+06
389	K3Pu+F	2.55959e+06	5.12229e+06	5.12264e+06	5.13412e+06
390	K3Pu+F+ASC	2.55959e+06	5.12229e+06	5.12264e+06	5.13412e+06
391	TPM2+F+ASC	2.55959e+06	5.12229e+06	5.12264e+06	5.13412e+06
392	TPM2+F	2.55959e+06	5.12229e+06	5.12264e+06	5.13412e+06
393	TPM2u+F+ASC	2.55959e+06	5.12229e+06	5.12264e+06	5.13412e+06
394	TPM2u+F	2.55959e+06	5.12229e+06	5.12264e+06	5.13412e+06
395	TN+F	2.55959e+06	5.12229e+06	5.12265e+06	5.13412e+06
396	TN+F+ASC	2.55959e+06	5.12229e+06	5.12265e+06	5.13412e+06
397	TIM+F+ASC	2.55959e+06	5.12228e+06	5.12264e+06	5.13412e+06
398	TIM+F	2.55959e+06	5.12228e+06	5.12264e+06	5.13412e+06
399	TIM2+F+ASC	2.55959e+06	5.12229e+06	5.12264e+06	5.13412e+06
400	TIM2+F	2.55959e+06	5.12229e+06	5.12264e+06	5.13412e+06
401	JC+ASC+R8	2.56032e+06	5.12377e+06	5.12413e+06	5.13567e+06
402	JC+R8	2.56033e+06	5.12377e+06	5.12413e+06	5.13567e+06
403	JC+ASC+R9	2.56032e+06	5.12377e+06	5.12414e+06	5.13569e+06
404	JC+R9	2.56032e+06	5.12378e+06	5.12414e+06	5.13569e+06
405	JC+ASC+R7	2.56038e+06	5.12387e+06	5.12423e+06	5.13575e+06
406	JC+R7	2.56038e+06	5.12387e+06	5.12423e+06	5.13575e+06
407	F81+F+ASC+R8	2.56037e+06	5.12386e+06	5.12422e+06	5.13578e+06
408	F81+F+R8	2.56037e+06	5.12386e+06	5.12422e+06	5.13578e+06
409	F81+F+ASC+R9	2.56037e+06	5.12386e+06	5.12422e+06	5.1358e+06
410	F81+F+R9	2.56037e+06	5.12386e+06	5.12423e+06	5.1358e+06
411	F81+F+ASC+R7	2.56042e+06	5.12396e+06	5.12432e+06	5.13586e+06
412	F81+F+R7	2.56042e+06	5.12396e+06	5.12432e+06	5.13586e+06
413	JC+ASC+R6	2.56058e+06	5.12428e+06	5.12464e+06	5.13615e+06
414	JC+R6	2.56058e+06	5.12428e+06	5.12464e+06	5.13615e+06
415	F81+F+ASC+R6	2.56063e+06	5.12437e+06	5.12473e+06	5.13626e+06
416	F81+F+R6	2.56063e+06	5.12437e+06	5.12473e+06	5.13626e+06
417	JC+ASC+R5	2.56103e+06	5.12517e+06	5.12552e+06	5.13702e+06
418	JC+R5	2.56103e+06	5.12517e+06	5.12552e+06	5.13702e+06
419	F81+F+ASC+R5	2.56107e+06	5.12525e+06	5.12561e+06	5.13713e+06
420	F81+F+R5	2.56107e+06	5.12525e+06	5.12561e+06	5.13713e+06
421	JC+ASC+R4	2.56219e+06	5.12749e+06	5.12785e+06	5.13933e+06
422	JC+R4	2.56219e+06	5.12749e+06	5.12785e+06	5.13933e+06
423	F81+F+ASC+R4	2.56223e+06	5.12758e+06	5.12793e+06	5.13944e+06
424	F81+F+R4	2.56223e+06	5.12758e+06	5.12793e+06	5.13944e+06
425	JC+R3	2.56619e+06	5.13549e+06	5.13585e+06	5.14731e+06
426	JC+ASC+R3	2.56619e+06	5.13549e+06	5.13585e+06	5.14731e+06
427	F81+F+ASC+R3	2.56623e+06	5.13558e+06	5.13593e+06	5.14742e+06
428	F81+F+R3	2.56623e+06	5.13558e+06	5.13593e+06	5.14742e+06
429	JC+ASC+G4	2.56702e+06	5.13714e+06	5.1375e+06	5.14894e+06
430	JC+G4	2.56702e+06	5.13714e+06	5.1375e+06	5.14894e+06
431	F81+F+ASC+G4	2.56707e+06	5.13724e+06	5.13759e+06	5.14906e+06
432	F81+F+G4	2.56707e+06	5.13724e+06	5.13759e+06	5.14906e+06
433	JC+ASC+R2	2.57482e+06	5.15273e+06	5.15309e+06	5.16454e+06
434	JC+R2	2.57482e+06	5.15273e+06	5.15309e+06	5.16454e+06
435	F81+F+ASC+R2	2.57486e+06	5.15283e+06	5.15319e+06	5.16466e+06
436	F81+F+R2	2.57486e+06	5.15283e+06	5.15319e+06	5.16466e+06
437	JC+ASC	2.63638e+06	5.27585e+06	5.27621e+06	5.28765e+06
438	JC	2.63638e+06	5.27585e+06	5.27621e+06	5.28765e+06
439	F81+F+ASC	2.63643e+06	5.27595e+06	5.27631e+06	5.28777e+06
440	F81+F	2.63643e+06	5.27595e+06	5.27631e+06	5.28777e+06
