# Supplementary material for: Whole-genome resequencing reveals Brassica napus origin and genetic loci involved in its improvement
Source: Nat Commun. 2019 Mar 11;10:1154. doi: 10.1038/s41467-019-09134-9 (PMC6411957; doi:10.1038/s41467-019-09134-9)
Supplement: Supplementary file 12 — Supplementary Data 8 [file 41467_2019_9134_MOESM12_ESM.xlsx]

## Sheet: Supplementary Data 8
Supplementary Data 8 Average nucleotide-diversity in sliding windows between AA and AL
Chromosome	Bin start position (bp)	Bin end position (bp)	π in the AA	π in the AL
A01	1	100000	0.000698061	0.000402635
A01	10001	110000	0.000773021	0.000470302
A01	20001	120000	0.000733024	0.000408861
A01	30001	130000	0.000771843	0.000423224
A01	40001	140000	0.000886972	0.000502155
A01	50001	150000	0.000929854	0.000550733
A01	60001	160000	0.000970172	0.000586402
A01	70001	170000	0.000996391	0.000622938
A01	80001	180000	0.000977666	0.000652523
A01	90001	190000	0.000921257	0.000676525
A01	100001	200000	0.000797853	0.000653093
A01	110001	210000	0.000708249	0.000585407
A01	120001	220000	0.000758303	0.000649576
A01	130001	230000	0.000710961	0.000602024
A01	140001	240000	0.000610815	0.000545898
A01	150001	250000	0.000529937	0.000483739
A01	160001	260000	0.000516811	0.000502205
A01	170001	270000	0.000498494	0.00047375
A01	180001	280000	0.000486852	0.000462221
A01	190001	290000	0.000568243	0.000556837
A01	200001	300000	0.000568988	0.000549458
A01	210001	310000	0.000561748	0.000536143
A01	220001	320000	0.0005602	0.00048678
A01	230001	330000	0.000591997	0.000533185
A01	240001	340000	0.000597481	0.000558928
A01	250001	350000	0.00064246	0.000604016
A01	260001	360000	0.000734223	0.000634507
A01	270001	370000	0.00077256	0.000642025
A01	280001	380000	0.000807195	0.00065184
A01	290001	390000	0.000774162	0.000560377
A01	300001	400000	0.000827352	0.000590404
A01	310001	410000	0.000865306	0.000640606
A01	320001	420000	0.000791715	0.000642884
A01	330001	430000	0.000819571	0.00064482
A01	340001	440000	0.000876507	0.000658755
A01	350001	450000	0.000920809	0.00066836
A01	360001	460000	0.000819723	0.000607355
A01	370001	470000	0.000767507	0.000585342
A01	380001	480000	0.000774386	0.000584726
A01	390001	490000	0.000760731	0.000610741
A01	400001	500000	0.000682859	0.000563645
A01	410001	510000	0.000637972	0.00051302
A01	420001	520000	0.000651285	0.000471152
A01	430001	530000	0.000584721	0.000411593
A01	440001	540000	0.000489126	0.000333127
A01	450001	550000	0.000403405	0.000273296
A01	460001	560000	0.000378298	0.000264865
A01	470001	570000	0.000363807	0.00023896
A01	480001	580000	0.000270173	0.000195248
A01	490001	590000	0.000216075	0.000151338
A01	500001	600000	0.000350421	0.000270163
A01	510001	610000	0.000369761	0.000283591
A01	520001	620000	0.000456659	0.000310551
A01	530001	630000	0.000573164	0.000386265
A01	540001	640000	0.000779833	0.000384619
A01	550001	650000	0.000907574	0.000485092
A01	560001	660000	0.000951	0.000519731
A01	570001	670000	0.00106709	0.00060653
A01	580001	680000	0.00124669	0.000771616
A01	590001	690000	0.00142022	0.000815746
A01	600001	700000	0.00140123	0.000789183
A01	610001	710000	0.00145193	0.000845834
A01	620001	720000	0.00135201	0.00081221
A01	630001	730000	0.00121995	0.00074699
A01	640001	740000	0.00112601	0.000827303
A01	650001	750000	0.00101089	0.000782799
A01	660001	760000	0.00101016	0.000790712
A01	670001	770000	0.000976415	0.000795807
A01	680001	780000	0.000858291	0.000697767
A01	690001	790000	0.000689371	0.00068398
A01	700001	800000	0.00077366	0.000736496
A01	710001	810000	0.000773018	0.000764408
A01	720001	820000	0.0007998	0.000824873
A01	730001	830000	0.00088422	0.00085058
A01	740001	840000	0.000893048	0.000850846
A01	750001	850000	0.000938571	0.000846409
A01	760001	860000	0.00107891	0.000909879
A01	770001	870000	0.0010541	0.000895028
A01	780001	880000	0.00103969	0.000853562
A01	790001	890000	0.00112211	0.000852949
A01	800001	900000	0.000924401	0.000708287
A01	810001	910000	0.000959943	0.000683709
A01	820001	920000	0.00100517	0.000674536
A01	830001	930000	0.00100001	0.000709785
A01	840001	940000	0.000953711	0.000721509
A01	850001	950000	0.00108024	0.000799084
A01	860001	960000	0.000989026	0.000797344
A01	870001	970000	0.00103525	0.000821337
A01	880001	980000	0.00104603	0.00084986
A01	890001	990000	0.000979841	0.000836774
A01	900001	1000000	0.00104597	0.000866237
A01	910001	1010000	0.000991951	0.00083289
A01	920001	1020000	0.00106717	0.000872609
A01	930001	1030000	0.00111686	0.000860405
A01	940001	1040000	0.00115358	0.000824071
A01	950001	1050000	0.00119886	0.000875077
A01	960001	1060000	0.00129593	0.000829688
A01	970001	1070000	0.00135172	0.000874935
A01	980001	1080000	0.00134919	0.000879244
A01	990001	1090000	0.00139883	0.000912227
A01	1000001	1100000	0.00137901	0.000922592
A01	1010001	1110000	0.00144521	0.000978056
A01	1020001	1120000	0.0013277	0.000946956
A01	1030001	1130000	0.00119543	0.000947954
A01	1040001	1140000	0.00118299	0.00100607
A01	1050001	1150000	0.00105999	0.000923018
A01	1060001	1160000	0.000972643	0.00093283
A01	1070001	1170000	0.00085724	0.000842471
A01	1080001	1180000	0.000870076	0.000840088
A01	1090001	1190000	0.000871806	0.000866449
A01	1100001	1200000	0.000905568	0.000929885
A01	1110001	1210000	0.000925972	0.000956035
A01	1120001	1220000	0.000959833	0.000951676
A01	1130001	1230000	0.00105294	0.000956421
A01	1140001	1240000	0.00110528	0.00101247
A01	1150001	1250000	0.00104651	0.000972421
A01	1160001	1260000	0.0010025	0.000961034
A01	1170001	1270000	0.000995187	0.000940321
A01	1180001	1280000	0.00106435	0.00102437
A01	1190001	1290000	0.00110319	0.00104687
A01	1200001	1300000	0.00114685	0.00105794
A01	1210001	1310000	0.00106745	0.00100375
A01	1220001	1320000	0.00118867	0.00105684
A01	1230001	1330000	0.001197	0.00106788
A01	1240001	1340000	0.00111277	0.000982502
A01	1250001	1350000	0.00106498	0.00100391
A01	1260001	1360000	0.00105109	0.00101929
A01	1270001	1370000	0.00106994	0.00104003
A01	1280001	1380000	0.00106351	0.00102606
A01	1290001	1390000	0.00100727	0.000997512
A01	1300001	1400000	0.000932982	0.000926857
A01	1310001	1410000	0.00108539	0.00103219
A01	1320001	1420000	0.00100426	0.0010281
A01	1330001	1430000	0.00100442	0.00102698
A01	1340001	1440000	0.00105316	0.00104664
A01	1350001	1450000	0.00118005	0.00112689
A01	1360001	1460000	0.00124421	0.00119239
A01	1370001	1470000	0.00127765	0.00116805
A01	1380001	1480000	0.0012482	0.00111319
A01	1390001	1490000	0.00129594	0.00114379
A01	1400001	1500000	0.00133164	0.00113173
A01	1410001	1510000	0.00112723	0.000959207
A01	1420001	1520000	0.0010412	0.0009205
A01	1430001	1530000	0.00101787	0.000878334
A01	1440001	1540000	0.000995713	0.000867139
A01	1450001	1550000	0.000954964	0.000803547
A01	1460001	1560000	0.000887538	0.00069602
A01	1470001	1570000	0.000885961	0.000713908
A01	1480001	1580000	0.000805206	0.000690825
A01	1490001	1590000	0.000699143	0.000577278
A01	1500001	1600000	0.000642123	0.000560437
A01	1510001	1610000	0.000764358	0.000618336
A01	1520001	1620000	0.000826471	0.000597207
A01	1530001	1630000	0.000882589	0.000620045
A01	1540001	1640000	0.000964799	0.000644382
A01	1550001	1650000	0.000997491	0.000627898
A01	1560001	1660000	0.00106051	0.000679355
A01	1570001	1670000	0.00101885	0.000660187
A01	1580001	1680000	0.00102204	0.000642942
A01	1590001	1690000	0.0011154	0.000766719
A01	1600001	1700000	0.00119072	0.000799551
A01	1610001	1710000	0.00107267	0.000752075
A01	1620001	1720000	0.00110335	0.000780589
A01	1630001	1730000	0.00103075	0.000788948
A01	1640001	1740000	0.000901839	0.000713316
A01	1650001	1750000	0.00083569	0.000685922
A01	1660001	1760000	0.000803634	0.000685594
A01	1670001	1770000	0.000779149	0.000701174
A01	1680001	1780000	0.000902654	0.0007903
A01	1690001	1790000	0.000870526	0.000699073
A01	1700001	1800000	0.000806064	0.000672648
A01	1710001	1810000	0.000910474	0.000716758
A01	1720001	1820000	0.000825688	0.000703735
A01	1730001	1830000	0.000860866	0.000711248
A01	1740001	1840000	0.000932098	0.000816196
A01	1750001	1850000	0.000997305	0.000831732
A01	1760001	1860000	0.00101682	0.000809169
A01	1770001	1870000	0.00114688	0.000844414
A01	1780001	1880000	0.00115142	0.000819457
A01	1790001	1890000	0.00115245	0.000855519
A01	1800001	1900000	0.00115761	0.000880476
A01	1810001	1910000	0.00115314	0.00089244
A01	1820001	1920000	0.00118589	0.000897315
A01	1830001	1930000	0.00110053	0.000839741
A01	1840001	1940000	0.00102478	0.000721912
A01	1850001	1950000	0.000897172	0.000644993
A01	1860001	1960000	0.000780455	0.000569604
A01	1870001	1970000	0.000668009	0.000540988
A01	1880001	1980000	0.00064407	0.000544298
A01	1890001	1990000	0.000631787	0.000520009
A01	1900001	2000000	0.000687603	0.000619227
A01	1910001	2010000	0.000664807	0.000640638
A01	1920001	2020000	0.000701803	0.000666344
A01	1930001	2030000	0.000681686	0.000637672
A01	1940001	2040000	0.000720939	0.000667255
A01	1950001	2050000	0.000758817	0.000759365
A01	1960001	2060000	0.000891075	0.000819201
A01	1970001	2070000	0.00101507	0.00095871
A01	1980001	2080000	0.00104212	0.00096591
A01	1990001	2090000	0.00113785	0.00106416
A01	2000001	2100000	0.00120188	0.00103986
A01	2010001	2110000	0.00120901	0.00101025
A01	2020001	2120000	0.00123398	0.000992707
A01	2030001	2130000	0.00133135	0.00107313
A01	2040001	2140000	0.00135678	0.00105681
A01	2050001	2150000	0.00136191	0.000991913
A01	2060001	2160000	0.00135368	0.00103207
A01	2070001	2170000	0.00134048	0.000948311
A01	2080001	2180000	0.00134066	0.00102734
A01	2090001	2190000	0.00131526	0.000907917
A01	2100001	2200000	0.00122841	0.000863157
A01	2110001	2210000	0.00126581	0.000907084
A01	2120001	2220000	0.00118216	0.000868248
A01	2130001	2230000	0.0011073	0.000855085
A01	2140001	2240000	0.00103838	0.000873258
A01	2150001	2250000	0.00110174	0.000910495
A01	2160001	2260000	0.00108109	0.000945239
A01	2170001	2270000	0.00101446	0.000872497
A01	2180001	2280000	0.000976769	0.000752983
A01	2190001	2290000	0.000914443	0.000775528
A01	2200001	2300000	0.000901721	0.000758014
A01	2210001	2310000	0.000863068	0.000732637
A01	2220001	2320000	0.00098085	0.000813111
A01	2230001	2330000	0.000992214	0.000772346
A01	2240001	2340000	0.00101435	0.000775703
A01	2250001	2350000	0.00100042	0.000799873
A01	2260001	2360000	0.00107688	0.000768104
A01	2270001	2370000	0.00109239	0.000790891
A01	2280001	2380000	0.0010029	0.000755061
A01	2290001	2390000	0.000918787	0.00069885
A01	2300001	2400000	0.000912615	0.000688785
A01	2310001	2410000	0.000930848	0.000656063
A01	2320001	2420000	0.000818252	0.000578782
A01	2330001	2430000	0.000828175	0.000585047
A01	2340001	2440000	0.000819963	0.000580097
A01	2350001	2450000	0.000781353	0.00053207
A01	2360001	2460000	0.000638725	0.000442182
A01	2370001	2470000	0.00060307	0.00045771
A01	2380001	2480000	0.000678661	0.000531873
A01	2390001	2490000	0.00080272	0.000596346
A01	2400001	2500000	0.000799791	0.000581533
A01	2410001	2510000	0.000837011	0.000619254
A01	2420001	2520000	0.000847326	0.000629836
A01	2430001	2530000	0.000859782	0.000646469
A01	2440001	2540000	0.000847929	0.000605487
A01	2450001	2550000	0.000799502	0.000564887
A01	2460001	2560000	0.000771035	0.000556224
A01	2470001	2570000	0.00086155	0.00057508
A01	2480001	2580000	0.000848168	0.000542637
A01	2490001	2590000	0.000804544	0.000565544
A01	2500001	2600000	0.000887717	0.000657588
A01	2510001	2610000	0.000876612	0.000683577
A01	2520001	2620000	0.000900628	0.000708906
A01	2530001	2630000	0.000920662	0.000735725
A01	2540001	2640000	0.000986882	0.000810667
A01	2550001	2650000	0.00112733	0.000896606
A01	2560001	2660000	0.00119336	0.000977184
A01	2570001	2670000	0.00111097	0.000948844
A01	2580001	2680000	0.00112952	0.000929845
A01	2590001	2690000	0.0011471	0.00089701
A01	2600001	2700000	0.0010838	0.000809467
A01	2610001	2710000	0.00103064	0.000771891
A01	2620001	2720000	0.00103533	0.000765951
A01	2630001	2730000	0.000997068	0.000719838
A01	2640001	2740000	0.000941669	0.000653241
A01	2650001	2750000	0.000892371	0.000637848
A01	2660001	2760000	0.000859513	0.000588332
A01	2670001	2770000	0.000785454	0.000524966
A01	2680001	2780000	0.000715672	0.000497292
A01	2690001	2790000	0.000665909	0.000460267
A01	2700001	2800000	0.000588502	0.000421088
A01	2710001	2810000	0.000520491	0.000344463
A01	2720001	2820000	0.000427054	0.000265799
A01	2730001	2830000	0.000435577	0.000266999
A01	2740001	2840000	0.000376918	0.0002453
A01	2750001	2850000	0.000355021	0.000237246
A01	2760001	2860000	0.000453354	0.000217448
A01	2770001	2870000	0.000535866	0.000242667
A01	2780001	2880000	0.000633024	0.000306221
A01	2790001	2890000	0.000670196	0.000348554
A01	2800001	2900000	0.000775408	0.00040369
A01	2810001	2910000	0.000845292	0.00049129
A01	2820001	2920000	0.00095481	0.000587467
A01	2830001	2930000	0.00101771	0.000622186
A01	2840001	2940000	0.00111365	0.000708186
A01	2850001	2950000	0.00107375	0.000680803
A01	2860001	2960000	0.0010675	0.00075797
A01	2870001	2970000	0.00102514	0.000786192
A01	2880001	2980000	0.000935559	0.000754173
A01	2890001	2990000	0.000859374	0.000699816
A01	2900001	3000000	0.00087201	0.000711347
A01	2910001	3010000	0.000990601	0.000759841
A01	2920001	3020000	0.000886314	0.00068345
A01	2930001	3030000	0.000777631	0.000619921
A01	2940001	3040000	0.000793214	0.000591769
A01	2950001	3050000	0.000873193	0.000655837
A01	2960001	3060000	0.000790794	0.000578547
A01	2970001	3070000	0.000807086	0.000550369
A01	2980001	3080000	0.000831665	0.000528019
A01	2990001	3090000	0.00100752	0.000672371
A01	3000001	3100000	0.00093505	0.000689675
A01	3010001	3110000	0.000780185	0.000665908
A01	3020001	3120000	0.00085954	0.000694145
A01	3030001	3130000	0.000917383	0.000741138
A01	3040001	3140000	0.000879879	0.000771992
A01	3050001	3150000	0.0008208	0.000714962
A01	3060001	3160000	0.000881382	0.000765867
A01	3070001	3170000	0.000845128	0.000755595
A01	3080001	3180000	0.000894356	0.000843657
A01	3090001	3190000	0.000846505	0.000818207
A01	3100001	3200000	0.000947075	0.000794551
A01	3110001	3210000	0.000996675	0.000727684
A01	3120001	3220000	0.000901847	0.00067348
A01	3130001	3230000	0.000886626	0.000656428
A01	3140001	3240000	0.000862437	0.000618558
A01	3150001	3250000	0.000936178	0.000655856
A01	3160001	3260000	0.000879659	0.000611982
A01	3170001	3270000	0.000865458	0.000594718
A01	3180001	3280000	0.000735193	0.000464902
A01	3190001	3290000	0.00059089	0.000334583
A01	3200001	3300000	0.000447983	0.000280393
A01	3210001	3310000	0.000439027	0.000287073
A01	3220001	3320000	0.000461832	0.000294712
A01	3230001	3330000	0.000450394	0.000271062
A01	3240001	3340000	0.000453117	0.000243738
A01	3250001	3350000	0.000334689	0.000169926
A01	3260001	3360000	0.000330283	0.000184462
A01	3270001	3370000	0.000465395	0.000258293
A01	3280001	3380000	0.000676135	0.000420085
A01	3290001	3390000	0.000762934	0.000526978
A01	3300001	3400000	0.000874576	0.00057532
A01	3310001	3410000	0.000853692	0.000589408
A01	3320001	3420000	0.000981523	0.000716355
A01	3330001	3430000	0.00107332	0.000818977
A01	3340001	3440000	0.00117423	0.000957085
A01	3350001	3450000	0.00124869	0.000968141
A01	3360001	3460000	0.00131069	0.000965787
A01	3370001	3470000	0.00120021	0.000908047
A01	3380001	3480000	0.00103641	0.000754474
A01	3390001	3490000	0.00103894	0.000677518
A01	3400001	3500000	0.000986994	0.000676357
A01	3410001	3510000	0.000957656	0.000624771
A01	3420001	3520000	0.000817525	0.000492892
A01	3430001	3530000	0.000717713	0.000383188
A01	3440001	3540000	0.000596371	0.000215925
A01	3450001	3550000	0.000670921	0.000260463
A01	3460001	3560000	0.000615231	0.000270155
A01	3470001	3570000	0.000648928	0.000313117
A01	3480001	3580000	0.000679378	0.000376142
A01	3490001	3590000	0.000756792	0.000509459
A01	3500001	3600000	0.000858056	0.000507995
A01	3510001	3610000	0.000928363	0.000598788
A01	3520001	3620000	0.00104895	0.00068545
A01	3530001	3630000	0.00116505	0.000783831
A01	3540001	3640000	0.00120003	0.000809921
A01	3550001	3650000	0.00107563	0.000763987
A01	3560001	3660000	0.00106992	0.000723088
A01	3570001	3670000	0.00110757	0.000679726
A01	3580001	3680000	0.00107395	0.000660676
A01	3590001	3690000	0.000908584	0.000504148
A01	3600001	3700000	0.000762823	0.000477236
A01	3610001	3710000	0.0007222	0.000455363
A01	3620001	3720000	0.000709399	0.000489621
A01	3630001	3730000	0.000603414	0.000404171
A01	3640001	3740000	0.00058966	0.000443658
A01	3650001	3750000	0.000585025	0.000466991
A01	3660001	3760000	0.000620735	0.000541676
A01	3670001	3770000	0.000694355	0.00056148
A01	3680001	3780000	0.00081321	0.000588073
A01	3690001	3790000	0.000920457	0.000663014
A01	3700001	3800000	0.000973175	0.000692389
A01	3710001	3810000	0.000898803	0.000610674
A01	3720001	3820000	0.000926396	0.00061479
A01	3730001	3830000	0.000924757	0.00062259
A01	3740001	3840000	0.000991198	0.000643549
A01	3750001	3850000	0.00103783	0.000672104
A01	3760001	3860000	0.00100496	0.000621057
A01	3770001	3870000	0.000865393	0.000615842
A01	3780001	3880000	0.000787561	0.000596188
A01	3790001	3890000	0.00075133	0.000606581
A01	3800001	3900000	0.000702049	0.000572107
A01	3810001	3910000	0.000768072	0.000611621
A01	3820001	3920000	0.000668378	0.000527583
A01	3830001	3930000	0.000631189	0.000504041
A01	3840001	3940000	0.000561741	0.000471425
A01	3850001	3950000	0.000513827	0.000429974
A01	3860001	3960000	0.000497783	0.000468701
A01	3870001	3970000	0.000541984	0.000522269
A01	3880001	3980000	0.000518188	0.000528112
A01	3890001	3990000	0.000515502	0.000484402
A01	3900001	4000000	0.000547393	0.000519499
A01	3910001	4010000	0.000533397	0.000520981
A01	3920001	4020000	0.000555596	0.000561393
A01	3930001	4030000	0.000581611	0.000615292
A01	3940001	4040000	0.00053217	0.000579043
A01	3950001	4050000	0.000652362	0.000674357
A01	3960001	4060000	0.000750473	0.000728992
A01	3970001	4070000	0.000786273	0.000743642
A01	3980001	4080000	0.000851365	0.000787882
A01	3990001	4090000	0.000968691	0.000914305
A01	4000001	4100000	0.000970934	0.000931842
A01	4010001	4110000	0.00104604	0.00104358
A01	4020001	4120000	0.00108132	0.00105169
A01	4030001	4130000	0.00107645	0.00101483
A01	4040001	4140000	0.00115437	0.00104546
A01	4050001	4150000	0.00102104	0.000933799
A01	4060001	4160000	0.000901896	0.000831937
A01	4070001	4170000	0.000845803	0.000832712
A01	4080001	4180000	0.000835047	0.000817865
A01	4090001	4190000	0.000719484	0.000703662
A01	4100001	4200000	0.000756378	0.000642817
A01	4110001	4210000	0.000726191	0.000495437
A01	4120001	4220000	0.000694798	0.000430649
A01	4130001	4230000	0.000836992	0.000527675
A01	4140001	4240000	0.000918497	0.00063596
A01	4150001	4250000	0.000987146	0.000722998
A01	4160001	4260000	0.00102337	0.000763438
A01	4170001	4270000	0.00103655	0.000717379
A01	4180001	4280000	0.00113677	0.000761484
A01	4190001	4290000	0.00122139	0.000858505
A01	4200001	4300000	0.0012006	0.000908756
A01	4210001	4310000	0.0011981	0.000975071
A01	4220001	4320000	0.00119834	0.000998945
A01	4230001	4330000	0.00114398	0.000938845
A01	4240001	4340000	0.00104028	0.000823895
A01	4250001	4350000	0.00108682	0.000808148
A01	4260001	4360000	0.00116813	0.000798755
A01	4270001	4370000	0.00108032	0.000737377
A01	4280001	4380000	0.000904333	0.00061339
A01	4290001	4390000	0.000764477	0.00048257
A01	4300001	4400000	0.000777539	0.000486348
A01	4310001	4410000	0.000817626	0.000497623
A01	4320001	4420000	0.000795306	0.000464898
A01	4330001	4430000	0.000789225	0.000448868
A01	4340001	4440000	0.000749777	0.000398783
A01	4350001	4450000	0.000770122	0.00042222
A01	4360001	4460000	0.000725795	0.00043253
A01	4370001	4470000	0.000762151	0.000465917
A01	4380001	4480000	0.000778015	0.000477609
A01	4390001	4490000	0.00077186	0.000460967
A01	4400001	4500000	0.000687437	0.000404028
A01	4410001	4510000	0.000559221	0.000332076
A01	4420001	4520000	0.000531779	0.000352031
A01	4430001	4530000	0.000478339	0.000419849
A01	4440001	4540000	0.000466485	0.00043475
A01	4450001	4550000	0.000334711	0.000346748
A01	4460001	4560000	0.00024606	0.000294468
A01	4470001	4570000	0.000213134	0.0002691
A01	4480001	4580000	0.000178037	0.000274477
A01	4490001	4590000	0.000257997	0.000320977
A01	4500001	4600000	0.000325064	0.000368659
A01	4510001	4610000	0.000395383	0.00042223
A01	4520001	4620000	0.000408261	0.000428449
A01	4530001	4630000	0.000542046	0.000435843
A01	4540001	4640000	0.00057689	0.000441378
A01	4550001	4650000	0.000636326	0.000517817
A01	4560001	4660000	0.000643568	0.000520542
A01	4570001	4670000	0.000722198	0.000618813
A01	4580001	4680000	0.000820433	0.000705756
A01	4590001	4690000	0.000783889	0.000773359
A01	4600001	4700000	0.000727647	0.000748436
A01	4610001	4710000	0.000665881	0.000700595
A01	4620001	4720000	0.000670209	0.000707032
A01	4630001	4730000	0.000477618	0.000582905
A01	4640001	4740000	0.000557319	0.000722064
A01	4650001	4750000	0.000655882	0.000856457
A01	4660001	4760000	0.000738771	0.000983254
A01	4670001	4770000	0.000699691	0.000925663
A01	4680001	4780000	0.00060349	0.000854839
A01	4690001	4790000	0.000656533	0.000844183
A01	4700001	4800000	0.000744605	0.000898831
A01	4710001	4810000	0.000746802	0.000891988
A01	4720001	4820000	0.000773098	0.00090243
A01	4730001	4830000	0.000829926	0.000979931
A01	4740001	4840000	0.00071628	0.000840922
A01	4750001	4850000	0.000604958	0.000650621
A01	4760001	4860000	0.000568244	0.000544389
A01	4770001	4870000	0.000581951	0.000550339
A01	4780001	4880000	0.000661059	0.000577208
A01	4790001	4890000	0.000652769	0.000544561
A01	4800001	4900000	0.000640238	0.00049098
A01	4810001	4910000	0.000723108	0.000565235
A01	4820001	4920000	0.000756781	0.000583435
A01	4830001	4930000	0.000755568	0.000526629
A01	4840001	4940000	0.000863174	0.000584503
A01	4850001	4950000	0.000837592	0.00058524
A01	4860001	4960000	0.000966563	0.00073113
A01	4870001	4970000	0.00100119	0.000763434
A01	4880001	4980000	0.000952679	0.000791625
A01	4890001	4990000	0.000951471	0.00084401
A01	4900001	5000000	0.000889795	0.000850897
A01	4910001	5010000	0.00079935	0.000778447
A01	4920001	5020000	0.000754564	0.000737559
A01	4930001	5030000	0.000764219	0.000719517
A01	4940001	5040000	0.000672728	0.000641848
A01	4950001	5050000	0.000632184	0.000606512
A01	4960001	5060000	0.000452758	0.000426225
A01	4970001	5070000	0.000421845	0.000350714
A01	4980001	5080000	0.00045697	0.000260526
A01	4990001	5090000	0.000424439	0.000136546
A01	5000001	5100000	0.000408129	9.50629e-05
A01	5010001	5110000	0.000439598	8.69569e-05
A01	5020001	5120000	0.000558635	7.50074e-05
A01	5030001	5130000	0.000527921	8.34833e-05
A01	5040001	5140000	0.000511142	9.33267e-05
A01	5050001	5150000	0.000554444	9.84343e-05
A01	5060001	5160000	0.000610434	0.000156658
A01	5070001	5170000	0.000624384	0.00017972
A01	5080001	5180000	0.000675024	0.000177243
A01	5090001	5190000	0.000653351	0.000195722
A01	5100001	5200000	0.000692485	0.000214519
A01	5110001	5210000	0.000782101	0.000230385
A01	5120001	5220000	0.000659295	0.000217381
A01	5130001	5230000	0.000667746	0.000224122
A01	5140001	5240000	0.000650801	0.000214908
A01	5150001	5250000	0.00065509	0.000225068
A01	5160001	5260000	0.000628506	0.000215273
A01	5170001	5270000	0.000627627	0.000232119
A01	5180001	5280000	0.000572364	0.000300518
A01	5190001	5290000	0.000590643	0.000291308
A01	5200001	5300000	0.000603013	0.000293263
A01	5210001	5310000	0.000629122	0.000374503
A01	5220001	5320000	0.000642994	0.000404457
A01	5230001	5330000	0.000703115	0.000442638
A01	5240001	5340000	0.000774465	0.0004922
A01	5250001	5350000	0.000762566	0.000504366
A01	5260001	5360000	0.000787071	0.000509734
A01	5270001	5370000	0.000783181	0.000520686
A01	5280001	5380000	0.000743379	0.000522454
A01	5290001	5390000	0.000709932	0.000537718
A01	5300001	5400000	0.000714809	0.000578766
A01	5310001	5410000	0.000646535	0.000569876
A01	5320001	5420000	0.000600381	0.000541497
A01	5330001	5430000	0.000587795	0.000552859
A01	5340001	5440000	0.000540785	0.000549628
A01	5350001	5450000	0.000718189	0.000709883
A01	5360001	5460000	0.000828345	0.000861704
A01	5370001	5470000	0.000886514	0.000958396
A01	5380001	5480000	0.0009987	0.00106642
A01	5390001	5490000	0.00104136	0.00112805
A01	5400001	5500000	0.00109278	0.00111187
A01	5410001	5510000	0.00106152	0.00107502
A01	5420001	5520000	0.00118848	0.00120051
A01	5430001	5530000	0.00120952	0.00125455
A01	5440001	5540000	0.00128131	0.00129144
A01	5450001	5550000	0.00115234	0.00115895
A01	5460001	5560000	0.00108609	0.00104917
A01	5470001	5570000	0.00109665	0.00101343
A01	5480001	5580000	0.000989199	0.000854444
A01	5490001	5590000	0.00104454	0.000856268
A01	5500001	5600000	0.00103278	0.000914563
A01	5510001	5610000	0.00102624	0.000896874
A01	5520001	5620000	0.00097683	0.000867445
A01	5530001	5630000	0.00113222	0.00091213
A01	5540001	5640000	0.00108523	0.000870071
A01	5550001	5650000	0.00101776	0.00083054
A01	5560001	5660000	0.00109391	0.000902503
A01	5570001	5670000	0.00110664	0.0008993
A01	5580001	5680000	0.00115485	0.000945687
A01	5590001	5690000	0.00116725	0.00097473
A01	5600001	5700000	0.00111508	0.000880944
A01	5610001	5710000	0.00122734	0.000929748
A01	5620001	5720000	0.00123372	0.000875369
A01	5630001	5730000	0.00106283	0.000782614
A01	5640001	5740000	0.00109748	0.000819055
A01	5650001	5750000	0.00113476	0.000904935
A01	5660001	5760000	0.00103864	0.000819747
A01	5670001	5770000	0.000972331	0.000780904
A01	5680001	5780000	0.000935995	0.000754048
A01	5690001	5790000	0.000839436	0.000656989
A01	5700001	5800000	0.000827299	0.000686109
A01	5710001	5810000	0.000708062	0.000635485
A01	5720001	5820000	0.000690701	0.000629395
A01	5730001	5830000	0.000626415	0.000573921
A01	5740001	5840000	0.000651239	0.000587758
A01	5750001	5850000	0.000687694	0.000513774
A01	5760001	5860000	0.000633643	0.000454572
A01	5770001	5870000	0.000580367	0.000381264
A01	5780001	5880000	0.000633297	0.000436179
A01	5790001	5890000	0.0007123	0.000480776
A01	5800001	5900000	0.000703565	0.000474189
A01	5810001	5910000	0.000712678	0.000470048
A01	5820001	5920000	0.000745963	0.000502485
A01	5830001	5930000	0.000746337	0.000508426
A01	5840001	5940000	0.000747558	0.000458828
A01	5850001	5950000	0.000674235	0.000433591
A01	5860001	5960000	0.000720109	0.000472024
A01	5870001	5970000	0.000705402	0.000482786
A01	5880001	5980000	0.000736124	0.000478398
A01	5890001	5990000	0.0007344	0.000514551
A01	5900001	6000000	0.000760562	0.000516416
A01	5910001	6010000	0.000901916	0.000617008
A01	5920001	6020000	0.000872768	0.000557304
A01	5930001	6030000	0.000848897	0.00056422
A01	5940001	6040000	0.000820726	0.000595443
A01	5950001	6050000	0.000935921	0.000636072
A01	5960001	6060000	0.000975396	0.000593246
A01	5970001	6070000	0.00108901	0.000585006
A01	5980001	6080000	0.000979664	0.000503863
A01	5990001	6090000	0.000874696	0.000398619
A01	6000001	6100000	0.000989657	0.000410678
A01	6010001	6110000	0.000922078	0.000294984
A01	6020001	6120000	0.000964819	0.000346201
A01	6030001	6130000	0.00109036	0.000378976
A01	6040001	6140000	0.00107696	0.00032102
A01	6050001	6150000	0.0010341	0.000302228
A01	6060001	6160000	0.000972386	0.000297867
A01	6070001	6170000	0.00093833	0.000347698
A01	6080001	6180000	0.000950503	0.000339062
A01	6090001	6190000	0.00112465	0.00043908
A01	6100001	6200000	0.00112838	0.00052408
A01	6110001	6210000	0.00109865	0.000549175
A01	6120001	6220000	0.00101259	0.000507656
A01	6130001	6230000	0.000958315	0.000478267
A01	6140001	6240000	0.000960448	0.000471553
A01	6150001	6250000	0.000917482	0.00045505
A01	6160001	6260000	0.0008617	0.000440336
A01	6170001	6270000	0.000814308	0.000414044
A01	6180001	6280000	0.000847184	0.000466547
A01	6190001	6290000	0.000738252	0.000431044
A01	6200001	6300000	0.000567663	0.000301859
A01	6210001	6310000	0.000543995	0.000274883
A01	6220001	6320000	0.000537488	0.000260603
A01	6230001	6330000	0.000488506	0.000244677
A01	6240001	6340000	0.000426828	0.000242571
A01	6250001	6350000	0.000545514	0.000286225
A01	6260001	6360000	0.000591386	0.000295233
A01	6270001	6370000	0.000596055	0.000277864
A01	6280001	6380000	0.000574344	0.000233904
A01	6290001	6390000	0.000645359	0.000267129
A01	6300001	6400000	0.000744367	0.000359707
A01	6310001	6410000	0.000805986	0.000435338
A01	6320001	6420000	0.000959426	0.000460568
A01	6330001	6430000	0.00100954	0.000478756
A01	6340001	6440000	0.00100498	0.000477964
A01	6350001	6450000	0.000892022	0.000446356
A01	6360001	6460000	0.000857884	0.000442252
A01	6370001	6470000	0.000925737	0.000458982
A01	6380001	6480000	0.000977888	0.000445502
A01	6390001	6490000	0.000873917	0.000348319
A01	6400001	6500000	0.000875748	0.000268783
A01	6410001	6510000	0.00079507	0.000207788
A01	6420001	6520000	0.000721926	0.00020387
A01	6430001	6530000	0.000685791	0.000175642
A01	6440001	6540000	0.000740609	0.000209505
A01	6450001	6550000	0.000804831	0.000248421
A01	6460001	6560000	0.000917051	0.000327515
A01	6470001	6570000	0.000900141	0.000381556
A01	6480001	6580000	0.000798312	0.000380504
A01	6490001	6590000	0.000759252	0.000376252
A01	6500001	6600000	0.000684469	0.000373419
A01	6510001	6610000	0.000663629	0.000358889
A01	6520001	6620000	0.000700309	0.000365447
A01	6530001	6630000	0.000735333	0.000402585
A01	6540001	6640000	0.000780959	0.000411972
A01	6550001	6650000	0.00071766	0.000380523
A01	6560001	6660000	0.000643016	0.000313588
A01	6570001	6670000	0.000576816	0.000242934
A01	6580001	6680000	0.000613913	0.000244876
A01	6590001	6690000	0.000615743	0.000259562
A01	6600001	6700000	0.000637225	0.000283511
A01	6610001	6710000	0.000625573	0.000290937
A01	6620001	6720000	0.000565642	0.000310113
A01	6630001	6730000	0.000606921	0.000347446
A01	6640001	6740000	0.000566597	0.000322413
A01	6650001	6750000	0.000512677	0.000293346
A01	6660001	6760000	0.000515699	0.000277285
A01	6670001	6770000	0.000498722	0.000279172
A01	6680001	6780000	0.00053008	0.000286171
A01	6690001	6790000	0.000685424	0.000344716
A01	6700001	6800000	0.00072635	0.000349768
A01	6710001	6810000	0.000720875	0.000333549
A01	6720001	6820000	0.000663419	0.000282997
A01	6730001	6830000	0.000616156	0.000254042
A01	6740001	6840000	0.000653815	0.000278154
A01	6750001	6850000	0.000774446	0.000374554
A01	6760001	6860000	0.000872722	0.000445713
A01	6770001	6870000	0.000888321	0.00047159
A01	6780001	6880000	0.000913321	0.000562063
A01	6790001	6890000	0.000923851	0.000549259
A01	6800001	6900000	0.000951483	0.000565864
A01	6810001	6910000	0.00107674	0.000660793
A01	6820001	6920000	0.0011026	0.000701252
A01	6830001	6930000	0.00108469	0.000679218
A01	6840001	6940000	0.00108757	0.000696662
A01	6850001	6950000	0.00104793	0.000629874
A01	6860001	6960000	0.000983658	0.000572641
A01	6870001	6970000	0.0011077	0.000632347
A01	6880001	6980000	0.00123295	0.00070868
A01	6890001	6990000	0.00117662	0.000720428
A01	6900001	7000000	0.00112299	0.000701879
A01	6910001	7010000	0.00108032	0.000623607
A01	6920001	7020000	0.00106717	0.000604375
A01	6930001	7030000	0.00102171	0.000573502
A01	6940001	7040000	0.000934769	0.000520718
A01	6950001	7050000	0.000928031	0.000534053
A01	6960001	7060000	0.00086185	0.000532792
A01	6970001	7070000	0.000771468	0.000481405
A01	6980001	7080000	0.000642629	0.000368105
A01	6990001	7090000	0.000563443	0.000326405
A01	7000001	7100000	0.000569115	0.000343854
A01	7010001	7110000	0.000534213	0.000368322
A01	7020001	7120000	0.000482339	0.000333886
A01	7030001	7130000	0.000512656	0.000348837
A01	7040001	7140000	0.000565409	0.000380227
A01	7050001	7150000	0.000536589	0.000386224
A01	7060001	7160000	0.000535212	0.000394872
A01	7070001	7170000	0.000550077	0.000404667
A01	7080001	7180000	0.000549079	0.000424684
A01	7090001	7190000	0.000513867	0.000395458
A01	7100001	7200000	0.000441905	0.00033688
A01	7110001	7210000	0.00047698	0.000410068
A01	7120001	7220000	0.000504868	0.000437392
A01	7130001	7230000	0.000517909	0.000493784
A01	7140001	7240000	0.000587205	0.000575061
A01	7150001	7250000	0.000563752	0.000595785
A01	7160001	7260000	0.000563282	0.000599298
A01	7170001	7270000	0.000477919	0.000540568
A01	7180001	7280000	0.000486224	0.000527644
A01	7190001	7290000	0.000481287	0.000527271
A01	7200001	7300000	0.000556845	0.000536901
A01	7210001	7310000	0.000521679	0.000416807
A01	7220001	7320000	0.00055357	0.000390907
A01	7230001	7330000	0.000522453	0.000352052
A01	7240001	7340000	0.000426803	0.00026404
A01	7250001	7350000	0.000421725	0.000210438
A01	7260001	7360000	0.000446498	0.000185485
A01	7270001	7370000	0.000504269	0.000295024
A01	7280001	7380000	0.000587299	0.000356796
A01	7290001	7390000	0.000678498	0.000465227
A01	7300001	7400000	0.000637644	0.000491796
A01	7310001	7410000	0.000615325	0.000532023
A01	7320001	7420000	0.000599614	0.000577028
A01	7330001	7430000	0.000697175	0.00057164
A01	7340001	7440000	0.000704326	0.000601785
A01	7350001	7450000	0.000703968	0.000616761
A01	7360001	7460000	0.000677608	0.000652171
A01	7370001	7470000	0.000702463	0.000652748
A01	7380001	7480000	0.000557213	0.000594136
A01	7390001	7490000	0.000540173	0.000595182
A01	7400001	7500000	0.000566598	0.00061951
A01	7410001	7510000	0.000586814	0.000628207
A01	7420001	7520000	0.00059091	0.00061133
A01	7430001	7530000	0.00056066	0.000688083
A01	7440001	7540000	0.000600028	0.00068191
A01	7450001	7550000	0.000683671	0.000735865
A01	7460001	7560000	0.000719002	0.000745314
A01	7470001	7570000	0.000810578	0.000809535
A01	7480001	7580000	0.00083649	0.000850071
A01	7490001	7590000	0.000797837	0.000808693
A01	7500001	7600000	0.000775816	0.000845392
A01	7510001	7610000	0.000756534	0.000871141
A01	7520001	7620000	0.000755322	0.000933159
A01	7530001	7630000	0.000678482	0.0009218
A01	7540001	7640000	0.000608448	0.000921312
A01	7550001	7650000	0.000550001	0.000901846
A01	7560001	7660000	0.000637065	0.000968601
A01	7570001	7670000	0.000516224	0.000857303
A01	7580001	7680000	0.000490069	0.0007787
A01	7590001	7690000	0.000473634	0.000729404
A01	7600001	7700000	0.000483021	0.000645846
A01	7610001	7710000	0.000514022	0.000629581
A01	7620001	7720000	0.000574017	0.000613263
A01	7630001	7730000	0.000639155	0.000593415
A01	7640001	7740000	0.000668002	0.000558971
A01	7650001	7750000	0.000698688	0.000537268
A01	7660001	7760000	0.000723656	0.000542009
A01	7670001	7770000	0.000762341	0.000539426
A01	7680001	7780000	0.000853301	0.000594114
A01	7690001	7790000	0.00088819	0.000603597
A01	7700001	7800000	0.000948898	0.000662479
A01	7710001	7810000	0.000956628	0.000628637
A01	7720001	7820000	0.000927749	0.000580168
A01	7730001	7830000	0.000946784	0.000557676
A01	7740001	7840000	0.00094986	0.000579211
A01	7750001	7850000	0.000939459	0.00057439
A01	7760001	7860000	0.000841481	0.000531359
A01	7770001	7870000	0.000887293	0.000679225
A01	7780001	7880000	0.000906527	0.000794792
A01	7790001	7890000	0.000964866	0.00095827
A01	7800001	7900000	0.000950652	0.000997703
A01	7810001	7910000	0.000952729	0.0010748
A01	7820001	7920000	0.00092916	0.00114273
A01	7830001	7930000	0.000867476	0.0011494
A01	7840001	7940000	0.00101541	0.00132556
A01	7850001	7950000	0.00111464	0.00139846
A01	7860001	7960000	0.00113266	0.00139327
A01	7870001	7970000	0.00107835	0.0012179
A01	7880001	7980000	0.000984797	0.00105782
A01	7890001	7990000	0.00096019	0.000936471
A01	7900001	8000000	0.00095074	0.00092996
A01	7910001	8010000	0.000946073	0.000904202
A01	7920001	8020000	0.000947801	0.000875401
A01	7930001	8030000	0.00104694	0.000981624
A01	7940001	8040000	0.000907276	0.000822978
A01	7950001	8050000	0.000885941	0.000794474
A01	7960001	8060000	0.000908673	0.000850102
A01	7970001	8070000	0.000902313	0.000899416
A01	7980001	8080000	0.000932696	0.000963964
A01	7990001	8090000	0.000925952	0.000976125
A01	8000001	8100000	0.000865868	0.000902221
A01	8010001	8110000	0.000789721	0.000832373
A01	8020001	8120000	0.000744989	0.000798242
A01	8030001	8130000	0.000704268	0.000729374
A01	8040001	8140000	0.000683861	0.000696947
A01	8050001	8150000	0.000638517	0.000701374
A01	8060001	8160000	0.000572009	0.000639122
A01	8070001	8170000	0.000561813	0.000611075
A01	8080001	8180000	0.000559454	0.000557096
A01	8090001	8190000	0.000521244	0.000507947
A01	8100001	8200000	0.000612205	0.000559491
A01	8110001	8210000	0.00062699	0.00056875
A01	8120001	8220000	0.000734705	0.000681876
A01	8130001	8230000	0.000707649	0.000641375
A01	8140001	8240000	0.000695736	0.000653911
A01	8150001	8250000	0.000644414	0.000601198
A01	8160001	8260000	0.000706976	0.000643427
A01	8170001	8270000	0.000648912	0.000613298
A01	8180001	8280000	0.000594222	0.000621484
A01	8190001	8290000	0.000636459	0.000707747
A01	8200001	8300000	0.000610853	0.000672191
A01	8210001	8310000	0.000597572	0.000655752
A01	8220001	8320000	0.000511054	0.000527919
A01	8230001	8330000	0.00046249	0.000475212
A01	8240001	8340000	0.000492607	0.000455549
A01	8250001	8350000	0.000496987	0.000469431
A01	8260001	8360000	0.000472374	0.000497579
A01	8270001	8370000	0.00058581	0.000614481
A01	8280001	8380000	0.000604923	0.00058018
A01	8290001	8390000	0.000645773	0.00062202
A01	8300001	8400000	0.000596335	0.000639942
A01	8310001	8410000	0.000727695	0.00075508
A01	8320001	8420000	0.00075737	0.000801668
A01	8330001	8430000	0.000831471	0.000861833
A01	8340001	8440000	0.000822662	0.000907043
A01	8350001	8450000	0.000816692	0.00093237
A01	8360001	8460000	0.00080718	0.000946436
A01	8370001	8470000	0.000728588	0.000848567
A01	8380001	8480000	0.000717416	0.00085164
A01	8390001	8490000	0.000692396	0.00076743
A01	8400001	8500000	0.000691016	0.000739087
A01	8410001	8510000	0.00069965	0.000758309
A01	8420001	8520000	0.000694664	0.000750285
A01	8430001	8530000	0.000629724	0.000718731
A01	8440001	8540000	0.000636267	0.000711295
A01	8450001	8550000	0.000614459	0.000667848
A01	8460001	8560000	0.000629432	0.000608133
A01	8470001	8570000	0.000675977	0.00065818
A01	8480001	8580000	0.000746822	0.000736286
A01	8490001	8590000	0.000690496	0.00067564
A01	8500001	8600000	0.000720679	0.000702583
A01	8510001	8610000	0.000641708	0.00064524
A01	8520001	8620000	0.000682432	0.000684667
A01	8530001	8630000	0.000756425	0.000748225
A01	8540001	8640000	0.000785802	0.000747901
A01	8550001	8650000	0.000827093	0.000759177
A01	8560001	8660000	0.00081338	0.000746737
A01	8570001	8670000	0.000765167	0.000675941
A01	8580001	8680000	0.000761874	0.00063407
A01	8590001	8690000	0.000787214	0.000651508
A01	8600001	8700000	0.000758182	0.000629838
A01	8610001	8710000	0.00069789	0.000552172
A01	8620001	8720000	0.000603105	0.000454509
A01	8630001	8730000	0.000640054	0.000472537
A01	8640001	8740000	0.000584152	0.000450164
A01	8650001	8750000	0.00053917	0.00040901
A01	8660001	8760000	0.000475682	0.000337765
A01	8670001	8770000	0.000442664	0.000313433
A01	8680001	8780000	0.000334477	0.000240248
A01	8690001	8790000	0.000266009	0.000204225
A01	8700001	8800000	0.00034155	0.000271342
A01	8710001	8810000	0.000401521	0.00028687
A01	8720001	8820000	0.000412283	0.000287765
A01	8730001	8830000	0.000275388	0.000175799
A01	8740001	8840000	0.000244141	0.000132533
A01	8750001	8850000	0.000233882	0.000131533
A01	8760001	8860000	0.000239119	0.000128744
A01	8770001	8870000	0.000245938	0.000148851
A01	8780001	8880000	0.000265566	0.000164484
A01	8790001	8890000	0.000271413	0.000164484
A01	8800001	8900000	0.000169779	7.14756e-05
A01	8810001	8910000	0.000148056	6.2476e-05
A01	8820001	8920000	0.000199048	7.83711e-05
A01	8830001	8930000	0.000228016	8.31608e-05
A01	8840001	8940000	0.000230459	8.31608e-05
A01	8850001	8950000	0.000239295	9.13191e-05
A01	8860001	8960000	0.000238071	9.38979e-05
A01	8870001	8970000	0.000326607	0.00016908
A01	8880001	8980000	0.000471191	0.00030716
A01	8890001	8990000	0.000509794	0.00034539
A01	8900001	9000000	0.000558114	0.000409324
A01	8910001	9010000	0.000530379	0.000430806
A01	8920001	9020000	0.000604377	0.000518316
A01	8930001	9030000	0.000689461	0.000562417
A01	8940001	9040000	0.000686189	0.000565637
A01	8950001	9050000	0.000752511	0.000617636
A01	8960001	9060000	0.000876249	0.000677969
A01	8970001	9070000	0.000919457	0.000658075
A01	8980001	9080000	0.000783367	0.000504255
A01	8990001	9090000	0.000760683	0.000495934
A01	9000001	9100000	0.000801683	0.00050588
A01	9010001	9110000	0.000806301	0.000487771
A01	9020001	9120000	0.000759333	0.000445084
A01	9030001	9130000	0.000717003	0.000467951
A01	9040001	9140000	0.000763667	0.000508986
A01	9050001	9150000	0.000774271	0.000514206
A01	9060001	9160000	0.000664421	0.000469164
A01	9070001	9170000	0.000659126	0.000499739
A01	9080001	9180000	0.000699455	0.000499739
A01	9090001	9190000	0.000809692	0.000497226
A01	9100001	9200000	0.000817697	0.000510662
A01	9110001	9210000	0.000894931	0.000573819
A01	9120001	9220000	0.000913168	0.000589477
A01	9130001	9230000	0.000962557	0.000572308
A01	9140001	9240000	0.000999828	0.000583189
A01	9150001	9250000	0.000919134	0.00051782
A01	9160001	9260000	0.000996252	0.000545974
A01	9170001	9270000	0.000913666	0.000479308
A01	9180001	9280000	0.000854025	0.000491104
A01	9190001	9290000	0.000801791	0.00055193
A01	9200001	9300000	0.000724403	0.000494632
A01	9210001	9310000	0.000787943	0.000489002
A01	9220001	9320000	0.000763377	0.000428909
A01	9230001	9330000	0.000657254	0.000379386
A01	9240001	9340000	0.000625772	0.000341642
A01	9250001	9350000	0.000616094	0.000345436
A01	9260001	9360000	0.000611084	0.000364637
A01	9270001	9370000	0.000554322	0.00032625
A01	9280001	9380000	0.000564879	0.000330673
A01	9290001	9390000	0.000646402	0.000362763
A01	9300001	9400000	0.000722724	0.000405891
A01	9310001	9410000	0.000655274	0.000393873
A01	9320001	9420000	0.00073842	0.000501833
A01	9330001	9430000	0.000779252	0.000555342
A01	9340001	9440000	0.000843935	0.0007415
A01	9350001	9450000	0.000895561	0.000803031
A01	9360001	9460000	0.000827352	0.000780926
A01	9370001	9470000	0.000847062	0.000808215
A01	9380001	9480000	0.000848775	0.000811691
A01	9390001	9490000	0.000758389	0.000762606
A01	9400001	9500000	0.000679857	0.000685124
A01	9410001	9510000	0.000757399	0.000719566
A01	9420001	9520000	0.000595668	0.000599682
A01	9430001	9530000	0.000544139	0.000543017
A01	9440001	9540000	0.000425337	0.000339505
A01	9450001	9550000	0.000375311	0.000277109
A01	9460001	9560000	0.000359222	0.000248779
A01	9470001	9570000	0.000362052	0.000231771
A01	9480001	9580000	0.000364799	0.000219821
A01	9490001	9590000	0.000306738	0.000150645
A01	9500001	9600000	0.000324114	0.000187912
A01	9510001	9610000	0.000178968	0.000131168
A01	9520001	9620000	0.000185626	0.000133958
A01	9530001	9630000	0.000219169	0.000156015
A01	9540001	9640000	0.000269215	0.000176596
A01	9550001	9650000	0.000313766	0.000215498
A01	9560001	9660000	0.000473753	0.000238397
A01	9570001	9670000	0.000498111	0.000236085
A01	9580001	9680000	0.00051328	0.000253878
A01	9590001	9690000	0.000549487	0.000260355
A01	9600001	9700000	0.000508905	0.000213134
A01	9610001	9710000	0.000568303	0.000187705
A01	9620001	9720000	0.000691893	0.000194395
A01	9630001	9730000	0.000725525	0.00020071
A01	9640001	9740000	0.000751764	0.000181023
A01	9650001	9750000	0.000911162	0.000155649
A01	9660001	9760000	0.000777117	0.000141173
A01	9670001	9770000	0.000850627	0.000160282
A01	9680001	9780000	0.000957146	0.000184027
A01	9690001	9790000	0.00108819	0.000253107
A01	9700001	9800000	0.00116295	0.000263376
A01	9710001	9810000	0.00114768	0.000272219
A01	9720001	9820000	0.00112018	0.000288277
A01	9730001	9830000	0.00114563	0.000273594
A01	9740001	9840000	0.00113285	0.000306134
A01	9750001	9850000	0.000963099	0.00033167
A01	9760001	9860000	0.0010071	0.000377796
A01	9770001	9870000	0.00102087	0.000472316
A01	9780001	9880000	0.000907534	0.000448662
A01	9790001	9890000	0.000738354	0.000371925
A01	9800001	9900000	0.000693835	0.000374828
A01	9810001	9910000	0.000649679	0.000369466
A01	9820001	9920000	0.000637049	0.000393987
A01	9830001	9930000	0.000665005	0.000443078
A01	9840001	9940000	0.000640495	0.000417488
A01	9850001	9950000	0.000649984	0.000407185
A01	9860001	9960000	0.00066777	0.000383035
A01	9870001	9970000	0.000670109	0.000339273
A01	9880001	9980000	0.000733306	0.000331702
A01	9890001	9990000	0.000764296	0.000339659
A01	9900001	10000000	0.000823958	0.000399537
A01	9910001	10010000	0.000884624	0.000423707
A01	9920001	10020000	0.000869568	0.000418466
A01	9930001	10030000	0.000856477	0.0004488
A01	9940001	10040000	0.000895973	0.000525006
A01	9950001	10050000	0.000929327	0.000596723
A01	9960001	10060000	0.000871857	0.000604484
A01	9970001	10070000	0.000776487	0.000565419
A01	9980001	10080000	0.000796655	0.000641053
A01	9990001	10090000	0.000872657	0.000751681
A01	10000001	10100000	0.000857796	0.000751366
A01	10010001	10110000	0.000796907	0.000741234
A01	10020001	10120000	0.00077343	0.00075654
A01	10030001	10130000	0.000756293	0.000754493
A01	10040001	10140000	0.000699455	0.000708303
A01	10050001	10150000	0.000642987	0.000624881
A01	10060001	10160000	0.000656193	0.00064883
A01	10070001	10170000	0.000739161	0.00071291
A01	10080001	10180000	0.000710829	0.000732852
A01	10090001	10190000	0.0006685	0.000728021
A01	10100001	10200000	0.000627817	0.000722105
A01	10110001	10210000	0.000649569	0.000754516
A01	10120001	10220000	0.000804269	0.000911805
A01	10130001	10230000	0.000783126	0.000874739
A01	10140001	10240000	0.000853127	0.000944819
A01	10150001	10250000	0.000936864	0.00101914
A01	10160001	10260000	0.000890828	0.000941671
A01	10170001	10270000	0.000856317	0.000964411
A01	10180001	10280000	0.000899654	0.000984231
A01	10190001	10290000	0.00105007	0.0010878
A01	10200001	10300000	0.00103801	0.00105095
A01	10210001	10310000	0.00113086	0.00113019
A01	10220001	10320000	0.00100465	0.000981529
A01	10230001	10330000	0.000979124	0.000966341
A01	10240001	10340000	0.00116282	0.000991613
A01	10250001	10350000	0.0012401	0.00101941
A01	10260001	10360000	0.00129395	0.00106471
A01	10270001	10370000	0.00130585	0.00103574
A01	10280001	10380000	0.00126869	0.0010114
A01	10290001	10390000	0.00114473	0.000907187
A01	10300001	10400000	0.00121544	0.000972291
A01	10310001	10410000	0.00124666	0.000951696
A01	10320001	10420000	0.00120196	0.000928239
A01	10330001	10430000	0.00125296	0.00101034
A01	10340001	10440000	0.00115006	0.00106407
A01	10350001	10450000	0.00103971	0.00109829
A01	10360001	10460000	0.000977031	0.00106646
A01	10370001	10470000	0.000887562	0.000984017
A01	10380001	10480000	0.000841965	0.000963487
A01	10390001	10490000	0.00075723	0.000885762
A01	10400001	10500000	0.000678296	0.000864064
A01	10410001	10510000	0.000528793	0.000766197
A01	10420001	10520000	0.000485373	0.000729028
A01	10430001	10530000	0.0003869	0.000637996
A01	10440001	10540000	0.000219805	0.00048602
A01	10450001	10550000	0.000147012	0.000341378
A01	10460001	10560000	0.000146112	0.000327904
A01	10470001	10570000	0.000137051	0.000340855
A01	10480001	10580000	8.5566e-05	0.000272539
A01	10490001	10590000	8.21164e-05	0.000275283
A01	10500001	10600000	6.29028e-05	0.000235967
A01	10510001	10610000	5.57682e-05	0.000254812
A01	10520001	10620000	5.89154e-05	0.000243759
A01	10530001	10630000	9.45421e-05	0.000269497
A01	10540001	10640000	0.00019779	0.000338778
A01	10550001	10650000	0.000290698	0.000443486
A01	10560001	10660000	0.000380853	0.00057267
A01	10570001	10670000	0.000430131	0.000603305
A01	10580001	10680000	0.000464151	0.000621877
A01	10590001	10690000	0.000567369	0.000646346
A01	10600001	10700000	0.00058698	0.000630599
A01	10610001	10710000	0.000661109	0.000630974
A01	10620001	10720000	0.000830759	0.000820749
A01	10630001	10730000	0.00090632	0.000853146
A01	10640001	10740000	0.000921642	0.000885732
A01	10650001	10750000	0.00090075	0.000838092
A01	10660001	10760000	0.000883115	0.000754854
A01	10670001	10770000	0.000882943	0.000735545
A01	10680001	10780000	0.000944209	0.000807708
A01	10690001	10790000	0.000869701	0.000777125
A01	10700001	10800000	0.000942755	0.000870848
A01	10710001	10810000	0.00097366	0.000985098
A01	10720001	10820000	0.0008851	0.000843848
A01	10730001	10830000	0.000827185	0.000791485
A01	10740001	10840000	0.000792674	0.000707503
A01	10750001	10850000	0.000756829	0.000673697
A01	10760001	10860000	0.000808179	0.00063596
A01	10770001	10870000	0.000854945	0.000607052
A01	10780001	10880000	0.000880568	0.000562618
A01	10790001	10890000	0.000849773	0.000529705
A01	10800001	10900000	0.000920717	0.000500695
A01	10810001	10910000	0.00103516	0.000462184
A01	10820001	10920000	0.00102543	0.000448549
A01	10830001	10930000	0.00101215	0.000447535
A01	10840001	10940000	0.00099354	0.000441487
A01	10850001	10950000	0.000991401	0.000431324
A01	10860001	10960000	0.00114499	0.000701315
A01	10870001	10970000	0.00136307	0.000965139
A01	10880001	10980000	0.0013096	0.000985215
A01	10890001	10990000	0.00135781	0.00105951
A01	10900001	11000000	0.00129456	0.00106786
A01	10910001	11010000	0.0012097	0.00106847
A01	10920001	11020000	0.00122603	0.00111125
A01	10930001	11030000	0.00121041	0.00111218
A01	10940001	11040000	0.00125516	0.00121503
A01	10950001	11050000	0.0012981	0.00125892
A01	10960001	11060000	0.00106692	0.00103391
A01	10970001	11070000	0.000819172	0.000822356
A01	10980001	11080000	0.000811564	0.000810307
A01	10990001	11090000	0.00079931	0.000837956
A01	11000001	11100000	0.000761888	0.000842773
A01	11010001	11110000	0.000681078	0.000865496
A01	11020001	11120000	0.000691151	0.000859525
A01	11030001	11130000	0.000746021	0.000889688
A01	11040001	11140000	0.000687265	0.000813453
A01	11050001	11150000	0.000633215	0.00074779
A01	11060001	11160000	0.000616319	0.000708526
A01	11070001	11170000	0.000574082	0.000671204
A01	11080001	11180000	0.000536045	0.000604607
A01	11090001	11190000	0.000514601	0.000521485
A01	11100001	11200000	0.000495656	0.000476238
A01	11110001	11210000	0.000451674	0.000362737
A01	11120001	11220000	0.000370077	0.000318357
A01	11130001	11230000	0.000297738	0.000269085
A01	11140001	11240000	0.000293329	0.000227621
A01	11150001	11250000	0.000353901	0.000299861
A01	11160001	11260000	0.000383475	0.000323578
A01	11170001	11270000	0.000496546	0.000360486
A01	11180001	11280000	0.000585815	0.000433353
A01	11190001	11290000	0.000719264	0.000634287
A01	11200001	11300000	0.000854551	0.000779792
A01	11210001	11310000	0.000869705	0.000781553
A01	11220001	11320000	0.00091436	0.000846694
A01	11230001	11330000	0.000927657	0.000860368
A01	11240001	11340000	0.000881493	0.000830767
A01	11250001	11350000	0.000827005	0.00083356
A01	11260001	11360000	0.000791072	0.000829334
A01	11270001	11370000	0.000700816	0.000819384
A01	11280001	11380000	0.000631797	0.000841226
A01	11290001	11390000	0.000525721	0.000691953
A01	11300001	11400000	0.000428143	0.000551139
A01	11310001	11410000	0.00039584	0.000536747
A01	11320001	11420000	0.000384067	0.000488426
A01	11330001	11430000	0.000375856	0.000461615
A01	11340001	11440000	0.000448457	0.000504471
A01	11350001	11450000	0.000518436	0.000486274
A01	11360001	11460000	0.000681034	0.000486705
A01	11370001	11470000	0.00070647	0.000470758
A01	11380001	11480000	0.000683508	0.000373796
A01	11390001	11490000	0.000662296	0.000307255
A01	11400001	11500000	0.000612633	0.000276673
A01	11410001	11510000	0.000619863	0.000269625
A01	11420001	11520000	0.000629828	0.000413547
A01	11430001	11530000	0.000780328	0.000572552
A01	11440001	11540000	0.000748031	0.000570179
A01	11450001	11550000	0.00067749	0.000560516
A01	11460001	11560000	0.000540163	0.000569247
A01	11470001	11570000	0.000622508	0.000595619
A01	11480001	11580000	0.000681712	0.000615835
A01	11490001	11590000	0.000743627	0.000611938
A01	11500001	11600000	0.000730518	0.000596028
A01	11510001	11610000	0.000873716	0.000727388
A01	11520001	11620000	0.000912259	0.000580198
A01	11530001	11630000	0.000807637	0.000431457
A01	11540001	11640000	0.000810663	0.000401658
A01	11550001	11650000	0.000806207	0.000373051
A01	11560001	11660000	0.000866646	0.000393949
A01	11570001	11670000	0.000805774	0.000426164
A01	11580001	11680000	0.000816763	0.000507544
A01	11590001	11690000	0.000752551	0.000544292
A01	11600001	11700000	0.00083461	0.000641578
A01	11610001	11710000	0.000771136	0.000634137
A01	11620001	11720000	0.00073821	0.000603807
A01	11630001	11730000	0.000756179	0.000633021
A01	11640001	11740000	0.000748495	0.000655545
A01	11650001	11750000	0.000932535	0.000838585
A01	11660001	11760000	0.000896674	0.000846404
A01	11670001	11770000	0.000851543	0.000800665
A01	11680001	11780000	0.000775547	0.000711875
A01	11690001	11790000	0.000758642	0.000719358
A01	11700001	11800000	0.000690041	0.000653716
A01	11710001	11810000	0.000761261	0.000669257
A01	11720001	11820000	0.000827061	0.000784133
A01	11730001	11830000	0.000815491	0.000805809
A01	11740001	11840000	0.000845262	0.000827553
A01	11750001	11850000	0.000797028	0.000746979
A01	11760001	11860000	0.000753761	0.000704737
A01	11770001	11870000	0.000746582	0.00071076
A01	11780001	11880000	0.000892753	0.000832495
A01	11790001	11890000	0.00102504	0.000900634
A01	11800001	11900000	0.00103601	0.000922943
A01	11810001	11910000	0.00104112	0.000952601
A01	11820001	11920000	0.000982847	0.000866598
A01	11830001	11930000	0.00101294	0.000843995
A01	11840001	11940000	0.000968112	0.000807784
A01	11850001	11950000	0.000853459	0.000708458
A01	11860001	11960000	0.000902332	0.000726457
A01	11870001	11970000	0.000953946	0.000717754
A01	11880001	11980000	0.000835942	0.000587854
A01	11890001	11990000	0.000747727	0.000475533
A01	11900001	12000000	0.000768563	0.00044246
A01	11910001	12010000	0.000683619	0.000357878
A01	11920001	12020000	0.000619689	0.000332025
A01	11930001	12030000	0.000617	0.00044899
A01	11940001	12040000	0.000608407	0.000439244
A01	11950001	12050000	0.000647374	0.000507187
A01	11960001	12060000	0.000673651	0.000514926
A01	11970001	12070000	0.000657146	0.000469588
A01	11980001	12080000	0.000693651	0.000484707
A01	11990001	12090000	0.000864465	0.000511584
A01	12000001	12100000	0.000997115	0.00049175
A01	12010001	12110000	0.000974909	0.000403738
A01	12020001	12120000	0.00102144	0.00039979
A01	12030001	12130000	0.00114777	0.000373706
A01	12040001	12140000	0.00129839	0.00043015
A01	12050001	12150000	0.00121275	0.000337499
A01	12060001	12160000	0.00121139	0.000305746
A01	12070001	12170000	0.00132749	0.000312434
A01	12080001	12180000	0.00140595	0.00029506
A01	12090001	12190000	0.00119776	0.000272249
A01	12100001	12200000	0.00127815	0.000284986
A01	12110001	12210000	0.00132768	0.000295999
A01	12120001	12220000	0.00147319	0.000312485
A01	12130001	12230000	0.00141237	0.000184428
A01	12140001	12240000	0.00131721	0.000134133
A01	12150001	12250000	0.00135048	0.000159248
A01	12160001	12260000	0.00126169	0.000148084
A01	12170001	12270000	0.00114491	0.000223634
A01	12180001	12280000	0.00106736	0.00028087
A01	12190001	12290000	0.00109111	0.000293031
A01	12200001	12300000	0.000864712	0.000304764
A01	12210001	12310000	0.000836101	0.000360852
A01	12220001	12320000	0.000660537	0.000332361
A01	12230001	12330000	0.000590363	0.000326771
A01	12240001	12340000	0.000622917	0.000310286
A01	12250001	12350000	0.000616589	0.000285808
A01	12260001	12360000	0.000816877	0.000276703
A01	12270001	12370000	0.000891018	0.000251108
A01	12280001	12380000	0.000910076	0.00028138
A01	12290001	12390000	0.00112053	0.000451877
A01	12300001	12400000	0.00118927	0.000495337
A01	12310001	12410000	0.00136746	0.000550198
A01	12320001	12420000	0.00146847	0.000621501
A01	12330001	12430000	0.00138671	0.00062951
A01	12340001	12440000	0.00128459	0.000628509
A01	12350001	12450000	0.00127019	0.000627858
A01	12360001	12460000	0.00105507	0.000625006
A01	12370001	12470000	0.000912328	0.000565147
A01	12380001	12480000	0.000823586	0.000485612
A01	12390001	12490000	0.000575301	0.000300292
A01	12400001	12500000	0.000476175	0.000232536
A01	12410001	12510000	0.000233572	0.000111743
A01	12420001	12520000	0.000118336	5.13174e-05
A01	12430001	12530000	0.000110876	4.23171e-05
A01	12440001	12540000	0.000117426	5.36333e-05
A01	12450001	12550000	0.00013053	7.31611e-05
A01	12460001	12560000	0.00013053	7.31611e-05
A01	12470001	12570000	0.000121002	7.65824e-05
A01	12480001	12580000	0.000126855	6.2371e-05
A01	12490001	12590000	0.000169139	6.35294e-05
A01	12500001	12600000	0.000260589	6.38992e-05
A01	12510001	12610000	0.000307411	7.93758e-05
A01	12520001	12620000	0.000321634	7.26909e-05
A01	12530001	12630000	0.000342065	7.3691e-05
A01	12540001	12640000	0.000358774	6.23742e-05
A01	12550001	12650000	0.000373859	4.5583e-05
A01	12560001	12660000	0.000380234	4.68465e-05
A01	12570001	12670000	0.000455216	7.31136e-05
A01	12580001	12680000	0.000466203	7.93249e-05
A01	12590001	12690000	0.000552106	8.59565e-05
A01	12600001	12700000	0.000460695	8.99053e-05
A01	12610001	12710000	0.000403598	7.5323e-05
A01	12620001	12720000	0.000416014	7.86916e-05
A01	12630001	12730000	0.000482745	0.000124591
A01	12640001	12740000	0.000467219	0.000128171
A01	12650001	12750000	0.000505991	0.000130802
A01	12660001	12760000	0.000576115	0.000136487
A01	12670001	12770000	0.000567921	0.000120009
A01	12680001	12780000	0.000591244	0.000115431
A01	12690001	12790000	0.000470676	0.000106167
A01	12700001	12800000	0.000440559	8.93722e-05
A01	12710001	12810000	0.000433985	8.93728e-05
A01	12720001	12820000	0.000402425	8.4636e-05
A01	12730001	12830000	0.000360952	7.73216e-05
A01	12740001	12840000	0.000377957	7.827e-05
A01	12750001	12850000	0.000339731	7.3796e-05
A01	12760001	12860000	0.000281972	7.35858e-05
A01	12770001	12870000	0.000232231	6.42172e-05
A01	12780001	12880000	0.000234115	8.02728e-05
A01	12790001	12890000	0.000293473	0.00013076
A01	12800001	12900000	0.000390887	0.000186302
A01	12810001	12910000	0.000436337	0.000206046
A01	12820001	12920000	0.000445569	0.000212362
A01	12830001	12930000	0.000399872	0.000172769
A01	12840001	12940000	0.000372959	0.00016824
A01	12850001	12950000	0.000356577	0.00017972
A01	12860001	12960000	0.000397896	0.000203942
A01	12870001	12970000	0.000484605	0.000250095
A01	12880001	12980000	0.00045283	0.000245882
A01	12890001	12990000	0.000378894	0.000196168
A01	12900001	13000000	0.000286845	0.000140144
A01	12910001	13010000	0.000265934	0.000129667
A01	12920001	13020000	0.000282199	0.000138728
A01	12930001	13030000	0.00028827	0.000141888
A01	12940001	13040000	0.000286166	0.000141888
A01	12950001	13050000	0.000287717	0.000143623
A01	12960001	13060000	0.000260843	0.000133251
A01	12970001	13070000	0.000171433	9.38036e-05
A01	12980001	13080000	0.00018578	0.000103122
A01	12990001	13090000	0.000243861	0.000132447
A01	13000001	13100000	0.00023834	0.000132447
A01	13010001	13110000	0.000212635	0.000121286
A01	13020001	13120000	0.000249422	0.000136022
A01	13030001	13130000	0.000280038	0.000178663
A01	13040001	13140000	0.000345742	0.00024047
A01	13050001	13150000	0.000425764	0.000253159
A01	13060001	13160000	0.000446096	0.00030585
A01	13070001	13170000	0.000432601	0.000305431
A01	13080001	13180000	0.000430379	0.000316267
A01	13090001	13190000	0.000378279	0.000320679
A01	13100001	13200000	0.000422188	0.000343375
A01	13110001	13210000	0.000478831	0.000384754
A01	13120001	13220000	0.000409349	0.000351896
A01	13130001	13230000	0.000511765	0.000462384
A01	13140001	13240000	0.000597954	0.000493965
A01	13150001	13250000	0.000530497	0.000496646
A01	13160001	13260000	0.00048863	0.000428745
A01	13170001	13270000	0.000596446	0.000501868
A01	13180001	13280000	0.000580477	0.000467001
A01	13190001	13290000	0.00057644	0.000434204
A01	13200001	13300000	0.000598209	0.000474265
A01	13210001	13310000	0.000642815	0.000432883
A01	13220001	13320000	0.000745215	0.000432883
A01	13230001	13330000	0.000607108	0.000276583
A01	13240001	13340000	0.000549115	0.000211096
A01	13250001	13350000	0.000713566	0.000259119
A01	13260001	13360000	0.000745575	0.000273345
A01	13270001	13370000	0.000668727	0.000216382
A01	13280001	13380000	0.000687985	0.000230952
A01	13290001	13390000	0.000685743	0.000229214
A01	13300001	13400000	0.000660289	0.000183517
A01	13310001	13410000	0.000683175	0.000200313
A01	13320001	13420000	0.000620681	0.000208531
A01	13330001	13430000	0.000730728	0.000273207
A01	13340001	13440000	0.000712554	0.000270382
A01	13350001	13450000	0.000564214	0.000219196
A01	13360001	13460000	0.000557319	0.000232197
A01	13370001	13470000	0.000564521	0.00023546
A01	13380001	13480000	0.000584688	0.000248939
A01	13390001	13490000	0.00064388	0.000283646
A01	13400001	13500000	0.000754559	0.000316784
A01	13410001	13510000	0.000732451	0.00033543
A01	13420001	13520000	0.000852361	0.000397834
A01	13430001	13530000	0.000901293	0.000415072
A01	13440001	13540000	0.00093602	0.000430598
A01	13450001	13550000	0.00105805	0.000450398
A01	13460001	13560000	0.00108878	0.000496335
A01	13470001	13570000	0.00110119	0.000481331
A01	13480001	13580000	0.0011849	0.000504931
A01	13490001	13590000	0.0012662	0.000534066
A01	13500001	13600000	0.00128399	0.000535474
A01	13510001	13610000	0.00133994	0.000562721
A01	13520001	13620000	0.00142674	0.000601207
A01	13530001	13630000	0.00135495	0.000551018
A01	13540001	13640000	0.0013562	0.00056982
A01	13550001	13650000	0.00136047	0.000598902
A01	13560001	13660000	0.00140298	0.000550372
A01	13570001	13670000	0.00139045	0.000564284
A01	13580001	13680000	0.00137498	0.000552952
A01	13590001	13690000	0.00137451	0.000537728
A01	13600001	13700000	0.0013143	0.000532352
A01	13610001	13710000	0.00119416	0.00049694
A01	13620001	13720000	0.000983282	0.000400361
A01	13630001	13730000	0.000948473	0.0003812
A01	13640001	13740000	0.000912262	0.000335054
A01	13650001	13750000	0.000778247	0.00026885
A01	13660001	13760000	0.000744467	0.000242615
A01	13670001	13770000	0.000827133	0.000217544
A01	13680001	13780000	0.000731911	0.000180156
A01	13690001	13790000	0.000650256	0.000170779
A01	13700001	13800000	0.000570841	0.000130186
A01	13710001	13810000	0.000617512	0.00010481
A01	13720001	13820000	0.000616088	9.42203e-05
A01	13730001	13830000	0.000600099	0.000109955
A01	13740001	13840000	0.000532581	0.000100058
A01	13750001	13850000	0.000505359	0.000110269
A01	13760001	13860000	0.000462896	0.000107954
A01	13770001	13870000	0.000395508	0.000121587
A01	13780001	13880000	0.000375179	0.000130378
A01	13790001	13890000	0.000383241	0.000129744
A01	13800001	13900000	0.000416752	0.000138431
A01	13810001	13910000	0.000379765	0.000162172
A01	13820001	13920000	0.00036324	0.000165278
A01	13830001	13930000	0.000363566	0.000140327
A01	13840001	13940000	0.000388678	0.000143223
A01	13850001	13950000	0.00038725	0.00012401
A01	13860001	13960000	0.000353766	0.000122536
A01	13870001	13970000	0.000313285	0.000109272
A01	13880001	13980000	0.000318735	0.000105956
A01	13890001	13990000	0.000256558	7.23214e-05
A01	13900001	14000000	0.000259064	6.45302e-05
A01	13910001	14010000	0.000293747	4.38974e-05
A01	13920001	14020000	0.000388793	7.65845e-05
A01	13930001	14030000	0.000520442	8.47968e-05
A01	13940001	14040000	0.000527695	8.2587e-05
A01	13950001	14050000	0.000581287	9.59591e-05
A01	13960001	14060000	0.000610865	9.59591e-05
A01	13970001	14070000	0.000609911	9.72745e-05
A01	13980001	14080000	0.000648387	9.53791e-05
A01	13990001	14090000	0.000712091	0.000145493
A01	14000001	14100000	0.000661202	0.000158391
A01	14010001	14110000	0.000674613	0.000183507
A01	14020001	14120000	0.000644454	0.0001823
A01	14030001	14130000	0.000644795	0.000186671
A01	14040001	14140000	0.000892017	0.000248111
A01	14050001	14150000	0.000994046	0.000309
A01	14060001	14160000	0.00102165	0.000339721
A01	14070001	14170000	0.00116022	0.000428865
A01	14080001	14180000	0.00133728	0.000527356
A01	14090001	14190000	0.00135597	0.000498698
A01	14100001	14200000	0.00136111	0.000487686
A01	14110001	14210000	0.00129405	0.000463598
A01	14120001	14220000	0.00122811	0.000434467
A01	14130001	14230000	0.0010861	0.000438043
A01	14140001	14240000	0.00080603	0.000375258
A01	14150001	14250000	0.000705183	0.000323726
A01	14160001	14260000	0.000786244	0.000349895
A01	14170001	14270000	0.000650981	0.000263085
A01	14180001	14280000	0.000507414	0.00020052
A01	14190001	14290000	0.00049335	0.000210168
A01	14200001	14300000	0.000581027	0.000250415
A01	14210001	14310000	0.00067041	0.000331015
A01	14220001	14320000	0.000847724	0.000466674
A01	14230001	14330000	0.000858817	0.000477464
A01	14240001	14340000	0.000854111	0.00047662
A01	14250001	14350000	0.0010293	0.000558196
A01	14260001	14360000	0.00109374	0.000669212
A01	14270001	14370000	0.00125568	0.000852136
A01	14280001	14380000	0.00122537	0.000883997
A01	14290001	14390000	0.00126158	0.000985393
A01	14300001	14400000	0.00132698	0.00106603
A01	14310001	14410000	0.00133988	0.00103519
A01	14320001	14420000	0.00127554	0.000955664
A01	14330001	14430000	0.00131796	0.000943929
A01	14340001	14440000	0.00132597	0.000942027
A01	14350001	14450000	0.00109765	0.000837675
A01	14360001	14460000	0.000968387	0.000672395
A01	14370001	14470000	0.000835439	0.00048215
A01	14380001	14480000	0.00080928	0.000407268
A01	14390001	14490000	0.000807818	0.000304333
A01	14400001	14500000	0.000898932	0.000188298
A01	14410001	14510000	0.000870584	0.000137492
A01	14420001	14520000	0.000821801	8.08485e-05
A01	14430001	14530000	0.000894966	6.42673e-05
A01	14440001	14540000	0.00117827	6.76367e-05
A01	14450001	14550000	0.00141769	8.93234e-05
A01	14460001	14560000	0.00160884	8.83749e-05
A01	14470001	14570000	0.00178939	8.83749e-05
A01	14480001	14580000	0.00197442	0.000103535
A01	14490001	14590000	0.00206919	6.97952e-05
A01	14500001	14600000	0.00190779	7.92682e-05
A01	14510001	14610000	0.00193847	7.52153e-05
A01	14520001	14620000	0.00195788	9.34784e-05
A01	14530001	14630000	0.00185902	9.14783e-05
A01	14540001	14640000	0.00167513	8.81087e-05
A01	14550001	14650000	0.00148911	0.000111798
A01	14560001	14660000	0.00130419	0.000158803
A01	14570001	14670000	0.00114549	0.000158803
A01	14580001	14680000	0.00100346	0.000156064
A01	14590001	14690000	0.000823772	0.000155274
A01	14600001	14700000	0.000816734	0.000177399
A01	14610001	14710000	0.000757689	0.000219592
A01	14620001	14720000	0.000699053	0.000230561
A01	14630001	14730000	0.000648037	0.000230774
A01	14640001	14740000	0.000537711	0.000230774
A01	14650001	14750000	0.000494412	0.00019154
A01	14660001	14760000	0.000485679	0.000154278
A01	14670001	14770000	0.000509538	0.000206956
A01	14680001	14780000	0.000496702	0.000201701
A01	14690001	14790000	0.000513954	0.000218029
A01	14700001	14800000	0.000444781	0.000175827
A01	14710001	14810000	0.000494645	0.000161067
A01	14720001	14820000	0.000534859	0.000156219
A01	14730001	14830000	0.000623597	0.00017939
A01	14740001	14840000	0.00078287	0.000238215
A01	14750001	14850000	0.000820249	0.000278613
A01	14760001	14860000	0.000850222	0.000293073
A01	14770001	14870000	0.00080581	0.000256767
A01	14780001	14880000	0.00082255	0.000277132
A01	14790001	14890000	0.000874858	0.000291828
A01	14800001	14900000	0.00101197	0.000380408
A01	14810001	14910000	0.000956116	0.000397686
A01	14820001	14920000	0.000974288	0.000434077
A01	14830001	14930000	0.000942475	0.000439123
A01	14840001	14940000	0.000887077	0.00041896
A01	14850001	14950000	0.000957924	0.00049249
A01	14860001	14960000	0.00087098	0.000475836
A01	14870001	14970000	0.000838471	0.000461143
A01	14880001	14980000	0.000780181	0.000437762
A01	14890001	14990000	0.000688177	0.000408629
A01	14900001	15000000	0.00053571	0.000328521
A01	14910001	15010000	0.000472098	0.000285759
A01	14920001	15020000	0.0003856	0.000227044
A01	14930001	15030000	0.000333266	0.000203879
A01	14940001	15040000	0.000271186	0.000244512
A01	14950001	15050000	0.000151126	0.000149641
A01	14960001	15060000	0.000173416	0.000157382
A01	14970001	15070000	0.000218953	0.000182866
A01	14980001	15080000	0.000216009	0.000187869
A01	14990001	15090000	0.000221118	0.00020161
A01	15000001	15100000	0.000231589	0.000203034
A01	15010001	15110000	0.000274739	0.000251363
A01	15020001	15120000	0.000331213	0.000282381
A01	15030001	15130000	0.000345267	0.00029055
A01	15040001	15140000	0.00034818	0.000235741
A01	15050001	15150000	0.000381702	0.000284969
A01	15060001	15160000	0.000429765	0.000393831
A01	15070001	15170000	0.000419983	0.000432612
A01	15080001	15180000	0.000459436	0.00049993
A01	15090001	15190000	0.000494839	0.000576417
A01	15100001	15200000	0.000502084	0.000657907
A01	15110001	15210000	0.000464954	0.000629001
A01	15120001	15220000	0.000430045	0.000659509
A01	15130001	15230000	0.000489164	0.000740935
A01	15140001	15240000	0.000447012	0.000721508
A01	15150001	15250000	0.000415097	0.000675065
A01	15160001	15260000	0.000338201	0.00056448
A01	15170001	15270000	0.000299545	0.000516212
A01	15180001	15280000	0.000245313	0.000439729
A01	15190001	15290000	0.000221658	0.00037146
A01	15200001	15300000	0.000205922	0.00028829
A01	15210001	15310000	0.000195446	0.000277185
A01	15220001	15320000	0.000163087	0.000215439
A01	15230001	15330000	8.85508e-05	0.000132535
A01	15240001	15340000	0.000103209	0.000139956
A01	15250001	15350000	0.000188005	0.000198753
A01	15260001	15360000	0.000213907	0.000233967
A01	15270001	15370000	0.000232515	0.000254125
A01	15280001	15380000	0.000252241	0.000273392
A01	15290001	15390000	0.000263287	0.000315867
A01	15300001	15400000	0.000279476	0.000340026
A01	15310001	15410000	0.000310803	0.000363451
A01	15320001	15420000	0.000315123	0.00036635
A01	15330001	15430000	0.000369315	0.000426052
A01	15340001	15440000	0.000390851	0.000457168
A01	15350001	15450000	0.000358723	0.000444017
A01	15360001	15460000	0.000530348	0.000554717
A01	15370001	15470000	0.000713615	0.000693507
A01	15380001	15480000	0.000862927	0.000800107
A01	15390001	15490000	0.000932858	0.000804746
A01	15400001	15500000	0.000990696	0.000831195
A01	15410001	15510000	0.000986328	0.000816108
A01	15420001	15520000	0.00105607	0.000882381
A01	15430001	15530000	0.0011482	0.000944243
A01	15440001	15540000	0.00116571	0.000939025
A01	15450001	15550000	0.00116248	0.000909788
A01	15460001	15560000	0.000961618	0.000749514
A01	15470001	15570000	0.00092698	0.000748451
A01	15480001	15580000	0.000855931	0.000723236
A01	15490001	15590000	0.000783793	0.000683012
A01	15500001	15600000	0.000783478	0.000695172
A01	15510001	15610000	0.0007857	0.000696775
A01	15520001	15620000	0.000750451	0.00064653
A01	15530001	15630000	0.000705426	0.000582275
A01	15540001	15640000	0.000711135	0.000574508
A01	15550001	15650000	0.000719008	0.000600989
A01	15560001	15660000	0.000910191	0.000659455
A01	15570001	15670000	0.000798091	0.000488718
A01	15580001	15680000	0.000700351	0.000392506
A01	15590001	15690000	0.000700584	0.000379507
A01	15600001	15700000	0.000650953	0.000326808
A01	15610001	15710000	0.000651032	0.000320698
A01	15620001	15720000	0.00063711	0.00030918
A01	15630001	15730000	0.000551518	0.000250897
A01	15640001	15740000	0.000575977	0.000249418
A01	15650001	15750000	0.000562085	0.000189508
A01	15660001	15760000	0.000434622	0.000152815
A01	15670001	15770000	0.000413611	0.000165242
A01	15680001	15780000	0.000503108	0.000194995
A01	15690001	15790000	0.000517722	0.00018857
A01	15700001	15800000	0.00053817	0.000180411
A01	15710001	15810000	0.0006161	0.000199108
A01	15720001	15820000	0.000644747	0.000195314
A01	15730001	15830000	0.00078116	0.000224447
A01	15740001	15840000	0.000799154	0.000208965
A01	15750001	15850000	0.000856888	0.000219287
A01	15760001	15860000	0.000869199	0.00021049
A01	15770001	15870000	0.00088413	0.000198851
A01	15780001	15880000	0.000881191	0.000186789
A01	15790001	15890000	0.000843717	0.000176365
A01	15800001	15900000	0.000802462	0.000169835
A01	15810001	15910000	0.000777893	0.000157302
A01	15820001	15920000	0.000832233	0.000177578
A01	15830001	15930000	0.00078353	0.000231056
A01	15840001	15940000	0.000807398	0.00039336
A01	15850001	15950000	0.000727577	0.000407719
A01	15860001	15960000	0.000708535	0.000437999
A01	15870001	15970000	0.000748099	0.000538958
A01	15880001	15980000	0.00078695	0.00064391
A01	15890001	15990000	0.000889263	0.000725499
A01	15900001	16000000	0.000983289	0.000776521
A01	15910001	16010000	0.000968114	0.000803787
A01	15920001	16020000	0.000929125	0.000816904
A01	15930001	16030000	0.000949255	0.000797562
A01	15940001	16040000	0.00087803	0.000663249
A01	15950001	16050000	0.000971128	0.000685101
A01	15960001	16060000	0.0010592	0.000736069
A01	15970001	16070000	0.00123646	0.000843158
A01	15980001	16080000	0.00121355	0.000783795
A01	15990001	16090000	0.001159	0.000722745
A01	16000001	16100000	0.00115253	0.000727867
A01	16010001	16110000	0.00132643	0.000816897
A01	16020001	16120000	0.00134293	0.000826484
A01	16030001	16130000	0.00131398	0.000840873
A01	16040001	16140000	0.00137215	0.000878162
A01	16050001	16150000	0.00127312	0.00084684
A01	16060001	16160000	0.00114162	0.000776027
A01	16070001	16170000	0.000932261	0.000613502
A01	16080001	16180000	0.000911873	0.000618438
A01	16090001	16190000	0.00104729	0.00068161
A01	16100001	16200000	0.00118386	0.000716008
A01	16110001	16210000	0.00115248	0.00064891
A01	16120001	16220000	0.00135379	0.000687176
A01	16130001	16230000	0.00176596	0.000833468
A01	16140001	16240000	0.00174401	0.000828927
A01	16150001	16250000	0.00174443	0.000845057
A01	16160001	16260000	0.00187611	0.0010083
A01	16170001	16270000	0.00195767	0.00108155
A01	16180001	16280000	0.00202019	0.00109301
A01	16190001	16290000	0.00188024	0.00104234
A01	16200001	16300000	0.00170707	0.000976705
A01	16210001	16310000	0.00156028	0.000933631
A01	16220001	16320000	0.00131544	0.000860156
A01	16230001	16330000	0.000907613	0.000667291
A01	16240001	16340000	0.00100435	0.000626615
A01	16250001	16350000	0.00098579	0.000601322
A01	16260001	16360000	0.000915262	0.000474204
A01	16270001	16370000	0.00083623	0.000382694
A01	16280001	16380000	0.000754047	0.000318096
A01	16290001	16390000	0.000747778	0.000302339
A01	16300001	16400000	0.000704408	0.000280364
A01	16310001	16410000	0.00068556	0.000272029
A01	16320001	16420000	0.000681763	0.000261693
A01	16330001	16430000	0.00061488	0.000231659
A01	16340001	16440000	0.000473565	0.000207712
A01	16350001	16450000	0.000528355	0.000272666
A01	16360001	16460000	0.000452803	0.000219761
A01	16370001	16470000	0.000433843	0.000240095
A01	16380001	16480000	0.000438693	0.000266591
A01	16390001	16490000	0.000422673	0.000260222
A01	16400001	16500000	0.000442477	0.000274601
A01	16410001	16510000	0.000455557	0.000260862
A01	16420001	16520000	0.000460424	0.000262758
A01	16430001	16530000	0.000465744	0.00027971
A01	16440001	16540000	0.000437596	0.000270971
A01	16450001	16550000	0.000426361	0.000216532
A01	16460001	16560000	0.000449516	0.000219952
A01	16470001	16570000	0.00052895	0.000242581
A01	16480001	16580000	0.000505567	0.000226038
A01	16490001	16590000	0.000492558	0.000217617
A01	16500001	16600000	0.000558679	0.000240098
A01	16510001	16610000	0.000594388	0.000277054
A01	16520001	16620000	0.000624615	0.00028206
A01	16530001	16630000	0.000595263	0.000260526
A01	16540001	16640000	0.000574858	0.00025963
A01	16550001	16650000	0.000535102	0.0002511
A01	16560001	16660000	0.000516313	0.000247942
A01	16570001	16670000	0.000383692	0.000172025
A01	16580001	16680000	0.000426842	0.000182453
A01	16590001	16690000	0.000540643	0.000319442
A01	16600001	16700000	0.000553506	0.000367724
A01	16610001	16710000	0.000573409	0.000403524
A01	16620001	16720000	0.000517302	0.000394428
A01	16630001	16730000	0.000530991	0.000407502
A01	16640001	16740000	0.000629242	0.000428399
A01	16650001	16750000	0.000777769	0.00055641
A01	16660001	16760000	0.000940598	0.000648421
A01	16670001	16770000	0.000954912	0.000686926
A01	16680001	16780000	0.000919008	0.000696823
A01	16690001	16790000	0.000856978	0.000599057
A01	16700001	16800000	0.000808398	0.000522773
A01	16710001	16810000	0.000726682	0.000464003
A01	16720001	16820000	0.000792986	0.000484355
A01	16730001	16830000	0.000793775	0.000471117
A01	16740001	16840000	0.000767577	0.000496345
A01	16750001	16850000	0.000705247	0.000465922
A01	16760001	16860000	0.000646003	0.000449946
A01	16770001	16870000	0.000683543	0.000527011
A01	16780001	16880000	0.000708235	0.000563961
A01	16790001	16890000	0.000760528	0.000630758
A01	16800001	16900000	0.000829031	0.000644661
A01	16810001	16910000	0.000861643	0.000688193
A01	16820001	16920000	0.000821744	0.000737255
A01	16830001	16930000	0.000803967	0.000752945
A01	16840001	16940000	0.000749944	0.000731672
A01	16850001	16950000	0.000677225	0.000677855
A01	16860001	16960000	0.000673473	0.000723165
A01	16870001	16970000	0.000711528	0.000814961
A01	16880001	16980000	0.000746675	0.000944411
A01	16890001	16990000	0.000684803	0.000872837
A01	16900001	17000000	0.000622135	0.000930472
A01	16910001	17010000	0.000667518	0.000987154
A01	16920001	17020000	0.000684096	0.00100379
A01	16930001	17030000	0.000853453	0.0011185
A01	16940001	17040000	0.00100386	0.00123091
A01	16950001	17050000	0.00105063	0.0012206
A01	16960001	17060000	0.00100858	0.00112843
A01	16970001	17070000	0.000974094	0.000974175
A01	16980001	17080000	0.000976298	0.000847388
A01	16990001	17090000	0.00103815	0.000943772
A01	17000001	17100000	0.0010135	0.000938684
A01	17010001	17110000	0.00116956	0.00116358
A01	17020001	17120000	0.00113429	0.00109708
A01	17030001	17130000	0.00104472	0.00105366
A01	17040001	17140000	0.000980312	0.00102134
A01	17050001	17150000	0.000955288	0.000994544
A01	17060001	17160000	0.000944064	0.00100996
A01	17070001	17170000	0.000958647	0.000992241
A01	17080001	17180000	0.000900412	0.000959193
A01	17090001	17190000	0.000860037	0.000901273
A01	17100001	17200000	0.000871801	0.000841358
A01	17110001	17210000	0.000621794	0.000499772
A01	17120001	17220000	0.00061614	0.000484092
A01	17130001	17230000	0.000599812	0.000461467
A01	17140001	17240000	0.000519001	0.000362052
A01	17150001	17250000	0.000540121	0.000383487
A01	17160001	17260000	0.000537864	0.000399294
A01	17170001	17270000	0.000490579	0.000414059
A01	17180001	17280000	0.000485634	0.000429183
A01	17190001	17290000	0.000513988	0.00044468
A01	17200001	17300000	0.000482336	0.000475049
A01	17210001	17310000	0.000496062	0.000511201
A01	17220001	17320000	0.000504889	0.000586397
A01	17230001	17330000	0.000451282	0.000549163
A01	17240001	17340000	0.000429895	0.000546846
A01	17250001	17350000	0.00043868	0.000526348
A01	17260001	17360000	0.000417041	0.000469243
A01	17270001	17370000	0.000472712	0.000483085
A01	17280001	17380000	0.000535468	0.000542912
A01	17290001	17390000	0.000534044	0.000531304
A01	17300001	17400000	0.00053634	0.000489383
A01	17310001	17410000	0.000624279	0.000525608
A01	17320001	17420000	0.000711065	0.000543378
A01	17330001	17430000	0.000869161	0.000675774
A01	17340001	17440000	0.000935808	0.000700556
A01	17350001	17450000	0.000862351	0.000676424
A01	17360001	17460000	0.000831714	0.000665285
A01	17370001	17470000	0.000760985	0.000605432
A01	17380001	17480000	0.000707458	0.000501496
A01	17390001	17490000	0.000646281	0.00044453
A01	17400001	17500000	0.000764771	0.000535056
A01	17410001	17510000	0.00069507	0.000487638
A01	17420001	17520000	0.000622905	0.00040913
A01	17430001	17530000	0.000569139	0.000324205
A01	17440001	17540000	0.000579274	0.000324149
A01	17450001	17550000	0.000630202	0.000356374
A01	17460001	17560000	0.00069117	0.000393816
A01	17470001	17570000	0.0008097	0.000460019
A01	17480001	17580000	0.000860292	0.00050058
A01	17490001	17590000	0.000892697	0.000534402
A01	17500001	17600000	0.000796697	0.000442917
A01	17510001	17610000	0.000823586	0.000416798
A01	17520001	17620000	0.00079888	0.000399626
A01	17530001	17630000	0.000728851	0.000385668
A01	17540001	17640000	0.00073153	0.000485658
A01	17550001	17650000	0.000684963	0.000479401
A01	17560001	17660000	0.000665264	0.000494192
A01	17570001	17670000	0.000577987	0.000476374
A01	17580001	17680000	0.000535529	0.000490579
A01	17590001	17690000	0.000505237	0.000470925
A01	17600001	17700000	0.000574873	0.000578348
A01	17610001	17710000	0.000513757	0.000584253
A01	17620001	17720000	0.000611106	0.000669575
A01	17630001	17730000	0.000647169	0.000674258
A01	17640001	17740000	0.000720527	0.000798376
A01	17650001	17750000	0.000738374	0.000824033
A01	17660001	17760000	0.000738761	0.000904374
A01	17670001	17770000	0.000764121	0.000981093
A01	17680001	17780000	0.000813416	0.00100255
A01	17690001	17790000	0.000847436	0.00109969
A01	17700001	17800000	0.000776584	0.00103881
A01	17710001	17810000	0.000810321	0.00106426
A01	17720001	17820000	0.000760325	0.00101939
A01	17730001	17830000	0.000749212	0.000999832
A01	17740001	17840000	0.000622995	0.000761509
A01	17750001	17850000	0.000704785	0.000756285
A01	17760001	17860000	0.000734016	0.000628395
A01	17770001	17870000	0.000789753	0.000521891
A01	17780001	17880000	0.000848709	0.000424976
A01	17790001	17890000	0.00106243	0.000303038
A01	17800001	17900000	0.00114924	0.000362483
A01	17810001	17910000	0.00118812	0.000468782
A01	17820001	17920000	0.00118397	0.000506696
A01	17830001	17930000	0.00111559	0.000490369
A01	17840001	17940000	0.00128121	0.00068774
A01	17850001	17950000	0.00137991	0.000853221
A01	17860001	17960000	0.00143455	0.000907449
A01	17870001	17970000	0.00132936	0.000884623
A01	17880001	17980000	0.00126423	0.00096653
A01	17890001	17990000	0.000989296	0.000965938
A01	17900001	18000000	0.000867394	0.000852611
A01	17910001	18010000	0.000894306	0.000748769
A01	17920001	18020000	0.000887621	0.000682375
A01	17930001	18030000	0.000971657	0.000676504
A01	17940001	18040000	0.000958753	0.000610605
A01	17950001	18050000	0.000794439	0.000421025
A01	17960001	18060000	0.000815516	0.000486641
A01	17970001	18070000	0.00081274	0.000497759
A01	17980001	18080000	0.000726986	0.00043148
A01	17990001	18090000	0.000768744	0.000465372
A01	18000001	18100000	0.00079221	0.000488981
A01	18010001	18110000	0.000752702	0.000502631
A01	18020001	18120000	0.000734765	0.000516636
A01	18030001	18130000	0.000737165	0.000571075
A01	18040001	18140000	0.000600923	0.000446783
A01	18050001	18150000	0.000588333	0.000422024
A01	18060001	18160000	0.000499924	0.000323449
A01	18070001	18170000	0.000517773	0.000312336
A01	18080001	18180000	0.000561095	0.000292745
A01	18090001	18190000	0.000567495	0.000261792
A01	18100001	18200000	0.000575689	0.000240937
A01	18110001	18210000	0.000513486	0.00019524
A01	18120001	18220000	0.000557382	0.000197185
A01	18130001	18230000	0.000494291	0.000128749
A01	18140001	18240000	0.000517398	0.00014107
A01	18150001	18250000	0.000591476	0.000181716
A01	18160001	18260000	0.000591623	0.000194621
A01	18170001	18270000	0.000607133	0.000199836
A01	18180001	18280000	0.000594005	0.000227167
A01	18190001	18290000	0.000593904	0.00024849
A01	18200001	18300000	0.000626071	0.000254282
A01	18210001	18310000	0.000754873	0.000271552
A01	18220001	18320000	0.000734169	0.000253079
A01	18230001	18330000	0.000812018	0.000254927
A01	18240001	18340000	0.000806539	0.000232283
A01	18250001	18350000	0.000752495	0.000203846
A01	18260001	18360000	0.000752394	0.000190783
A01	18270001	18370000	0.000726607	0.000191045
A01	18280001	18380000	0.000738136	0.000167043
A01	18290001	18390000	0.000811172	0.000146457
A01	18300001	18400000	0.000890928	0.000182628
A01	18310001	18410000	0.000901683	0.000192163
A01	18320001	18420000	0.000892318	0.000177365
A01	18330001	18430000	0.00090898	0.000177994
A01	18340001	18440000	0.00105915	0.00020961
A01	18350001	18450000	0.00106716	0.00024121
A01	18360001	18460000	0.00106831	0.000263745
A01	18370001	18470000	0.00105907	0.000263115
A01	18380001	18480000	0.00101847	0.000268108
A01	18390001	18490000	0.000927869	0.000254203
A01	18400001	18500000	0.00079525	0.000242561
A01	18410001	18510000	0.000663588	0.000213961
A01	18420001	18520000	0.00066358	0.000213751
A01	18430001	18530000	0.000594582	0.000194583
A01	18440001	18540000	0.000441109	0.000180973
A01	18450001	18550000	0.000397621	0.000138856
A01	18460001	18560000	0.000434078	0.000134486
A01	18470001	18570000	0.00047227	0.000131536
A01	18480001	18580000	0.000499757	0.000153172
A01	18490001	18590000	0.000518877	0.000161765
A01	18500001	18600000	0.000495712	0.000124444
A01	18510001	18610000	0.000508743	0.000152504
A01	18520001	18620000	0.000476136	0.000169456
A01	18530001	18630000	0.00047962	0.000217101
A01	18540001	18640000	0.000445817	0.000197095
A01	18550001	18650000	0.000451957	0.000255328
A01	18560001	18660000	0.000439247	0.000303559
A01	18570001	18670000	0.000486436	0.000369049
A01	18580001	18680000	0.000527832	0.000401497
A01	18590001	18690000	0.000685228	0.000580921
A01	18600001	18700000	0.000693397	0.000593134
A01	18610001	18710000	0.000660037	0.000563373
A01	18620001	18720000	0.000757371	0.000681465
A01	18630001	18730000	0.000741311	0.00067197
A01	18640001	18740000	0.00092354	0.00086744
A01	18650001	18750000	0.0010913	0.00100884
A01	18660001	18760000	0.00117694	0.001083
A01	18670001	18770000	0.00113803	0.00108899
A01	18680001	18780000	0.00119363	0.00116344
A01	18690001	18790000	0.00103517	0.00103862
A01	18700001	18800000	0.00108838	0.00103566
A01	18710001	18810000	0.0011464	0.0010433
A01	18720001	18820000	0.00104127	0.000910068
A01	18730001	18830000	0.00104298	0.000883145
A01	18740001	18840000	0.000870728	0.000682677
A01	18750001	18850000	0.000754795	0.000531846
A01	18760001	18860000	0.000613393	0.00039778
A01	18770001	18870000	0.000593401	0.000352345
A01	18780001	18880000	0.000563201	0.000290579
A01	18790001	18890000	0.000601215	0.000308058
A01	18800001	18900000	0.000582506	0.000298531
A01	18810001	18910000	0.000547693	0.000299584
A01	18820001	18920000	0.000562928	0.000312174
A01	18830001	18930000	0.000555519	0.000322339
A01	18840001	18940000	0.00054401	0.000332029
A01	18850001	18950000	0.000486549	0.000313394
A01	18860001	18960000	0.000468332	0.000295545
A01	18870001	18970000	0.000448578	0.00028433
A01	18880001	18980000	0.000360733	0.000238307
A01	18890001	18990000	0.000280307	0.00017703
A01	18900001	19000000	0.000242555	0.000203349
A01	18910001	19010000	0.000230369	0.000214299
A01	18920001	19020000	0.000277961	0.000268312
A01	18930001	19030000	0.000282698	0.000268525
A01	18940001	19040000	0.000269001	0.000265733
A01	18950001	19050000	0.00032121	0.000275578
A01	18960001	19060000	0.000386178	0.000290965
A01	18970001	19070000	0.000427144	0.000312187
A01	18980001	19080000	0.000459194	0.000301231
A01	18990001	19090000	0.000491268	0.000322088
A01	19000001	19100000	0.000556017	0.000322725
A01	19010001	19110000	0.000695444	0.000341632
A01	19020001	19120000	0.000712539	0.000327779
A01	19030001	19130000	0.000774622	0.000317402
A01	19040001	19140000	0.000821568	0.00030782
A01	19050001	19150000	0.000886799	0.000271481
A01	19060001	19160000	0.0008892	0.000241831
A01	19070001	19170000	0.000878352	0.000205294
A01	19080001	19180000	0.000938618	0.000186606
A01	19090001	19190000	0.000928997	0.000144435
A01	19100001	19200000	0.000898697	0.000117114
A01	19110001	19210000	0.000900261	8.98498e-05
A01	19120001	19220000	0.000867293	3.9004e-05
A01	19130001	19230000	0.00077277	2.84243e-05
A01	19140001	19240000	0.000783567	2.92138e-05
A01	19150001	19250000	0.000650759	2.395e-05
A01	19160001	19260000	0.000675919	2.395e-05
A01	19170001	19270000	0.000684703	2.8582e-05
A01	19180001	19280000	0.000709715	2.92137e-05
A01	19190001	19290000	0.000746788	5.23749e-05
A01	19200001	19300000	0.000720378	7.08514e-05
A01	19210001	19310000	0.000588876	8.92203e-05
A01	19220001	19320000	0.000579799	0.000119647
A01	19230001	19330000	0.000634935	0.000147017
A01	19240001	19340000	0.00074609	0.000202871
A01	19250001	19350000	0.000835008	0.000323254
A01	19260001	19360000	0.000914522	0.000422685
A01	19270001	19370000	0.000947088	0.000512275
A01	19280001	19380000	0.000900422	0.000582229
A01	19290001	19390000	0.000936996	0.000668961
A01	19300001	19400000	0.000984015	0.000745471
A01	19310001	19410000	0.00109785	0.000821101
A01	19320001	19420000	0.00121766	0.000926396
A01	19330001	19430000	0.00120837	0.00093633
A01	19340001	19440000	0.00107368	0.000900804
A01	19350001	19450000	0.000989403	0.000797019
A01	19360001	19460000	0.000847901	0.000702632
A01	19370001	19470000	0.000772029	0.000613433
A01	19380001	19480000	0.000726276	0.000588163
A01	19390001	19490000	0.000770796	0.000541969
A01	19400001	19500000	0.000772527	0.000494558
A01	19410001	19510000	0.000697487	0.000445157
A01	19420001	19520000	0.000550273	0.000347898
A01	19430001	19530000	0.000503472	0.0003343
A01	19440001	19540000	0.000497942	0.000395115
A01	19450001	19550000	0.000590336	0.000458429
A01	19460001	19560000	0.00069829	0.000586512
A01	19470001	19570000	0.00079936	0.000657738
A01	19480001	19580000	0.000866117	0.000727111
A01	19490001	19590000	0.000762362	0.000739751
A01	19500001	19600000	0.000749439	0.000742061
A01	19510001	19610000	0.000696304	0.000692037
A01	19520001	19620000	0.000715246	0.000682189
A01	19530001	19630000	0.000759293	0.000691164
A01	19540001	19640000	0.000855075	0.000676465
A01	19550001	19650000	0.000848619	0.00067608
A01	19560001	19660000	0.000769715	0.000582445
A01	19570001	19670000	0.000721111	0.000533415
A01	19580001	19680000	0.00066677	0.000496328
A01	19590001	19690000	0.000725153	0.000479755
A01	19600001	19700000	0.000731086	0.000486085
A01	19610001	19710000	0.000795346	0.00052913
A01	19620001	19720000	0.00077253	0.000495449
A01	19630001	19730000	0.000754928	0.00046925
A01	19640001	19740000	0.000687451	0.000413739
A01	19650001	19750000	0.000691941	0.000402616
A01	19660001	19760000	0.000764464	0.000439518
A01	19670001	19770000	0.000748586	0.000442132
A01	19680001	19780000	0.000740799	0.000447038
A01	19690001	19790000	0.000726465	0.000470211
A01	19700001	19800000	0.000726421	0.000467576
A01	19710001	19810000	0.000706836	0.000471353
A01	19720001	19820000	0.000746871	0.000515545
A01	19730001	19830000	0.000820944	0.000603041
A01	19740001	19840000	0.000896261	0.000722739
A01	19750001	19850000	0.000813515	0.000669321
A01	19760001	19860000	0.000750082	0.000676821
A01	19770001	19870000	0.000750725	0.000688459
A01	19780001	19880000	0.000749633	0.000658548
A01	19790001	19890000	0.000702424	0.000633941
A01	19800001	19900000	0.000651498	0.000607546
A01	19810001	19910000	0.000675117	0.000708703
A01	19820001	19920000	0.000660225	0.000755793
A01	19830001	19930000	0.000612477	0.000777382
A01	19840001	19940000	0.000521265	0.000704457
A01	19850001	19950000	0.000535186	0.000757708
A01	19860001	19960000	0.000492768	0.000733923
A01	19870001	19970000	0.000493073	0.000835616
A01	19880001	19980000	0.000469106	0.000809771
A01	19890001	19990000	0.000450256	0.000778022
A01	19900001	20000000	0.000457676	0.000783331
A01	19910001	20010000	0.000411325	0.000647072
A01	19920001	20020000	0.000402285	0.00058456
A01	19930001	20030000	0.000410059	0.000510314
A01	19940001	20040000	0.000476181	0.00052762
A01	19950001	20050000	0.000576944	0.000561979
A01	19960001	20060000	0.000598756	0.000528372
A01	19970001	20070000	0.000623617	0.000414765
[truncated: 23,723 more rows]
