# Supplementary material for: Whole-genome resequencing reveals Brassica napus origin and genetic loci involved in its improvement
Source: Nat Commun. 2019 Mar 11;10:1154. doi: 10.1038/s41467-019-09134-9 (PMC6411957; doi:10.1038/s41467-019-09134-9)
Supplement: Supplementary file 13 — Supplementary Data 9 [file 41467_2019_9134_MOESM13_ESM.xlsx]

## Sheet: Supplementary Data 9
Supplementary Data 9 Average nucleotide-diversity in sliding windows between CA and CL
Chromosome	Bin start position (bp)	Bin end position (bp)	π in the CA	π in the CL
C01	1	100000	0.00033018	0.00021368
C01	10001	110000	0.000398921	0.000236139
C01	20001	120000	0.000513653	0.00029294
C01	30001	130000	0.000665945	0.000357843
C01	40001	140000	0.000896472	0.000508872
C01	50001	150000	0.00104521	0.000557182
C01	60001	160000	0.00103031	0.000539387
C01	70001	170000	0.00097765	0.000511317
C01	80001	180000	0.000964097	0.000498978
C01	90001	190000	0.00103669	0.000548133
C01	100001	200000	0.00108008	0.000602853
C01	110001	210000	0.00111481	0.000698625
C01	120001	220000	0.00105865	0.000695483
C01	130001	230000	0.000973917	0.000721103
C01	140001	240000	0.000834794	0.000628488
C01	150001	250000	0.000845001	0.000698845
C01	160001	260000	0.000923368	0.0007594
C01	170001	270000	0.00106375	0.000862825
C01	180001	280000	0.00117219	0.000958918
C01	190001	290000	0.00109421	0.000918602
C01	200001	300000	0.00105638	0.000871006
C01	210001	310000	0.00110164	0.00084191
C01	220001	320000	0.00160662	0.0011446
C01	230001	330000	0.00175425	0.00120951
C01	240001	340000	0.00179617	0.00124181
C01	250001	350000	0.00183571	0.0012504
C01	260001	360000	0.00185618	0.00125979
C01	270001	370000	0.00188108	0.00126127
C01	280001	380000	0.00197167	0.00130138
C01	290001	390000	0.00202758	0.00134431
C01	300001	400000	0.00198915	0.00133992
C01	310001	410000	0.00194328	0.00127978
C01	320001	420000	0.00148314	0.00101873
C01	330001	430000	0.00138184	0.000957558
C01	340001	440000	0.00137622	0.000913774
C01	350001	450000	0.00131906	0.000891033
C01	360001	460000	0.00141197	0.000955147
C01	370001	470000	0.00141136	0.000999023
C01	380001	480000	0.0014541	0.00105302
C01	390001	490000	0.00152402	0.00109346
C01	400001	500000	0.00159765	0.0011325
C01	410001	510000	0.00161321	0.00119148
C01	420001	520000	0.00153476	0.00112409
C01	430001	530000	0.00146103	0.00107639
C01	440001	540000	0.00130132	0.00100963
C01	450001	550000	0.0011766	0.000956327
C01	460001	560000	0.00101533	0.000854607
C01	470001	570000	0.00101474	0.000811932
C01	480001	580000	0.000857273	0.000654129
C01	490001	590000	0.000801469	0.000569782
C01	500001	600000	0.000784822	0.000529852
C01	510001	610000	0.000675983	0.000441916
C01	520001	620000	0.000696758	0.000447846
C01	530001	630000	0.000677958	0.000423343
C01	540001	640000	0.000730639	0.000463146
C01	550001	650000	0.000732655	0.000419614
C01	560001	660000	0.000703414	0.00039569
C01	570001	670000	0.000560797	0.000306861
C01	580001	680000	0.000497779	0.00029634
C01	590001	690000	0.000434171	0.000309212
C01	600001	700000	0.000492553	0.000303059
C01	610001	710000	0.000619185	0.000428184
C01	620001	720000	0.000706411	0.000540375
C01	630001	730000	0.000774531	0.000632016
C01	640001	740000	0.000858147	0.000797852
C01	650001	750000	0.000967691	0.000916893
C01	660001	760000	0.0010849	0.00107592
C01	670001	770000	0.00115693	0.00109046
C01	680001	780000	0.00126508	0.00116618
C01	690001	790000	0.00141421	0.00125207
C01	700001	800000	0.00142196	0.00136052
C01	710001	810000	0.00139331	0.00131419
C01	720001	820000	0.00126164	0.00119265
C01	730001	830000	0.00119956	0.00111694
C01	740001	840000	0.00113432	0.00096997
C01	750001	850000	0.00101893	0.000855519
C01	760001	860000	0.00100483	0.000746422
C01	770001	870000	0.00115784	0.000737859
C01	780001	880000	0.00115696	0.000652567
C01	790001	890000	0.00102405	0.000533191
C01	800001	900000	0.00100694	0.00047192
C01	810001	910000	0.000997509	0.000467652
C01	820001	920000	0.00106462	0.000494975
C01	830001	930000	0.00115073	0.000543259
C01	840001	940000	0.00121005	0.000586022
C01	850001	950000	0.00126506	0.000637163
C01	860001	960000	0.0013854	0.000710701
C01	870001	970000	0.00129662	0.000790176
C01	880001	980000	0.00131632	0.000832586
C01	890001	990000	0.00136019	0.000921619
C01	900001	1000000	0.0013366	0.000895382
C01	910001	1010000	0.00136443	0.000959733
C01	920001	1020000	0.00143892	0.00104171
C01	930001	1030000	0.00133595	0.000958487
C01	940001	1040000	0.0013353	0.000914643
C01	950001	1050000	0.00139492	0.000952397
C01	960001	1060000	0.00134434	0.000939971
C01	970001	1070000	0.00136658	0.000919097
C01	980001	1080000	0.00138856	0.000924736
C01	990001	1090000	0.00133833	0.000888362
C01	1000001	1100000	0.00134643	0.00095421
C01	1010001	1110000	0.00130528	0.000890623
C01	1020001	1120000	0.00135063	0.000880952
C01	1030001	1130000	0.00140906	0.000979406
C01	1040001	1140000	0.00136184	0.000974999
C01	1050001	1150000	0.00132224	0.000965121
C01	1060001	1160000	0.0013054	0.00102323
C01	1070001	1170000	0.00119701	0.00101743
C01	1080001	1180000	0.00105665	0.000994199
C01	1090001	1190000	0.00107853	0.000983107
C01	1100001	1200000	0.00103452	0.000909585
C01	1110001	1210000	0.0011194	0.000924584
C01	1120001	1220000	0.000942693	0.000811794
C01	1130001	1230000	0.000883185	0.000705197
C01	1140001	1240000	0.000892911	0.000723845
C01	1150001	1250000	0.000823348	0.00067195
C01	1160001	1260000	0.000723871	0.000613052
C01	1170001	1270000	0.000719096	0.000594871
C01	1180001	1280000	0.000838491	0.000676182
C01	1190001	1290000	0.000867844	0.000718448
C01	1200001	1300000	0.00094932	0.000796877
C01	1210001	1310000	0.000890504	0.000759051
C01	1220001	1320000	0.00107883	0.000844652
C01	1230001	1330000	0.00119312	0.000892773
C01	1240001	1340000	0.00122809	0.000907586
C01	1250001	1350000	0.0012681	0.000913129
C01	1260001	1360000	0.00129749	0.000909005
C01	1270001	1370000	0.00133932	0.0009373
C01	1280001	1380000	0.00127317	0.000869821
C01	1290001	1390000	0.00121	0.000797391
C01	1300001	1400000	0.00106951	0.000737206
C01	1310001	1410000	0.00100892	0.000768312
C01	1320001	1420000	0.000854172	0.000836593
C01	1330001	1430000	0.00080007	0.000845961
C01	1340001	1440000	0.000874269	0.000975149
C01	1350001	1450000	0.000797299	0.000925367
C01	1360001	1460000	0.000692686	0.000817305
C01	1370001	1470000	0.000636982	0.000739193
C01	1380001	1480000	0.000554599	0.000688376
C01	1390001	1490000	0.000534261	0.000676839
C01	1400001	1500000	0.000544551	0.000620648
C01	1410001	1510000	0.000472137	0.000517636
C01	1420001	1520000	0.000432376	0.000355976
C01	1430001	1530000	0.000399625	0.000347998
C01	1440001	1540000	0.000290617	0.00024273
C01	1450001	1550000	0.000387876	0.000333392
C01	1460001	1560000	0.000477322	0.000435554
C01	1470001	1570000	0.000539347	0.000533518
C01	1480001	1580000	0.000759631	0.000698397
C01	1490001	1590000	0.000870676	0.000750192
C01	1500001	1600000	0.000892168	0.000800648
C01	1510001	1610000	0.000957424	0.000854369
C01	1520001	1620000	0.000987099	0.000893993
C01	1530001	1630000	0.000930019	0.000837545
C01	1540001	1640000	0.000930207	0.000842904
C01	1550001	1650000	0.000860319	0.000769825
C01	1560001	1660000	0.000822884	0.000714941
C01	1570001	1670000	0.000878144	0.000734289
C01	1580001	1680000	0.000772843	0.000603165
C01	1590001	1690000	0.000756586	0.000655103
C01	1600001	1700000	0.000810505	0.000698988
C01	1610001	1710000	0.000931377	0.000764414
C01	1620001	1720000	0.000952073	0.000727719
C01	1630001	1730000	0.00115524	0.000855876
C01	1640001	1740000	0.00124945	0.00084389
C01	1650001	1750000	0.00141656	0.000931051
C01	1660001	1760000	0.00137349	0.000876163
C01	1670001	1770000	0.00120864	0.00075734
C01	1680001	1780000	0.0010956	0.000725643
C01	1690001	1790000	0.000998737	0.000627206
C01	1700001	1800000	0.000914755	0.000536092
C01	1710001	1810000	0.000763697	0.000466754
C01	1720001	1820000	0.000726192	0.000473337
C01	1730001	1830000	0.000642817	0.000446825
C01	1740001	1840000	0.000624404	0.000446356
C01	1750001	1850000	0.000463203	0.000364089
C01	1760001	1860000	0.000513824	0.000392862
C01	1770001	1870000	0.000554677	0.000398209
C01	1780001	1880000	0.000594081	0.000431036
C01	1790001	1890000	0.000731435	0.000556579
C01	1800001	1900000	0.000844943	0.000657051
C01	1810001	1910000	0.000875226	0.000646232
C01	1820001	1920000	0.000937385	0.000716114
C01	1830001	1930000	0.000981375	0.000663295
C01	1840001	1940000	0.000944397	0.000576236
C01	1850001	1950000	0.000938025	0.000577477
C01	1860001	1960000	0.000978294	0.000555298
C01	1870001	1970000	0.000967167	0.000556713
C01	1880001	1980000	0.00104301	0.000550929
C01	1890001	1990000	0.00103903	0.000515817
C01	1900001	2000000	0.00110128	0.000542685
C01	1910001	2010000	0.00108895	0.000572768
C01	1920001	2020000	0.00114276	0.00065742
C01	1930001	2030000	0.00108705	0.000750612
C01	1940001	2040000	0.00103977	0.000797408
C01	1950001	2050000	0.00103362	0.000787533
C01	1960001	2060000	0.00095199	0.000790874
C01	1970001	2070000	0.000967286	0.000843592
C01	1980001	2080000	0.00100783	0.00096492
C01	1990001	2090000	0.00107992	0.00103693
C01	2000001	2100000	0.00101785	0.000962719
C01	2010001	2110000	0.00107295	0.000972361
C01	2020001	2120000	0.000978454	0.000844215
C01	2030001	2130000	0.000942673	0.000758547
C01	2040001	2140000	0.00106788	0.000860755
C01	2050001	2150000	0.00117216	0.000946237
C01	2060001	2160000	0.00122718	0.00100043
C01	2070001	2170000	0.00124733	0.00101901
C01	2080001	2180000	0.00112574	0.000985809
C01	2090001	2190000	0.000955801	0.000895698
C01	2100001	2200000	0.000864066	0.000882005
C01	2110001	2210000	0.000800084	0.00081107
C01	2120001	2220000	0.000929001	0.000814413
C01	2130001	2230000	0.00097722	0.000825023
C01	2140001	2240000	0.000936149	0.000755714
C01	2150001	2250000	0.000977657	0.000688586
C01	2160001	2260000	0.00112514	0.000812672
C01	2170001	2270000	0.00116081	0.00082134
C01	2180001	2280000	0.00119275	0.000764899
C01	2190001	2290000	0.00126733	0.000707607
C01	2200001	2300000	0.00141807	0.000779268
C01	2210001	2310000	0.00143528	0.000808255
C01	2220001	2320000	0.00133482	0.00078359
C01	2230001	2330000	0.00122421	0.000722245
C01	2240001	2340000	0.00106023	0.000630998
C01	2250001	2350000	0.000899073	0.00058459
C01	2260001	2360000	0.000691331	0.000394983
C01	2270001	2370000	0.000603825	0.000312306
C01	2280001	2380000	0.000632134	0.000346352
C01	2290001	2390000	0.000624154	0.000357098
C01	2300001	2400000	0.000517824	0.000240702
C01	2310001	2410000	0.000480978	0.00020865
C01	2320001	2420000	0.000450038	0.00025032
C01	2330001	2430000	0.000452797	0.000242269
C01	2340001	2440000	0.000551459	0.000248153
C01	2350001	2450000	0.000572689	0.000261697
C01	2360001	2460000	0.00062594	0.000267833
C01	2370001	2470000	0.00060929	0.000266758
C01	2380001	2480000	0.000512116	0.000171929
C01	2390001	2490000	0.000440144	0.000151949
C01	2400001	2500000	0.000390268	0.000175085
C01	2410001	2510000	0.000365953	0.000170434
C01	2420001	2520000	0.000331819	0.000130339
C01	2430001	2530000	0.000412798	0.000234414
C01	2440001	2540000	0.000422826	0.000354328
C01	2450001	2550000	0.000424096	0.000366149
C01	2460001	2560000	0.00052021	0.000476076
C01	2470001	2570000	0.000648044	0.000588843
C01	2480001	2580000	0.00069753	0.000640459
C01	2490001	2590000	0.000736197	0.000715023
C01	2500001	2600000	0.000749838	0.000725021
C01	2510001	2610000	0.000814282	0.000735769
C01	2520001	2620000	0.000862731	0.000719762
C01	2530001	2630000	0.000797549	0.000634685
C01	2540001	2640000	0.000699107	0.000563057
C01	2550001	2650000	0.000669585	0.000566
C01	2560001	2660000	0.00056749	0.000536937
C01	2570001	2670000	0.000479319	0.000446635
C01	2580001	2680000	0.000441753	0.00041787
C01	2590001	2690000	0.000425121	0.000339127
C01	2600001	2700000	0.000439702	0.00033373
C01	2610001	2710000	0.000427113	0.000346337
C01	2620001	2720000	0.00042238	0.000414028
C01	2630001	2730000	0.000417839	0.000404158
C01	2640001	2740000	0.000423518	0.000361078
C01	2650001	2750000	0.000528097	0.000479486
C01	2660001	2760000	0.000563414	0.000463831
C01	2670001	2770000	0.000537367	0.000433611
C01	2680001	2780000	0.000620887	0.00048019
C01	2690001	2790000	0.000640861	0.00049206
C01	2700001	2800000	0.000631071	0.000620332
C01	2710001	2810000	0.00061073	0.00064602
C01	2720001	2820000	0.000565132	0.000580448
C01	2730001	2830000	0.000549982	0.000598829
C01	2740001	2840000	0.000668664	0.000723705
C01	2750001	2850000	0.000634879	0.000616519
C01	2760001	2860000	0.000622062	0.00057848
C01	2770001	2870000	0.000762307	0.000623862
C01	2780001	2880000	0.000698721	0.000583947
C01	2790001	2890000	0.000735867	0.000645714
C01	2800001	2900000	0.000831637	0.000563566
C01	2810001	2910000	0.000928758	0.000571203
C01	2820001	2920000	0.000993198	0.000569359
C01	2830001	2930000	0.00109482	0.000558985
C01	2840001	2940000	0.00105949	0.000435224
C01	2850001	2950000	0.00108707	0.000403658
C01	2860001	2960000	0.0011319	0.000459318
C01	2870001	2970000	0.00106881	0.000426392
C01	2880001	2980000	0.00120748	0.000429923
C01	2890001	2990000	0.00128016	0.000396062
C01	2900001	3000000	0.00114827	0.000320005
C01	2910001	3010000	0.0010548	0.000303943
C01	2920001	3020000	0.00101768	0.000306351
C01	2930001	3030000	0.000910949	0.000298485
C01	2940001	3040000	0.000811028	0.000301848
C01	2950001	3050000	0.000721442	0.00031086
C01	2960001	3060000	0.000691966	0.000266557
C01	2970001	3070000	0.000705587	0.00031476
C01	2980001	3080000	0.00058759	0.000321979
C01	2990001	3090000	0.000401571	0.000274993
C01	3000001	3100000	0.000497419	0.000367281
C01	3010001	3110000	0.000480939	0.000355751
C01	3020001	3120000	0.000477065	0.000381325
C01	3030001	3130000	0.000505273	0.000381904
C01	3040001	3140000	0.000674774	0.000502507
C01	3050001	3150000	0.000721529	0.000609069
C01	3060001	3160000	0.000786362	0.00066436
C01	3070001	3170000	0.000732049	0.000639592
C01	3080001	3180000	0.000800051	0.000722765
C01	3090001	3190000	0.000950864	0.000882847
C01	3100001	3200000	0.000908287	0.000864742
C01	3110001	3210000	0.000970917	0.000899148
C01	3120001	3220000	0.00102526	0.000976515
C01	3130001	3230000	0.00114051	0.00105677
C01	3140001	3240000	0.000970507	0.000916286
C01	3150001	3250000	0.000922464	0.000797125
C01	3160001	3260000	0.000825293	0.000756736
C01	3170001	3270000	0.00103232	0.000808566
C01	3180001	3280000	0.000997464	0.000758058
C01	3190001	3290000	0.000887838	0.00059979
C01	3200001	3300000	0.00096107	0.000562234
C01	3210001	3310000	0.000967707	0.000571316
C01	3220001	3320000	0.000922259	0.000560905
C01	3230001	3330000	0.000960057	0.000565492
C01	3240001	3340000	0.00102852	0.000602638
C01	3250001	3350000	0.00116051	0.000676567
C01	3260001	3360000	0.00130345	0.000782852
C01	3270001	3370000	0.0012675	0.000925972
C01	3280001	3380000	0.00134493	0.000994739
C01	3290001	3390000	0.00142908	0.00109437
C01	3300001	3400000	0.00135225	0.00110213
C01	3310001	3410000	0.00148138	0.00119944
C01	3320001	3420000	0.00159959	0.00126344
C01	3330001	3430000	0.00151371	0.0012562
C01	3340001	3440000	0.00149693	0.00127713
C01	3350001	3450000	0.00136536	0.00122125
C01	3360001	3460000	0.00130312	0.00118223
C01	3370001	3470000	0.00120185	0.00104341
C01	3380001	3480000	0.00116878	0.000976528
C01	3390001	3490000	0.00108558	0.00091864
C01	3400001	3500000	0.00104461	0.000900438
C01	3410001	3510000	0.000900992	0.000787713
C01	3420001	3520000	0.000795673	0.000651277
C01	3430001	3530000	0.00070908	0.000580354
C01	3440001	3540000	0.000733261	0.00057324
C01	3450001	3550000	0.00076706	0.000583345
C01	3460001	3560000	0.000821299	0.000549208
C01	3470001	3570000	0.000905983	0.000543669
C01	3480001	3580000	0.000902621	0.000549371
C01	3490001	3590000	0.000926667	0.000562707
C01	3500001	3600000	0.000959398	0.000599041
C01	3510001	3610000	0.000971421	0.000631204
C01	3520001	3620000	0.00101659	0.00066646
C01	3530001	3630000	0.00103063	0.00067343
C01	3540001	3640000	0.00104536	0.000752507
C01	3550001	3650000	0.00115311	0.000925518
C01	3560001	3660000	0.00106419	0.000941833
C01	3570001	3670000	0.00101859	0.000960675
C01	3580001	3680000	0.00102229	0.000934385
C01	3590001	3690000	0.0010887	0.00100907
C01	3600001	3700000	0.00112331	0.00104476
C01	3610001	3710000	0.00118522	0.00114968
C01	3620001	3720000	0.00124174	0.00123131
C01	3630001	3730000	0.00125138	0.00124044
C01	3640001	3740000	0.00116651	0.00111861
C01	3650001	3750000	0.00113129	0.00103289
C01	3660001	3760000	0.00103635	0.000937115
C01	3670001	3770000	0.00111625	0.00105237
C01	3680001	3780000	0.00109351	0.00112716
C01	3690001	3790000	0.00118906	0.00126536
C01	3700001	3800000	0.00124264	0.00130698
C01	3710001	3810000	0.00119058	0.00118001
C01	3720001	3820000	0.00122809	0.00113962
C01	3730001	3830000	0.00123171	0.00113216
C01	3740001	3840000	0.0012256	0.00112454
C01	3750001	3850000	0.00111535	0.000998943
C01	3760001	3860000	0.00111985	0.000988109
C01	3770001	3870000	0.00094017	0.000817585
C01	3780001	3880000	0.00085634	0.00076058
C01	3790001	3890000	0.000636964	0.000494698
C01	3800001	3900000	0.000555786	0.000420452
C01	3810001	3910000	0.000491764	0.000411815
C01	3820001	3920000	0.000342445	0.000376465
C01	3830001	3930000	0.000448538	0.000429847
C01	3840001	3940000	0.000508199	0.000503685
C01	3850001	3950000	0.000623747	0.000596819
C01	3860001	3960000	0.000890495	0.000745242
C01	3870001	3970000	0.0010861	0.000895812
C01	3880001	3980000	0.0011811	0.000942651
C01	3890001	3990000	0.00139514	0.000981009
C01	3900001	4000000	0.00133337	0.000913598
C01	3910001	4010000	0.00130217	0.000855469
C01	3920001	4020000	0.00132854	0.00079505
C01	3930001	4030000	0.00138326	0.000908441
C01	3940001	4040000	0.00151048	0.00101003
C01	3950001	4050000	0.00152429	0.000996823
C01	3960001	4060000	0.00132584	0.000896861
C01	3970001	4070000	0.00123464	0.000839245
C01	3980001	4080000	0.00115017	0.000747911
C01	3990001	4090000	0.00101134	0.000779924
C01	4000001	4100000	0.001148	0.000916271
C01	4010001	4110000	0.00118813	0.000946822
C01	4020001	4120000	0.00111932	0.000932151
C01	4030001	4130000	0.000913617	0.000736015
C01	4040001	4140000	0.000724656	0.00055829
C01	4050001	4150000	0.000639099	0.000527227
C01	4060001	4160000	0.000733618	0.000688528
C01	4070001	4170000	0.000692451	0.000662504
C01	4080001	4180000	0.000848718	0.000757318
C01	4090001	4190000	0.00081365	0.000727086
C01	4100001	4200000	0.000706	0.000596152
C01	4110001	4210000	0.000681704	0.000572203
C01	4120001	4220000	0.00069941	0.000591227
C01	4130001	4230000	0.000738645	0.000634327
C01	4140001	4240000	0.000747237	0.000653466
C01	4150001	4250000	0.000851709	0.000748358
C01	4160001	4260000	0.000679526	0.000538998
C01	4170001	4270000	0.000624869	0.000481066
C01	4180001	4280000	0.000589952	0.000442589
C01	4190001	4290000	0.000572584	0.000442802
C01	4200001	4300000	0.000540995	0.000455219
C01	4210001	4310000	0.000598532	0.000539952
C01	4220001	4320000	0.000670403	0.000623982
C01	4230001	4330000	0.000687695	0.000633708
C01	4240001	4340000	0.0007013	0.000638411
C01	4250001	4350000	0.000550379	0.000529257
C01	4260001	4360000	0.000585866	0.000590958
C01	4270001	4370000	0.000514731	0.0005301
C01	4280001	4380000	0.000393635	0.000489605
C01	4290001	4390000	0.000393656	0.000470178
C01	4300001	4400000	0.000417974	0.000474277
C01	4310001	4410000	0.000377003	0.000402278
C01	4320001	4420000	0.000300237	0.000305956
C01	4330001	4430000	0.000243685	0.000253139
C01	4340001	4440000	0.000223917	0.0002338
C01	4350001	4450000	0.000236461	0.000224789
C01	4360001	4460000	0.000188157	0.000155829
C01	4370001	4470000	0.000203598	0.000178983
C01	4380001	4480000	0.000169484	0.000136762
C01	4390001	4490000	0.000161365	0.00012104
C01	4400001	4500000	0.0001259	9.71858e-05
C01	4410001	4510000	9.6565e-05	8.29027e-05
C01	4420001	4520000	0.00020069	9.41088e-05
C01	4430001	4530000	0.000481668	0.000162427
C01	4440001	4540000	0.00073745	0.000284538
C01	4450001	4550000	0.000741462	0.000269886
C01	4460001	4560000	0.000989234	0.000370345
C01	4470001	4570000	0.000981911	0.000349178
C01	4480001	4580000	0.00102095	0.000360504
C01	4490001	4590000	0.00130192	0.000605639
C01	4500001	4600000	0.00146649	0.000891141
C01	4510001	4610000	0.00150519	0.00101899
C01	4520001	4620000	0.0014564	0.00118685
C01	4530001	4630000	0.00123954	0.00124367
C01	4540001	4640000	0.00109184	0.00127968
C01	4550001	4650000	0.0011382	0.00143288
C01	4560001	4660000	0.000943667	0.0014747
C01	4570001	4670000	0.000985755	0.00156431
C01	4580001	4680000	0.000976056	0.0015731
C01	4590001	4690000	0.000703501	0.00135805
C01	4600001	4700000	0.000545473	0.0010833
C01	4610001	4710000	0.000520655	0.000960849
C01	4620001	4720000	0.000454629	0.000779599
C01	4630001	4730000	0.000436497	0.000760983
C01	4640001	4740000	0.000357402	0.000688546
C01	4650001	4750000	0.000306441	0.00054798
C01	4660001	4760000	0.000305035	0.000451152
C01	4670001	4770000	0.000443417	0.00050606
C01	4680001	4780000	0.000469073	0.000553301
C01	4690001	4790000	0.000439662	0.000514985
C01	4700001	4800000	0.000496465	0.000556303
C01	4710001	4810000	0.000561245	0.00055961
C01	4720001	4820000	0.000687776	0.000606281
C01	4730001	4830000	0.000697525	0.000510447
C01	4740001	4840000	0.000866422	0.000454064
C01	4750001	4850000	0.00112433	0.000469696
C01	4760001	4860000	0.00123161	0.000466281
C01	4770001	4870000	0.0010433	0.000320114
C01	4780001	4880000	0.00101815	0.00025478
C01	4790001	4890000	0.00102934	0.000252102
C01	4800001	4900000	0.000969846	0.000204274
C01	4810001	4910000	0.000958185	0.000255491
C01	4820001	4920000	0.000835456	0.000210738
C01	4830001	4930000	0.000818546	0.000209661
C01	4840001	4940000	0.000617173	0.000175029
C01	4850001	4950000	0.000334845	0.000134161
C01	4860001	4960000	0.000183605	9.71727e-05
C01	4870001	4970000	0.00018332	9.68808e-05
C01	4880001	4980000	0.000308635	0.000171634
C01	4890001	4990000	0.000315178	0.000173756
C01	4900001	5000000	0.000386609	0.000187732
C01	4910001	5010000	0.000356008	0.000142118
C01	4920001	5020000	0.000372058	0.000156
C01	4930001	5030000	0.00041076	0.000173339
C01	4940001	5040000	0.000545977	0.000236632
C01	4950001	5050000	0.00058663	0.000244884
C01	4960001	5060000	0.000594874	0.00027449
C01	4970001	5070000	0.000595741	0.000278183
C01	4980001	5080000	0.000564515	0.000289862
C01	4990001	5090000	0.000586135	0.000296259
C01	5000001	5100000	0.000602108	0.000333543
C01	5010001	5110000	0.000577197	0.00032334
C01	5020001	5120000	0.000556712	0.000305554
C01	5030001	5130000	0.000488845	0.00029888
C01	5040001	5140000	0.000361433	0.000274018
C01	5050001	5150000	0.000325406	0.000272303
C01	5060001	5160000	0.000323042	0.000244152
C01	5070001	5170000	0.000337268	0.000250582
C01	5080001	5180000	0.000258775	0.000190735
C01	5090001	5190000	0.000225907	0.000187887
C01	5100001	5200000	0.000135628	0.000132688
C01	5110001	5210000	0.000127858	0.000131427
C01	5120001	5220000	0.000139028	0.000155381
C01	5130001	5230000	0.000150983	0.00015318
C01	5140001	5240000	0.000143382	0.000116501
C01	5150001	5250000	0.000158524	0.000115402
C01	5160001	5260000	0.000177643	0.000118564
C01	5170001	5270000	0.000211888	0.000129073
C01	5180001	5280000	0.000292782	0.000147926
C01	5190001	5290000	0.000385303	0.000189686
C01	5200001	5300000	0.000398146	0.000195594
C01	5210001	5310000	0.000417525	0.000199061
C01	5220001	5320000	0.000466747	0.000209939
C01	5230001	5330000	0.000488506	0.000201778
C01	5240001	5340000	0.000534094	0.000219567
C01	5250001	5350000	0.000633492	0.000258356
C01	5260001	5360000	0.000735556	0.000279232
C01	5270001	5370000	0.00086952	0.000357099
C01	5280001	5380000	0.00074478	0.000310248
C01	5290001	5390000	0.000707208	0.000281236
C01	5300001	5400000	0.000824838	0.00039085
C01	5310001	5410000	0.000911884	0.000477429
C01	5320001	5420000	0.00101746	0.000576619
C01	5330001	5430000	0.00110319	0.000613196
C01	5340001	5440000	0.00129121	0.000638935
C01	5350001	5450000	0.0013422	0.000623578
C01	5360001	5460000	0.00133669	0.000754701
C01	5370001	5470000	0.00126337	0.000764602
C01	5380001	5480000	0.00134229	0.000898839
C01	5390001	5490000	0.00130177	0.000893574
C01	5400001	5500000	0.00118729	0.000803305
C01	5410001	5510000	0.00109985	0.000757827
C01	5420001	5520000	0.000955059	0.000665602
C01	5430001	5530000	0.00084474	0.000625014
C01	5440001	5540000	0.000623729	0.000621221
C01	5450001	5550000	0.000493703	0.000601185
C01	5460001	5560000	0.000377286	0.000445193
C01	5470001	5570000	0.000372917	0.000453744
C01	5480001	5580000	0.00039588	0.000373641
C01	5490001	5590000	0.000524779	0.00044134
C01	5500001	5600000	0.000616213	0.000429587
C01	5510001	5610000	0.000655304	0.000391264
C01	5520001	5620000	0.00067073	0.000354696
C01	5530001	5630000	0.000679052	0.000355491
C01	5540001	5640000	0.000792844	0.000365877
C01	5550001	5650000	0.000883091	0.000436592
C01	5560001	5660000	0.00102304	0.00054919
C01	5570001	5670000	0.000965191	0.000458167
C01	5580001	5680000	0.00105396	0.000576469
C01	5590001	5690000	0.00102951	0.000629902
C01	5600001	5700000	0.00108467	0.000810088
C01	5610001	5710000	0.00116896	0.000911202
C01	5620001	5720000	0.00134821	0.0010067
C01	5630001	5730000	0.00135769	0.00105464
C01	5640001	5740000	0.00148125	0.00108733
C01	5650001	5750000	0.00147508	0.00105268
C01	5660001	5760000	0.00133957	0.000939267
C01	5670001	5770000	0.0014624	0.00095222
C01	5680001	5780000	0.00138753	0.000809693
C01	5690001	5790000	0.00142836	0.000744908
C01	5700001	5800000	0.00136763	0.000622297
C01	5710001	5810000	0.00131973	0.000537619
C01	5720001	5820000	0.00121999	0.000487261
C01	5730001	5830000	0.00130048	0.000467644
C01	5740001	5840000	0.00114399	0.000405419
C01	5750001	5850000	0.0010681	0.00039993
C01	5760001	5860000	0.00114485	0.000455535
C01	5770001	5870000	0.00102615	0.00044225
C01	5780001	5880000	0.00105005	0.000456053
C01	5790001	5890000	0.00100632	0.000454259
C01	5800001	5900000	0.00101454	0.000440803
C01	5810001	5910000	0.00114075	0.000489893
C01	5820001	5920000	0.0011917	0.000555008
C01	5830001	5930000	0.00119139	0.00060586
C01	5840001	5940000	0.00113808	0.000617297
C01	5850001	5950000	0.00118382	0.000646733
C01	5860001	5960000	0.00115838	0.000636562
C01	5870001	5970000	0.00114042	0.000636939
C01	5880001	5980000	0.00108053	0.000649769
C01	5890001	5990000	0.000984788	0.000600439
C01	5900001	6000000	0.000891087	0.000546473
C01	5910001	6010000	0.000754902	0.000519943
C01	5920001	6020000	0.000733259	0.000523381
C01	5930001	6030000	0.000633818	0.000450835
C01	5940001	6040000	0.00065756	0.000460624
C01	5950001	6050000	0.000591205	0.000408535
C01	5960001	6060000	0.000628353	0.000443859
C01	5970001	6070000	0.000678805	0.000475269
C01	5980001	6080000	0.000670313	0.000466524
C01	5990001	6090000	0.000670439	0.000451336
C01	6000001	6100000	0.000742711	0.000481695
C01	6010001	6110000	0.000677407	0.000453799
C01	6020001	6120000	0.000598106	0.000365888
C01	6030001	6130000	0.000700666	0.000699503
C01	6040001	6140000	0.000709005	0.000709912
C01	6050001	6150000	0.000744202	0.000721502
C01	6060001	6160000	0.000690401	0.000730738
C01	6070001	6170000	0.000649117	0.000734769
C01	6080001	6180000	0.000691345	0.000782654
C01	6090001	6190000	0.000753396	0.000916883
C01	6100001	6200000	0.000722503	0.00100939
C01	6110001	6210000	0.000843912	0.00109347
C01	6120001	6220000	0.000915602	0.00115898
C01	6130001	6230000	0.00086311	0.000870483
C01	6140001	6240000	0.000898114	0.000885416
C01	6150001	6250000	0.000879281	0.000872666
C01	6160001	6260000	0.000854216	0.000789
C01	6170001	6270000	0.000817784	0.00072868
C01	6180001	6280000	0.000721198	0.000634648
C01	6190001	6290000	0.00071654	0.000543999
C01	6200001	6300000	0.000694617	0.000421154
C01	6210001	6310000	0.000611338	0.000337703
C01	6220001	6320000	0.000612726	0.000291741
C01	6230001	6330000	0.000680942	0.000282815
C01	6240001	6340000	0.000635332	0.000225699
C01	6250001	6350000	0.000797905	0.000418875
C01	6260001	6360000	0.000771863	0.000408941
C01	6270001	6370000	0.000790302	0.000424121
C01	6280001	6380000	0.000871332	0.000441504
C01	6290001	6390000	0.000839876	0.000476622
C01	6300001	6400000	0.000953903	0.000599577
C01	6310001	6410000	0.00104344	0.000735062
C01	6320001	6420000	0.00091284	0.000696112
C01	6330001	6430000	0.000944497	0.0008007
C01	6340001	6440000	0.001061	0.000958047
C01	6350001	6450000	0.000871517	0.000766942
C01	6360001	6460000	0.000953883	0.000815257
C01	6370001	6470000	0.000969263	0.000844261
C01	6380001	6480000	0.00092211	0.000901175
C01	6390001	6490000	0.000968352	0.000929603
C01	6400001	6500000	0.000835387	0.000817218
C01	6410001	6510000	0.000682269	0.00065756
C01	6420001	6520000	0.000739307	0.000720573
C01	6430001	6530000	0.000634286	0.000610275
C01	6440001	6540000	0.00053383	0.000454022
C01	6450001	6550000	0.000779164	0.000480714
C01	6460001	6560000	0.000794964	0.000486625
C01	6470001	6570000	0.000807015	0.000491163
C01	6480001	6580000	0.00088813	0.00053017
C01	6490001	6590000	0.000839666	0.000471267
C01	6500001	6600000	0.000969369	0.000559822
C01	6510001	6610000	0.00100225	0.000583728
C01	6520001	6620000	0.000952895	0.000512297
C01	6530001	6630000	0.000957775	0.000510069
C01	6540001	6640000	0.000906111	0.000498153
C01	6550001	6650000	0.000675203	0.000518991
C01	6560001	6660000	0.000651159	0.000505495
C01	6570001	6670000	0.000744795	0.000594963
C01	6580001	6680000	0.000648518	0.000491498
C01	6590001	6690000	0.000750696	0.000484426
C01	6600001	6700000	0.000665105	0.000440249
C01	6610001	6710000	0.000779046	0.000507937
C01	6620001	6720000	0.000876224	0.000531214
C01	6630001	6730000	0.000952198	0.000516812
C01	6640001	6740000	0.00101675	0.000536879
C01	6650001	6750000	0.000995776	0.000475281
C01	6660001	6760000	0.00103193	0.000468229
C01	6670001	6770000	0.000984731	0.000402196
C01	6680001	6780000	0.00103806	0.000473345
C01	6690001	6790000	0.000891885	0.000434942
C01	6700001	6800000	0.000889373	0.000417575
C01	6710001	6810000	0.000943003	0.000470929
C01	6720001	6820000	0.000908318	0.00051141
C01	6730001	6830000	0.000953075	0.000643409
C01	6740001	6840000	0.000985285	0.000706727
C01	6750001	6850000	0.00107064	0.00080003
C01	6760001	6860000	0.0010409	0.000845802
C01	6770001	6870000	0.00106999	0.000837624
C01	6780001	6880000	0.0010574	0.000789792
C01	6790001	6890000	0.00114129	0.000839745
C01	6800001	6900000	0.00119484	0.000943484
C01	6810001	6910000	0.00103455	0.000821698
C01	6820001	6920000	0.00108374	0.000797536
C01	6830001	6930000	0.000995716	0.000688802
C01	6840001	6940000	0.000913797	0.000632166
C01	6850001	6950000	0.000846317	0.000604314
C01	6860001	6960000	0.00082093	0.00070618
C01	6870001	6970000	0.000759466	0.000744306
C01	6880001	6980000	0.000702553	0.000751064
C01	6890001	6990000	0.000618122	0.000721734
C01	6900001	7000000	0.000505026	0.00058023
C01	6910001	7010000	0.000575261	0.000689649
C01	6920001	7020000	0.000509157	0.000685236
C01	6930001	7030000	0.000542639	0.000653806
C01	6940001	7040000	0.000672893	0.000676174
C01	6950001	7050000	0.00084907	0.000763293
C01	6960001	7060000	0.000920041	0.000739731
C01	6970001	7070000	0.000915	0.000733961
C01	6980001	7080000	0.000922391	0.000723985
C01	6990001	7090000	0.000955388	0.000767115
C01	7000001	7100000	0.000974689	0.000790634
C01	7010001	7110000	0.000900406	0.000701153
C01	7020001	7120000	0.000889087	0.000735002
C01	7030001	7130000	0.000769714	0.000720585
C01	7040001	7140000	0.000685126	0.000755646
C01	7050001	7150000	0.000649037	0.000726716
C01	7060001	7160000	0.000609181	0.000626774
C01	7070001	7170000	0.000591734	0.000565056
C01	7080001	7180000	0.000688195	0.000687472
C01	7090001	7190000	0.000827125	0.000794594
C01	7100001	7200000	0.000924289	0.000922592
C01	7110001	7210000	0.000919757	0.000900486
C01	7120001	7220000	0.000971625	0.000884544
C01	7130001	7230000	0.00104365	0.000955266
C01	7140001	7240000	0.00103006	0.0009792
C01	7150001	7250000	0.000887726	0.000891265
C01	7160001	7260000	0.000915433	0.000948531
C01	7170001	7270000	0.000985055	0.0010086
C01	7180001	7280000	0.000876892	0.000873336
C01	7190001	7290000	0.000748066	0.00077569
C01	7200001	7300000	0.000674603	0.000672015
C01	7210001	7310000	0.000724973	0.000753026
C01	7220001	7320000	0.000657332	0.000723968
C01	7230001	7330000	0.000641263	0.000704574
C01	7240001	7340000	0.000595915	0.000621053
C01	7250001	7350000	0.00072919	0.000704053
C01	7260001	7360000	0.000807604	0.000730853
C01	7270001	7370000	0.000739485	0.000652411
C01	7280001	7380000	0.000993896	0.000705674
C01	7290001	7390000	0.000959198	0.00063755
C01	7300001	7400000	0.00101569	0.000636328
C01	7310001	7410000	0.00109201	0.000639781
C01	7320001	7420000	0.00121628	0.000764555
C01	7330001	7430000	0.00127533	0.000896998
C01	7340001	7440000	0.00130547	0.000936328
C01	7350001	7450000	0.00121514	0.000863539
C01	7360001	7460000	0.00111611	0.000786476
C01	7370001	7470000	0.00107054	0.000769354
C01	7380001	7480000	0.000956109	0.000724811
C01	7390001	7490000	0.00106688	0.000749261
C01	7400001	7500000	0.00110364	0.000762584
C01	7410001	7510000	0.00111645	0.000671343
C01	7420001	7520000	0.00112443	0.000534628
C01	7430001	7530000	0.00110644	0.000384085
C01	7440001	7540000	0.00114232	0.000359607
C01	7450001	7550000	0.00113163	0.000330461
C01	7460001	7560000	0.00122796	0.000343476
C01	7470001	7570000	0.00130368	0.000418841
C01	7480001	7580000	0.00127743	0.000499884
C01	7490001	7590000	0.00130278	0.000515461
C01	7500001	7600000	0.00125731	0.000479399
C01	7510001	7610000	0.00112142	0.000466329
C01	7520001	7620000	0.000990921	0.000462382
C01	7530001	7630000	0.00106389	0.000479636
C01	7540001	7640000	0.000976867	0.000441763
C01	7550001	7650000	0.00104175	0.000484547
C01	7560001	7660000	0.000878544	0.000436597
C01	7570001	7670000	0.000858873	0.000421902
C01	7580001	7680000	0.000736902	0.000351359
C01	7590001	7690000	0.000614431	0.000347106
C01	7600001	7700000	0.000573198	0.000396997
C01	7610001	7710000	0.000599814	0.000477736
C01	7620001	7720000	0.000614881	0.000552234
C01	7630001	7730000	0.000511138	0.000581288
C01	7640001	7740000	0.000589185	0.000696302
C01	7650001	7750000	0.00053924	0.000711882
C01	7660001	7760000	0.000661613	0.00085851
C01	7670001	7770000	0.000722508	0.000943515
C01	7680001	7780000	0.000770886	0.000959013
C01	7690001	7790000	0.000796141	0.000963771
C01	7700001	7800000	0.000853154	0.000986441
C01	7710001	7810000	0.000837242	0.00097218
C01	7720001	7820000	0.000873739	0.000976829
C01	7730001	7830000	0.000908878	0.000968647
C01	7740001	7840000	0.000873901	0.000888892
C01	7750001	7850000	0.000816367	0.000820144
C01	7760001	7860000	0.000756567	0.000715188
C01	7770001	7870000	0.000715967	0.000621297
C01	7780001	7880000	0.000688768	0.000604204
C01	7790001	7890000	0.00069326	0.000605309
C01	7800001	7900000	0.000749902	0.00057827
C01	7810001	7910000	0.000927198	0.000556132
C01	7820001	7920000	0.000954286	0.000511754
C01	7830001	7930000	0.000984707	0.000463215
C01	7840001	7940000	0.000997665	0.000435519
C01	7850001	7950000	0.001032	0.000449104
C01	7860001	7960000	0.00107261	0.000498833
C01	7870001	7970000	0.00118079	0.000562805
C01	7880001	7980000	0.00124302	0.000565347
C01	7890001	7990000	0.00128669	0.000580711
C01	7900001	8000000	0.00118602	0.000602483
C01	7910001	8010000	0.00100276	0.000602141
C01	7920001	8020000	0.000945605	0.000644003
C01	7930001	8030000	0.000801689	0.000638234
C01	7940001	8040000	0.000734937	0.000626977
C01	7950001	8050000	0.000693713	0.000633026
C01	7960001	8060000	0.000577637	0.000518076
C01	7970001	8070000	0.000405206	0.000425723
C01	7980001	8080000	0.000380541	0.000482558
C01	7990001	8090000	0.000361264	0.000547715
C01	8000001	8100000	0.000297817	0.000453971
C01	8010001	8110000	0.000279412	0.000413738
C01	8020001	8120000	0.000272416	0.000331883
C01	8030001	8130000	0.000348058	0.000344594
C01	8040001	8140000	0.000489188	0.000361884
C01	8050001	8150000	0.000714393	0.00036247
C01	8060001	8160000	0.000720959	0.000357892
C01	8070001	8170000	0.000764443	0.000345292
C01	8080001	8180000	0.000705877	0.000248435
C01	8090001	8190000	0.000645577	0.000118115
C01	8100001	8200000	0.000787887	0.000142838
C01	8110001	8210000	0.000859199	0.000143906
C01	8120001	8220000	0.000943937	0.00014982
C01	8130001	8230000	0.000988262	0.000149989
C01	8140001	8240000	0.00102605	0.000161093
C01	8150001	8250000	0.00103275	0.00019798
C01	8160001	8260000	0.00104177	0.000274061
C01	8170001	8270000	0.00105339	0.000280257
C01	8180001	8280000	0.00108709	0.000288785
C01	8190001	8290000	0.00109629	0.000289964
C01	8200001	8300000	0.000973318	0.000269228
C01	8210001	8310000	0.000964453	0.000355833
C01	8220001	8320000	0.000826689	0.000350137
C01	8230001	8330000	0.000740015	0.000344727
C01	8240001	8340000	0.000589615	0.000349188
C01	8250001	8350000	0.000355843	0.000296617
C01	8260001	8360000	0.000325842	0.000217589
C01	8270001	8370000	0.000261033	0.000206063
C01	8280001	8380000	0.000244104	0.000216185
C01	8290001	8390000	0.000209552	0.000214263
C01	8300001	8400000	0.000190359	0.000210247
C01	8310001	8410000	0.000106097	0.000115993
C01	8320001	8420000	0.000107787	0.000109688
C01	8330001	8430000	7.29069e-05	8.07465e-05
C01	8340001	8440000	5.30496e-05	5.82041e-05
C01	8350001	8450000	5.667e-05	5.83036e-05
C01	8360001	8460000	7.13909e-05	7.70147e-05
C01	8370001	8470000	7.45062e-05	7.30581e-05
C01	8380001	8480000	5.49076e-05	5.80914e-05
C01	8390001	8490000	7.4567e-05	9.43102e-05
C01	8400001	8500000	0.000108703	0.000180418
C01	8410001	8510000	0.000110412	0.000183182
C01	8420001	8520000	0.00010687	0.000180424
C01	8430001	8530000	0.000121053	0.000191712
C01	8440001	8540000	0.000114589	0.000183736
C01	8450001	8550000	0.000103329	0.000170788
C01	8460001	8560000	0.000126912	0.0001897
C01	8470001	8570000	0.000127988	0.000193562
C01	8480001	8580000	0.000139834	0.000253822
C01	8490001	8590000	0.000148961	0.000248334
C01	8500001	8600000	0.000155006	0.000193896
C01	8510001	8610000	0.000228359	0.000222474
C01	8520001	8620000	0.000313427	0.000254835
C01	8530001	8630000	0.000309645	0.000248696
C01	8540001	8640000	0.000432179	0.000381162
C01	8550001	8650000	0.000495383	0.000496017
C01	8560001	8660000	0.000503716	0.000524141
C01	8570001	8670000	0.000559379	0.000555899
C01	8580001	8680000	0.000657954	0.000543743
C01	8590001	8690000	0.000757826	0.000542034
C01	8600001	8700000	0.000735872	0.000524379
C01	8610001	8710000	0.000686109	0.000535591
C01	8620001	8720000	0.000656301	0.000551442
C01	8630001	8730000	0.000735683	0.000585941
C01	8640001	8740000	0.000635609	0.000458051
C01	8650001	8750000	0.000610357	0.000370376
C01	8660001	8760000	0.00066192	0.000371475
C01	8670001	8770000	0.000681753	0.000390959
C01	8680001	8780000	0.000574079	0.00034797
C01	8690001	8790000	0.000457164	0.000327707
C01	8700001	8800000	0.000547508	0.000397881
C01	8710001	8810000	0.000589614	0.000388368
C01	8720001	8820000	0.000570412	0.000357781
C01	8730001	8830000	0.000490483	0.000317401
C01	8740001	8840000	0.000465837	0.000310435
C01	8750001	8850000	0.000528292	0.000340608
C01	8760001	8860000	0.000495835	0.000340528
C01	8770001	8870000	0.000478916	0.000361249
C01	8780001	8880000	0.000504405	0.000360687
C01	8790001	8890000	0.00051969	0.00035124
C01	8800001	8900000	0.000462829	0.000288977
C01	8810001	8910000	0.000469336	0.000331552
C01	8820001	8920000	0.000478703	0.000349497
C01	8830001	8930000	0.00049646	0.000365367
C01	8840001	8940000	0.000547819	0.000399412
C01	8850001	8950000	0.000527004	0.000392153
C01	8860001	8960000	0.000466832	0.00032975
C01	8870001	8970000	0.000448077	0.000283778
C01	8880001	8980000	0.0004237	0.000281201
C01	8890001	8990000	0.000395684	0.000279109
C01	8900001	9000000	0.000438936	0.000268101
C01	8910001	9010000	0.000468283	0.000218343
C01	8920001	9020000	0.000499388	0.000191982
C01	8930001	9030000	0.000477121	0.000178244
C01	8940001	9040000	0.000481311	0.000187534
C01	8950001	9050000	0.000425974	0.000157269
C01	8960001	9060000	0.000468705	0.000208666
C01	8970001	9070000	0.000458725	0.000184485
C01	8980001	9080000	0.000553748	0.000226828
C01	8990001	9090000	0.000556799	0.000226828
C01	9000001	9100000	0.000620407	0.000241649
C01	9010001	9110000	0.000610888	0.000237706
C01	9020001	9120000	0.000640126	0.000228877
C01	9030001	9130000	0.000648644	0.000226749
C01	9040001	9140000	0.00072938	0.000188367
C01	9050001	9150000	0.000827324	0.000173878
C01	9060001	9160000	0.000824042	0.000131267
C01	9070001	9170000	0.000794711	0.000124226
C01	9080001	9180000	0.000764074	8.68113e-05
C01	9090001	9190000	0.000832711	8.82626e-05
C01	9100001	9200000	0.000761811	6.61139e-05
C01	9110001	9210000	0.000772455	5.2993e-05
C01	9120001	9220000	0.000781448	5.4794e-05
C01	9130001	9230000	0.000825873	5.7413e-05
C01	9140001	9240000	0.00076929	5.63233e-05
C01	9150001	9250000	0.000694189	9.15249e-05
C01	9160001	9260000	0.000650959	7.83738e-05
C01	9170001	9270000	0.000651595	8.00853e-05
C01	9180001	9280000	0.000590579	7.74305e-05
C01	9190001	9290000	0.000517822	7.73011e-05
C01	9200001	9300000	0.000431196	7.66805e-05
C01	9210001	9310000	0.000362811	8.28389e-05
C01	9220001	9320000	0.00033381	0.000128684
C01	9230001	9330000	0.000343359	0.000173128
C01	9240001	9340000	0.000368686	0.00023317
C01	9250001	9350000	0.000368181	0.000229289
C01	9260001	9360000	0.000388315	0.000230604
C01	9270001	9370000	0.000456128	0.000276496
C01	9280001	9380000	0.000528475	0.000306967
C01	9290001	9390000	0.000646492	0.000429548
C01	9300001	9400000	0.000705098	0.00046232
C01	9310001	9410000	0.00079756	0.000519161
C01	9320001	9420000	0.000846624	0.000571348
C01	9330001	9430000	0.000778547	0.000524265
C01	9340001	9440000	0.000833219	0.000570696
C01	9350001	9450000	0.000837853	0.000561725
C01	9360001	9460000	0.000916318	0.00063598
C01	9370001	9470000	0.00088512	0.000614717
C01	9380001	9480000	0.000804341	0.000576282
C01	9390001	9490000	0.000692328	0.000465616
C01	9400001	9500000	0.000636493	0.000428433
C01	9410001	9510000	0.000507505	0.000356247
C01	9420001	9520000	0.000376037	0.000260381
C01	9430001	9530000	0.000400899	0.000306512
C01	9440001	9540000	0.000259396	0.000212813
C01	9450001	9550000	0.000224874	0.000207646
C01	9460001	9560000	0.00015968	0.000165968
C01	9470001	9570000	0.000145322	0.000178259
C01	9480001	9580000	0.000221901	0.000265048
C01	9490001	9590000	0.000253246	0.000283026
C01	9500001	9600000	0.00027309	0.000300249
C01	9510001	9610000	0.000312572	0.000327094
C01	9520001	9620000	0.00032675	0.000331034
C01	9530001	9630000	0.000301891	0.000284906
C01	9540001	9640000	0.000288295	0.000278492
C01	9550001	9650000	0.000276359	0.000255021
C01	9560001	9660000	0.000295721	0.00028937
C01	9570001	9670000	0.000360888	0.000403027
C01	9580001	9680000	0.000431	0.000535671
C01	9590001	9690000	0.000448201	0.000567952
C01	9600001	9700000	0.000431214	0.000555922
C01	9610001	9710000	0.00041266	0.000556606
C01	9620001	9720000	0.000407226	0.00056759
C01	9630001	9730000	0.000407226	0.00056759
C01	9640001	9740000	0.000408711	0.000562318
C01	9650001	9750000	0.000412366	0.000569428
C01	9660001	9760000	0.000452036	0.000558349
C01	9670001	9770000	0.000394937	0.000441604
C01	9680001	9780000	0.000258714	0.000248316
C01	9690001	9790000	0.000226489	0.000190965
C01	9700001	9800000	0.000279682	0.000236173
C01	9710001	9810000	0.000371742	0.000272786
C01	9720001	9820000	0.000433733	0.0002945
C01	9730001	9830000	0.000499558	0.000343243
C01	9740001	9840000	0.000538142	0.000392141
C01	9750001	9850000	0.000609252	0.000414496
C01	9760001	9860000	0.000587338	0.000387411
C01	9770001	9870000	0.000652671	0.00041072
C01	9780001	9880000	0.000657724	0.000402029
C01	9790001	9890000	0.00067096	0.000421084
C01	9800001	9900000	0.000610625	0.000372236
C01	9810001	9910000	0.00061997	0.000427177
C01	9820001	9920000	0.000587938	0.000410908
C01	9830001	9930000	0.000638951	0.000404305
C01	9840001	9940000	0.000645991	0.000376454
C01	9850001	9950000	0.000600372	0.00036621
C01	9860001	9960000	0.00055109	0.000344145
C01	9870001	9970000	0.000474726	0.000286774
C01	9880001	9980000	0.000454124	0.000268759
C01	9890001	9990000	0.000421011	0.000243689
C01	9900001	10000000	0.000461418	0.000256921
C01	9910001	10010000	0.000430096	0.000186655
C01	9920001	10020000	0.000484956	0.000202249
C01	9930001	10030000	0.000392806	0.000175507
C01	9940001	10040000	0.000617582	0.000293814
C01	9950001	10050000	0.000593282	0.000277434
C01	9960001	10060000	0.000622045	0.000314978
C01	9970001	10070000	0.000671416	0.00037841
C01	9980001	10080000	0.00070034	0.000392998
C01	9990001	10090000	0.000736288	0.000420615
C01	10000001	10100000	0.000731949	0.000424724
C01	10010001	10110000	0.000641356	0.000375866
C01	10020001	10120000	0.000576371	0.000351351
C01	10030001	10130000	0.000614534	0.000376691
C01	10040001	10140000	0.000418439	0.00028432
C01	10050001	10150000	0.00050008	0.000340967
C01	10060001	10160000	0.000605804	0.000419798
C01	10070001	10170000	0.000664225	0.00044122
C01	10080001	10180000	0.000664923	0.000446213
C01	10090001	10190000	0.000708713	0.000467328
C01	10100001	10200000	0.000816781	0.000553056
C01	10110001	10210000	0.000845787	0.000567352
C01	10120001	10220000	0.000892209	0.000580208
C01	10130001	10230000	0.000869233	0.000552516
C01	10140001	10240000	0.000789065	0.000500587
C01	10150001	10250000	0.000787998	0.000454046
C01	10160001	10260000	0.000670412	0.000332476
C01	10170001	10270000	0.000542486	0.000252265
C01	10180001	10280000	0.000512884	0.000232693
C01	10190001	10290000	0.000455443	0.00019701
C01	10200001	10300000	0.000404104	0.000143043
C01	10210001	10310000	0.000468647	0.000176798
C01	10220001	10320000	0.000398228	0.000148902
C01	10230001	10330000	0.00043408	0.000175784
C01	10240001	10340000	0.000560939	0.000245224
C01	10250001	10350000	0.000543436	0.000260946
C01	10260001	10360000	0.00062064	0.000344185
C01	10270001	10370000	0.000665828	0.00035793
C01	10280001	10380000	0.000697232	0.000369116
C01	10290001	10390000	0.000814642	0.000438945
C01	10300001	10400000	0.000736332	0.00039153
C01	10310001	10410000	0.000856362	0.000404369
C01	10320001	10420000	0.000925905	0.000446842
C01	10330001	10430000	0.000942781	0.000477715
C01	10340001	10440000	0.000966384	0.000521103
C01	10350001	10450000	0.000965573	0.000528063
C01	10360001	10460000	0.00123342	0.000634503
C01	10370001	10470000	0.00131108	0.000696357
C01	10380001	10480000	0.00133929	0.000708267
C01	10390001	10490000	0.00149331	0.00085338
C01	10400001	10500000	0.00159445	0.00096134
C01	10410001	10510000	0.00152035	0.000999497
C01	10420001	10520000	0.00162755	0.00109862
C01	10430001	10530000	0.00156326	0.00104937
C01	10440001	10540000	0.00147645	0.000970919
C01	10450001	10550000	0.0015618	0.00103203
C01	10460001	10560000	0.00130049	0.000915938
C01	10470001	10570000	0.00130235	0.000931546
C01	10480001	10580000	0.00146901	0.00107453
C01	10490001	10590000	0.00139847	0.000999788
C01	10500001	10600000	0.00136465	0.000941837
C01	10510001	10610000	0.00135943	0.000977054
C01	10520001	10620000	0.00129167	0.000967869
C01	10530001	10630000	0.00127106	0.00096279
C01	10540001	10640000	0.00122011	0.000951397
C01	10550001	10650000	0.00111001	0.000931358
C01	10560001	10660000	0.000994872	0.000862659
C01	10570001	10670000	0.000933257	0.000867905
C01	10580001	10680000	0.000761648	0.000800086
C01	10590001	10690000	0.000614859	0.000791573
C01	10600001	10700000	0.000694286	0.000909231
C01	10610001	10710000	0.000714356	0.000937403
C01	10620001	10720000	0.000608579	0.000814065
C01	10630001	10730000	0.000689496	0.000855639
C01	10640001	10740000	0.000909351	0.00102453
C01	10650001	10750000	0.0010296	0.00110311
C01	10660001	10760000	0.00117373	0.00124977
C01	10670001	10770000	0.00132231	0.00131352
C01	10680001	10780000	0.00136029	0.00129302
C01	10690001	10790000	0.00135113	0.00121761
C01	10700001	10800000	0.00139274	0.00123577
C01	10710001	10810000	0.00128264	0.00115173
C01	10720001	10820000	0.00141941	0.00123799
C01	10730001	10830000	0.00141789	0.00123486
C01	10740001	10840000	0.00133033	0.00111603
C01	10750001	10850000	0.00142363	0.00114275
C01	10760001	10860000	0.00145387	0.0011398
C01	10770001	10870000	0.00127601	0.0010294
C01	10780001	10880000	0.00119637	0.000976154
C01	10790001	10890000	0.00114529	0.000932978
C01	10800001	10900000	0.000946713	0.00074891
C01	10810001	10910000	0.00102369	0.00078424
C01	10820001	10920000	0.000963531	0.000759008
C01	10830001	10930000	0.00107192	0.000908155
C01	10840001	10940000	0.000976583	0.000905186
C01	10850001	10950000	0.000851822	0.000815755
C01	10860001	10960000	0.000722493	0.000683455
C01	10870001	10970000	0.00071733	0.000656693
C01	10880001	10980000	0.000772442	0.000664103
C01	10890001	10990000	0.00100016	0.000797043
C01	10900001	11000000	0.00111724	0.000869412
C01	10910001	11010000	0.00100762	0.000764536
C01	10920001	11020000	0.00106125	0.000833913
C01	10930001	11030000	0.000921663	0.000714189
C01	10940001	11040000	0.000992803	0.00078372
C01	10950001	11050000	0.000867331	0.000702794
C01	10960001	11060000	0.000858085	0.000712776
C01	10970001	11070000	0.000993784	0.00085848
C01	10980001	11080000	0.00107862	0.00101571
C01	10990001	11090000	0.000884452	0.000992508
C01	11000001	11100000	0.000886336	0.00109729
C01	11010001	11110000	0.000932105	0.00116304
C01	11020001	11120000	0.000917421	0.00116534
C01	11030001	11130000	0.00106139	0.00121521
C01	11040001	11140000	0.0010669	0.00124274
C01	11050001	11150000	0.00108098	0.0012849
C01	11060001	11160000	0.00111408	0.00133322
C01	11070001	11170000	0.00112659	0.00133509
C01	11080001	11180000	0.001046	0.00119426
C01	11090001	11190000	0.00101619	0.0010739
C01	11100001	11200000	0.00104039	0.00104203
C01	11110001	11210000	0.00108675	0.00109572
C01	11120001	11220000	0.00109414	0.00107529
C01	11130001	11230000	0.000976515	0.00101993
C01	11140001	11240000	0.000932755	0.00093124
C01	11150001	11250000	0.000937135	0.0009008
C01	11160001	11260000	0.000948733	0.000903786
C01	11170001	11270000	0.000892044	0.000810143
C01	11180001	11280000	0.00093901	0.00085789
C01	11190001	11290000	0.00096647	0.000874642
C01	11200001	11300000	0.000842309	0.000744309
C01	11210001	11310000	0.000832687	0.000673108
C01	11220001	11320000	0.000758736	0.000591749
C01	11230001	11330000	0.000779041	0.000601206
C01	11240001	11340000	0.00083731	0.00054746
C01	11250001	11350000	0.000807833	0.000522895
C01	11260001	11360000	0.000767193	0.000473118
C01	11270001	11370000	0.000776072	0.000556125
C01	11280001	11380000	0.000775824	0.000576657
C01	11290001	11390000	0.000892419	0.000680937
C01	11300001	11400000	0.00101415	0.00076549
C01	11310001	11410000	0.00100029	0.000770162
C01	11320001	11420000	0.00100782	0.000808283
C01	11330001	11430000	0.000967497	0.000726285
C01	11340001	11440000	0.000850884	0.000738512
C01	11350001	11450000	0.000915204	0.000802151
C01	11360001	11460000	0.000905631	0.000815358
C01	11370001	11470000	0.000831631	0.000766987
C01	11380001	11480000	0.00073467	0.000710665
C01	11390001	11490000	0.000651663	0.000754781
C01	11400001	11500000	0.000513268	0.000665498
C01	11410001	11510000	0.000462386	0.000728278
C01	11420001	11520000	0.000487518	0.000763705
C01	11430001	11530000	0.000527218	0.000911301
C01	11440001	11540000	0.00055172	0.000981256
C01	11450001	11550000	0.000487406	0.000917603
C01	11460001	11560000	0.000459116	0.0008981
C01	11470001	11570000	0.000465326	0.000902075
C01	11480001	11580000	0.000472863	0.000897838
C01	11490001	11590000	0.000415363	0.000793263
C01	11500001	11600000	0.000431553	0.000806275
C01	11510001	11610000	0.000480446	0.00075578
C01	11520001	11620000	0.000425435	0.000716715
C01	11530001	11630000	0.000358911	0.000621468
C01	11540001	11640000	0.000332107	0.000591108
C01	11550001	11650000	0.000376325	0.000724348
C01	11560001	11660000	0.000397915	0.000739213
C01	11570001	11670000	0.000365345	0.000720576
C01	11580001	11680000	0.000400977	0.00078353
C01	11590001	11690000	0.000441201	0.000777976
C01	11600001	11700000	0.000472018	0.000805903
C01	11610001	11710000	0.000591391	0.000799118
C01	11620001	11720000	0.00061597	0.000727253
C01	11630001	11730000	0.00062527	0.00068529
C01	11640001	11740000	0.000718676	0.000670347
C01	11650001	11750000	0.000782508	0.000590284
C01	11660001	11760000	0.000831229	0.000564517
C01	11670001	11770000	0.00102808	0.00067099
C01	11680001	11780000	0.00101185	0.000564389
C01	11690001	11790000	0.000972189	0.000496342
C01	11700001	11800000	0.00102554	0.000480936
C01	11710001	11810000	0.000945084	0.000499924
C01	11720001	11820000	0.000982513	0.000573265
C01	11730001	11830000	0.0010162	0.000582742
C01	11740001	11840000	0.00101211	0.000575974
C01	11750001	11850000	0.000984767	0.000594751
C01	11760001	11860000	0.000917018	0.000595345
C01	11770001	11870000	0.000725608	0.000402639
C01	11780001	11880000	0.000753836	0.000408272
C01	11790001	11890000	0.0007607	0.000416625
C01	11800001	11900000	0.000675937	0.000401594
C01	11810001	11910000	0.000565972	0.000316755
C01	11820001	11920000	0.000509795	0.000259156
C01	11830001	11930000	0.000440468	0.000234126
C01	11840001	11940000	0.000372897	0.000195187
C01	11850001	11950000	0.000423932	0.00014478
C01	11860001	11960000	0.000459627	0.000155439
C01	11870001	11970000	0.000529542	0.000141872
C01	11880001	11980000	0.000488973	0.000170998
C01	11890001	11990000	0.000526999	0.000178792
C01	11900001	12000000	0.000538947	0.000195619
C01	11910001	12010000	0.000531109	0.000194079
C01	11920001	12020000	0.000580398	0.000267567
C01	11930001	12030000	0.000586406	0.000269786
C01	11940001	12040000	0.000623765	0.000341354
C01	11950001	12050000	0.000495381	0.000320331
C01	11960001	12060000	0.000446562	0.000295703
C01	11970001	12070000	0.000402161	0.000384813
C01	11980001	12080000	0.00046551	0.000474526
C01	11990001	12090000	0.0004082	0.000496741
C01	12000001	12100000	0.000389595	0.000476434
C01	12010001	12110000	0.000415977	0.000521765
C01	12020001	12120000	0.000401074	0.000566593
C01	12030001	12130000	0.000467308	0.000680643
C01	12040001	12140000	0.000542039	0.000698122
C01	12050001	12150000	0.000692197	0.000756912
C01	12060001	12160000	0.000775584	0.000768666
C01	12070001	12170000	0.000898681	0.000713556
C01	12080001	12180000	0.000845055	0.000581306
C01	12090001	12190000	0.000938183	0.000561212
C01	12100001	12200000	0.00099685	0.000548905
C01	12110001	12210000	0.00103638	0.000518952
C01	12120001	12220000	0.00110803	0.000411475
C01	12130001	12230000	0.00115845	0.000355605
C01	12140001	12240000	0.00106182	0.000287298
C01	12150001	12250000	0.000913109	0.000231266
C01	12160001	12260000	0.000829705	0.000219527
C01	12170001	12270000	0.000780746	0.000238064
C01	12180001	12280000	0.000737601	0.000238476
C01	12190001	12290000	0.000736044	0.000277138
C01	12200001	12300000	0.000666702	0.000267064
C01	12210001	12310000	0.000633994	0.000284894
C01	12220001	12320000	0.000591504	0.000313937
C01	12230001	12330000	0.000533604	0.000300648
C01	12240001	12340000	0.00048908	0.000268601
C01	12250001	12350000	0.000496525	0.00027235
C01	12260001	12360000	0.000575197	0.000358325
C01	12270001	12370000	0.000452473	0.000305194
C01	12280001	12380000	0.000451967	0.000300286
C01	12290001	12390000	0.000345898	0.000240663
C01	12300001	12400000	0.00038869	0.000269764
C01	12310001	12410000	0.000366728	0.000237237
C01	12320001	12420000	0.000273839	0.000189159
C01	12330001	12430000	0.000281962	0.000148952
C01	12340001	12440000	0.000342785	0.000147976
C01	12350001	12450000	0.000398011	0.000141521
C01	12360001	12460000	0.000423389	5.97337e-05
C01	12370001	12470000	0.000513619	8.34597e-05
C01	12380001	12480000	0.000587114	9.2889e-05
C01	12390001	12490000	0.000676388	9.91405e-05
C01	12400001	12500000	0.000773286	7.26435e-05
C01	12410001	12510000	0.000869226	8.6722e-05
C01	12420001	12520000	0.00101449	0.000134834
C01	12430001	12530000	0.0010627	0.000135126
C01	12440001	12540000	0.00101864	0.000132743
C01	12450001	12550000	0.00106358	0.00016543
C01	12460001	12560000	0.00105677	0.000193631
C01	12470001	12570000	0.00103462	0.000211706
C01	12480001	12580000	0.00099039	0.000206336
C01	12490001	12590000	0.000906882	0.000209691
C01	12500001	12600000	0.000906672	0.000361761
C01	12510001	12610000	0.000964833	0.000398391
C01	12520001	12620000	0.00097647	0.000421259
C01	12530001	12630000	0.000876974	0.000414975
C01	12540001	12640000	0.000851739	0.000413826
C01	12550001	12650000	0.000812435	0.000405469
C01	12560001	12660000	0.00089664	0.000418554
C01	12570001	12670000	0.000841053	0.00037639
C01	12580001	12680000	0.000833329	0.000374122
C01	12590001	12690000	0.000932564	0.000373564
C01	12600001	12700000	0.000831837	0.000220432
C01	12610001	12710000	0.000696302	0.000171409
C01	12620001	12720000	0.000550651	9.29484e-05
C01	12630001	12730000	0.000597665	0.000104892
C01	12640001	12740000	0.000679878	0.000107604
C01	12650001	12750000	0.000633655	8.42208e-05
C01	12660001	12760000	0.000508943	5.66784e-05
C01	12670001	12770000	0.000480524	5.43876e-05
C01	12680001	12780000	0.000525007	5.94673e-05
C01	12690001	12790000	0.00048556	6.82897e-05
C01	12700001	12800000	0.000469597	7.15354e-05
C01	12710001	12810000	0.000439806	6.9182e-05
C01	12720001	12820000	0.000431408	6.83426e-05
C01	12730001	12830000	0.000395768	7.26068e-05
C01	12740001	12840000	0.000317783	7.14703e-05
C01	12750001	12850000	0.000298609	7.49373e-05
C01	12760001	12860000	0.000257248	6.69646e-05
C01	12770001	12870000	0.000274509	8.44715e-05
C01	12780001	12880000	0.000254287	9.35712e-05
C01	12790001	12890000	0.000235961	0.000100303
C01	12800001	12900000	0.000259104	0.000139283
C01	12810001	12910000	0.000321394	0.000198065
C01	12820001	12920000	0.000322638	0.000208802
C01	12830001	12930000	0.000306462	0.000208746
C01	12840001	12940000	0.000331344	0.000233916
C01	12850001	12950000	0.000416382	0.000295309
C01	12860001	12960000	0.000412187	0.000297345
C01	12870001	12970000	0.00050002	0.000362297
C01	12880001	12980000	0.000451858	0.000360492
C01	12890001	12990000	0.000479607	0.000485463
C01	12900001	13000000	0.000547188	0.000525964
C01	12910001	13010000	0.000553461	0.000510504
C01	12920001	13020000	0.000535035	0.000498034
C01	12930001	13030000	0.000514411	0.000483409
C01	12940001	13040000	0.000479952	0.000460158
C01	12950001	13050000	0.000436539	0.000456735
C01	12960001	13060000	0.000425939	0.000444795
C01	12970001	13070000	0.000329412	0.000379008
C01	12980001	13080000	0.00034577	0.000386163
C01	12990001	13090000	0.000341732	0.00033541
C01	13000001	13100000	0.000238287	0.000273432
C01	13010001	13110000	0.000169737	0.000230113
C01	13020001	13120000	0.000180204	0.000245326
C01	13030001	13130000	0.000246007	0.000337994
C01	13040001	13140000	0.000278583	0.000355064
C01	13050001	13150000	0.000242641	0.000308449
C01	13060001	13160000	0.000242677	0.000309644
C01	13070001	13170000	0.000241944	0.000311383
C01	13080001	13180000	0.000238126	0.00030001
C01	13090001	13190000	0.000177137	0.000204471
C01	13100001	13200000	0.000180952	0.000214326
C01	13110001	13210000	0.000248892	0.00028732
C01	13120001	13220000	0.000340805	0.000386378
C01	13130001	13230000	0.000337159	0.000378864
C01	13140001	13240000	0.000356954	0.000465597
C01	13150001	13250000	0.000349214	0.000453962
C01	13160001	13260000	0.000368166	0.000480149
C01	13170001	13270000	0.000370631	0.000471671
C01	13180001	13280000	0.000406054	0.000502412
C01	13190001	13290000	0.000463004	0.00050567
C01	13200001	13300000	0.000566786	0.000480244
C01	13210001	13310000	0.000638647	0.000410536
C01	13220001	13320000	0.000739797	0.000341086
C01	13230001	13330000	0.000709203	0.000252287
C01	13240001	13340000	0.000659964	0.000146172
C01	13250001	13350000	0.000685579	0.000169759
C01	13260001	13360000	0.000709153	0.000144987
C01	13270001	13370000	0.000719464	0.000155814
C01	13280001	13380000	0.000696995	0.00011593
C01	13290001	13390000	0.000633238	0.000109416
C01	13300001	13400000	0.000548358	0.000118517
C01	13310001	13410000	0.000460567	0.000165655
C01	13320001	13420000	0.000298116	0.000167325
C01	13330001	13430000	0.000265938	0.000167325
C01	13340001	13440000	0.000290574	0.00016623
C01	13350001	13450000	0.000311513	0.000152466
C01	13360001	13460000	0.000319603	0.000180642
C01	13370001	13470000	0.000381898	0.000193878
C01	13380001	13480000	0.000456706	0.000240421
C01	13390001	13490000	0.00048369	0.000270463
C01	13400001	13500000	0.0004841	0.00027425
C01	13410001	13510000	0.000549746	0.000306161
C01	13420001	13520000	0.000536055	0.000282749
C01	13430001	13530000	0.000577101	0.000305155
C01	13440001	13540000	0.000577538	0.00032683
C01	13450001	13550000	0.000594949	0.000370092
C01	13460001	13560000	0.000595355	0.000407894
C01	13470001	13570000	0.000521123	0.00037387
C01	13480001	13580000	0.000454962	0.000368418
C01	13490001	13590000	0.000489054	0.000393038
C01	13500001	13600000	0.000461356	0.000386801
C01	13510001	13610000	0.000414089	0.000371635
C01	13520001	13620000	0.000435522	0.000402662
C01	13530001	13630000	0.000412575	0.000397555
C01	13540001	13640000	0.000445003	0.000414476
C01	13550001	13650000	0.000424423	0.00037971
C01	13560001	13660000	0.000403646	0.000331536
C01	13570001	13670000	0.000465183	0.000376563
C01	13580001	13680000	0.000531665	0.000387765
C01	13590001	13690000	0.000669011	0.000463599
C01	13600001	13700000	0.000961512	0.000558591
C01	13610001	13710000	0.000956336	0.000513285
C01	13620001	13720000	0.000968741	0.000471758
C01	13630001	13730000	0.00104079	0.000474567
C01	13640001	13740000	0.00113655	0.000472867
C01	13650001	13750000	0.00116274	0.00049067
C01	13660001	13760000	0.00121696	0.000493439
C01	13670001	13770000	0.00120935	0.000458607
C01	13680001	13780000	0.00125978	0.000445057
C01	13690001	13790000	0.00123954	0.000389257
C01	13700001	13800000	0.000990018	0.000297337
C01	13710001	13810000	0.00105769	0.000304159
C01	13720001	13820000	0.00116865	0.0003432
C01	13730001	13830000	0.00130467	0.000446875
C01	13740001	13840000	0.00123566	0.000427606
C01	13750001	13850000	0.00120772	0.000399438
C01	13760001	13860000	0.00121969	0.000411491
C01	13770001	13870000	0.0011858	0.000420756
C01	13780001	13880000	0.0011033	0.000401989
C01	13790001	13890000	0.000936444	0.000327301
C01	13800001	13900000	0.000948756	0.000341717
C01	13810001	13910000	0.00083246	0.0003155
C01	13820001	13920000	0.000742274	0.000284943
C01	13830001	13930000	0.000606851	0.000181802
C01	13840001	13940000	0.000656964	0.000208921
C01	13850001	13950000	0.000717265	0.000215409
C01	13860001	13960000	0.000742129	0.000206074
C01	13870001	13970000	0.00077617	0.000226978
C01	13880001	13980000	0.000721452	0.000215546
C01	13890001	13990000	0.000743149	0.00022602
C01	13900001	14000000	0.000730159	0.000203271
C01	13910001	14010000	0.000772639	0.000217581
C01	13920001	14020000	0.000730951	0.000206008
C01	13930001	14030000	0.000653515	0.000209251
C01	13940001	14040000	0.000517369	0.000175295
C01	13950001	14050000	0.000409753	0.00015617
C01	13960001	14060000	0.000310842	0.000133715
C01	13970001	14070000	0.000298425	0.000100578
C01	13980001	14080000	0.000294161	9.1074e-05
C01	13990001	14090000	0.000355899	0.000135182
C01	14000001	14100000	0.000379127	0.000152019
C01	14010001	14110000	0.000443138	0.000221273
C01	14020001	14120000	0.000708815	0.000537153
C01	14030001	14130000	0.000727178	0.00055322
C01	14040001	14140000	0.000859341	0.000686571
C01	14050001	14150000	0.000883944	0.000687187
C01	14060001	14160000	0.000890393	0.000696457
C01	14070001	14170000	0.000890233	0.000703036
C01	14080001	14180000	0.000884526	0.000703036
C01	14090001	14190000	0.000820916	0.000659036
C01	14100001	14200000	0.000748335	0.000641139
C01	14110001	14210000	0.000668731	0.000560578
C01	14120001	14220000	0.000414445	0.000245458
C01	14130001	14230000	0.000416279	0.000220259
C01	14140001	14240000	0.000302348	8.50722e-05
C01	14150001	14250000	0.00030069	0.000101201
C01	14160001	14260000	0.000426026	0.000198242
C01	14170001	14270000	0.000412938	0.000207642
C01	14180001	14280000	0.000547877	0.000306995
C01	14190001	14290000	0.000649448	0.000424846
C01	14200001	14300000	0.000726276	0.000525115
C01	14210001	14310000	0.000736019	0.000580027
C01	14220001	14320000	0.000821682	0.000721972
C01	14230001	14330000	0.000933168	0.000869948
C01	14240001	14340000	0.000950063	0.000907998
C01	14250001	14350000	0.00098325	0.000934194
C01	14260001	14360000	0.000945422	0.0009149
C01	14270001	14370000	0.00106244	0.00104421
C01	14280001	14380000	0.0012802	0.00124243
C01	14290001	14390000	0.00131742	0.00123879
C01	14300001	14400000	0.00143199	0.00127555
C01	14310001	14410000	0.00160018	0.00138088
C01	14320001	14420000	0.00155243	0.00129599
C01	14330001	14430000	0.00159734	0.00127179
C01	14340001	14440000	0.0017088	0.00136387
C01	14350001	14450000	0.00176	0.00141338
C01	14360001	14460000	0.00167835	0.0013546
C01	14370001	14470000	0.00166272	0.00132923
C01	14380001	14480000	0.00152613	0.00124234
C01	14390001	14490000	0.00143209	0.00120288
C01	14400001	14500000	0.00128476	0.00110587
C01	14410001	14510000	0.00106541	0.000941792
C01	14420001	14520000	0.00110026	0.000968178
C01	14430001	14530000	0.00109177	0.000989401
C01	14440001	14540000	0.00102092	0.000917292
C01	14450001	14550000	0.00100828	0.000917247
C01	14460001	14560000	0.00103762	0.000943433
C01	14470001	14570000	0.000897267	0.000816265
C01	14480001	14580000	0.000748957	0.000665496
C01	14490001	14590000	0.000717399	0.00062692
C01	14500001	14600000	0.000799489	0.000682483
C01	14510001	14610000	0.000898503	0.00076852
C01	14520001	14620000	0.000787154	0.000688251
C01	14530001	14630000	0.000710434	0.000609723
C01	14540001	14640000	0.000739917	0.000629575
C01	14550001	14650000	0.00067542	0.000562438
C01	14560001	14660000	0.000752016	0.000638505
C01	14570001	14670000	0.000799371	0.000677386
C01	14580001	14680000	0.000735521	0.00062778
C01	14590001	14690000	0.000708832	0.000602804
C01	14600001	14700000	0.000655698	0.00055526
C01	14610001	14710000	0.00057778	0.000492996
C01	14620001	14720000	0.000616994	0.000522002
C01	14630001	14730000	0.00082246	0.000794515
C01	14640001	14740000	0.000857763	0.000833083
C01	14650001	14750000	0.00101709	0.000997706
C01	14660001	14760000	0.00113823	0.00104816
C01	14670001	14770000	0.00126548	0.00114242
C01	14680001	14780000	0.00141567	0.00124463
C01	14690001	14790000	0.00186724	0.00157995
C01	14700001	14800000	0.00196969	0.00165944
C01	14710001	14810000	0.00215209	0.00181306
C01	14720001	14820000	0.00241693	0.00201972
C01	14730001	14830000	0.00217359	0.00171879
C01	14740001	14840000	0.00248234	0.00193728
C01	14750001	14850000	0.00256483	0.00194719
C01	14760001	14860000	0.00243904	0.00187334
C01	14770001	14870000	0.00228709	0.00177393
C01	14780001	14880000	0.00227309	0.00177727
C01	14790001	14890000	0.00193494	0.00151172
C01	14800001	14900000	0.00211447	0.00164105
C01	14810001	14910000	0.00209396	0.00160033
C01	14820001	14920000	0.00181462	0.00138722
C01	14830001	14930000	0.00181002	0.00138523
C01	14840001	14940000	0.00155244	0.0011899
C01	14850001	14950000	0.00158239	0.00122248
C01	14860001	14960000	0.00169759	0.00127508
C01	14870001	14970000	0.00174218	0.00130142
C01	14880001	14980000	0.00169884	0.0012814
C01	14890001	14990000	0.00161136	0.00121508
C01	14900001	15000000	0.00127509	0.0009547
C01	14910001	15010000	0.00109665	0.000817447
C01	14920001	15020000	0.00105981	0.00078121
C01	14930001	15030000	0.000998491	0.000731546
C01	14940001	15040000	0.000971094	0.000698851
C01	14950001	15050000	0.000861481	0.000609382
C01	14960001	15060000	0.000844563	0.000653631
C01	14970001	15070000	0.001007	0.00074595
C01	14980001	15080000	0.00108429	0.000768926
C01	14990001	15090000	0.0011637	0.000837539
C01	15000001	15100000	0.00121181	0.000885188
C01	15010001	15110000	0.00128903	0.000941017
C01	15020001	15120000	0.00148053	0.00106043
C01	15030001	15130000	0.0015659	0.00112418
C01	15040001	15140000	0.00166414	0.00120597
C01	15050001	15150000	0.00156331	0.00114681
C01	15060001	15160000	0.0014788	0.00105333
C01	15070001	15170000	0.0013305	0.000952802
C01	15080001	15180000	0.00127624	0.000920043
C01	15090001	15190000	0.00132185	0.000950522
C01	15100001	15200000	0.00142552	0.0010283
C01	15110001	15210000	0.0014327	0.00102055
C01	15120001	15220000	0.00143626	0.00104487
C01	15130001	15230000	0.00144993	0.0010696
C01	15140001	15240000	0.00152566	0.0011146
C01	15150001	15250000	0.00165058	0.001188
C01	15160001	15260000	0.00158937	0.00113959
C01	15170001	15270000	0.00169855	0.0012211
C01	15180001	15280000	0.00162905	0.00117124
C01	15190001	15290000	0.00187068	0.00133735
C01	15200001	15300000	0.00181775	0.00129119
C01	15210001	15310000	0.00191927	0.00138475
C01	15220001	15320000	0.00201709	0.00144644
C01	15230001	15330000	0.00194596	0.00137926
C01	15240001	15340000	0.00183033	0.00130702
C01	15250001	15350000	0.00183088	0.00130384
C01	15260001	15360000	0.00188109	0.0013343
C01	15270001	15370000	0.00182948	0.00130413
C01	15280001	15380000	0.00208213	0.00152306
C01	15290001	15390000	0.00200945	0.00148948
C01	15300001	15400000	0.00222313	0.00163592
C01	15310001	15410000	0.00211835	0.00155379
C01	15320001	15420000	0.00207874	0.00153392
C01	15330001	15430000	0.00228692	0.00169096
C01	15340001	15440000	0.00222317	0.00163428
C01	15350001	15450000	0.00241224	0.00176422
C01	15360001	15460000	0.00273932	0.00198064
C01	15370001	15470000	0.00265971	0.001921
C01	15380001	15480000	0.00269645	0.0019071
C01	15390001	15490000	0.00267584	0.00186415
C01	15400001	15500000	0.00259389	0.00180659
C01	15410001	15510000	0.00265245	0.00184827
C01	15420001	15520000	0.00269064	0.00184264
C01	15430001	15530000	0.00275875	0.00189546
C01	15440001	15540000	0.00273161	0.0018747
C01	15450001	15550000	0.00236808	0.00161837
C01	15460001	15560000	0.00210854	0.00143645
C01	15470001	15570000	0.00215781	0.00146087
C01	15480001	15580000	0.0019089	0.00128331
C01	15490001	15590000	0.00193048	0.00129404
C01	15500001	15600000	0.00199681	0.00135548
C01	15510001	15610000	0.00195212	0.00133268
C01	15520001	15620000	0.00207319	0.00141552
C01	15530001	15630000	0.00187824	0.00126466
C01	15540001	15640000	0.00205705	0.0013804
C01	15550001	15650000	0.00233397	0.00159467
C01	15560001	15660000	0.00229116	0.00158448
C01	15570001	15670000	0.0021842	0.00151664
C01	15580001	15680000	0.002135	0.00147561
C01	15590001	15690000	0.00185928	0.00129898
C01	15600001	15700000	0.00175783	0.00124204
C01	15610001	15710000	0.00206345	0.00148388
C01	15620001	15720000	0.00198601	0.001475
C01	15630001	15730000	0.00213568	0.00161114
C01	15640001	15740000	0.00216113	0.00166728
C01	15650001	15750000	0.00201706	0.00154865
C01	15660001	15760000	0.00219015	0.00168984
C01	15670001	15770000	0.00255785	0.00197805
C01	15680001	15780000	0.00283398	0.00219333
C01	15690001	15790000	0.00294007	0.00229262
C01	15700001	15800000	0.00309671	0.00242346
C01	15710001	15810000	0.002759	0.0021498
C01	15720001	15820000	0.00248202	0.00195047
C01	15730001	15830000	0.00246795	0.0019367
C01	15740001	15840000	0.00229568	0.00180552
C01	15750001	15850000	0.0024059	0.00190282
C01	15760001	15860000	0.00242416	0.00191536
C01	15770001	15870000	0.00217195	0.00171208
C01	15780001	15880000	0.00186595	0.00148662
C01	15790001	15890000	0.00196696	0.00154275
C01	15800001	15900000	0.00162857	0.0012615
C01	15810001	15910000	0.00180123	0.00140102
C01	15820001	15920000	0.00180899	0.00139045
C01	15830001	15930000	0.00208517	0.00155843
C01	15840001	15940000	0.00212074	0.00163792
C01	15850001	15950000	0.00206195	0.00155758
C01	15860001	15960000	0.0018364	0.00140517
C01	15870001	15970000	0.00198965	0.00154451
C01	15880001	15980000	0.00245412	0.00188388
C01	15890001	15990000	0.00259019	0.00198122
C01	15900001	16000000	0.00282631	0.00215435
C01	15910001	16010000	0.00293757	0.00222459
C01	15920001	16020000	0.00295058	0.00225294
C01	15930001	16030000	0.00248936	0.00194296
C01	15940001	16040000	0.00253388	0.00197294
C01	15950001	16050000	0.00250571	0.00197437
C01	15960001	16060000	0.00261134	0.00200144
C01	15970001	16070000	0.00258112	0.00194762
C01	15980001	16080000	0.00233984	0.00176934
C01	15990001	16090000	0.00193067	0.00146824
C01	16000001	16100000	0.00193225	0.00146834
C01	16010001	16110000	0.00171557	0.00130563
C01	16020001	16120000	0.00180542	0.00136076
C01	16030001	16130000	0.00186566	0.00139018
C01	16040001	16140000	0.00172889	0.0012269
C01	16050001	16150000	0.00170929	0.0012424
C01	16060001	16160000	0.00181313	0.00135437
C01	16070001	16170000	0.00185758	0.00141876
C01	16080001	16180000	0.00180297	0.00139538
C01	16090001	16190000	0.00210251	0.00161786
C01	16100001	16200000	0.00193723	0.00155168
C01	16110001	16210000	0.0019165	0.00153032
C01	16120001	16220000	0.00190789	0.00152873
C01	16130001	16230000	0.00205049	0.00164067
C01	16140001	16240000	0.00204448	0.00170712
C01	16150001	16250000	0.00197247	0.00166298
C01	16160001	16260000	0.00194687	0.0016478
C01	16170001	16270000	0.00175881	0.00149575
C01	16180001	16280000	0.00164901	0.00139611
C01	16190001	16290000	0.00152903	0.00135935
C01	16200001	16300000	0.00157282	0.00135824
C01	16210001	16310000	0.00160875	0.00143729
C01	16220001	16320000	0.00159715	0.00142218
C01	16230001	16330000	0.00150989	0.00136232
C01	16240001	16340000	0.00153954	0.00131886
C01	16250001	16350000	0.00173051	0.00143283
C01	16260001	16360000	0.00142344	0.00119368
C01	16270001	16370000	0.00159565	0.00133279
C01	16280001	16380000	0.00164481	0.00137663
C01	16290001	16390000	0.00163484	0.00132073
C01	16300001	16400000	0.00159693	0.00127389
C01	16310001	16410000	0.0016076	0.00124772
C01	16320001	16420000	0.00168123	0.0013019
C01	16330001	16430000	0.00166194	0.00128586
C01	16340001	16440000	0.00159905	0.00123271
C01	16350001	16450000	0.00149295	0.00114454
C01	16360001	16460000	0.00167048	0.00128535
C01	16370001	16470000	0.00148075	0.00111779
C01	16380001	16480000	0.00145361	0.00109344
C01	16390001	16490000	0.00129298	0.000980158
C01	16400001	16500000	0.00119791	0.000910713
C01	16410001	16510000	0.00114109	0.000865299
C01	16420001	16520000	0.000967353	0.000732966
C01	16430001	16530000	0.000806023	0.000605675
C01	16440001	16540000	0.000763331	0.000578857
C01	16450001	16550000	0.000625801	0.000485338
C01	16460001	16560000	0.000621914	0.000485639
C01	16470001	16570000	0.000837084	0.000658032
C01	16480001	16580000	0.000765924	0.000611029
C01	16490001	16590000	0.000914762	0.000717058
C01	16500001	16600000	0.000914181	0.000711883
C01	16510001	16610000	0.000880759	0.000678756
C01	16520001	16620000	0.000988686	0.000757556
C01	16530001	16630000	0.00114404	0.000889577
C01	16540001	16640000	0.00131574	0.00100668
C01	16550001	16650000	0.00141933	0.00108592
C01	16560001	16660000	0.00134053	0.00101969
C01	16570001	16670000	0.00121373	0.000931011
C01	16580001	16680000	0.0013448	0.00102108
C01	16590001	16690000	0.00123092	0.000932194
C01	16600001	16700000	0.00134818	0.00103885
C01	16610001	16710000	0.00157798	0.00124701
C01	16620001	16720000	0.00161665	0.00127633
C01	16630001	16730000	0.00150345	0.0011713
C01	16640001	16740000	0.00138683	0.00108782
C01	16650001	16750000	0.00136173	0.0010706
C01	16660001	16760000	0.00126617	0.000995106
C01	16670001	16770000	0.00118604	0.000917067
C01	16680001	16780000	0.00105332	0.000823356
C01	16690001	16790000	0.00114111	0.000902175
C01	16700001	16800000	0.00120154	0.000960284
C01	16710001	16810000	0.00121753	0.00104514
C01	16720001	16820000	0.00120548	0.00103957
C01	16730001	16830000	0.00124496	0.00106867
C01	16740001	16840000	0.00141804	0.00131153
C01	16750001	16850000	0.00137452	0.00127701
C01	16760001	16860000	0.00161294	0.00145978
C01	16770001	16870000	0.00178233	0.00159829
C01	16780001	16880000	0.00219577	0.0018796
C01	16790001	16890000	0.00244871	0.00204855
C01	16800001	16900000	0.00239315	0.00200224
C01	16810001	16910000	0.00207643	0.00166334
C01	16820001	16920000	0.0025754	0.00210373
C01	16830001	16930000	0.00296398	0.00239741
C01	16840001	16940000	0.00282321	0.00217682
C01	16850001	16950000	0.00286445	0.00218395
C01	16860001	16960000	0.00271019	0.00204361
C01	16870001	16970000	0.00255001	0.00191298
C01	16880001	16980000	0.002258	0.0017181
C01	16890001	16990000	0.00207907	0.00174375
C01	16900001	17000000	0.00208184	0.00172613
C01	16910001	17010000	0.00234781	0.00192291
C01	16920001	17020000	0.00193306	0.00154745
C01	16930001	17030000	0.00173827	0.00140836
C01	16940001	17040000	0.00164297	0.00134749
C01	16950001	17050000	0.0015382	0.00128743
C01	16960001	17060000	0.00167721	0.00140707
C01	16970001	17070000	0.00188487	0.00156681
C01	16980001	17080000	0.00182979	0.00153824
C01	16990001	17090000	0.00170651	0.00129904
C01	17000001	17100000	0.00179594	0.00135403
C01	17010001	17110000	0.00185607	0.00140873
C01	17020001	17120000	0.00175734	0.00132819
C01	17030001	17130000	0.00160435	0.00121149
C01	17040001	17140000	0.0017145	0.00128937
C01	17050001	17150000	0.00191029	0.00144787
C01	17060001	17160000	0.00183062	0.00139856
C01	17070001	17170000	0.00161096	0.00123147
C01	17080001	17180000	0.00156399	0.00118361
C01	17090001	17190000	0.0015355	0.00112269
C01	17100001	17200000	0.00138301	0.000970989
C01	17110001	17210000	0.00115692	0.000782657
C01	17120001	17220000	0.00117559	0.000783592
C01	17130001	17230000	0.00132	0.000843949
C01	17140001	17240000	0.00130081	0.000813183
C01	17150001	17250000	0.00120356	0.000695896
C01	17160001	17260000	0.00127334	0.000692103
C01	17170001	17270000	0.00139291	0.000719426
C01	17180001	17280000	0.00146634	0.00075223
C01	17190001	17290000	0.0015392	0.000819883
C01	17200001	17300000	0.00149939	0.000825848
C01	17210001	17310000	0.00157764	0.000856948
C01	17220001	17320000	0.00163845	0.000861019
C01	17230001	17330000	0.00162472	0.000843448
C01	17240001	17340000	0.00167361	0.000854461
C01	17250001	17350000	0.00166899	0.000830284
C01	17260001	17360000	0.00151855	0.000738627
C01	17270001	17370000	0.00137877	0.000673802
C01	17280001	17380000	0.00133448	0.000632859
C01	17290001	17390000	0.00126829	0.000571065
C01	17300001	17400000	0.00125044	0.000556617
C01	17310001	17410000	0.00113704	0.000483321
C01	17320001	17420000	0.00102914	0.000403872
C01	17330001	17430000	0.000824603	0.000287026
C01	17340001	17440000	0.000716528	0.000224624
C01	17350001	17450000	0.000672662	0.000211585
C01	17360001	17460000	0.000774927	0.000242087
C01	17370001	17470000	0.000798034	0.000241886
C01	17380001	17480000	0.000749411	0.000229372
C01	17390001	17490000	0.00079879	0.000258946
C01	17400001	17500000	0.000992897	0.000327391
C01	17410001	17510000	0.00103081	0.00033524
C01	17420001	17520000	0.00105527	0.000351288
C01	17430001	17530000	0.00113865	0.000373149
C01	17440001	17540000	0.00123808	0.000412404
C01	17450001	17550000	0.00129479	0.000432351
C01	17460001	17560000	0.00125171	0.000412034
C01	17470001	17570000	0.00132256	0.000442441
C01	17480001	17580000	0.00142531	0.000490189
C01	17490001	17590000	0.00141033	0.000482933
C01	17500001	17600000	0.00135018	0.000459699
C01	17510001	17610000	0.00134115	0.000461659
C01	17520001	17620000	0.00122722	0.000416553
C01	17530001	17630000	0.00114652	0.000407421
C01	17540001	17640000	0.00107065	0.000380653
C01	17550001	17650000	0.000974194	0.000352073
C01	17560001	17660000	0.000971393	0.000363984
C01	17570001	17670000	0.000963395	0.000388718
C01	17580001	17680000	0.00104496	0.000418477
C01	17590001	17690000	0.00103101	0.000416531
C01	17600001	17700000	0.000911222	0.000376002
C01	17610001	17710000	0.0008315	0.000353362
C01	17620001	17720000	0.000891786	0.000401998
C01	17630001	17730000	0.000907195	0.000400375
C01	17640001	17740000	0.000916299	0.000379677
C01	17650001	17750000	0.000935103	0.000370132
C01	17660001	17760000	0.000890803	0.000355144
C01	17670001	17770000	0.000809608	0.000301252
C01	17680001	17780000	0.000742703	0.000301026
C01	17690001	17790000	0.000756991	0.000302847
C01	17700001	17800000	0.000842002	0.00033691
C01	17710001	17810000	0.000909271	0.000366148
C01	17720001	17820000	0.000961161	0.000363266
C01	17730001	17830000	0.00104296	0.000405353
C01	17740001	17840000	0.00109637	0.000448701
C01	17750001	17850000	0.00110318	0.000473739
C01	17760001	17860000	0.0010833	0.00048851
C01	17770001	17870000	0.00101397	0.000463937
C01	17780001	17880000	0.00101399	0.000439824
C01	17790001	17890000	0.00100863	0.0004361
C01	17800001	17900000	0.00100241	0.000469323
C01	17810001	17910000	0.000919575	0.000430212
C01	17820001	17920000	0.000815192	0.000386772
C01	17830001	17930000	0.000897531	0.000413923
C01	17840001	17940000	0.000866408	0.00042292
C01	17850001	17950000	0.000961039	0.000492995
C01	17860001	17960000	0.00103839	0.000509314
C01	17870001	17970000	0.0012055	0.000589121
C01	17880001	17980000	0.00120263	0.00060467
C01	17890001	17990000	0.00126129	0.000644071
C01	17900001	18000000	0.00117672	0.000577205
C01	17910001	18010000	0.00124184	0.000609641
C01	17920001	18020000	0.00131016	0.000646448
C01	17930001	18030000	0.00117564	0.000591645
C01	17940001	18040000	0.00119977	0.000552267
C01	17950001	18050000	0.00114517	0.000469546
C01	17960001	18060000	0.0012668	0.000441083
C01	17970001	18070000	0.00129815	0.000448403
C01	17980001	18080000	0.00139299	0.000426514
C01	17990001	18090000	0.0012933	0.000367555
C01	18000001	18100000	0.0013279	0.000363911
C01	18010001	18110000	0.00149376	0.000367668
C01	18020001	18120000	0.00150107	0.000340316
C01	18030001	18130000	0.00151084	0.000307685
C01	18040001	18140000	0.00139227	0.00029051
C01	18050001	18150000	0.00138547	0.000278311
C01	18060001	18160000	0.00131202	0.000255684
C01	18070001	18170000	0.00124808	0.000173755
C01	18080001	18180000	0.00121349	0.000188207
C01	18090001	18190000	0.00131966	0.000187811
C01	18100001	18200000	0.00127991	0.000182094
C01	18110001	18210000	0.00111169	0.000157173
C01	18120001	18220000	0.00102673	0.000163273
C01	18130001	18230000	0.00100037	0.000214302
C01	18140001	18240000	0.0011465	0.000228324
C01	18150001	18250000	0.00109008	0.000231951
C01	18160001	18260000	0.000922362	0.000225315
C01	18170001	18270000	0.0008143	0.000228902
C01	18180001	18280000	0.000674283	0.000165889
C01	18190001	18290000	0.000612419	0.000159587
C01	18200001	18300000	0.000662622	0.000169395
C01	18210001	18310000	0.000736167	0.000240932
C01	18220001	18320000	0.00071185	0.000226425
C01	18230001	18330000	0.000713639	0.00017502
C01	18240001	18340000	0.000605944	0.00016278
C01	18250001	18350000	0.00065976	0.000185234
C01	18260001	18360000	0.000650756	0.000182348
C01	18270001	18370000	0.000636558	0.000180258
C01	18280001	18380000	0.000597813	0.000188245
C01	18290001	18390000	0.000509276	0.000183549
C01	18300001	18400000	0.000444205	0.000175265
C01	18310001	18410000	0.000319591	9.65679e-05
C01	18320001	18420000	0.000303278	8.66419e-05
C01	18330001	18430000	0.000235841	7.50595e-05
C01	18340001	18440000	0.000198858	7.48373e-05
C01	18350001	18450000	0.000133475	5.63978e-05
C01	18360001	18460000	0.000128182	6.95066e-05
C01	18370001	18470000	0.000157438	9.95623e-05
C01	18380001	18480000	0.000235597	0.000192091
C01	18390001	18490000	0.00023674	0.000192211
C01	18400001	18500000	0.000292286	0.000251738
C01	18410001	18510000	0.000294708	0.000248673
C01	18420001	18520000	0.000302977	0.000242784
C01	18430001	18530000	0.000297111	0.000243027
C01	18440001	18540000	0.000300822	0.000253032
C01	18450001	18550000	0.000355104	0.000318891
C01	18460001	18560000	0.000411174	0.00035799
C01	18470001	18570000	0.000463529	0.000418547
C01	18480001	18580000	0.000373207	0.000320527
C01	18490001	18590000	0.000384525	0.000322726
C01	18500001	18600000	0.000318377	0.000260073
C01	18510001	18610000	0.000314302	0.000263994
C01	18520001	18620000	0.000304858	0.000260178
C01	18530001	18630000	0.000315344	0.000272363
C01	18540001	18640000	0.000304631	0.000266015
C01	18550001	18650000	0.000310877	0.000267057
C01	18560001	18660000	0.00030154	0.000281609
C01	18570001	18670000	0.000212126	0.000184365
C01	18580001	18680000	0.000249334	0.00022296
C01	18590001	18690000	0.000283141	0.000260756
C01	18600001	18700000	0.000305367	0.000280933
C01	18610001	18710000	0.000298143	0.00027616
C01	18620001	18720000	0.000292024	0.000277703
C01	18630001	18730000	0.000292672	0.000297243
C01	18640001	18740000	0.000289855	0.000294414
C01	18650001	18750000	0.000213166	0.00022603
C01	18660001	18760000	0.000163455	0.000163149
C01	18670001	18770000	0.000162344	0.000167602
C01	18680001	18780000	0.000138383	0.00015145
C01	18690001	18790000	9.36603e-05	0.000117981
C01	18700001	18800000	9.41122e-05	0.000149943
C01	18710001	18810000	9.80566e-05	0.000171166
C01	18720001	18820000	9.78499e-05	0.000177062
C01	18730001	18830000	0.000123198	0.00017208
C01	18740001	18840000	0.000157812	0.000205342
C01	18750001	18850000	0.00015086	0.000194701
C01	18760001	18860000	0.000151158	0.00019343
C01	18770001	18870000	0.000153026	0.000190268
C01	18780001	18880000	0.000132648	0.000159244
C01	18790001	18890000	0.000127051	0.000152491
C01	18800001	18900000	0.000111429	0.000116384
C01	18810001	18910000	0.000104859	9.93899e-05
C01	18820001	18920000	0.000103466	9.42314e-05
C01	18830001	18930000	7.5236e-05	0.000106862
C01	18840001	18940000	0.00010333	0.000150934
C01	18850001	18950000	0.000143633	0.000230056
C01	18860001	18960000	0.000283082	0.000385879
C01	18870001	18970000	0.00028493	0.000397317
C01	18880001	18980000	0.000286285	0.00040077
C01	18890001	18990000	0.000322378	0.000453232
C01	18900001	19000000	0.000321909	0.000444787
C01	18910001	19010000	0.000332197	0.000447469
C01	18920001	19020000	0.000331671	0.000445036
C01	18930001	19030000	0.000320519	0.000415538
C01	18940001	19040000	0.000269045	0.000340328
C01	18950001	19050000	0.000231439	0.000265954
C01	18960001	19060000	8.99329e-05	0.000107943
C01	18970001	19070000	9.05793e-05	0.000101774
C01	18980001	19080000	9.27363e-05	0.000102187
C01	18990001	19090000	5.82014e-05	4.9542e-05
C01	19000001	19100000	5.10227e-05	4.19535e-05
C01	19010001	19110000	4.45817e-05	4.47068e-05
C01	19020001	19120000	5.73491e-05	5.5859e-05
C01	19030001	19130000	6.94758e-05	5.43421e-05
C01	19040001	19140000	6.29905e-05	5.85085e-05
C01	19050001	19150000	7.39195e-05	6.92561e-05
C01	19060001	19160000	7.39195e-05	6.8167e-05
C01	19070001	19170000	0.000148122	9.87992e-05
C01	19080001	19180000	0.000225325	0.000171493
C01	19090001	19190000	0.000231396	0.000175902
C01	19100001	19200000	0.000239526	0.000189473
C01	19110001	19210000	0.000240274	0.000180389
C01	19120001	19220000	0.000250794	0.00020333
C01	19130001	19230000	0.000270907	0.000228892
C01	19140001	19240000	0.000275773	0.00022752
C01	19150001	19250000	0.000260551	0.000212077
C01	19160001	19260000	0.000268691	0.000216824
C01	19170001	19270000	0.000217445	0.000215083
C01	19180001	19280000	0.000145856	0.000151604
C01	19190001	19290000	0.000151656	0.000159489
C01	19200001	19300000	0.000145592	0.000146777
C01	19210001	19310000	0.000170966	0.000184118
C01	19220001	19320000	0.000172304	0.000171311
C01	19230001	19330000	0.000146614	0.000147032
C01	19240001	19340000	0.000139398	0.000147255
C01	19250001	19350000	0.000148255	0.000158506
C01	19260001	19360000	0.000142293	0.000155851
C01	19270001	19370000	0.000223242	0.000237354
C01	19280001	19380000	0.000284127	0.000304321
C01	19290001	19390000	0.000276629	0.000297256
C01	19300001	19400000	0.00028199	0.000307606
C01	19310001	19410000	0.0002541	0.000273185
C01	19320001	19420000	0.000236222	0.000256078
C01	19330001	19430000	0.000225333	0.00024553
C01	19340001	19440000	0.000252542	0.000275604
C01	19350001	19450000	0.000255239	0.000270901
C01	19360001	19460000	0.000258618	0.00027659
C01	19370001	19470000	0.00015167	0.000163483
C01	19380001	19480000	0.000142781	0.000123946
C01	19390001	19490000	0.000210583	0.000167817
C01	19400001	19500000	0.000302821	0.000197992
C01	19410001	19510000	0.000353198	0.000251529
C01	19420001	19520000	0.000429636	0.000276416
C01	19430001	19530000	0.000516769	0.000303534
C01	19440001	19540000	0.000656224	0.00034012
C01	19450001	19550000	0.000774834	0.000437852
C01	19460001	19560000	0.000800122	0.000465268
C01	19470001	19570000	0.000864567	0.000531168
C01	19480001	19580000	0.000891363	0.000566547
C01	19490001	19590000	0.000879463	0.000630921
C01	19500001	19600000	0.000906625	0.000697916
C01	19510001	19610000	0.000943174	0.000708886
C01	19520001	19620000	0.000908555	0.000729917
C01	19530001	19630000	0.000846233	0.000739491
C01	19540001	19640000	0.000687248	0.000679869
C01	19550001	19650000	0.000562695	0.000592557
C01	19560001	19660000	0.000564898	0.000591147
C01	19570001	19670000	0.00051826	0.000556735
C01	19580001	19680000	0.000432994	0.000485318
C01	19590001	19690000	0.000407194	0.000412807
C01	19600001	19700000	0.000280311	0.000304408
C01	19610001	19710000	0.00028205	0.000344102
C01	19620001	19720000	0.000247569	0.000311312
C01	19630001	19730000	0.000279929	0.000369471
C01	19640001	19740000	0.000308341	0.000410384
C01	19650001	19750000	0.000330427	0.000443906
C01	19660001	19760000	0.000390253	0.00055271
C01	19670001	19770000	0.000453733	0.00066306
C01	19680001	19780000	0.000587231	0.000943622
C01	19690001	19790000	0.000700133	0.00119832
C01	19700001	19800000	0.000758324	0.0013096
C01	19710001	19810000	0.000667236	0.00120165
C01	19720001	19820000	0.000825258	0.00134004
C01	19730001	19830000	0.000951538	0.00141135
C01	19740001	19840000	0.00106126	0.00148699
C01	19750001	19850000	0.00111857	0.00151284
C01	19760001	19860000	0.0011739	0.00151474
C01	19770001	19870000	0.00127171	0.00152854
C01	19780001	19880000	0.00132691	0.00141908
C01	19790001	19890000	0.00126441	0.00120329
C01	19800001	19900000	0.00131985	0.00120136
C01	19810001	19910000	0.00145111	0.00132548
C01	19820001	19920000	0.00144227	0.00132166
C01	19830001	19930000	0.00141406	0.00130741
C01	19840001	19940000	0.00129632	0.00120132
C01	19850001	19950000	0.00129226	0.00119323
C01	19860001	19960000	0.00117598	0.0010633
C01	19870001	19970000	0.00117332	0.00106987
C01	19880001	19980000	0.00105128	0.000957858
C01	19890001	19990000	0.00110459	0.00100521
C01	19900001	20000000	0.00107315	0.000982287
C01	19910001	20010000	0.00107558	0.000976465
C01	19920001	20020000	0.000968197	0.00100717
C01	19930001	20030000	0.00103897	0.00111757
C01	19940001	20040000	0.0013892	0.00143235
C01	19950001	20050000	0.00155176	0.00159266
C01	19960001	20060000	0.00168533	0.00173368
C01	19970001	20070000	0.00168738	0.00172603
[truncated: 36,484 more rows]
