# Supplementary material for: Whole-genome resequencing reveals Brassica napus origin and genetic loci involved in its improvement
Source: Nat Commun. 2019 Mar 11;10:1154. doi: 10.1038/s41467-019-09134-9 (PMC6411957; doi:10.1038/s41467-019-09134-9)
Supplement: Supplementary file 14 — Supplementary Data 10 [file 41467_2019_9134_MOESM14_ESM.xlsx]

## Sheet: Supplementary Data 10
Supplementary Data 10 Average FST in sliding windows between AA and AL
Chromosome	Bin start position (bp)	Bin end position (bp)	Mean FST
A01	1	100000	0.270686
A01	10001	110000	0.26377
A01	20001	120000	0.258753
A01	30001	130000	0.244762
A01	40001	140000	0.222909
A01	50001	150000	0.210115
A01	60001	160000	0.202155
A01	70001	170000	0.190391
A01	80001	180000	0.178889
A01	90001	190000	0.158821
A01	100001	200000	0.132786
A01	110001	210000	0.119866
A01	120001	220000	0.107179
A01	130001	230000	0.0980041
A01	140001	240000	0.0933985
A01	150001	250000	0.0892844
A01	160001	260000	0.0945058
A01	170001	270000	0.106137
A01	180001	280000	0.102673
A01	190001	290000	0.09208
A01	200001	300000	0.0867538
A01	210001	310000	0.0833956
A01	220001	320000	0.080166
A01	230001	330000	0.0880205
A01	240001	340000	0.0997018
A01	250001	350000	0.105444
A01	260001	360000	0.107567
A01	270001	370000	0.0976702
A01	280001	380000	0.116527
A01	290001	390000	0.153399
A01	300001	400000	0.155043
A01	310001	410000	0.161089
A01	320001	420000	0.172672
A01	330001	430000	0.160063
A01	340001	440000	0.150421
A01	350001	450000	0.13674
A01	360001	460000	0.125156
A01	370001	470000	0.120632
A01	380001	480000	0.112529
A01	390001	490000	0.0930195
A01	400001	500000	0.0946592
A01	410001	510000	0.0863411
A01	420001	520000	0.083466
A01	430001	530000	0.0871907
A01	440001	540000	0.0741899
A01	450001	550000	0.08702
A01	460001	560000	0.101388
A01	470001	570000	0.10479
A01	480001	580000	0.0958555
A01	490001	590000	0.0877942
A01	500001	600000	0.100165
A01	510001	610000	0.0909435
A01	520001	620000	0.0728328
A01	530001	630000	0.0723127
A01	540001	640000	0.142573
A01	550001	650000	0.14298
A01	560001	660000	0.141634
A01	570001	670000	0.136182
A01	580001	680000	0.12362
A01	590001	690000	0.111847
A01	600001	700000	0.105885
A01	610001	710000	0.103775
A01	620001	720000	0.111766
A01	630001	730000	0.117092
A01	640001	740000	0.0625818
A01	650001	750000	0.0593324
A01	660001	760000	0.0675587
A01	670001	770000	0.0779482
A01	680001	780000	0.100578
A01	690001	790000	0.124509
A01	700001	800000	0.14881
A01	710001	810000	0.150108
A01	720001	820000	0.149897
A01	730001	830000	0.143831
A01	740001	840000	0.160407
A01	750001	850000	0.160443
A01	760001	860000	0.15657
A01	770001	870000	0.155685
A01	780001	880000	0.138395
A01	790001	890000	0.140188
A01	800001	900000	0.133273
A01	810001	910000	0.135227
A01	820001	920000	0.133284
A01	830001	930000	0.129556
A01	840001	940000	0.113925
A01	850001	950000	0.113245
A01	860001	960000	0.117564
A01	870001	970000	0.109857
A01	880001	980000	0.116814
A01	890001	990000	0.101425
A01	900001	1000000	0.0924137
A01	910001	1010000	0.124781
A01	920001	1020000	0.11921
A01	930001	1030000	0.125364
A01	940001	1040000	0.135804
A01	950001	1050000	0.120931
A01	960001	1060000	0.116086
A01	970001	1070000	0.119675
A01	980001	1080000	0.115228
A01	990001	1090000	0.114057
A01	1000001	1100000	0.118158
A01	1010001	1110000	0.0934609
A01	1020001	1120000	0.112654
A01	1030001	1130000	0.128526
A01	1040001	1140000	0.12659
A01	1050001	1150000	0.155004
A01	1060001	1160000	0.147599
A01	1070001	1170000	0.164847
A01	1080001	1180000	0.16504
A01	1090001	1190000	0.170092
A01	1100001	1200000	0.171329
A01	1110001	1210000	0.165147
A01	1120001	1220000	0.145999
A01	1130001	1230000	0.128936
A01	1140001	1240000	0.124179
A01	1150001	1250000	0.113151
A01	1160001	1260000	0.121483
A01	1170001	1270000	0.102811
A01	1180001	1280000	0.100035
A01	1190001	1290000	0.102534
A01	1200001	1300000	0.0950586
A01	1210001	1310000	0.0933445
A01	1220001	1320000	0.101511
A01	1230001	1330000	0.0940468
A01	1240001	1340000	0.0955556
A01	1250001	1350000	0.109574
A01	1260001	1360000	0.108029
A01	1270001	1370000	0.115169
A01	1280001	1380000	0.122218
A01	1290001	1390000	0.116136
A01	1300001	1400000	0.120718
A01	1310001	1410000	0.112023
A01	1320001	1420000	0.10443
A01	1330001	1430000	0.111563
A01	1340001	1440000	0.111393
A01	1350001	1450000	0.101415
A01	1360001	1460000	0.101607
A01	1370001	1470000	0.0975556
A01	1380001	1480000	0.0915276
A01	1390001	1490000	0.0935978
A01	1400001	1500000	0.0969742
A01	1410001	1510000	0.105323
A01	1420001	1520000	0.10911
A01	1430001	1530000	0.103745
A01	1440001	1540000	0.10248
A01	1450001	1550000	0.098285
A01	1460001	1560000	0.0976373
A01	1470001	1570000	0.0914666
A01	1480001	1580000	0.0961907
A01	1490001	1590000	0.0942091
A01	1500001	1600000	0.0819868
A01	1510001	1610000	0.0777585
A01	1520001	1620000	0.0705993
A01	1530001	1630000	0.0841964
A01	1540001	1640000	0.0756537
A01	1550001	1650000	0.0666852
A01	1560001	1660000	0.0702855
A01	1570001	1670000	0.0790739
A01	1580001	1680000	0.0768149
A01	1590001	1690000	0.0720773
A01	1600001	1700000	0.0762829
A01	1610001	1710000	0.0772345
A01	1620001	1720000	0.0808518
A01	1630001	1730000	0.0718617
A01	1640001	1740000	0.0876405
A01	1650001	1750000	0.094386
A01	1660001	1760000	0.0861266
A01	1670001	1770000	0.0860946
A01	1680001	1780000	0.0947786
A01	1690001	1790000	0.104059
A01	1700001	1800000	0.102209
A01	1710001	1810000	0.105122
A01	1720001	1820000	0.116512
A01	1730001	1830000	0.119574
A01	1740001	1840000	0.111462
A01	1750001	1850000	0.113908
A01	1760001	1860000	0.114464
A01	1770001	1870000	0.118773
A01	1780001	1880000	0.124694
A01	1790001	1890000	0.128832
A01	1800001	1900000	0.131427
A01	1810001	1910000	0.131826
A01	1820001	1920000	0.128915
A01	1830001	1930000	0.123857
A01	1840001	1940000	0.122025
A01	1850001	1950000	0.119525
A01	1860001	1960000	0.130436
A01	1870001	1970000	0.115372
A01	1880001	1980000	0.0929339
A01	1890001	1990000	0.0840072
A01	1900001	2000000	0.100868
A01	1910001	2010000	0.0937512
A01	1920001	2020000	0.0902344
A01	1930001	2030000	0.0970744
A01	1940001	2040000	0.105503
A01	1950001	2050000	0.12045
A01	1960001	2060000	0.117618
A01	1970001	2070000	0.118502
A01	1980001	2080000	0.120366
A01	1990001	2090000	0.116281
A01	2000001	2100000	0.114277
A01	2010001	2110000	0.11989
A01	2020001	2120000	0.129595
A01	2030001	2130000	0.134898
A01	2040001	2140000	0.12816
A01	2050001	2150000	0.116281
A01	2060001	2160000	0.112577
A01	2070001	2170000	0.110402
A01	2080001	2180000	0.11637
A01	2090001	2190000	0.116686
A01	2100001	2200000	0.108552
A01	2110001	2210000	0.106105
A01	2120001	2220000	0.101188
A01	2130001	2230000	0.0979073
A01	2140001	2240000	0.100384
A01	2150001	2250000	0.0984879
A01	2160001	2260000	0.104837
A01	2170001	2270000	0.104717
A01	2180001	2280000	0.0964549
A01	2190001	2290000	0.0997997
A01	2200001	2300000	0.102911
A01	2210001	2310000	0.102058
A01	2220001	2320000	0.0891325
A01	2230001	2330000	0.0799365
A01	2240001	2340000	0.0780248
A01	2250001	2350000	0.0803839
A01	2260001	2360000	0.0778338
A01	2270001	2370000	0.0815278
A01	2280001	2380000	0.0793457
A01	2290001	2390000	0.0822744
A01	2300001	2400000	0.0795787
A01	2310001	2410000	0.0805576
A01	2320001	2420000	0.0937122
A01	2330001	2430000	0.094338
A01	2340001	2440000	0.0973532
A01	2350001	2450000	0.0970954
A01	2360001	2460000	0.0935585
A01	2370001	2470000	0.100015
A01	2380001	2480000	0.100039
A01	2390001	2490000	0.0944067
A01	2400001	2500000	0.105162
A01	2410001	2510000	0.11535
A01	2420001	2520000	0.112909
A01	2430001	2530000	0.121717
A01	2440001	2540000	0.117252
A01	2450001	2550000	0.118402
A01	2460001	2560000	0.117685
A01	2470001	2570000	0.10946
A01	2480001	2580000	0.117586
A01	2490001	2590000	0.12203
A01	2500001	2600000	0.120991
A01	2510001	2610000	0.124242
A01	2520001	2620000	0.129936
A01	2530001	2630000	0.118748
A01	2540001	2640000	0.10979
A01	2550001	2650000	0.114922
A01	2560001	2660000	0.116341
A01	2570001	2670000	0.12263
A01	2580001	2680000	0.123033
A01	2590001	2690000	0.128813
A01	2600001	2700000	0.12896
A01	2610001	2710000	0.124497
A01	2620001	2720000	0.114587
A01	2630001	2730000	0.120778
A01	2640001	2740000	0.124748
A01	2650001	2750000	0.112373
A01	2660001	2760000	0.107461
A01	2670001	2770000	0.101925
A01	2680001	2780000	0.0951245
A01	2690001	2790000	0.0849092
A01	2700001	2800000	0.0752769
A01	2710001	2810000	0.0613164
A01	2720001	2820000	0.0612905
A01	2730001	2830000	0.0545597
A01	2740001	2840000	0.0593755
A01	2750001	2850000	0.0639517
A01	2760001	2860000	0.104197
A01	2770001	2870000	0.105282
A01	2780001	2880000	0.0997574
A01	2790001	2890000	0.0911032
A01	2800001	2900000	0.0846286
A01	2810001	2910000	0.0841726
A01	2820001	2920000	0.0853029
A01	2830001	2930000	0.0831998
A01	2840001	2940000	0.0800943
A01	2850001	2950000	0.0811169
A01	2860001	2960000	0.0583384
A01	2870001	2970000	0.0521356
A01	2880001	2980000	0.0511882
A01	2890001	2990000	0.0535874
A01	2900001	3000000	0.0637816
A01	2910001	3010000	0.070242
A01	2920001	3020000	0.0678679
A01	2930001	3030000	0.0685103
A01	2940001	3040000	0.0714021
A01	2950001	3050000	0.0817931
A01	2960001	3060000	0.0971051
A01	2970001	3070000	0.0990522
A01	2980001	3080000	0.106375
A01	2990001	3090000	0.105148
A01	3000001	3100000	0.103936
A01	3010001	3110000	0.105281
A01	3020001	3120000	0.102921
A01	3030001	3130000	0.0965514
A01	3040001	3140000	0.098312
A01	3050001	3150000	0.0953474
A01	3060001	3160000	0.0944652
A01	3070001	3170000	0.0969402
A01	3080001	3180000	0.0958043
A01	3090001	3190000	0.0935701
A01	3100001	3200000	0.0909946
A01	3110001	3210000	0.0927728
A01	3120001	3220000	0.0947259
A01	3130001	3230000	0.102144
A01	3140001	3240000	0.10581
A01	3150001	3250000	0.0911659
A01	3160001	3260000	0.0765818
A01	3170001	3270000	0.075684
A01	3180001	3280000	0.0727706
A01	3190001	3290000	0.0700052
A01	3200001	3300000	0.065162
A01	3210001	3310000	0.05953
A01	3220001	3320000	0.060722
A01	3230001	3330000	0.0524034
A01	3240001	3340000	0.0453378
A01	3250001	3350000	0.0603652
A01	3260001	3360000	0.0923335
A01	3270001	3370000	0.11769
A01	3280001	3380000	0.105441
A01	3290001	3390000	0.107312
A01	3300001	3400000	0.106577
A01	3310001	3410000	0.113613
A01	3320001	3420000	0.120222
A01	3330001	3430000	0.124581
A01	3340001	3440000	0.128297
A01	3350001	3450000	0.120689
A01	3360001	3460000	0.113885
A01	3370001	3470000	0.106172
A01	3380001	3480000	0.113581
A01	3390001	3490000	0.113299
A01	3400001	3500000	0.119893
A01	3410001	3510000	0.124009
A01	3420001	3520000	0.119843
A01	3430001	3530000	0.13886
A01	3440001	3540000	0.171218
A01	3450001	3550000	0.214777
A01	3460001	3560000	0.23482
A01	3470001	3570000	0.226482
A01	3480001	3580000	0.216597
A01	3490001	3590000	0.212953
A01	3500001	3600000	0.192684
A01	3510001	3610000	0.187051
A01	3520001	3620000	0.197522
A01	3530001	3630000	0.166104
A01	3540001	3640000	0.146569
A01	3550001	3650000	0.123398
A01	3560001	3660000	0.118737
A01	3570001	3670000	0.134436
A01	3580001	3680000	0.131815
A01	3590001	3690000	0.136328
A01	3600001	3700000	0.144727
A01	3610001	3710000	0.125136
A01	3620001	3720000	0.0946641
A01	3630001	3730000	0.0970003
A01	3640001	3740000	0.0962526
A01	3650001	3750000	0.0930798
A01	3660001	3760000	0.0849747
A01	3670001	3770000	0.061099
A01	3680001	3780000	0.0612469
A01	3690001	3790000	0.0622394
A01	3700001	3800000	0.072419
A01	3710001	3810000	0.0779461
A01	3720001	3820000	0.0741327
A01	3730001	3830000	0.0718488
A01	3740001	3840000	0.0774409
A01	3750001	3850000	0.0820565
A01	3760001	3860000	0.0888069
A01	3770001	3870000	0.0917239
A01	3780001	3880000	0.0935044
A01	3790001	3890000	0.0893174
A01	3800001	3900000	0.0766632
A01	3810001	3910000	0.0761101
A01	3820001	3920000	0.0800812
A01	3830001	3930000	0.0834448
A01	3840001	3940000	0.0740642
A01	3850001	3950000	0.0703724
A01	3860001	3960000	0.0705475
A01	3870001	3970000	0.0765184
A01	3880001	3980000	0.076788
A01	3890001	3990000	0.0697099
A01	3900001	4000000	0.0646144
A01	3910001	4010000	0.0561351
A01	3920001	4020000	0.0475307
A01	3930001	4030000	0.0453037
A01	3940001	4040000	0.0398942
A01	3950001	4050000	0.0466163
A01	3960001	4060000	0.0496072
A01	3970001	4070000	0.0411758
A01	3980001	4080000	0.0499618
A01	3990001	4090000	0.0614668
A01	4000001	4100000	0.0645714
A01	4010001	4110000	0.0660382
A01	4020001	4120000	0.0804746
A01	4030001	4130000	0.0866512
A01	4040001	4140000	0.0919893
A01	4050001	4150000	0.113492
A01	4060001	4160000	0.120692
A01	4070001	4170000	0.12966
A01	4080001	4180000	0.128282
A01	4090001	4190000	0.125433
A01	4100001	4200000	0.149139
A01	4110001	4210000	0.182816
A01	4120001	4220000	0.191326
A01	4130001	4230000	0.17007
A01	4140001	4240000	0.152791
A01	4150001	4250000	0.12503
A01	4160001	4260000	0.11293
A01	4170001	4270000	0.105909
A01	4180001	4280000	0.0921194
A01	4190001	4290000	0.100454
A01	4200001	4300000	0.0837879
A01	4210001	4310000	0.0580882
A01	4220001	4320000	0.0439241
A01	4230001	4330000	0.0473999
A01	4240001	4340000	0.0566655
A01	4250001	4350000	0.0566639
A01	4260001	4360000	0.0702879
A01	4270001	4370000	0.0763516
A01	4280001	4380000	0.0958501
A01	4290001	4390000	0.0913469
A01	4300001	4400000	0.0921232
A01	4310001	4410000	0.0993542
A01	4320001	4420000	0.119205
A01	4330001	4430000	0.125251
A01	4340001	4440000	0.120544
A01	4350001	4450000	0.115818
A01	4360001	4460000	0.0976
A01	4370001	4470000	0.0907504
A01	4380001	4480000	0.0793125
A01	4390001	4490000	0.0756303
A01	4400001	4500000	0.0756634
A01	4410001	4510000	0.0779616
A01	4420001	4520000	0.062062
A01	4430001	4530000	0.0774899
A01	4440001	4540000	0.0814456
A01	4450001	4550000	0.0942075
A01	4460001	4560000	0.11496
A01	4470001	4570000	0.12466
A01	4480001	4580000	0.154529
A01	4490001	4590000	0.153399
A01	4500001	4600000	0.138216
A01	4510001	4610000	0.136574
A01	4520001	4620000	0.124003
A01	4530001	4630000	0.133014
A01	4540001	4640000	0.133248
A01	4550001	4650000	0.141758
A01	4560001	4660000	0.136267
A01	4570001	4670000	0.141694
A01	4580001	4680000	0.137217
A01	4590001	4690000	0.138531
A01	4600001	4700000	0.140211
A01	4610001	4710000	0.139265
A01	4620001	4720000	0.145794
A01	4630001	4730000	0.12867
A01	4640001	4740000	0.1349
A01	4650001	4750000	0.136587
A01	4660001	4760000	0.139333
A01	4670001	4770000	0.142205
A01	4680001	4780000	0.143718
A01	4690001	4790000	0.138957
A01	4700001	4800000	0.134492
A01	4710001	4810000	0.132196
A01	4720001	4820000	0.135588
A01	4730001	4830000	0.139149
A01	4740001	4840000	0.132859
A01	4750001	4850000	0.102594
A01	4760001	4860000	0.0866748
A01	4770001	4870000	0.077219
A01	4780001	4880000	0.079168
A01	4790001	4890000	0.081448
A01	4800001	4900000	0.0802515
A01	4810001	4910000	0.0797683
A01	4820001	4920000	0.0711802
A01	4830001	4930000	0.0692039
A01	4840001	4940000	0.0642256
A01	4850001	4950000	0.0678365
A01	4860001	4960000	0.0775825
A01	4870001	4970000	0.0828726
A01	4880001	4980000	0.0793374
A01	4890001	4990000	0.0792205
A01	4900001	5000000	0.080825
A01	4910001	5010000	0.0913264
A01	4920001	5020000	0.0941463
A01	4930001	5030000	0.0894705
A01	4940001	5040000	0.0938821
A01	4950001	5050000	0.097019
A01	4960001	5060000	0.098213
A01	4970001	5070000	0.0819149
A01	4980001	5080000	0.0712077
A01	4990001	5090000	0.0589002
A01	5000001	5100000	0.0579751
A01	5010001	5110000	0.0341901
A01	5020001	5120000	0.0811045
A01	5030001	5130000	0.093235
A01	5040001	5140000	0.106308
A01	5050001	5150000	0.124172
A01	5060001	5160000	0.134339
A01	5070001	5170000	0.154412
A01	5080001	5180000	0.17925
A01	5090001	5190000	0.183097
A01	5100001	5200000	0.173967
A01	5110001	5210000	0.224136
A01	5120001	5220000	0.219432
A01	5130001	5230000	0.245395
A01	5140001	5240000	0.239433
A01	5150001	5250000	0.232764
A01	5160001	5260000	0.212568
A01	5170001	5270000	0.196147
A01	5180001	5280000	0.181522
A01	5190001	5290000	0.191631
A01	5200001	5300000	0.192443
A01	5210001	5310000	0.15569
A01	5220001	5320000	0.142707
A01	5230001	5330000	0.115828
A01	5240001	5340000	0.11645
A01	5250001	5350000	0.107206
A01	5260001	5360000	0.116089
A01	5270001	5370000	0.117763
A01	5280001	5380000	0.128471
A01	5290001	5390000	0.128756
A01	5300001	5400000	0.131719
A01	5310001	5410000	0.140119
A01	5320001	5420000	0.134885
A01	5330001	5430000	0.137212
A01	5340001	5440000	0.144138
A01	5350001	5450000	0.159799
A01	5360001	5460000	0.147538
A01	5370001	5470000	0.148086
A01	5380001	5480000	0.144313
A01	5390001	5490000	0.143267
A01	5400001	5500000	0.1577
A01	5410001	5510000	0.152329
A01	5420001	5520000	0.165704
A01	5430001	5530000	0.168435
A01	5440001	5540000	0.169582
A01	5450001	5550000	0.155025
A01	5460001	5560000	0.163138
A01	5470001	5570000	0.167013
A01	5480001	5580000	0.165334
A01	5490001	5590000	0.162021
A01	5500001	5600000	0.147314
A01	5510001	5610000	0.13763
A01	5520001	5620000	0.127208
A01	5530001	5630000	0.121617
A01	5540001	5640000	0.118314
A01	5550001	5650000	0.122968
A01	5560001	5660000	0.120854
A01	5570001	5670000	0.11983
A01	5580001	5680000	0.132281
A01	5590001	5690000	0.132759
A01	5600001	5700000	0.135254
A01	5610001	5710000	0.139017
A01	5620001	5720000	0.135561
A01	5630001	5730000	0.13346
A01	5640001	5740000	0.145204
A01	5650001	5750000	0.156473
A01	5660001	5760000	0.16556
A01	5670001	5770000	0.162477
A01	5680001	5780000	0.154678
A01	5690001	5790000	0.179149
A01	5700001	5800000	0.196557
A01	5710001	5810000	0.208822
A01	5720001	5820000	0.218096
A01	5730001	5830000	0.223674
A01	5740001	5840000	0.198743
A01	5750001	5850000	0.179064
A01	5760001	5860000	0.177001
A01	5770001	5870000	0.184744
A01	5780001	5880000	0.172299
A01	5790001	5890000	0.134558
A01	5800001	5900000	0.10264
A01	5810001	5910000	0.0898531
A01	5820001	5920000	0.0809477
A01	5830001	5930000	0.0825039
A01	5840001	5940000	0.0810627
A01	5850001	5950000	0.0749732
A01	5860001	5960000	0.0648208
A01	5870001	5970000	0.0586491
A01	5880001	5980000	0.0559737
A01	5890001	5990000	0.0663024
A01	5900001	6000000	0.0718725
A01	5910001	6010000	0.0709718
A01	5920001	6020000	0.0680695
A01	5930001	6030000	0.0718084
A01	5940001	6040000	0.0735168
A01	5950001	6050000	0.0756548
A01	5960001	6060000	0.0808452
A01	5970001	6070000	0.0743439
A01	5980001	6080000	0.0763828
A01	5990001	6090000	0.0643424
A01	6000001	6100000	0.0696505
A01	6010001	6110000	0.0888207
A01	6020001	6120000	0.0951917
A01	6030001	6130000	0.0974618
A01	6040001	6140000	0.104715
A01	6050001	6150000	0.113943
A01	6060001	6160000	0.119498
A01	6070001	6170000	0.122906
A01	6080001	6180000	0.122667
A01	6090001	6190000	0.128152
A01	6100001	6200000	0.142414
A01	6110001	6210000	0.143178
A01	6120001	6220000	0.146494
A01	6130001	6230000	0.143714
A01	6140001	6240000	0.141102
A01	6150001	6250000	0.1351
A01	6160001	6260000	0.134116
A01	6170001	6270000	0.150944
A01	6180001	6280000	0.156471
A01	6190001	6290000	0.155792
A01	6200001	6300000	0.137922
A01	6210001	6310000	0.121285
A01	6220001	6320000	0.117662
A01	6230001	6330000	0.125189
A01	6240001	6340000	0.111857
A01	6250001	6350000	0.102101
A01	6260001	6360000	0.111278
A01	6270001	6370000	0.117343
A01	6280001	6380000	0.115056
A01	6290001	6390000	0.105643
A01	6300001	6400000	0.0925311
A01	6310001	6410000	0.0888925
A01	6320001	6420000	0.0879868
A01	6330001	6430000	0.0833397
A01	6340001	6440000	0.0852213
A01	6350001	6450000	0.101521
A01	6360001	6460000	0.134324
A01	6370001	6470000	0.136289
A01	6380001	6480000	0.147657
A01	6390001	6490000	0.158162
A01	6400001	6500000	0.181706
A01	6410001	6510000	0.194381
A01	6420001	6520000	0.210854
A01	6430001	6530000	0.216372
A01	6440001	6540000	0.222277
A01	6450001	6550000	0.20552
A01	6460001	6560000	0.163006
A01	6470001	6570000	0.142545
A01	6480001	6580000	0.145428
A01	6490001	6590000	0.16751
A01	6500001	6600000	0.165098
A01	6510001	6610000	0.166076
A01	6520001	6620000	0.177484
A01	6530001	6630000	0.204785
A01	6540001	6640000	0.194617
A01	6550001	6650000	0.197966
A01	6560001	6660000	0.210094
A01	6570001	6670000	0.226718
A01	6580001	6680000	0.209981
A01	6590001	6690000	0.185139
A01	6600001	6700000	0.175953
A01	6610001	6710000	0.180979
A01	6620001	6720000	0.171483
A01	6630001	6730000	0.130329
A01	6640001	6740000	0.124893
A01	6650001	6750000	0.129115
A01	6660001	6760000	0.131105
A01	6670001	6770000	0.137495
A01	6680001	6780000	0.110351
A01	6690001	6790000	0.111533
A01	6700001	6800000	0.111874
A01	6710001	6810000	0.105253
A01	6720001	6820000	0.113632
A01	6730001	6830000	0.148285
A01	6740001	6840000	0.144797
A01	6750001	6850000	0.160738
A01	6760001	6860000	0.168067
A01	6770001	6870000	0.166232
A01	6780001	6880000	0.187803
A01	6790001	6890000	0.208774
A01	6800001	6900000	0.203664
A01	6810001	6910000	0.189073
A01	6820001	6920000	0.180906
A01	6830001	6930000	0.164359
A01	6840001	6940000	0.165001
A01	6850001	6950000	0.146581
A01	6860001	6960000	0.128971
A01	6870001	6970000	0.123545
A01	6880001	6980000	0.10874
A01	6890001	6990000	0.0836423
A01	6900001	7000000	0.0914595
A01	6910001	7010000	0.110036
A01	6920001	7020000	0.103453
A01	6930001	7030000	0.108616
A01	6940001	7040000	0.104086
A01	6950001	7050000	0.105403
A01	6960001	7060000	0.110627
A01	6970001	7070000	0.112679
A01	6980001	7080000	0.108186
A01	6990001	7090000	0.103829
A01	7000001	7100000	0.0968643
A01	7010001	7110000	0.0671917
A01	7020001	7120000	0.0725209
A01	7030001	7130000	0.0820368
A01	7040001	7140000	0.0828139
A01	7050001	7150000	0.0839435
A01	7060001	7160000	0.08244
A01	7070001	7170000	0.0893553
A01	7080001	7180000	0.0912827
A01	7090001	7190000	0.0909389
A01	7100001	7200000	0.0809758
A01	7110001	7210000	0.105093
A01	7120001	7220000	0.105757
A01	7130001	7230000	0.100057
A01	7140001	7240000	0.0997852
A01	7150001	7250000	0.108716
A01	7160001	7260000	0.114706
A01	7170001	7270000	0.114111
A01	7180001	7280000	0.126366
A01	7190001	7290000	0.126373
A01	7200001	7300000	0.10904
A01	7210001	7310000	0.0759504
A01	7220001	7320000	0.0649352
A01	7230001	7330000	0.0631661
A01	7240001	7340000	0.0568658
A01	7250001	7350000	0.0500806
A01	7260001	7360000	0.0536032
A01	7270001	7370000	0.0765214
A01	7280001	7380000	0.0680143
A01	7290001	7390000	0.0771047
A01	7300001	7400000	0.0892305
A01	7310001	7410000	0.101299
A01	7320001	7420000	0.115479
A01	7330001	7430000	0.127213
A01	7340001	7440000	0.141759
A01	7350001	7450000	0.146402
A01	7360001	7460000	0.149995
A01	7370001	7470000	0.154346
A01	7380001	7480000	0.173945
A01	7390001	7490000	0.167127
A01	7400001	7500000	0.174088
A01	7410001	7510000	0.179867
A01	7420001	7520000	0.180442
A01	7430001	7530000	0.169797
A01	7440001	7540000	0.153838
A01	7450001	7550000	0.146045
A01	7460001	7560000	0.144967
A01	7470001	7570000	0.142155
A01	7480001	7580000	0.152383
A01	7490001	7590000	0.16823
A01	7500001	7600000	0.175436
A01	7510001	7610000	0.178657
A01	7520001	7620000	0.185249
A01	7530001	7630000	0.202185
A01	7540001	7640000	0.219102
A01	7550001	7650000	0.234746
A01	7560001	7660000	0.218513
A01	7570001	7670000	0.201699
A01	7580001	7680000	0.19557
A01	7590001	7690000	0.183679
A01	7600001	7700000	0.167295
A01	7610001	7710000	0.157635
A01	7620001	7720000	0.148384
A01	7630001	7730000	0.129189
A01	7640001	7740000	0.123648
A01	7650001	7750000	0.105632
A01	7660001	7760000	0.123377
A01	7670001	7770000	0.136291
A01	7680001	7780000	0.144722
A01	7690001	7790000	0.15431
A01	7700001	7800000	0.145405
A01	7710001	7810000	0.155434
A01	7720001	7820000	0.164064
A01	7730001	7830000	0.180085
A01	7740001	7840000	0.173857
A01	7750001	7850000	0.185807
A01	7760001	7860000	0.179811
A01	7770001	7870000	0.191449
A01	7780001	7880000	0.195546
A01	7790001	7890000	0.19465
A01	7800001	7900000	0.193646
A01	7810001	7910000	0.184802
A01	7820001	7920000	0.179673
A01	7830001	7930000	0.172677
A01	7840001	7940000	0.177374
A01	7850001	7950000	0.161926
A01	7860001	7960000	0.150992
A01	7870001	7970000	0.140067
A01	7880001	7980000	0.125532
A01	7890001	7990000	0.113671
A01	7900001	8000000	0.134715
A01	7910001	8010000	0.143075
A01	7920001	8020000	0.138887
A01	7930001	8030000	0.138343
A01	7940001	8040000	0.127762
A01	7950001	8050000	0.156221
A01	7960001	8060000	0.18708
A01	7970001	8070000	0.187002
A01	7980001	8080000	0.202625
A01	7990001	8090000	0.204881
A01	8000001	8100000	0.198177
A01	8010001	8110000	0.197336
A01	8020001	8120000	0.207424
A01	8030001	8130000	0.21419
A01	8040001	8140000	0.224316
A01	8050001	8150000	0.213591
A01	8060001	8160000	0.204406
A01	8070001	8170000	0.206873
A01	8080001	8180000	0.180923
A01	8090001	8190000	0.174992
A01	8100001	8200000	0.166748
A01	8110001	8210000	0.16198
A01	8120001	8220000	0.136728
A01	8130001	8230000	0.138843
A01	8140001	8240000	0.148269
A01	8150001	8250000	0.144852
A01	8160001	8260000	0.145927
A01	8170001	8270000	0.153184
A01	8180001	8280000	0.172792
A01	8190001	8290000	0.188875
A01	8200001	8300000	0.21048
A01	8210001	8310000	0.216808
A01	8220001	8320000	0.257996
A01	8230001	8330000	0.280644
A01	8240001	8340000	0.309093
A01	8250001	8350000	0.318061
A01	8260001	8360000	0.309472
A01	8270001	8370000	0.283848
A01	8280001	8380000	0.273652
A01	8290001	8390000	0.279419
A01	8300001	8400000	0.256862
A01	8310001	8410000	0.237385
A01	8320001	8420000	0.227357
A01	8330001	8430000	0.214186
A01	8340001	8440000	0.19013
A01	8350001	8450000	0.17786
A01	8360001	8460000	0.171946
A01	8370001	8470000	0.166564
A01	8380001	8480000	0.158661
A01	8390001	8490000	0.137851
A01	8400001	8500000	0.138386
A01	8410001	8510000	0.150137
A01	8420001	8520000	0.148547
A01	8430001	8530000	0.14017
A01	8440001	8540000	0.156782
A01	8450001	8550000	0.180997
A01	8460001	8560000	0.188736
A01	8470001	8570000	0.21413
A01	8480001	8580000	0.244261
A01	8490001	8590000	0.253491
A01	8500001	8600000	0.244998
A01	8510001	8610000	0.221669
A01	8520001	8620000	0.210696
A01	8530001	8630000	0.191873
A01	8540001	8640000	0.169023
A01	8550001	8650000	0.159555
A01	8560001	8660000	0.152284
A01	8570001	8670000	0.132788
A01	8580001	8680000	0.106801
A01	8590001	8690000	0.103385
A01	8600001	8700000	0.101979
A01	8610001	8710000	0.106764
A01	8620001	8720000	0.112782
A01	8630001	8730000	0.101302
A01	8640001	8740000	0.107014
A01	8650001	8750000	0.0947239
A01	8660001	8760000	0.0858883
A01	8670001	8770000	0.0774273
A01	8680001	8780000	0.0662683
A01	8690001	8790000	0.0548009
A01	8700001	8800000	0.0448212
A01	8710001	8810000	0.0422225
A01	8720001	8820000	0.0453979
A01	8730001	8830000	0.0535102
A01	8740001	8840000	0.0474622
A01	8750001	8850000	0.0534856
A01	8760001	8860000	0.0613629
A01	8770001	8870000	0.0639575
A01	8780001	8880000	0.0627822
A01	8790001	8890000	0.0607813
A01	8800001	8900000	0.0754641
A01	8810001	8910000	0.0747929
A01	8820001	8920000	0.0635585
A01	8830001	8930000	0.0622325
A01	8840001	8940000	0.0587618
A01	8850001	8950000	0.0597242
A01	8860001	8960000	0.0549791
A01	8870001	8970000	0.0554922
A01	8880001	8980000	0.059343
A01	8890001	8990000	0.0616822
A01	8900001	9000000	0.0650962
A01	8910001	9010000	0.0791984
A01	8920001	9020000	0.104279
A01	8930001	9030000	0.100983
A01	8940001	9040000	0.100659
A01	8950001	9050000	0.0921239
A01	8960001	9060000	0.100577
A01	8970001	9070000	0.102143
A01	8980001	9080000	0.111375
A01	8990001	9090000	0.110321
A01	9000001	9100000	0.104926
A01	9010001	9110000	0.106744
A01	9020001	9120000	0.0924156
A01	9030001	9130000	0.110948
A01	9040001	9140000	0.115176
A01	9050001	9150000	0.123326
A01	9060001	9160000	0.117884
A01	9070001	9170000	0.110189
A01	9080001	9180000	0.150753
A01	9090001	9190000	0.172019
A01	9100001	9200000	0.173294
A01	9110001	9210000	0.156451
A01	9120001	9220000	0.153734
A01	9130001	9230000	0.144066
A01	9140001	9240000	0.138061
A01	9150001	9250000	0.140542
A01	9160001	9260000	0.138955
A01	9170001	9270000	0.149136
A01	9180001	9280000	0.110576
A01	9190001	9290000	0.0818481
A01	9200001	9300000	0.0752377
A01	9210001	9310000	0.0912189
A01	9220001	9320000	0.124583
A01	9230001	9330000	0.133998
A01	9240001	9340000	0.187853
A01	9250001	9350000	0.192677
A01	9260001	9360000	0.205451
A01	9270001	9370000	0.217218
A01	9280001	9380000	0.218675
A01	9290001	9390000	0.211522
A01	9300001	9400000	0.200525
A01	9310001	9410000	0.224504
A01	9320001	9420000	0.191169
A01	9330001	9430000	0.189788
A01	9340001	9440000	0.212737
A01	9350001	9450000	0.214376
A01	9360001	9460000	0.227169
A01	9370001	9470000	0.23699
A01	9380001	9480000	0.245849
A01	9390001	9490000	0.281483
A01	9400001	9500000	0.319922
A01	9410001	9510000	0.35531
A01	9420001	9520000	0.397677
A01	9430001	9530000	0.414139
A01	9440001	9540000	0.402232
A01	9450001	9550000	0.41921
A01	9460001	9560000	0.427008
A01	9470001	9570000	0.416648
A01	9480001	9580000	0.401583
A01	9490001	9590000	0.397366
A01	9500001	9600000	0.37486
A01	9510001	9610000	0.247452
A01	9520001	9620000	0.247314
A01	9530001	9630000	0.198569
A01	9540001	9640000	0.15901
A01	9550001	9650000	0.141565
A01	9560001	9660000	0.142683
A01	9570001	9670000	0.129563
A01	9580001	9680000	0.11751
A01	9590001	9690000	0.125856
A01	9600001	9700000	0.109446
A01	9610001	9710000	0.1304
A01	9620001	9720000	0.148069
A01	9630001	9730000	0.157579
A01	9640001	9740000	0.180397
A01	9650001	9750000	0.162148
A01	9660001	9760000	0.152061
A01	9670001	9770000	0.165416
A01	9680001	9780000	0.172708
A01	9690001	9790000	0.167791
A01	9700001	9800000	0.173732
A01	9710001	9810000	0.170702
A01	9720001	9820000	0.16776
A01	9730001	9830000	0.164756
A01	9740001	9840000	0.15907
A01	9750001	9850000	0.192069
A01	9760001	9860000	0.191396
A01	9770001	9870000	0.171152
A01	9780001	9880000	0.169732
A01	9790001	9890000	0.16411
A01	9800001	9900000	0.151264
A01	9810001	9910000	0.160282
A01	9820001	9920000	0.161297
A01	9830001	9930000	0.179749
A01	9840001	9940000	0.178019
A01	9850001	9950000	0.17277
A01	9860001	9960000	0.180664
A01	9870001	9970000	0.211675
A01	9880001	9980000	0.216656
A01	9890001	9990000	0.219968
A01	9900001	10000000	0.22233
A01	9910001	10010000	0.213291
A01	9920001	10020000	0.212039
A01	9930001	10030000	0.186166
A01	9940001	10040000	0.18824
A01	9950001	10050000	0.182578
A01	9960001	10060000	0.178144
A01	9970001	10070000	0.168228
A01	9980001	10080000	0.159603
A01	9990001	10090000	0.165457
A01	10000001	10100000	0.15307
A01	10010001	10110000	0.150023
A01	10020001	10120000	0.131712
A01	10030001	10130000	0.151975
A01	10040001	10140000	0.150213
A01	10050001	10150000	0.148466
A01	10060001	10160000	0.150836
A01	10070001	10170000	0.145858
A01	10080001	10180000	0.146713
A01	10090001	10190000	0.139313
A01	10100001	10200000	0.148484
A01	10110001	10210000	0.145041
A01	10120001	10220000	0.161115
A01	10130001	10230000	0.165698
A01	10140001	10240000	0.180408
A01	10150001	10250000	0.168231
A01	10160001	10260000	0.167506
A01	10170001	10270000	0.168552
A01	10180001	10280000	0.173931
A01	10190001	10290000	0.176167
A01	10200001	10300000	0.173294
A01	10210001	10310000	0.165638
A01	10220001	10320000	0.160643
A01	10230001	10330000	0.151879
A01	10240001	10340000	0.144652
A01	10250001	10350000	0.15128
A01	10260001	10360000	0.146379
A01	10270001	10370000	0.144474
A01	10280001	10380000	0.138317
A01	10290001	10390000	0.131041
A01	10300001	10400000	0.139723
A01	10310001	10410000	0.145458
A01	10320001	10420000	0.146022
A01	10330001	10430000	0.142598
A01	10340001	10440000	0.131139
A01	10350001	10450000	0.122784
A01	10360001	10460000	0.128627
A01	10370001	10470000	0.127405
A01	10380001	10480000	0.129149
A01	10390001	10490000	0.12985
A01	10400001	10500000	0.131372
A01	10410001	10510000	0.128141
A01	10420001	10520000	0.13127
A01	10430001	10530000	0.145399
A01	10440001	10540000	0.167462
A01	10450001	10550000	0.216363
A01	10460001	10560000	0.212814
A01	10470001	10570000	0.210178
A01	10480001	10580000	0.226078
A01	10490001	10590000	0.234712
A01	10500001	10600000	0.215584
A01	10510001	10610000	0.217417
A01	10520001	10620000	0.206189
A01	10530001	10630000	0.184123
A01	10540001	10640000	0.162587
A01	10550001	10650000	0.150948
A01	10560001	10660000	0.148489
A01	10570001	10670000	0.145758
A01	10580001	10680000	0.13784
A01	10590001	10690000	0.147564
A01	10600001	10700000	0.151219
A01	10610001	10710000	0.162788
A01	10620001	10720000	0.154844
A01	10630001	10730000	0.146797
A01	10640001	10740000	0.138204
A01	10650001	10750000	0.134047
A01	10660001	10760000	0.126454
A01	10670001	10770000	0.122045
A01	10680001	10780000	0.122183
A01	10690001	10790000	0.106924
A01	10700001	10800000	0.107662
A01	10710001	10810000	0.107948
A01	10720001	10820000	0.119847
A01	10730001	10830000	0.136254
A01	10740001	10840000	0.171341
A01	10750001	10850000	0.177378
A01	10760001	10860000	0.213767
A01	10770001	10870000	0.242243
A01	10780001	10880000	0.260225
A01	10790001	10890000	0.270019
A01	10800001	10900000	0.27497
A01	10810001	10910000	0.279873
A01	10820001	10920000	0.275883
A01	10830001	10930000	0.270175
A01	10840001	10940000	0.248286
A01	10850001	10950000	0.248474
A01	10860001	10960000	0.202723
A01	10870001	10970000	0.191745
A01	10880001	10980000	0.188122
A01	10890001	10990000	0.187294
A01	10900001	11000000	0.178301
A01	10910001	11010000	0.165096
A01	10920001	11020000	0.166484
A01	10930001	11030000	0.175556
A01	10940001	11040000	0.176592
A01	10950001	11050000	0.176182
A01	10960001	11060000	0.186887
A01	10970001	11070000	0.177634
A01	10980001	11080000	0.170535
A01	10990001	11090000	0.173046
A01	11000001	11100000	0.176236
A01	11010001	11110000	0.184226
A01	11020001	11120000	0.229472
A01	11030001	11130000	0.223804
A01	11040001	11140000	0.236106
A01	11050001	11150000	0.239995
A01	11060001	11160000	0.247806
A01	11070001	11170000	0.260631
A01	11080001	11180000	0.288652
A01	11090001	11190000	0.303097
A01	11100001	11200000	0.314282
A01	11110001	11210000	0.32641
A01	11120001	11220000	0.279723
A01	11130001	11230000	0.287837
A01	11140001	11240000	0.276415
A01	11150001	11250000	0.267068
A01	11160001	11260000	0.257091
A01	11170001	11270000	0.248566
A01	11180001	11280000	0.227565
A01	11190001	11290000	0.203937
A01	11200001	11300000	0.181704
A01	11210001	11310000	0.163005
A01	11220001	11320000	0.153754
A01	11230001	11330000	0.149124
A01	11240001	11340000	0.145387
A01	11250001	11350000	0.144201
A01	11260001	11360000	0.141214
A01	11270001	11370000	0.12397
A01	11280001	11380000	0.120829
A01	11290001	11390000	0.11397
A01	11300001	11400000	0.121014
A01	11310001	11410000	0.131286
A01	11320001	11420000	0.138438
A01	11330001	11430000	0.136907
A01	11340001	11440000	0.128024
A01	11350001	11450000	0.112351
A01	11360001	11460000	0.125435
A01	11370001	11470000	0.129592
A01	11380001	11480000	0.11876
A01	11390001	11490000	0.108826
A01	11400001	11500000	0.0895739
A01	11410001	11510000	0.0833373
A01	11420001	11520000	0.107107
A01	11430001	11530000	0.13316
A01	11440001	11540000	0.146903
A01	11450001	11550000	0.152876
A01	11460001	11560000	0.146752
A01	11470001	11570000	0.153956
A01	11480001	11580000	0.154678
A01	11490001	11590000	0.172118
A01	11500001	11600000	0.179804
A01	11510001	11610000	0.184826
A01	11520001	11620000	0.168632
A01	11530001	11630000	0.144941
A01	11540001	11640000	0.134509
A01	11550001	11650000	0.140246
A01	11560001	11660000	0.136647
A01	11570001	11670000	0.140471
A01	11580001	11680000	0.148689
A01	11590001	11690000	0.147259
A01	11600001	11700000	0.152241
A01	11610001	11710000	0.150926
A01	11620001	11720000	0.179384
A01	11630001	11730000	0.207788
A01	11640001	11740000	0.254603
A01	11650001	11750000	0.229835
A01	11660001	11760000	0.239293
A01	11670001	11770000	0.240113
A01	11680001	11780000	0.239094
A01	11690001	11790000	0.240028
A01	11700001	11800000	0.235102
A01	11710001	11810000	0.204281
A01	11720001	11820000	0.164546
A01	11730001	11830000	0.140312
A01	11740001	11840000	0.103463
A01	11750001	11850000	0.0937157
A01	11760001	11860000	0.0793046
A01	11770001	11870000	0.07746
A01	11780001	11880000	0.0934258
A01	11790001	11890000	0.0905978
A01	11800001	11900000	0.0953712
A01	11810001	11910000	0.117063
A01	11820001	11920000	0.130075
A01	11830001	11930000	0.128359
A01	11840001	11940000	0.132495
A01	11850001	11950000	0.142978
A01	11860001	11960000	0.143883
A01	11870001	11970000	0.132457
A01	11880001	11980000	0.118419
A01	11890001	11990000	0.0979644
A01	11900001	12000000	0.0943598
A01	11910001	12010000	0.089334
A01	11920001	12020000	0.0871034
A01	11930001	12030000	0.0749707
A01	11940001	12040000	0.077108
A01	11950001	12050000	0.0775005
A01	11960001	12060000	0.0841938
A01	11970001	12070000	0.107156
A01	11980001	12080000	0.117656
A01	11990001	12090000	0.193064
A01	12000001	12100000	0.243718
A01	12010001	12110000	0.258144
A01	12020001	12120000	0.276547
A01	12030001	12130000	0.314859
A01	12040001	12140000	0.314425
A01	12050001	12150000	0.333243
A01	12060001	12160000	0.339908
A01	12070001	12170000	0.356282
A01	12080001	12180000	0.375757
A01	12090001	12190000	0.362782
A01	12100001	12200000	0.351747
A01	12110001	12210000	0.355343
A01	12120001	12220000	0.337074
A01	12130001	12230000	0.350035
A01	12140001	12240000	0.350617
A01	12150001	12250000	0.346584
A01	12160001	12260000	0.34898
A01	12170001	12270000	0.315222
A01	12180001	12280000	0.278799
A01	12190001	12290000	0.281746
A01	12200001	12300000	0.249069
A01	12210001	12310000	0.209622
A01	12220001	12320000	0.186933
A01	12230001	12330000	0.131152
A01	12240001	12340000	0.109648
A01	12250001	12350000	0.114532
A01	12260001	12360000	0.101633
A01	12270001	12370000	0.0862783
A01	12280001	12380000	0.0721505
A01	12290001	12390000	0.0436083
A01	12300001	12400000	0.0405765
A01	12310001	12410000	0.11664
A01	12320001	12420000	0.112441
A01	12330001	12430000	0.113137
A01	12340001	12440000	0.113576
A01	12350001	12450000	0.105746
A01	12360001	12460000	0.114745
A01	12370001	12470000	0.124548
A01	12380001	12480000	0.140258
A01	12390001	12490000	0.188281
A01	12400001	12500000	0.207296
A01	12410001	12510000	0.0466879
A01	12420001	12520000	0.0462529
A01	12430001	12530000	0.0465192
A01	12440001	12540000	0.0474647
A01	12450001	12550000	0.0493244
A01	12460001	12560000	0.0493244
A01	12470001	12570000	0.0448658
A01	12480001	12580000	0.0377917
A01	12490001	12590000	0.0602452
A01	12500001	12600000	0.130631
A01	12510001	12610000	0.122099
A01	12520001	12620000	0.122839
A01	12530001	12630000	0.114443
A01	12540001	12640000	0.109288
A01	12550001	12650000	0.107322
A01	12560001	12660000	0.103158
A01	12570001	12670000	0.100314
A01	12580001	12680000	0.110262
A01	12590001	12690000	0.132354
A01	12600001	12700000	0.0943923
A01	12610001	12710000	0.107259
A01	12620001	12720000	0.117404
A01	12630001	12730000	0.124198
A01	12640001	12740000	0.134394
A01	12650001	12750000	0.15304
A01	12660001	12760000	0.165367
A01	12670001	12770000	0.185543
A01	12680001	12780000	0.183839
A01	12690001	12790000	0.157927
A01	12700001	12800000	0.173111
A01	12710001	12810000	0.16191
A01	12720001	12820000	0.160645
A01	12730001	12830000	0.157271
A01	12740001	12840000	0.138068
A01	12750001	12850000	0.111508
A01	12760001	12860000	0.0927789
A01	12770001	12870000	0.0729716
A01	12780001	12880000	0.057765
A01	12790001	12890000	0.0511779
A01	12800001	12900000	0.0446634
A01	12810001	12910000	0.0462376
A01	12820001	12920000	0.0466072
A01	12830001	12930000	0.0439817
A01	12840001	12940000	0.0444435
A01	12850001	12950000	0.0466274
A01	12860001	12960000	0.0400074
A01	12870001	12970000	0.0324104
A01	12880001	12980000	0.0334496
A01	12890001	12990000	0.0330794
A01	12900001	13000000	0.0290132
A01	12910001	13010000	0.0260477
A01	12920001	13020000	0.0233227
A01	12930001	13030000	0.0233067
A01	12940001	13040000	0.023393
A01	12950001	13050000	0.0209868
A01	12960001	13060000	0.0218882
A01	12970001	13070000	0.0265696
A01	12980001	13080000	0.0163008
A01	12990001	13090000	0.0228884
A01	13000001	13100000	0.0283836
A01	13010001	13110000	0.0282312
A01	13020001	13120000	0.036915
A01	13030001	13130000	0.0405759
A01	13040001	13140000	0.0462692
A01	13050001	13150000	0.120671
A01	13060001	13160000	0.128012
A01	13070001	13170000	0.128282
A01	13080001	13180000	0.136182
A01	13090001	13190000	0.152733
A01	13100001	13200000	0.161965
A01	13110001	13210000	0.157037
A01	13120001	13220000	0.174023
A01	13130001	13230000	0.185111
A01	13140001	13240000	0.188181
A01	13150001	13250000	0.144934
A01	13160001	13260000	0.131055
A01	13170001	13270000	0.136457
A01	13180001	13280000	0.130477
A01	13190001	13290000	0.124141
A01	13200001	13300000	0.113782
A01	13210001	13310000	0.117476
A01	13220001	13320000	0.123242
A01	13230001	13330000	0.117567
A01	13240001	13340000	0.143846
A01	13250001	13350000	0.193479
A01	13260001	13360000	0.221918
A01	13270001	13370000	0.240733
A01	13280001	13380000	0.258436
A01	13290001	13390000	0.258468
A01	13300001	13400000	0.265217
A01	13310001	13410000	0.278753
A01	13320001	13420000	0.292016
A01	13330001	13430000	0.291864
A01	13340001	13440000	0.284615
A01	13350001	13450000	0.255227
A01	13360001	13460000	0.236564
A01	13370001	13470000	0.24222
A01	13380001	13480000	0.22703
A01	13390001	13490000	0.258465
A01	13400001	13500000	0.265597
A01	13410001	13510000	0.265078
A01	13420001	13520000	0.262127
A01	13430001	13530000	0.257393
A01	13440001	13540000	0.251606
A01	13450001	13550000	0.23615
A01	13460001	13560000	0.239682
A01	13470001	13570000	0.240107
A01	13480001	13580000	0.266838
A01	13490001	13590000	0.26068
A01	13500001	13600000	0.286391
A01	13510001	13610000	0.305431
A01	13520001	13620000	0.308317
A01	13530001	13630000	0.318958
A01	13540001	13640000	0.335007
A01	13550001	13650000	0.35479
A01	13560001	13660000	0.364838
A01	13570001	13670000	0.367305
A01	13580001	13680000	0.357696
A01	13590001	13690000	0.346885
A01	13600001	13700000	0.333719
A01	13610001	13710000	0.323875
A01	13620001	13720000	0.324134
A01	13630001	13730000	0.31681
A01	13640001	13740000	0.28607
A01	13650001	13750000	0.25556
A01	13660001	13760000	0.233229
A01	13670001	13770000	0.201423
A01	13680001	13780000	0.183279
A01	13690001	13790000	0.152334
A01	13700001	13800000	0.134486
A01	13710001	13810000	0.140018
A01	13720001	13820000	0.136979
A01	13730001	13830000	0.126398
A01	13740001	13840000	0.136886
A01	13750001	13850000	0.143459
A01	13760001	13860000	0.161209
A01	13770001	13870000	0.184037
A01	13780001	13880000	0.187443
A01	13790001	13890000	0.17221
A01	13800001	13900000	0.168032
A01	13810001	13910000	0.151195
A01	13820001	13920000	0.139388
A01	13830001	13930000	0.139066
A01	13840001	13940000	0.137857
A01	13850001	13950000	0.166618
A01	13860001	13960000	0.166619
A01	13870001	13970000	0.174521
A01	13880001	13980000	0.182947
A01	13890001	13990000	0.205688
A01	13900001	14000000	0.20537
A01	13910001	14010000	0.240171
A01	13920001	14020000	0.264536
A01	13930001	14030000	0.295306
A01	13940001	14040000	0.288113
A01	13950001	14050000	0.253559
A01	13960001	14060000	0.248094
A01	13970001	14070000	0.239159
A01	13980001	14080000	0.235937
A01	13990001	14090000	0.235342
A01	14000001	14100000	0.238553
A01	14010001	14110000	0.231022
A01	14020001	14120000	0.222442
A01	14030001	14130000	0.162038
A01	14040001	14140000	0.169302
A01	14050001	14150000	0.191942
A01	14060001	14160000	0.196891
A01	14070001	14170000	0.203394
A01	14080001	14180000	0.210345
A01	14090001	14190000	0.209895
A01	14100001	14200000	0.21135
A01	14110001	14210000	0.208167
A01	14120001	14220000	0.207842
A01	14130001	14230000	0.229066
A01	14140001	14240000	0.240272
A01	14150001	14250000	0.230706
A01	14160001	14260000	0.215206
A01	14170001	14270000	0.208324
A01	14180001	14280000	0.180546
A01	14190001	14290000	0.171023
A01	14200001	14300000	0.173393
A01	14210001	14310000	0.193584
A01	14220001	14320000	0.210803
A01	14230001	14330000	0.206324
A01	14240001	14340000	0.206881
A01	14250001	14350000	0.231717
A01	14260001	14360000	0.216784
A01	14270001	14370000	0.204956
A01	14280001	14380000	0.205234
A01	14290001	14390000	0.192519
A01	14300001	14400000	0.173099
A01	14310001	14410000	0.153914
A01	14320001	14420000	0.134158
A01	14330001	14430000	0.137057
A01	14340001	14440000	0.136429
A01	14350001	14450000	0.100815
A01	14360001	14460000	0.1143
A01	14370001	14470000	0.127731
A01	14380001	14480000	0.125861
A01	14390001	14490000	0.157621
A01	14400001	14500000	0.220365
A01	14410001	14510000	0.243358
A01	14420001	14520000	0.260883
A01	14430001	14530000	0.269486
A01	14440001	14540000	0.281572
A01	14450001	14550000	0.283469
A01	14460001	14560000	0.282201
A01	14470001	14570000	0.286407
A01	14480001	14580000	0.287327
A01	14490001	14590000	0.280638
A01	14500001	14600000	0.269201
A01	14510001	14610000	0.273778
A01	14520001	14620000	0.274343
A01	14530001	14630000	0.274125
A01	14540001	14640000	0.272345
A01	14550001	14650000	0.266266
A01	14560001	14660000	0.257764
A01	14570001	14670000	0.243975
A01	14580001	14680000	0.252747
A01	14590001	14690000	0.269054
A01	14600001	14700000	0.249014
A01	14610001	14710000	0.205716
A01	14620001	14720000	0.191222
A01	14630001	14730000	0.216666
A01	14640001	14740000	0.199188
A01	14650001	14750000	0.209476
A01	14660001	14760000	0.190893
A01	14670001	14770000	0.172218
A01	14680001	14780000	0.150026
A01	14690001	14790000	0.156863
A01	14700001	14800000	0.175609
A01	14710001	14810000	0.196001
A01	14720001	14820000	0.191919
A01	14730001	14830000	0.155613
A01	14740001	14840000	0.137585
A01	14750001	14850000	0.124791
A01	14760001	14860000	0.126032
A01	14770001	14870000	0.1246
A01	14780001	14880000	0.114816
A01	14790001	14890000	0.0905066
A01	14800001	14900000	0.0773474
A01	14810001	14910000	0.0517316
A01	14820001	14920000	0.0461921
A01	14830001	14930000	0.0483748
A01	14840001	14940000	0.0723475
A01	14850001	14950000	0.0697067
A01	14860001	14960000	0.0724912
A01	14870001	14970000	0.0783495
A01	14880001	14980000	0.0881237
A01	14890001	14990000	0.094601
A01	14900001	15000000	0.106525
A01	14910001	15010000	0.118713
A01	14920001	15020000	0.13457
A01	14930001	15030000	0.139714
A01	14940001	15040000	0.122927
A01	14950001	15050000	0.164168
A01	14960001	15060000	0.181101
A01	14970001	15070000	0.175898
A01	14980001	15080000	0.169607
A01	14990001	15090000	0.172708
A01	15000001	15100000	0.174181
A01	15010001	15110000	0.155607
A01	15020001	15120000	0.153941
A01	15030001	15130000	0.155624
A01	15040001	15140000	0.13867
A01	15050001	15150000	0.155806
A01	15060001	15160000	0.146387
A01	15070001	15170000	0.139022
A01	15080001	15180000	0.132328
A01	15090001	15190000	0.146828
A01	15100001	15200000	0.161275
A01	15110001	15210000	0.166247
A01	15120001	15220000	0.166602
A01	15130001	15230000	0.165512
A01	15140001	15240000	0.174621
A01	15150001	15250000	0.159115
A01	15160001	15260000	0.168568
A01	15170001	15270000	0.178014
A01	15180001	15280000	0.192328
A01	15190001	15290000	0.174559
A01	15200001	15300000	0.152608
A01	15210001	15310000	0.156903
A01	15220001	15320000	0.152821
A01	15230001	15330000	0.149964
A01	15240001	15340000	0.159499
A01	15250001	15350000	0.122922
A01	15260001	15360000	0.117354
A01	15270001	15370000	0.109869
A01	15280001	15380000	0.113839
A01	15290001	15390000	0.123114
A01	15300001	15400000	0.114788
A01	15310001	15410000	0.116238
A01	15320001	15420000	0.114313
A01	15330001	15430000	0.108665
A01	15340001	15440000	0.101152
A01	15350001	15450000	0.106258
A01	15360001	15460000	0.114769
A01	15370001	15470000	0.114991
A01	15380001	15480000	0.109832
A01	15390001	15490000	0.101098
A01	15400001	15500000	0.10341
A01	15410001	15510000	0.104133
A01	15420001	15520000	0.107249
A01	15430001	15530000	0.1208
A01	15440001	15540000	0.125515
A01	15450001	15550000	0.15789
A01	15460001	15560000	0.166819
A01	15470001	15570000	0.168488
A01	15480001	15580000	0.17972
A01	15490001	15590000	0.191798
A01	15500001	15600000	0.195546
A01	15510001	15610000	0.192714
A01	15520001	15620000	0.18738
A01	15530001	15630000	0.186279
A01	15540001	15640000	0.17225
A01	15550001	15650000	0.125153
A01	15560001	15660000	0.132814
A01	15570001	15670000	0.138383
A01	15580001	15680000	0.135147
A01	15590001	15690000	0.130607
A01	15600001	15700000	0.123451
A01	15610001	15710000	0.124762
A01	15620001	15720000	0.131357
A01	15630001	15730000	0.123533
A01	15640001	15740000	0.146991
A01	15650001	15750000	0.168743
A01	15660001	15760000	0.13577
A01	15670001	15770000	0.127552
A01	15680001	15780000	0.124708
A01	15690001	15790000	0.135197
A01	15700001	15800000	0.139388
A01	15710001	15810000	0.124138
A01	15720001	15820000	0.128795
A01	15730001	15830000	0.113052
A01	15740001	15840000	0.111144
A01	15750001	15850000	0.112341
A01	15760001	15860000	0.118755
A01	15770001	15870000	0.121939
A01	15780001	15880000	0.119255
A01	15790001	15890000	0.114106
A01	15800001	15900000	0.112068
A01	15810001	15910000	0.14363
A01	15820001	15920000	0.143962
A01	15830001	15930000	0.149577
A01	15840001	15940000	0.118501
A01	15850001	15950000	0.110811
A01	15860001	15960000	0.100894
A01	15870001	15970000	0.0905937
A01	15880001	15980000	0.0803274
A01	15890001	15990000	0.0726756
A01	15900001	16000000	0.0675403
A01	15910001	16010000	0.0512883
A01	15920001	16020000	0.0401621
A01	15930001	16030000	0.0367385
A01	15940001	16040000	0.0374186
A01	15950001	16050000	0.0280236
A01	15960001	16060000	0.0295993
A01	15970001	16070000	0.0291937
A01	15980001	16080000	0.0301583
A01	15990001	16090000	0.033752
A01	16000001	16100000	0.0317753
A01	16010001	16110000	0.0452059
A01	16020001	16120000	0.047652
A01	16030001	16130000	0.0504831
A01	16040001	16140000	0.0527906
A01	16050001	16150000	0.05942
A01	16060001	16160000	0.0679582
A01	16070001	16170000	0.0750472
A01	16080001	16180000	0.0845926
A01	16090001	16190000	0.0674436
A01	16100001	16200000	0.0600707
A01	16110001	16210000	0.0444926
A01	16120001	16220000	0.034178
A01	16130001	16230000	0.0253456
A01	16140001	16240000	0.024472
A01	16150001	16250000	0.0238981
A01	16160001	16260000	0.0374953
A01	16170001	16270000	0.0509254
A01	16180001	16280000	0.0506402
A01	16190001	16290000	0.0573363
A01	16200001	16300000	0.0626653
A01	16210001	16310000	0.0677248
A01	16220001	16320000	0.0794739
A01	16230001	16330000	0.109311
A01	16240001	16340000	0.131407
A01	16250001	16350000	0.131775
A01	16260001	16360000	0.11835
A01	16270001	16370000	0.0954162
A01	16280001	16380000	0.0876933
A01	16290001	16390000	0.0901371
A01	16300001	16400000	0.0980396
A01	16310001	16410000	0.101084
A01	16320001	16420000	0.102749
A01	16330001	16430000	0.106718
A01	16340001	16440000	0.0765538
A01	16350001	16450000	0.0754282
A01	16360001	16460000	0.0662782
A01	16370001	16470000	0.0692305
A01	16380001	16480000	0.0835814
A01	16390001	16490000	0.089126
A01	16400001	16500000	0.0898458
A01	16410001	16510000	0.089136
A01	16420001	16520000	0.0901876
A01	16430001	16530000	0.0851248
A01	16440001	16540000	0.0816158
A01	16450001	16550000	0.0804583
A01	16460001	16560000	0.0789469
A01	16470001	16570000	0.0741108
A01	16480001	16580000	0.0604904
A01	16490001	16590000	0.0635857
A01	16500001	16600000	0.0789471
A01	16510001	16610000	0.0985442
A01	16520001	16620000	0.103282
A01	16530001	16630000	0.110796
A01	16540001	16640000	0.113245
A01	16550001	16650000	0.127037
A01	16560001	16660000	0.130704
A01	16570001	16670000	0.149634
A01	16580001	16680000	0.191354
A01	16590001	16690000	0.187977
A01	16600001	16700000	0.165783
A01	16610001	16710000	0.138881
A01	16620001	16720000	0.139609
A01	16630001	16730000	0.134083
A01	16640001	16740000	0.117135
A01	16650001	16750000	0.129933
A01	16660001	16760000	0.117385
A01	16670001	16770000	0.117182
A01	16680001	16780000	0.10554
A01	16690001	16790000	0.0960326
A01	16700001	16800000	0.0941318
A01	16710001	16810000	0.0972205
A01	16720001	16820000	0.0942466
A01	16730001	16830000	0.0941098
A01	16740001	16840000	0.0981366
A01	16750001	16850000	0.0759457
A01	16760001	16860000	0.0917165
A01	16770001	16870000	0.0937895
A01	16780001	16880000	0.0951852
A01	16790001	16890000	0.0938988
A01	16800001	16900000	0.0809854
A01	16810001	16910000	0.0820122
A01	16820001	16920000	0.0867669
A01	16830001	16930000	0.0896368
A01	16840001	16940000	0.0945315
A01	16850001	16950000	0.100405
A01	16860001	16960000	0.0987203
A01	16870001	16970000	0.131743
A01	16880001	16980000	0.154691
A01	16890001	16990000	0.161308
A01	16900001	17000000	0.174872
A01	16910001	17010000	0.184187
A01	16920001	17020000	0.198086
A01	16930001	17030000	0.205466
A01	16940001	17040000	0.197888
A01	16950001	17050000	0.183846
A01	16960001	17060000	0.180919
A01	16970001	17070000	0.161877
A01	16980001	17080000	0.140096
A01	16990001	17090000	0.130943
A01	17000001	17100000	0.141278
A01	17010001	17110000	0.124113
A01	17020001	17120000	0.113248
A01	17030001	17130000	0.0949611
A01	17040001	17140000	0.0954205
A01	17050001	17150000	0.112471
A01	17060001	17160000	0.129323
A01	17070001	17170000	0.133867
A01	17080001	17180000	0.144966
A01	17090001	17190000	0.154914
A01	17100001	17200000	0.153261
A01	17110001	17210000	0.181318
A01	17120001	17220000	0.182083
A01	17130001	17230000	0.169441
A01	17140001	17240000	0.163641
A01	17150001	17250000	0.146754
A01	17160001	17260000	0.134607
A01	17170001	17270000	0.143613
A01	17180001	17280000	0.132033
A01	17190001	17290000	0.12112
A01	17200001	17300000	0.121814
A01	17210001	17310000	0.11331
A01	17220001	17320000	0.120321
A01	17230001	17330000	0.124741
A01	17240001	17340000	0.126866
A01	17250001	17350000	0.117139
A01	17260001	17360000	0.10299
A01	17270001	17370000	0.0820092
A01	17280001	17380000	0.0725153
A01	17290001	17390000	0.0754615
A01	17300001	17400000	0.0723122
A01	17310001	17410000	0.0645733
A01	17320001	17420000	0.0418004
A01	17330001	17430000	0.0323175
A01	17340001	17440000	0.0323139
A01	17350001	17450000	0.0271605
A01	17360001	17460000	0.02556
A01	17370001	17470000	0.027567
A01	17380001	17480000	0.0272369
A01	17390001	17490000	0.0187233
A01	17400001	17500000	0.0159087
A01	17410001	17510000	0.0163451
A01	17420001	17520000	0.0252354
A01	17430001	17530000	0.0313678
A01	17440001	17540000	0.0311235
A01	17450001	17550000	0.0302839
A01	17460001	17560000	0.0297622
A01	17470001	17570000	0.0244935
A01	17480001	17580000	0.0245791
A01	17490001	17590000	0.0271108
A01	17500001	17600000	0.0404187
A01	17510001	17610000	0.0384754
A01	17520001	17620000	0.0397979
A01	17530001	17630000	0.0451037
A01	17540001	17640000	0.0474082
A01	17550001	17650000	0.0483269
A01	17560001	17660000	0.0507131
A01	17570001	17670000	0.053025
A01	17580001	17680000	0.0493005
A01	17590001	17690000	0.0470059
A01	17600001	17700000	0.0306988
A01	17610001	17710000	0.0334154
A01	17620001	17720000	0.0264487
A01	17630001	17730000	0.0219966
A01	17640001	17740000	0.0173362
A01	17650001	17750000	0.0158102
A01	17660001	17760000	0.0238205
A01	17670001	17770000	0.0304322
A01	17680001	17780000	0.040351
A01	17690001	17790000	0.0435342
A01	17700001	17800000	0.0473782
A01	17710001	17810000	0.0480944
A01	17720001	17820000	0.049472
A01	17730001	17830000	0.0516261
A01	17740001	17840000	0.0555912
A01	17750001	17850000	0.0620008
A01	17760001	17860000	0.067518
A01	17770001	17870000	0.102192
A01	17780001	17880000	0.152022
A01	17790001	17890000	0.166514
A01	17800001	17900000	0.167673
A01	17810001	17910000	0.169177
A01	17820001	17920000	0.173301
A01	17830001	17930000	0.184594
A01	17840001	17940000	0.165332
A01	17850001	17950000	0.145773
A01	17860001	17960000	0.143601
A01	17870001	17970000	0.130236
A01	17880001	17980000	0.0989666
A01	17890001	17990000	0.082955
A01	17900001	18000000	0.0824016
A01	17910001	18010000	0.0849917
A01	17920001	18020000	0.0874923
A01	17930001	18030000	0.0853869
A01	17940001	18040000	0.0887689
A01	17950001	18050000	0.110029
A01	17960001	18060000	0.0935301
A01	17970001	18070000	0.0911232
A01	17980001	18080000	0.0920905
A01	17990001	18090000	0.0904828
A01	18000001	18100000	0.0868431
A01	18010001	18110000	0.0721596
A01	18020001	18120000	0.0642607
A01	18030001	18130000	0.0608629
A01	18040001	18140000	0.066631
A01	18050001	18150000	0.069579
A01	18060001	18160000	0.0829948
A01	18070001	18170000	0.0839572
A01	18080001	18180000	0.0860732
A01	18090001	18190000	0.0790881
A01	18100001	18200000	0.0664727
A01	18110001	18210000	0.0651773
A01	18120001	18220000	0.0545551
A01	18130001	18230000	0.0538954
A01	18140001	18240000	0.0612579
A01	18150001	18250000	0.0686713
A01	18160001	18260000	0.0929277
A01	18170001	18270000	0.102288
A01	18180001	18280000	0.112423
A01	18190001	18290000	0.121214
A01	18200001	18300000	0.131999
A01	18210001	18310000	0.136567
A01	18220001	18320000	0.163113
A01	18230001	18330000	0.157352
A01	18240001	18340000	0.152404
A01	18250001	18350000	0.150242
A01	18260001	18360000	0.12597
A01	18270001	18370000	0.118617
A01	18280001	18380000	0.116136
A01	18290001	18390000	0.115628
A01	18300001	18400000	0.108548
A01	18310001	18410000	0.111139
A01	18320001	18420000	0.103689
A01	18330001	18430000	0.105238
A01	18340001	18440000	0.10263
A01	18350001	18450000	0.100338
A01	18360001	18460000	0.103794
A01	18370001	18470000	0.105514
A01	18380001	18480000	0.104213
A01	18390001	18490000	0.105791
A01	18400001	18500000	0.115937
A01	18410001	18510000	0.107524
A01	18420001	18520000	0.126498
A01	18430001	18530000	0.125845
A01	18440001	18540000	0.134637
A01	18450001	18550000	0.142943
A01	18460001	18560000	0.129896
A01	18470001	18570000	0.121435
A01	18480001	18580000	0.127029
A01	18490001	18590000	0.134909
A01	18500001	18600000	0.136492
A01	18510001	18610000	0.142584
A01	18520001	18620000	0.129123
A01	18530001	18630000	0.123987
A01	18540001	18640000	0.107455
A01	18550001	18650000	0.100029
A01	18560001	18660000	0.103044
A01	18570001	18670000	0.105759
A01	18580001	18680000	0.0944523
A01	18590001	18690000	0.0783997
A01	18600001	18700000	0.0785715
A01	18610001	18710000	0.0704986
A01	18620001	18720000	0.0570195
A01	18630001	18730000	0.0472601
A01	18640001	18740000	0.0461916
A01	18650001	18750000	0.0376449
A01	18660001	18760000	0.031496
A01	18670001	18770000	0.0312177
A01	18680001	18780000	0.0270341
A01	18690001	18790000	0.0301617
A01	18700001	18800000	0.0413757
A01	18710001	18810000	0.055437
A01	18720001	18820000	0.0606974
A01	18730001	18830000	0.0709714
A01	18740001	18840000	0.0954773
A01	18750001	18850000	0.114425
A01	18760001	18860000	0.134151
A01	18770001	18870000	0.128716
A01	18780001	18880000	0.130421
A01	18790001	18890000	0.126051
A01	18800001	18900000	0.0966184
A01	18810001	18910000	0.0730824
A01	18820001	18920000	0.0731159
A01	18830001	18930000	0.0596748
A01	18840001	18940000	0.036616
A01	18850001	18950000	0.0370154
A01	18860001	18960000	0.041186
A01	18870001	18970000	0.0457456
A01	18880001	18980000	0.0627157
A01	18890001	18990000	0.0687254
A01	18900001	19000000	0.0848187
A01	18910001	19010000	0.0936277
A01	18920001	19020000	0.0840109
A01	18930001	19030000	0.0867525
A01	18940001	19040000	0.090098
A01	18950001	19050000	0.0947884
A01	18960001	19060000	0.105666
A01	18970001	19070000	0.111214
A01	18980001	19080000	0.152332
A01	18990001	19090000	0.148911
A01	19000001	19100000	0.148456
A01	19010001	19110000	0.148544
A01	19020001	19120000	0.164096
A01	19030001	19130000	0.162728
A01	19040001	19140000	0.157648
A01	19050001	19150000	0.162363
A01	19060001	19160000	0.162391
A01	19070001	19170000	0.170321
A01	19080001	19180000	0.14463
A01	19090001	19190000	0.149625
A01	19100001	19200000	0.146715
A01	19110001	19210000	0.155679
A01	19120001	19220000	0.174784
A01	19130001	19230000	0.184955
A01	19140001	19240000	0.191006
A01	19150001	19250000	0.189654
A01	19160001	19260000	0.175851
A01	19170001	19270000	0.181445
A01	19180001	19280000	0.209759
A01	19190001	19290000	0.216164
A01	19200001	19300000	0.219384
A01	19210001	19310000	0.211706
A01	19220001	19320000	0.188538
A01	19230001	19330000	0.19491
A01	19240001	19340000	0.191558
A01	19250001	19350000	0.193482
A01	19260001	19360000	0.183876
A01	19270001	19370000	0.176224
A01	19280001	19380000	0.151146
A01	19290001	19390000	0.132398
A01	19300001	19400000	0.126435
A01	19310001	19410000	0.125147
A01	19320001	19420000	0.120556
A01	19330001	19430000	0.116015
A01	19340001	19440000	0.113881
A01	19350001	19450000	0.108829
A01	19360001	19460000	0.116648
A01	19370001	19470000	0.110471
A01	19380001	19480000	0.117391
A01	19390001	19490000	0.16831
A01	19400001	19500000	0.184478
A01	19410001	19510000	0.179763
A01	19420001	19520000	0.196518
A01	19430001	19530000	0.197567
A01	19440001	19540000	0.192251
A01	19450001	19550000	0.181495
A01	19460001	19560000	0.171286
A01	19470001	19570000	0.159984
A01	19480001	19580000	0.150819
A01	19490001	19590000	0.109602
A01	19500001	19600000	0.130649
A01	19510001	19610000	0.283395
A01	19520001	19620000	0.303418
A01	19530001	19630000	0.301469
A01	19540001	19640000	0.289287
A01	19550001	19650000	0.282545
A01	19560001	19660000	0.290416
A01	19570001	19670000	0.299211
A01	19580001	19680000	0.303045
A01	19590001	19690000	0.314348
A01	19600001	19700000	0.294987
A01	19610001	19710000	0.159908
A01	19620001	19720000	0.137665
A01	19630001	19730000	0.13785
A01	19640001	19740000	0.14538
A01	19650001	19750000	0.110787
A01	19660001	19760000	0.0931297
A01	19670001	19770000	0.0847693
A01	19680001	19780000	0.0895856
A01	19690001	19790000	0.0680725
A01	19700001	19800000	0.0672779
A01	19710001	19810000	0.0599435
A01	19720001	19820000	0.049881
A01	19730001	19830000	0.0373971
A01	19740001	19840000	0.0247268
A01	19750001	19850000	0.0278227
A01	19760001	19860000	0.0352574
A01	19770001	19870000	0.0408537
A01	19780001	19880000	0.0277463
A01	19790001	19890000	0.0438494
A01	19800001	19900000	0.0458408
A01	19810001	19910000	0.0553798
A01	19820001	19920000	0.0689866
A01	19830001	19930000	0.0734233
A01	19840001	19940000	0.0745846
A01	19850001	19950000	0.0756167
A01	19860001	19960000	0.0859204
A01	19870001	19970000	0.0892362
A01	19880001	19980000	0.0957033
A01	19890001	19990000	0.0871451
A01	19900001	20000000	0.0897039
A01	19910001	20010000	0.0926632
A01	19920001	20020000	0.0819672
A01	19930001	20030000	0.088506
A01	19940001	20040000	0.0985992
A01	19950001	20050000	0.122463
A01	19960001	20060000	0.117496
A01	19970001	20070000	0.143634
[truncated: 23,732 more rows]
