# Supplementary material for: Whole-genome resequencing reveals Brassica napus origin and genetic loci involved in its improvement
Source: Nat Commun. 2019 Mar 11;10:1154. doi: 10.1038/s41467-019-09134-9 (PMC6411957; doi:10.1038/s41467-019-09134-9)
Supplement: Supplementary file 15 — Supplementary Data 11 [file 41467_2019_9134_MOESM15_ESM.xlsx]

## Sheet: Supplementary Data 11
Supplementary Data 11 Average FST in sliding windows between CA and CL
Chromosome	Bin start position (bp)	Bin end position (bp)	Mean FST
C01	1	100000	0.0849995
C01	10001	110000	0.119159
C01	20001	120000	0.147563
C01	30001	130000	0.202176
C01	40001	140000	0.238757
C01	50001	150000	0.255562
C01	60001	160000	0.273799
C01	70001	170000	0.280172
C01	80001	180000	0.283002
C01	90001	190000	0.285397
C01	100001	200000	0.285289
C01	110001	210000	0.270107
C01	120001	220000	0.265368
C01	130001	230000	0.239581
C01	140001	240000	0.219863
C01	150001	250000	0.210153
C01	160001	260000	0.197198
C01	170001	270000	0.202308
C01	180001	280000	0.199839
C01	190001	290000	0.198792
C01	200001	300000	0.200324
C01	210001	310000	0.210153
C01	220001	320000	0.222517
C01	230001	330000	0.235057
C01	240001	340000	0.239884
C01	250001	350000	0.244114
C01	260001	360000	0.251319
C01	270001	370000	0.248736
C01	280001	380000	0.241287
C01	290001	390000	0.244734
C01	300001	400000	0.242528
C01	310001	410000	0.230788
C01	320001	420000	0.222844
C01	330001	430000	0.189765
C01	340001	440000	0.175962
C01	350001	450000	0.159985
C01	360001	460000	0.16509
C01	370001	470000	0.144697
C01	380001	480000	0.138643
C01	390001	490000	0.133755
C01	400001	500000	0.136938
C01	410001	510000	0.141213
C01	420001	520000	0.138134
C01	430001	530000	0.144032
C01	440001	540000	0.13932
C01	450001	550000	0.132436
C01	460001	560000	0.11096
C01	470001	570000	0.128885
C01	480001	580000	0.130939
C01	490001	590000	0.108858
C01	500001	600000	0.0930223
C01	510001	610000	0.0753082
C01	520001	620000	0.0693863
C01	530001	630000	0.0677895
C01	540001	640000	0.0667952
C01	550001	650000	0.0656335
C01	560001	660000	0.0609453
C01	570001	670000	0.0495068
C01	580001	680000	0.0485372
C01	590001	690000	0.0524231
C01	600001	700000	0.0911096
C01	610001	710000	0.0943831
C01	620001	720000	0.113607
C01	630001	730000	0.12892
C01	640001	740000	0.149671
C01	650001	750000	0.157546
C01	660001	760000	0.166972
C01	670001	770000	0.194658
C01	680001	780000	0.189199
C01	690001	790000	0.17939
C01	700001	800000	0.152253
C01	710001	810000	0.157297
C01	720001	820000	0.156176
C01	730001	830000	0.156148
C01	740001	840000	0.15216
C01	750001	850000	0.150431
C01	760001	860000	0.161138
C01	770001	870000	0.170886
C01	780001	880000	0.190886
C01	790001	890000	0.216256
C01	800001	900000	0.240032
C01	810001	910000	0.265563
C01	820001	920000	0.256315
C01	830001	930000	0.239589
C01	840001	940000	0.223535
C01	850001	950000	0.207834
C01	860001	960000	0.175545
C01	870001	970000	0.129502
C01	880001	980000	0.104316
C01	890001	990000	0.105512
C01	900001	1000000	0.124772
C01	910001	1010000	0.122833
C01	920001	1020000	0.115749
C01	930001	1030000	0.119233
C01	940001	1040000	0.135193
C01	950001	1050000	0.148745
C01	960001	1060000	0.153627
C01	970001	1070000	0.172079
C01	980001	1080000	0.196384
C01	990001	1090000	0.196145
C01	1000001	1100000	0.171224
C01	1010001	1110000	0.164069
C01	1020001	1120000	0.183046
C01	1030001	1130000	0.188072
C01	1040001	1140000	0.188927
C01	1050001	1150000	0.197302
C01	1060001	1160000	0.225439
C01	1070001	1170000	0.219533
C01	1080001	1180000	0.208774
C01	1090001	1190000	0.214499
C01	1100001	1200000	0.221442
C01	1110001	1210000	0.242505
C01	1120001	1220000	0.257007
C01	1130001	1230000	0.273409
C01	1140001	1240000	0.308142
C01	1150001	1250000	0.342996
C01	1160001	1260000	0.397727
C01	1170001	1270000	0.403859
C01	1180001	1280000	0.400468
C01	1190001	1290000	0.390246
C01	1200001	1300000	0.370439
C01	1210001	1310000	0.37394
C01	1220001	1320000	0.378402
C01	1230001	1330000	0.375413
C01	1240001	1340000	0.382873
C01	1250001	1350000	0.350958
C01	1260001	1360000	0.318863
C01	1270001	1370000	0.302665
C01	1280001	1380000	0.285095
C01	1290001	1390000	0.285811
C01	1300001	1400000	0.3302
C01	1310001	1410000	0.342632
C01	1320001	1420000	0.376536
C01	1330001	1430000	0.360348
C01	1340001	1440000	0.308327
C01	1350001	1450000	0.322151
C01	1360001	1460000	0.342046
C01	1370001	1470000	0.377106
C01	1380001	1480000	0.416782
C01	1390001	1490000	0.435463
C01	1400001	1500000	0.418962
C01	1410001	1510000	0.417357
C01	1420001	1520000	0.353072
C01	1430001	1530000	0.333492
C01	1440001	1540000	0.260812
C01	1450001	1550000	0.286845
C01	1460001	1560000	0.284557
C01	1470001	1570000	0.276737
C01	1480001	1580000	0.239946
C01	1490001	1590000	0.229298
C01	1500001	1600000	0.233605
C01	1510001	1610000	0.247642
C01	1520001	1620000	0.247149
C01	1530001	1630000	0.263519
C01	1540001	1640000	0.316172
C01	1550001	1650000	0.311961
C01	1560001	1660000	0.3127
C01	1570001	1670000	0.301953
C01	1580001	1680000	0.323051
C01	1590001	1690000	0.321787
C01	1600001	1700000	0.297676
C01	1610001	1710000	0.258227
C01	1620001	1720000	0.234893
C01	1630001	1730000	0.21595
C01	1640001	1740000	0.173347
C01	1650001	1750000	0.160227
C01	1660001	1760000	0.141903
C01	1670001	1770000	0.132207
C01	1680001	1780000	0.119227
C01	1690001	1790000	0.108003
C01	1700001	1800000	0.107094
C01	1710001	1810000	0.131663
C01	1720001	1820000	0.130902
C01	1730001	1830000	0.119496
C01	1740001	1840000	0.175387
C01	1750001	1850000	0.239663
C01	1760001	1860000	0.282725
C01	1770001	1870000	0.283184
C01	1780001	1880000	0.275857
C01	1790001	1890000	0.249997
C01	1800001	1900000	0.264296
C01	1810001	1910000	0.23911
C01	1820001	1920000	0.229616
C01	1830001	1930000	0.245682
C01	1840001	1940000	0.225298
C01	1850001	1950000	0.19674
C01	1860001	1960000	0.167561
C01	1870001	1970000	0.162806
C01	1880001	1980000	0.16881
C01	1890001	1990000	0.170181
C01	1900001	2000000	0.147217
C01	1910001	2010000	0.140562
C01	1920001	2020000	0.136738
C01	1930001	2030000	0.122183
C01	1940001	2040000	0.158503
C01	1950001	2050000	0.215236
C01	1960001	2060000	0.238961
C01	1970001	2070000	0.252257
C01	1980001	2080000	0.262571
C01	1990001	2090000	0.26222
C01	2000001	2100000	0.279161
C01	2010001	2110000	0.299327
C01	2020001	2120000	0.328765
C01	2030001	2130000	0.354937
C01	2040001	2140000	0.327057
C01	2050001	2150000	0.27669
C01	2060001	2160000	0.2623
C01	2070001	2170000	0.243349
C01	2080001	2180000	0.227217
C01	2090001	2190000	0.229674
C01	2100001	2200000	0.223921
C01	2110001	2210000	0.230354
C01	2120001	2220000	0.220983
C01	2130001	2230000	0.192267
C01	2140001	2240000	0.148508
C01	2150001	2250000	0.146933
C01	2160001	2260000	0.119591
C01	2170001	2270000	0.117088
C01	2180001	2280000	0.1217
C01	2190001	2290000	0.156104
C01	2200001	2300000	0.152336
C01	2210001	2310000	0.142431
C01	2220001	2320000	0.139601
C01	2230001	2330000	0.148235
C01	2240001	2340000	0.161532
C01	2250001	2350000	0.150142
C01	2260001	2360000	0.177912
C01	2270001	2370000	0.19284
C01	2280001	2380000	0.175283
C01	2290001	2390000	0.130539
C01	2300001	2400000	0.138988
C01	2310001	2410000	0.142361
C01	2320001	2420000	0.159019
C01	2330001	2430000	0.173777
C01	2340001	2440000	0.197304
C01	2350001	2450000	0.203165
C01	2360001	2460000	0.208846
C01	2370001	2470000	0.205741
C01	2380001	2480000	0.217116
C01	2390001	2490000	0.199055
C01	2400001	2500000	0.195035
C01	2410001	2510000	0.203764
C01	2420001	2520000	0.18618
C01	2430001	2530000	0.151842
C01	2440001	2540000	0.175279
C01	2450001	2550000	0.167391
C01	2460001	2560000	0.126808
C01	2470001	2570000	0.108675
C01	2480001	2580000	0.10404
C01	2490001	2590000	0.102548
C01	2500001	2600000	0.124295
C01	2510001	2610000	0.158152
C01	2520001	2620000	0.183025
C01	2530001	2630000	0.204499
C01	2540001	2640000	0.181285
C01	2550001	2650000	0.19069
C01	2560001	2660000	0.230032
C01	2570001	2670000	0.265904
C01	2580001	2680000	0.284134
C01	2590001	2690000	0.31201
C01	2600001	2700000	0.274899
C01	2610001	2710000	0.219133
C01	2620001	2720000	0.200502
C01	2630001	2730000	0.196885
C01	2640001	2740000	0.189746
C01	2650001	2750000	0.233567
C01	2660001	2760000	0.26086
C01	2670001	2770000	0.274091
C01	2680001	2780000	0.296554
C01	2690001	2790000	0.357609
C01	2700001	2800000	0.365021
C01	2710001	2810000	0.37205
C01	2720001	2820000	0.374371
C01	2730001	2830000	0.373588
C01	2740001	2840000	0.34658
C01	2750001	2850000	0.315373
C01	2760001	2860000	0.277925
C01	2770001	2870000	0.270867
C01	2780001	2880000	0.25162
C01	2790001	2890000	0.204751
C01	2800001	2900000	0.256374
C01	2810001	2910000	0.278748
C01	2820001	2920000	0.302103
C01	2830001	2930000	0.356464
C01	2840001	2940000	0.385965
C01	2850001	2950000	0.408573
C01	2860001	2960000	0.40307
C01	2870001	2970000	0.436161
C01	2880001	2980000	0.451768
C01	2890001	2990000	0.478761
C01	2900001	3000000	0.484032
C01	2910001	3010000	0.500552
C01	2920001	3020000	0.485822
C01	2930001	3030000	0.461077
C01	2940001	3040000	0.490001
C01	2950001	3050000	0.458387
C01	2960001	3060000	0.469601
C01	2970001	3070000	0.440714
C01	2980001	3080000	0.416447
C01	2990001	3090000	0.367883
C01	3000001	3100000	0.356477
C01	3010001	3110000	0.350422
C01	3020001	3120000	0.364595
C01	3030001	3130000	0.350252
C01	3040001	3140000	0.276398
C01	3050001	3150000	0.271773
C01	3060001	3160000	0.305343
C01	3070001	3170000	0.310413
C01	3080001	3180000	0.299922
C01	3090001	3190000	0.273101
C01	3100001	3200000	0.247786
C01	3110001	3210000	0.237748
C01	3120001	3220000	0.236103
C01	3130001	3230000	0.21915
C01	3140001	3240000	0.24353
C01	3150001	3250000	0.274313
C01	3160001	3260000	0.247085
C01	3170001	3270000	0.235913
C01	3180001	3280000	0.238538
C01	3190001	3290000	0.262849
C01	3200001	3300000	0.291974
C01	3210001	3310000	0.318077
C01	3220001	3320000	0.310053
C01	3230001	3330000	0.343852
C01	3240001	3340000	0.324318
C01	3250001	3350000	0.290214
C01	3260001	3360000	0.259101
C01	3270001	3370000	0.236446
C01	3280001	3380000	0.213613
C01	3290001	3390000	0.201168
C01	3300001	3400000	0.17735
C01	3310001	3410000	0.143216
C01	3320001	3420000	0.132674
C01	3330001	3430000	0.100903
C01	3340001	3440000	0.102824
C01	3350001	3450000	0.0981861
C01	3360001	3460000	0.118865
C01	3370001	3470000	0.127741
C01	3380001	3480000	0.141023
C01	3390001	3490000	0.144151
C01	3400001	3500000	0.14516
C01	3410001	3510000	0.171768
C01	3420001	3520000	0.177317
C01	3430001	3530000	0.182987
C01	3440001	3540000	0.190326
C01	3450001	3550000	0.185162
C01	3460001	3560000	0.157029
C01	3470001	3570000	0.144561
C01	3480001	3580000	0.13118
C01	3490001	3590000	0.139725
C01	3500001	3600000	0.145438
C01	3510001	3610000	0.131411
C01	3520001	3620000	0.125227
C01	3530001	3630000	0.12287
C01	3540001	3640000	0.104964
C01	3550001	3650000	0.125834
C01	3560001	3660000	0.144481
C01	3570001	3670000	0.151821
C01	3580001	3680000	0.164155
C01	3590001	3690000	0.16053
C01	3600001	3700000	0.1555
C01	3610001	3710000	0.161885
C01	3620001	3720000	0.155066
C01	3630001	3730000	0.152516
C01	3640001	3740000	0.157145
C01	3650001	3750000	0.13342
C01	3660001	3760000	0.12906
C01	3670001	3770000	0.120104
C01	3680001	3780000	0.111241
C01	3690001	3790000	0.0994687
C01	3700001	3800000	0.0966331
C01	3710001	3810000	0.0865088
C01	3720001	3820000	0.0923408
C01	3730001	3830000	0.0914439
C01	3740001	3840000	0.0915263
C01	3750001	3850000	0.0984797
C01	3760001	3860000	0.0969075
C01	3770001	3870000	0.0907633
C01	3780001	3880000	0.0887367
C01	3790001	3890000	0.0896835
C01	3800001	3900000	0.109392
C01	3810001	3910000	0.141266
C01	3820001	3920000	0.20529
C01	3830001	3930000	0.273192
C01	3840001	3940000	0.287804
C01	3850001	3950000	0.294226
C01	3860001	3960000	0.25252
C01	3870001	3970000	0.23987
C01	3880001	3980000	0.232466
C01	3890001	3990000	0.241408
C01	3900001	4000000	0.242432
C01	3910001	4010000	0.235556
C01	3920001	4020000	0.221106
C01	3930001	4030000	0.193821
C01	3940001	4040000	0.176129
C01	3950001	4050000	0.157195
C01	3960001	4060000	0.171212
C01	3970001	4070000	0.179437
C01	3980001	4080000	0.178125
C01	3990001	4090000	0.143219
C01	4000001	4100000	0.134061
C01	4010001	4110000	0.131882
C01	4020001	4120000	0.123387
C01	4030001	4130000	0.111695
C01	4040001	4140000	0.109045
C01	4050001	4150000	0.0977019
C01	4060001	4160000	0.0913451
C01	4070001	4170000	0.103075
C01	4080001	4180000	0.119193
C01	4090001	4190000	0.132098
C01	4100001	4200000	0.148908
C01	4110001	4210000	0.146895
C01	4120001	4220000	0.147001
C01	4130001	4230000	0.139966
C01	4140001	4240000	0.131949
C01	4150001	4250000	0.112541
C01	4160001	4260000	0.118708
C01	4170001	4270000	0.108486
C01	4180001	4280000	0.130516
C01	4190001	4290000	0.138387
C01	4200001	4300000	0.139723
C01	4210001	4310000	0.144672
C01	4220001	4320000	0.152475
C01	4230001	4330000	0.157817
C01	4240001	4340000	0.163103
C01	4250001	4350000	0.209194
C01	4260001	4360000	0.220227
C01	4270001	4370000	0.230562
C01	4280001	4380000	0.20493
C01	4290001	4390000	0.144471
C01	4300001	4400000	0.107379
C01	4310001	4410000	0.0855782
C01	4320001	4420000	0.0688699
C01	4330001	4430000	0.0649824
C01	4340001	4440000	0.0586955
C01	4350001	4450000	0.0424175
C01	4360001	4460000	0.017692
C01	4370001	4470000	0.0219
C01	4380001	4480000	0.0179303
C01	4390001	4490000	0.0248764
C01	4400001	4500000	0.031948
C01	4410001	4510000	0.0397613
C01	4420001	4520000	0.166527
C01	4430001	4530000	0.259082
C01	4440001	4540000	0.240795
C01	4450001	4550000	0.245144
C01	4460001	4560000	0.206242
C01	4470001	4570000	0.206944
C01	4480001	4580000	0.204315
C01	4490001	4590000	0.181894
C01	4500001	4600000	0.179336
C01	4510001	4610000	0.18274
C01	4520001	4620000	0.171429
C01	4530001	4630000	0.140854
C01	4540001	4640000	0.133295
C01	4550001	4650000	0.138157
C01	4560001	4660000	0.152362
C01	4570001	4670000	0.15169
C01	4580001	4680000	0.148509
C01	4590001	4690000	0.152784
C01	4600001	4700000	0.151031
C01	4610001	4710000	0.143585
C01	4620001	4720000	0.13768
C01	4630001	4730000	0.135031
C01	4640001	4740000	0.142268
C01	4650001	4750000	0.130438
C01	4660001	4760000	0.0988302
C01	4670001	4770000	0.0784537
C01	4680001	4780000	0.0900152
C01	4690001	4790000	0.0924403
C01	4700001	4800000	0.103426
C01	4710001	4810000	0.125774
C01	4720001	4820000	0.147828
C01	4730001	4830000	0.156591
C01	4740001	4840000	0.172456
C01	4750001	4850000	0.205874
C01	4760001	4860000	0.213116
C01	4770001	4870000	0.239134
C01	4780001	4880000	0.246296
C01	4790001	4890000	0.244092
C01	4800001	4900000	0.245774
C01	4810001	4910000	0.229984
C01	4820001	4920000	0.226791
C01	4830001	4930000	0.259968
C01	4840001	4940000	0.27865
C01	4850001	4950000	0.274846
C01	4860001	4960000	0.301565
C01	4870001	4970000	0.296292
C01	4880001	4980000	0.264406
C01	4890001	4990000	0.277199
C01	4900001	5000000	0.271826
C01	4910001	5010000	0.301488
C01	4920001	5020000	0.32037
C01	4930001	5030000	0.361904
C01	4940001	5040000	0.380503
C01	4950001	5050000	0.404367
C01	4960001	5060000	0.408506
C01	4970001	5070000	0.415843
C01	4980001	5080000	0.483525
C01	4990001	5090000	0.519281
C01	5000001	5100000	0.540522
C01	5010001	5110000	0.571866
C01	5020001	5120000	0.587899
C01	5030001	5130000	0.606157
C01	5040001	5140000	0.669639
C01	5050001	5150000	0.675011
C01	5060001	5160000	0.692953
C01	5070001	5170000	0.687234
C01	5080001	5180000	0.760277
C01	5090001	5190000	0.753358
C01	5100001	5200000	0.811361
C01	5110001	5210000	0.786904
C01	5120001	5220000	0.757538
C01	5130001	5230000	0.704774
C01	5140001	5240000	0.615594
C01	5150001	5250000	0.58901
C01	5160001	5260000	0.595326
C01	5170001	5270000	0.631582
C01	5180001	5280000	0.61745
C01	5190001	5290000	0.654758
C01	5200001	5300000	0.65022
C01	5210001	5310000	0.667626
C01	5220001	5320000	0.676558
C01	5230001	5330000	0.668911
C01	5240001	5340000	0.655319
C01	5250001	5350000	0.61932
C01	5260001	5360000	0.597754
C01	5270001	5370000	0.534489
C01	5280001	5380000	0.519803
C01	5290001	5390000	0.454035
C01	5300001	5400000	0.418287
C01	5310001	5410000	0.402658
C01	5320001	5420000	0.349551
C01	5330001	5430000	0.372266
C01	5340001	5440000	0.42986
C01	5350001	5450000	0.44247
C01	5360001	5460000	0.413839
C01	5370001	5470000	0.430485
C01	5380001	5480000	0.41919
C01	5390001	5490000	0.421533
C01	5400001	5500000	0.44871
C01	5410001	5510000	0.48266
C01	5420001	5520000	0.526502
C01	5430001	5530000	0.533285
C01	5440001	5540000	0.52672
C01	5450001	5550000	0.52555
C01	5460001	5560000	0.61162
C01	5470001	5570000	0.639409
C01	5480001	5580000	0.668127
C01	5490001	5590000	0.62364
C01	5500001	5600000	0.602329
C01	5510001	5610000	0.562422
C01	5520001	5620000	0.529193
C01	5530001	5630000	0.511925
C01	5540001	5640000	0.446992
C01	5550001	5650000	0.426624
C01	5560001	5660000	0.392829
C01	5570001	5670000	0.365033
C01	5580001	5680000	0.34483
C01	5590001	5690000	0.337129
C01	5600001	5700000	0.296404
C01	5610001	5710000	0.282537
C01	5620001	5720000	0.274334
C01	5630001	5730000	0.279404
C01	5640001	5740000	0.289946
C01	5650001	5750000	0.305971
C01	5660001	5760000	0.300303
C01	5670001	5770000	0.300854
C01	5680001	5780000	0.309025
C01	5690001	5790000	0.322671
C01	5700001	5800000	0.349007
C01	5710001	5810000	0.361416
C01	5720001	5820000	0.37858
C01	5730001	5830000	0.371348
C01	5740001	5840000	0.381875
C01	5750001	5850000	0.369944
C01	5760001	5860000	0.351136
C01	5770001	5870000	0.34379
C01	5780001	5880000	0.333729
C01	5790001	5890000	0.306013
C01	5800001	5900000	0.294268
C01	5810001	5910000	0.287382
C01	5820001	5920000	0.267205
C01	5830001	5930000	0.242207
C01	5840001	5940000	0.22035
C01	5850001	5950000	0.214269
C01	5860001	5960000	0.19378
C01	5870001	5970000	0.186895
C01	5880001	5980000	0.158744
C01	5890001	5990000	0.148882
C01	5900001	6000000	0.140469
C01	5910001	6010000	0.111097
C01	5920001	6020000	0.0814465
C01	5930001	6030000	0.081747
C01	5940001	6040000	0.0788603
C01	5950001	6050000	0.0730242
C01	5960001	6060000	0.0616593
C01	5970001	6070000	0.0392953
C01	5980001	6080000	0.0710203
C01	5990001	6090000	0.0939278
C01	6000001	6100000	0.151749
C01	6010001	6110000	0.176101
C01	6020001	6120000	0.29937
C01	6030001	6130000	0.379877
C01	6040001	6140000	0.405333
C01	6050001	6150000	0.40775
C01	6060001	6160000	0.476035
C01	6070001	6170000	0.500075
C01	6080001	6180000	0.54392
C01	6090001	6190000	0.534927
C01	6100001	6200000	0.521261
C01	6110001	6210000	0.507284
C01	6120001	6220000	0.476165
C01	6130001	6230000	0.450373
C01	6140001	6240000	0.45064
C01	6150001	6250000	0.453948
C01	6160001	6260000	0.444808
C01	6170001	6270000	0.448816
C01	6180001	6280000	0.397252
C01	6190001	6290000	0.360089
C01	6200001	6300000	0.344939
C01	6210001	6310000	0.325786
C01	6220001	6320000	0.312763
C01	6230001	6330000	0.285408
C01	6240001	6340000	0.263227
C01	6250001	6350000	0.247304
C01	6260001	6360000	0.238093
C01	6270001	6370000	0.233533
C01	6280001	6380000	0.235659
C01	6290001	6390000	0.228147
C01	6300001	6400000	0.205225
C01	6310001	6410000	0.18194
C01	6320001	6420000	0.170637
C01	6330001	6430000	0.145207
C01	6340001	6440000	0.11784
C01	6350001	6450000	0.0845355
C01	6360001	6460000	0.0884582
C01	6370001	6470000	0.0852993
C01	6380001	6480000	0.07254
C01	6390001	6490000	0.0720796
C01	6400001	6500000	0.0679533
C01	6410001	6510000	0.0759767
C01	6420001	6520000	0.0895008
C01	6430001	6530000	0.11971
C01	6440001	6540000	0.182115
C01	6450001	6550000	0.253377
C01	6460001	6560000	0.258195
C01	6470001	6570000	0.249914
C01	6480001	6580000	0.231037
C01	6490001	6590000	0.23202
C01	6500001	6600000	0.210958
C01	6510001	6610000	0.204693
C01	6520001	6620000	0.20209
C01	6530001	6630000	0.180898
C01	6540001	6640000	0.165206
C01	6550001	6650000	0.0882134
C01	6560001	6660000	0.0780362
C01	6570001	6670000	0.0792393
C01	6580001	6680000	0.0844904
C01	6590001	6690000	0.093827
C01	6600001	6700000	0.0946794
C01	6610001	6710000	0.111217
C01	6620001	6720000	0.139439
C01	6630001	6730000	0.162791
C01	6640001	6740000	0.165931
C01	6650001	6750000	0.169019
C01	6660001	6760000	0.174157
C01	6670001	6770000	0.184126
C01	6680001	6780000	0.180859
C01	6690001	6790000	0.194785
C01	6700001	6800000	0.213151
C01	6710001	6810000	0.220632
C01	6720001	6820000	0.197045
C01	6730001	6830000	0.186323
C01	6740001	6840000	0.212428
C01	6750001	6850000	0.227382
C01	6760001	6860000	0.234938
C01	6770001	6870000	0.266226
C01	6780001	6880000	0.297988
C01	6790001	6890000	0.322054
C01	6800001	6900000	0.345558
C01	6810001	6910000	0.390384
C01	6820001	6920000	0.443698
C01	6830001	6930000	0.517813
C01	6840001	6940000	0.572165
C01	6850001	6950000	0.606136
C01	6860001	6960000	0.607781
C01	6870001	6970000	0.597071
C01	6880001	6980000	0.589278
C01	6890001	6990000	0.586393
C01	6900001	7000000	0.596889
C01	6910001	7010000	0.534578
C01	6920001	7020000	0.485952
C01	6930001	7030000	0.422515
C01	6940001	7040000	0.326369
C01	6950001	7050000	0.233924
C01	6960001	7060000	0.253656
C01	6970001	7070000	0.288134
C01	6980001	7080000	0.302146
C01	6990001	7090000	0.321723
C01	7000001	7100000	0.323285
C01	7010001	7110000	0.362581
C01	7020001	7120000	0.394847
C01	7030001	7130000	0.394618
C01	7040001	7140000	0.413328
C01	7050001	7150000	0.462346
C01	7060001	7160000	0.436882
C01	7070001	7170000	0.407243
C01	7080001	7180000	0.361015
C01	7090001	7190000	0.296858
C01	7100001	7200000	0.280219
C01	7110001	7210000	0.264789
C01	7120001	7220000	0.238512
C01	7130001	7230000	0.242712
C01	7140001	7240000	0.228217
C01	7150001	7250000	0.205657
C01	7160001	7260000	0.188793
C01	7170001	7270000	0.173634
C01	7180001	7280000	0.168499
C01	7190001	7290000	0.193533
C01	7200001	7300000	0.18474
C01	7210001	7310000	0.188281
C01	7220001	7320000	0.173264
C01	7230001	7330000	0.158631
C01	7240001	7340000	0.15207
C01	7250001	7350000	0.148922
C01	7260001	7360000	0.156668
C01	7270001	7370000	0.16895
C01	7280001	7380000	0.168879
C01	7290001	7390000	0.155811
C01	7300001	7400000	0.156137
C01	7310001	7410000	0.162997
C01	7320001	7420000	0.177238
C01	7330001	7430000	0.206009
C01	7340001	7440000	0.214929
C01	7350001	7450000	0.231027
C01	7360001	7460000	0.241309
C01	7370001	7470000	0.24122
C01	7380001	7480000	0.27799
C01	7390001	7490000	0.296736
C01	7400001	7500000	0.313372
C01	7410001	7510000	0.315626
C01	7420001	7520000	0.340449
C01	7430001	7530000	0.324173
C01	7440001	7540000	0.320226
C01	7450001	7550000	0.315127
C01	7460001	7560000	0.307602
C01	7470001	7570000	0.293986
C01	7480001	7580000	0.266188
C01	7490001	7590000	0.243708
C01	7500001	7600000	0.238174
C01	7510001	7610000	0.246549
C01	7520001	7620000	0.218572
C01	7530001	7630000	0.219512
C01	7540001	7640000	0.209487
C01	7550001	7650000	0.212713
C01	7560001	7660000	0.204929
C01	7570001	7670000	0.205964
C01	7580001	7680000	0.222598
C01	7590001	7690000	0.216576
C01	7600001	7700000	0.200745
C01	7610001	7710000	0.192491
C01	7620001	7720000	0.190169
C01	7630001	7730000	0.160821
C01	7640001	7740000	0.159843
C01	7650001	7750000	0.151471
C01	7660001	7760000	0.159521
C01	7670001	7770000	0.165747
C01	7680001	7780000	0.166731
C01	7690001	7790000	0.173588
C01	7700001	7800000	0.178222
C01	7710001	7810000	0.174453
C01	7720001	7820000	0.174945
C01	7730001	7830000	0.176342
C01	7740001	7840000	0.173387
C01	7750001	7850000	0.172177
C01	7760001	7860000	0.15599
C01	7770001	7870000	0.146781
C01	7780001	7880000	0.134652
C01	7790001	7890000	0.115355
C01	7800001	7900000	0.129588
C01	7810001	7910000	0.154959
C01	7820001	7920000	0.150165
C01	7830001	7930000	0.166416
C01	7840001	7940000	0.172731
C01	7850001	7950000	0.182046
C01	7860001	7960000	0.197734
C01	7870001	7970000	0.183622
C01	7880001	7980000	0.178476
C01	7890001	7990000	0.177038
C01	7900001	8000000	0.16151
C01	7910001	8010000	0.147856
C01	7920001	8020000	0.147688
C01	7930001	8030000	0.143654
C01	7940001	8040000	0.141388
C01	7950001	8050000	0.125494
C01	7960001	8060000	0.108544
C01	7970001	8070000	0.117851
C01	7980001	8080000	0.116419
C01	7990001	8090000	0.113733
C01	8000001	8100000	0.114076
C01	8010001	8110000	0.114426
C01	8020001	8120000	0.0920312
C01	8030001	8130000	0.0930081
C01	8040001	8140000	0.128173
C01	8050001	8150000	0.177549
C01	8060001	8160000	0.1917
C01	8070001	8170000	0.198297
C01	8080001	8180000	0.212194
C01	8090001	8190000	0.233285
C01	8100001	8200000	0.24665
C01	8110001	8210000	0.251722
C01	8120001	8220000	0.305547
C01	8130001	8230000	0.322517
C01	8140001	8240000	0.31635
C01	8150001	8250000	0.308311
C01	8160001	8260000	0.297304
C01	8170001	8270000	0.303676
C01	8180001	8280000	0.308431
C01	8190001	8290000	0.312728
C01	8200001	8300000	0.313746
C01	8210001	8310000	0.293824
C01	8220001	8320000	0.288
C01	8230001	8330000	0.282684
C01	8240001	8340000	0.270611
C01	8250001	8350000	0.253967
C01	8260001	8360000	0.248447
C01	8270001	8370000	0.213815
C01	8280001	8380000	0.171181
C01	8290001	8390000	0.128805
C01	8300001	8400000	0.0986226
C01	8310001	8410000	0.10438
C01	8320001	8420000	0.110083
C01	8330001	8430000	0.0892875
C01	8340001	8440000	0.087455
C01	8350001	8450000	0.148861
C01	8360001	8460000	0.159988
C01	8370001	8470000	0.180772
C01	8380001	8480000	0.178765
C01	8390001	8490000	0.209409
C01	8400001	8500000	0.204586
C01	8410001	8510000	0.20688
C01	8420001	8520000	0.20328
C01	8430001	8530000	0.213881
C01	8440001	8540000	0.220022
C01	8450001	8550000	0.202817
C01	8460001	8560000	0.175884
C01	8470001	8570000	0.17212
C01	8480001	8580000	0.156625
C01	8490001	8590000	0.148597
C01	8500001	8600000	0.18491
C01	8510001	8610000	0.339885
C01	8520001	8620000	0.395805
C01	8530001	8630000	0.396018
C01	8540001	8640000	0.34007
C01	8550001	8650000	0.336072
C01	8560001	8660000	0.361727
C01	8570001	8670000	0.37435
C01	8580001	8680000	0.415272
C01	8590001	8690000	0.464738
C01	8600001	8700000	0.471168
C01	8610001	8710000	0.437471
C01	8620001	8720000	0.41147
C01	8630001	8730000	0.406537
C01	8640001	8740000	0.447904
C01	8650001	8750000	0.458692
C01	8660001	8760000	0.419917
C01	8670001	8770000	0.372345
C01	8680001	8780000	0.348268
C01	8690001	8790000	0.254227
C01	8700001	8800000	0.216345
C01	8710001	8810000	0.208991
C01	8720001	8820000	0.190134
C01	8730001	8830000	0.16813
C01	8740001	8840000	0.157441
C01	8750001	8850000	0.15571
C01	8760001	8860000	0.156794
C01	8770001	8870000	0.161613
C01	8780001	8880000	0.160084
C01	8790001	8890000	0.137294
C01	8800001	8900000	0.160742
C01	8810001	8910000	0.145877
C01	8820001	8920000	0.147748
C01	8830001	8930000	0.145078
C01	8840001	8940000	0.14512
C01	8850001	8950000	0.140956
C01	8860001	8960000	0.142067
C01	8870001	8970000	0.176782
C01	8880001	8980000	0.178197
C01	8890001	8990000	0.186044
C01	8900001	9000000	0.226664
C01	8910001	9010000	0.271582
C01	8920001	9020000	0.298759
C01	8930001	9030000	0.309794
C01	8940001	9040000	0.330226
C01	8950001	9050000	0.352
C01	8960001	9060000	0.33018
C01	8970001	9070000	0.32142
C01	8980001	9080000	0.320354
C01	8990001	9090000	0.31472
C01	9000001	9100000	0.304751
C01	9010001	9110000	0.29805
C01	9020001	9120000	0.302437
C01	9030001	9130000	0.305797
C01	9040001	9140000	0.296021
C01	9050001	9150000	0.318289
C01	9060001	9160000	0.328921
C01	9070001	9170000	0.330796
C01	9080001	9180000	0.328171
C01	9090001	9190000	0.335961
C01	9100001	9200000	0.332288
C01	9110001	9210000	0.336513
C01	9120001	9220000	0.341791
C01	9130001	9230000	0.340206
C01	9140001	9240000	0.363529
C01	9150001	9250000	0.332804
C01	9160001	9260000	0.335854
C01	9170001	9270000	0.335909
C01	9180001	9280000	0.343003
C01	9190001	9290000	0.327344
C01	9200001	9300000	0.324145
C01	9210001	9310000	0.297454
C01	9220001	9320000	0.25728
C01	9230001	9330000	0.206236
C01	9240001	9340000	0.13268
C01	9250001	9350000	0.12519
C01	9260001	9360000	0.138231
C01	9270001	9370000	0.138349
C01	9280001	9380000	0.158721
C01	9290001	9390000	0.163939
C01	9300001	9400000	0.183106
C01	9310001	9410000	0.20229
C01	9320001	9420000	0.213402
C01	9330001	9430000	0.226569
C01	9340001	9440000	0.263938
C01	9350001	9450000	0.276329
C01	9360001	9460000	0.263748
C01	9370001	9470000	0.277869
C01	9380001	9480000	0.277483
C01	9390001	9490000	0.29104
C01	9400001	9500000	0.275855
C01	9410001	9510000	0.26097
C01	9420001	9520000	0.251075
C01	9430001	9530000	0.266348
C01	9440001	9540000	0.236525
C01	9450001	9550000	0.214384
C01	9460001	9560000	0.214807
C01	9470001	9570000	0.17899
C01	9480001	9580000	0.151249
C01	9490001	9590000	0.152935
C01	9500001	9600000	0.142184
C01	9510001	9610000	0.138274
C01	9520001	9620000	0.135977
C01	9530001	9630000	0.0964287
C01	9540001	9640000	0.101157
C01	9550001	9650000	0.104382
C01	9560001	9660000	0.0988781
C01	9570001	9670000	0.0854368
C01	9580001	9680000	0.0654713
C01	9590001	9690000	0.0576321
C01	9600001	9700000	0.0561184
C01	9610001	9710000	0.0472767
C01	9620001	9720000	0.044607
C01	9630001	9730000	0.044607
C01	9640001	9740000	0.0404528
C01	9650001	9750000	0.0448385
C01	9660001	9760000	0.0445871
C01	9670001	9770000	0.0466483
C01	9680001	9780000	0.0597219
C01	9690001	9790000	0.0746712
C01	9700001	9800000	0.0913862
C01	9710001	9810000	0.125298
C01	9720001	9820000	0.130882
C01	9730001	9830000	0.122876
C01	9740001	9840000	0.121067
C01	9750001	9850000	0.132322
C01	9760001	9860000	0.156555
C01	9770001	9870000	0.1851
C01	9780001	9880000	0.189652
C01	9790001	9890000	0.186783
C01	9800001	9900000	0.188205
C01	9810001	9910000	0.156214
C01	9820001	9920000	0.145969
C01	9830001	9930000	0.147611
C01	9840001	9940000	0.14273
C01	9850001	9950000	0.126557
C01	9860001	9960000	0.116257
C01	9870001	9970000	0.0962785
C01	9880001	9980000	0.095842
C01	9890001	9990000	0.0925873
C01	9900001	10000000	0.0949239
C01	9910001	10010000	0.104484
C01	9920001	10020000	0.109301
C01	9930001	10030000	0.107587
C01	9940001	10040000	0.114072
C01	9950001	10050000	0.118075
C01	9960001	10060000	0.112391
C01	9970001	10070000	0.104049
C01	9980001	10080000	0.103978
C01	9990001	10090000	0.102847
C01	10000001	10100000	0.105209
C01	10010001	10110000	0.104757
C01	10020001	10120000	0.102203
C01	10030001	10130000	0.10302
C01	10040001	10140000	0.100867
C01	10050001	10150000	0.102749
C01	10060001	10160000	0.0990266
C01	10070001	10170000	0.105779
C01	10080001	10180000	0.104918
C01	10090001	10190000	0.107052
C01	10100001	10200000	0.101448
C01	10110001	10210000	0.101273
C01	10120001	10220000	0.110447
C01	10130001	10230000	0.110558
C01	10140001	10240000	0.106812
C01	10150001	10250000	0.11036
C01	10160001	10260000	0.122819
C01	10170001	10270000	0.134149
C01	10180001	10280000	0.137526
C01	10190001	10290000	0.164344
C01	10200001	10300000	0.266352
C01	10210001	10310000	0.292626
C01	10220001	10320000	0.31058
C01	10230001	10330000	0.359481
C01	10240001	10340000	0.381997
C01	10250001	10350000	0.442576
C01	10260001	10360000	0.452231
C01	10270001	10370000	0.454958
C01	10280001	10380000	0.459125
C01	10290001	10390000	0.455236
C01	10300001	10400000	0.439487
C01	10310001	10410000	0.480336
C01	10320001	10420000	0.493297
C01	10330001	10430000	0.514834
C01	10340001	10440000	0.502923
C01	10350001	10450000	0.497047
C01	10360001	10460000	0.475596
C01	10370001	10470000	0.461227
C01	10380001	10480000	0.453662
C01	10390001	10490000	0.377993
C01	10400001	10500000	0.353494
C01	10410001	10510000	0.292634
C01	10420001	10520000	0.256849
C01	10430001	10530000	0.211689
C01	10440001	10540000	0.192246
C01	10450001	10550000	0.197137
C01	10460001	10560000	0.142093
C01	10470001	10570000	0.111417
C01	10480001	10580000	0.088324
C01	10490001	10590000	0.0859619
C01	10500001	10600000	0.085429
C01	10510001	10610000	0.0873214
C01	10520001	10620000	0.0747027
C01	10530001	10630000	0.0732663
C01	10540001	10640000	0.0684954
C01	10550001	10650000	0.0403546
C01	10560001	10660000	0.0387917
C01	10570001	10670000	0.0452771
C01	10580001	10680000	0.0579771
C01	10590001	10690000	0.10308
C01	10600001	10700000	0.136995
C01	10610001	10710000	0.179094
C01	10620001	10720000	0.206075
C01	10630001	10730000	0.250908
C01	10640001	10740000	0.272703
C01	10650001	10750000	0.291912
C01	10660001	10760000	0.280814
C01	10670001	10770000	0.291868
C01	10680001	10780000	0.305247
C01	10690001	10790000	0.301716
C01	10700001	10800000	0.31062
C01	10710001	10810000	0.314183
C01	10720001	10820000	0.306239
C01	10730001	10830000	0.275319
C01	10740001	10840000	0.262133
C01	10750001	10850000	0.232569
C01	10760001	10860000	0.244326
C01	10770001	10870000	0.243399
C01	10780001	10880000	0.241291
C01	10790001	10890000	0.239191
C01	10800001	10900000	0.223493
C01	10810001	10910000	0.191533
C01	10820001	10920000	0.175584
C01	10830001	10930000	0.168048
C01	10840001	10940000	0.171555
C01	10850001	10950000	0.211599
C01	10860001	10960000	0.200992
C01	10870001	10970000	0.252564
C01	10880001	10980000	0.245544
C01	10890001	10990000	0.229267
C01	10900001	11000000	0.210995
C01	10910001	11010000	0.2202
C01	10920001	11020000	0.210004
C01	10930001	11030000	0.224866
C01	10940001	11040000	0.201771
C01	10950001	11050000	0.187455
C01	10960001	11060000	0.182887
C01	10970001	11070000	0.124255
C01	10980001	11080000	0.124223
C01	10990001	11090000	0.127635
C01	11000001	11100000	0.133857
C01	11010001	11110000	0.129028
C01	11020001	11120000	0.14295
C01	11030001	11130000	0.135958
C01	11040001	11140000	0.131014
C01	11050001	11150000	0.140569
C01	11060001	11160000	0.136745
C01	11070001	11170000	0.132983
C01	11080001	11180000	0.127638
C01	11090001	11190000	0.120539
C01	11100001	11200000	0.122327
C01	11110001	11210000	0.12911
C01	11120001	11220000	0.123355
C01	11130001	11230000	0.130972
C01	11140001	11240000	0.130409
C01	11150001	11250000	0.111355
C01	11160001	11260000	0.11219
C01	11170001	11270000	0.12291
C01	11180001	11280000	0.135624
C01	11190001	11290000	0.146861
C01	11200001	11300000	0.140526
C01	11210001	11310000	0.138843
C01	11220001	11320000	0.149225
C01	11230001	11330000	0.146726
C01	11240001	11340000	0.197117
C01	11250001	11350000	0.204085
C01	11260001	11360000	0.216612
C01	11270001	11370000	0.21389
C01	11280001	11380000	0.204339
C01	11290001	11390000	0.181366
C01	11300001	11400000	0.181733
C01	11310001	11410000	0.191368
C01	11320001	11420000	0.18274
C01	11330001	11430000	0.195606
C01	11340001	11440000	0.161996
C01	11350001	11450000	0.168963
C01	11360001	11460000	0.172123
C01	11370001	11470000	0.182667
C01	11380001	11480000	0.19483
C01	11390001	11490000	0.231727
C01	11400001	11500000	0.244167
C01	11410001	11510000	0.26554
C01	11420001	11520000	0.273364
C01	11430001	11530000	0.255657
C01	11440001	11540000	0.263061
C01	11450001	11550000	0.265258
C01	11460001	11560000	0.263092
C01	11470001	11570000	0.279637
C01	11480001	11580000	0.283892
C01	11490001	11590000	0.28016
C01	11500001	11600000	0.276509
C01	11510001	11610000	0.241363
C01	11520001	11620000	0.253338
C01	11530001	11630000	0.276183
C01	11540001	11640000	0.27391
C01	11550001	11650000	0.302545
C01	11560001	11660000	0.30218
C01	11570001	11670000	0.313315
C01	11580001	11680000	0.314608
C01	11590001	11690000	0.287577
C01	11600001	11700000	0.303139
C01	11610001	11710000	0.372908
C01	11620001	11720000	0.396686
C01	11630001	11730000	0.424738
C01	11640001	11740000	0.476746
C01	11650001	11750000	0.50203
C01	11660001	11760000	0.541241
C01	11670001	11770000	0.49227
C01	11680001	11780000	0.506738
C01	11690001	11790000	0.530981
C01	11700001	11800000	0.525751
C01	11710001	11810000	0.491848
C01	11720001	11820000	0.458085
C01	11730001	11830000	0.42389
C01	11740001	11840000	0.383187
C01	11750001	11850000	0.329171
C01	11760001	11860000	0.265297
C01	11770001	11870000	0.296625
C01	11780001	11880000	0.296286
C01	11790001	11890000	0.291079
C01	11800001	11900000	0.307012
C01	11810001	11910000	0.342386
C01	11820001	11920000	0.411788
C01	11830001	11930000	0.450819
C01	11840001	11940000	0.458938
C01	11850001	11950000	0.476469
C01	11860001	11960000	0.548195
C01	11870001	11970000	0.528577
C01	11880001	11980000	0.506345
C01	11890001	11990000	0.482013
C01	11900001	12000000	0.445593
C01	11910001	12010000	0.427967
C01	11920001	12020000	0.347512
C01	11930001	12030000	0.341304
C01	11940001	12040000	0.309406
C01	11950001	12050000	0.308287
C01	11960001	12060000	0.187136
C01	11970001	12070000	0.167259
C01	11980001	12080000	0.1698
C01	11990001	12090000	0.171623
C01	12000001	12100000	0.165555
C01	12010001	12110000	0.175973
C01	12020001	12120000	0.216874
C01	12030001	12130000	0.204532
C01	12040001	12140000	0.196869
C01	12050001	12150000	0.189643
C01	12060001	12160000	0.190223
C01	12070001	12170000	0.190487
C01	12080001	12180000	0.189521
C01	12090001	12190000	0.18784
C01	12100001	12200000	0.183019
C01	12110001	12210000	0.172555
C01	12120001	12220000	0.153506
C01	12130001	12230000	0.151875
C01	12140001	12240000	0.156622
C01	12150001	12250000	0.156911
C01	12160001	12260000	0.15307
C01	12170001	12270000	0.142318
C01	12180001	12280000	0.139699
C01	12190001	12290000	0.125122
C01	12200001	12300000	0.137329
C01	12210001	12310000	0.140721
C01	12220001	12320000	0.137844
C01	12230001	12330000	0.138741
C01	12240001	12340000	0.133686
C01	12250001	12350000	0.132453
C01	12260001	12360000	0.134406
C01	12270001	12370000	0.139615
C01	12280001	12380000	0.156329
C01	12290001	12390000	0.169408
C01	12300001	12400000	0.149592
C01	12310001	12410000	0.15228
C01	12320001	12420000	0.158601
C01	12330001	12430000	0.174121
C01	12340001	12440000	0.15942
C01	12350001	12450000	0.14967
C01	12360001	12460000	0.154071
C01	12370001	12470000	0.160041
C01	12380001	12480000	0.153096
C01	12390001	12490000	0.168185
C01	12400001	12500000	0.184435
C01	12410001	12510000	0.192398
C01	12420001	12520000	0.19379
C01	12430001	12530000	0.208129
C01	12440001	12540000	0.225318
C01	12450001	12550000	0.248275
C01	12460001	12560000	0.259278
C01	12470001	12570000	0.266049
C01	12480001	12580000	0.271596
C01	12490001	12590000	0.268906
C01	12500001	12600000	0.252573
C01	12510001	12610000	0.304875
C01	12520001	12620000	0.349914
C01	12530001	12630000	0.365484
C01	12540001	12640000	0.369771
C01	12550001	12650000	0.413523
C01	12560001	12660000	0.480072
C01	12570001	12670000	0.511827
C01	12580001	12680000	0.519462
C01	12590001	12690000	0.519584
C01	12600001	12700000	0.568478
C01	12610001	12710000	0.577744
C01	12620001	12720000	0.608344
C01	12630001	12730000	0.579301
C01	12640001	12740000	0.503789
C01	12650001	12750000	0.471129
C01	12660001	12760000	0.353576
C01	12670001	12770000	0.313821
C01	12680001	12780000	0.259496
C01	12690001	12790000	0.213507
C01	12700001	12800000	0.197689
C01	12710001	12810000	0.173729
C01	12720001	12820000	0.153598
C01	12730001	12830000	0.115788
C01	12740001	12840000	0.0886266
C01	12750001	12850000	0.0735897
C01	12760001	12860000	0.0703883
C01	12770001	12870000	0.0720446
C01	12780001	12880000	0.0761073
C01	12790001	12890000	0.0798532
C01	12800001	12900000	0.0737702
C01	12810001	12910000	0.0714825
C01	12820001	12920000	0.0691902
C01	12830001	12930000	0.0713025
C01	12840001	12940000	0.0586153
C01	12850001	12950000	0.0581092
C01	12860001	12960000	0.056795
C01	12870001	12970000	0.0567997
C01	12880001	12980000	0.0524504
C01	12890001	12990000	0.0768
C01	12900001	13000000	0.0827763
C01	12910001	13010000	0.0822766
C01	12920001	13020000	0.0852945
C01	12930001	13030000	0.0847762
C01	12940001	13040000	0.0977578
C01	12950001	13050000	0.107514
C01	12960001	13060000	0.11033
C01	12970001	13070000	0.115714
C01	12980001	13080000	0.105442
C01	12990001	13090000	0.0625757
C01	13000001	13100000	0.059226
C01	13010001	13110000	0.0609424
C01	13020001	13120000	0.0565257
C01	13030001	13130000	0.0507905
C01	13040001	13140000	0.0499768
C01	13050001	13150000	0.0464505
C01	13060001	13160000	0.046235
C01	13070001	13170000	0.0528183
C01	13080001	13180000	0.0598271
C01	13090001	13190000	0.0628031
C01	13100001	13200000	0.0688007
C01	13110001	13210000	0.066201
C01	13120001	13220000	0.0850438
C01	13130001	13230000	0.117853
C01	13140001	13240000	0.177674
C01	13150001	13250000	0.191875
C01	13160001	13260000	0.206324
C01	13170001	13270000	0.210548
C01	13180001	13280000	0.221101
C01	13190001	13290000	0.205862
C01	13200001	13300000	0.206386
C01	13210001	13310000	0.269294
C01	13220001	13320000	0.317858
C01	13230001	13330000	0.341099
C01	13240001	13340000	0.339931
C01	13250001	13350000	0.337747
C01	13260001	13360000	0.343286
C01	13270001	13370000	0.368073
C01	13280001	13380000	0.378292
C01	13290001	13390000	0.415563
C01	13300001	13400000	0.457134
C01	13310001	13410000	0.405173
C01	13320001	13420000	0.385592
C01	13330001	13430000	0.369541
C01	13340001	13440000	0.374471
C01	13350001	13450000	0.384381
C01	13360001	13460000	0.340644
C01	13370001	13470000	0.263598
C01	13380001	13480000	0.292969
C01	13390001	13490000	0.285659
C01	13400001	13500000	0.269502
C01	13410001	13510000	0.3495
C01	13420001	13520000	0.367304
C01	13430001	13530000	0.383889
C01	13440001	13540000	0.392526
C01	13450001	13550000	0.40413
C01	13460001	13560000	0.41037
C01	13470001	13570000	0.443506
C01	13480001	13580000	0.438143
C01	13490001	13590000	0.420947
C01	13500001	13600000	0.447708
C01	13510001	13610000	0.383318
C01	13520001	13620000	0.347157
C01	13530001	13630000	0.31782
C01	13540001	13640000	0.316738
C01	13550001	13650000	0.310696
C01	13560001	13660000	0.327336
C01	13570001	13670000	0.322596
C01	13580001	13680000	0.333829
C01	13590001	13690000	0.381513
C01	13600001	13700000	0.367272
C01	13610001	13710000	0.428932
C01	13620001	13720000	0.466339
C01	13630001	13730000	0.492111
C01	13640001	13740000	0.538389
C01	13650001	13750000	0.552601
C01	13660001	13760000	0.563731
C01	13670001	13770000	0.577867
C01	13680001	13780000	0.591347
C01	13690001	13790000	0.616522
C01	13700001	13800000	0.66076
C01	13710001	13810000	0.635478
C01	13720001	13820000	0.614683
C01	13730001	13830000	0.589692
C01	13740001	13840000	0.558428
C01	13750001	13850000	0.547217
C01	13760001	13860000	0.530554
C01	13770001	13870000	0.520886
C01	13780001	13880000	0.511922
C01	13790001	13890000	0.481936
C01	13800001	13900000	0.465187
C01	13810001	13910000	0.461296
C01	13820001	13920000	0.442734
C01	13830001	13930000	0.450048
C01	13840001	13940000	0.449994
C01	13850001	13950000	0.450347
C01	13860001	13960000	0.465732
C01	13870001	13970000	0.465448
C01	13880001	13980000	0.456728
C01	13890001	13990000	0.460321
C01	13900001	14000000	0.477601
C01	13910001	14010000	0.48439
C01	13920001	14020000	0.495377
C01	13930001	14030000	0.524384
C01	13940001	14040000	0.555976
C01	13950001	14050000	0.565428
C01	13960001	14060000	0.566244
C01	13970001	14070000	0.539715
C01	13980001	14080000	0.535019
C01	13990001	14090000	0.473829
C01	14000001	14100000	0.432294
C01	14010001	14110000	0.373443
C01	14020001	14120000	0.272222
C01	14030001	14130000	0.202487
C01	14040001	14140000	0.17086
C01	14050001	14150000	0.183236
C01	14060001	14160000	0.178381
C01	14070001	14170000	0.184269
C01	14080001	14180000	0.185432
C01	14090001	14190000	0.189964
C01	14100001	14200000	0.192482
C01	14110001	14210000	0.188994
C01	14120001	14220000	0.257785
C01	14130001	14230000	0.271652
C01	14140001	14240000	0.328726
C01	14150001	14250000	0.298947
C01	14160001	14260000	0.218985
C01	14170001	14270000	0.190494
C01	14180001	14280000	0.162227
C01	14190001	14290000	0.123946
C01	14200001	14300000	0.103654
C01	14210001	14310000	0.0830382
C01	14220001	14320000	0.0572278
C01	14230001	14330000	0.0433334
C01	14240001	14340000	0.0349667
C01	14250001	14350000	0.031734
C01	14260001	14360000	0.0339738
C01	14270001	14370000	0.0304711
C01	14280001	14380000	0.0343673
C01	14290001	14390000	0.0407834
C01	14300001	14400000	0.0447144
C01	14310001	14410000	0.0476547
C01	14320001	14420000	0.0535682
C01	14330001	14430000	0.056423
C01	14340001	14440000	0.0630304
C01	14350001	14450000	0.0679089
C01	14360001	14460000	0.0684562
C01	14370001	14470000	0.0879384
C01	14380001	14480000	0.112848
C01	14390001	14490000	0.125834
C01	14400001	14500000	0.136821
C01	14410001	14510000	0.149664
C01	14420001	14520000	0.152615
C01	14430001	14530000	0.178992
C01	14440001	14540000	0.193152
C01	14450001	14550000	0.202519
C01	14460001	14560000	0.208093
C01	14470001	14570000	0.205344
C01	14480001	14580000	0.208544
C01	14490001	14590000	0.194426
C01	14500001	14600000	0.192877
C01	14510001	14610000	0.19503
C01	14520001	14620000	0.205374
C01	14530001	14630000	0.179409
C01	14540001	14640000	0.15828
C01	14550001	14650000	0.152967
C01	14560001	14660000	0.143964
C01	14570001	14670000	0.138611
C01	14580001	14680000	0.130491
C01	14590001	14690000	0.137623
C01	14600001	14700000	0.135144
C01	14610001	14710000	0.13095
C01	14620001	14720000	0.130211
C01	14630001	14730000	0.137116
C01	14640001	14740000	0.134564
C01	14650001	14750000	0.130848
C01	14660001	14760000	0.117952
C01	14670001	14770000	0.115104
C01	14680001	14780000	0.108558
C01	14690001	14790000	0.0961046
C01	14700001	14800000	0.0917773
C01	14710001	14810000	0.0860091
C01	14720001	14820000	0.0825896
C01	14730001	14830000	0.0732197
C01	14740001	14840000	0.0727985
C01	14750001	14850000	0.0664687
C01	14760001	14860000	0.0692057
C01	14770001	14870000	0.0697666
C01	14780001	14880000	0.0708733
C01	14790001	14890000	0.0727376
C01	14800001	14900000	0.0757067
C01	14810001	14910000	0.0804197
C01	14820001	14920000	0.08326
C01	14830001	14930000	0.0851637
C01	14840001	14940000	0.091315
C01	14850001	14950000	0.0974587
C01	14860001	14960000	0.0956184
C01	14870001	14970000	0.094416
C01	14880001	14980000	0.0939211
C01	14890001	14990000	0.10404
C01	14900001	15000000	0.119764
C01	14910001	15010000	0.127441
C01	14920001	15020000	0.129678
C01	14930001	15030000	0.135794
C01	14940001	15040000	0.141808
C01	14950001	15050000	0.143598
C01	14960001	15060000	0.139205
C01	14970001	15070000	0.134404
C01	14980001	15080000	0.142458
C01	14990001	15090000	0.127903
C01	15000001	15100000	0.117638
C01	15010001	15110000	0.115207
C01	15020001	15120000	0.111948
C01	15030001	15130000	0.109016
C01	15040001	15140000	0.101826
C01	15050001	15150000	0.102272
C01	15060001	15160000	0.104206
C01	15070001	15170000	0.105598
C01	15080001	15180000	0.10255
C01	15090001	15190000	0.10428
C01	15100001	15200000	0.102834
C01	15110001	15210000	0.101743
C01	15120001	15220000	0.102417
C01	15130001	15230000	0.101915
C01	15140001	15240000	0.104645
C01	15150001	15250000	0.106888
C01	15160001	15260000	0.110218
C01	15170001	15270000	0.1102
C01	15180001	15280000	0.109898
C01	15190001	15290000	0.110443
C01	15200001	15300000	0.111693
C01	15210001	15310000	0.109204
C01	15220001	15320000	0.11141
C01	15230001	15330000	0.111002
C01	15240001	15340000	0.114913
C01	15250001	15350000	0.112879
C01	15260001	15360000	0.112915
C01	15270001	15370000	0.113387
C01	15280001	15380000	0.103728
C01	15290001	15390000	0.101289
C01	15300001	15400000	0.0984675
C01	15310001	15410000	0.0973248
C01	15320001	15420000	0.100065
C01	15330001	15430000	0.100499
C01	15340001	15440000	0.0984721
C01	15350001	15450000	0.0968508
C01	15360001	15460000	0.0988608
C01	15370001	15470000	0.100049
C01	15380001	15480000	0.106716
C01	15390001	15490000	0.10822
C01	15400001	15500000	0.10776
C01	15410001	15510000	0.107726
C01	15420001	15520000	0.107468
C01	15430001	15530000	0.107039
C01	15440001	15540000	0.109946
C01	15450001	15550000	0.113833
C01	15460001	15560000	0.112439
C01	15470001	15570000	0.111374
C01	15480001	15580000	0.113116
C01	15490001	15590000	0.11278
C01	15500001	15600000	0.112824
C01	15510001	15610000	0.111328
C01	15520001	15620000	0.109294
C01	15530001	15630000	0.110941
C01	15540001	15640000	0.106801
C01	15550001	15650000	0.108546
C01	15560001	15660000	0.109516
C01	15570001	15670000	0.109277
C01	15580001	15680000	0.10899
C01	15590001	15690000	0.111689
C01	15600001	15700000	0.116255
C01	15610001	15710000	0.11657
C01	15620001	15720000	0.119979
C01	15630001	15730000	0.122095
C01	15640001	15740000	0.124641
C01	15650001	15750000	0.12607
C01	15660001	15760000	0.121998
C01	15670001	15770000	0.12439
C01	15680001	15780000	0.124634
C01	15690001	15790000	0.123578
C01	15700001	15800000	0.126688
C01	15710001	15810000	0.129269
C01	15720001	15820000	0.12687
C01	15730001	15830000	0.12657
C01	15740001	15840000	0.127403
C01	15750001	15850000	0.124935
C01	15760001	15860000	0.126908
C01	15770001	15870000	0.125134
C01	15780001	15880000	0.12531
C01	15790001	15890000	0.130024
C01	15800001	15900000	0.125032
C01	15810001	15910000	0.125141
C01	15820001	15920000	0.124811
C01	15830001	15930000	0.124335
C01	15840001	15940000	0.125327
C01	15850001	15950000	0.125957
C01	15860001	15960000	0.128866
C01	15870001	15970000	0.130438
C01	15880001	15980000	0.129742
C01	15890001	15990000	0.127952
C01	15900001	16000000	0.128684
C01	15910001	16010000	0.128413
C01	15920001	16020000	0.128362
C01	15930001	16030000	0.130944
C01	15940001	16040000	0.136632
C01	15950001	16050000	0.139397
C01	15960001	16060000	0.138924
C01	15970001	16070000	0.138571
C01	15980001	16080000	0.138017
C01	15990001	16090000	0.138148
C01	16000001	16100000	0.138699
C01	16010001	16110000	0.139991
C01	16020001	16120000	0.136902
C01	16030001	16130000	0.133671
C01	16040001	16140000	0.12647
C01	16050001	16150000	0.120549
C01	16060001	16160000	0.120653
C01	16070001	16170000	0.111759
C01	16080001	16180000	0.11528
C01	16090001	16190000	0.11505
C01	16100001	16200000	0.107294
C01	16110001	16210000	0.106323
C01	16120001	16220000	0.105742
C01	16130001	16230000	0.10096
C01	16140001	16240000	0.104622
C01	16150001	16250000	0.11052
C01	16160001	16260000	0.111622
C01	16170001	16270000	0.117082
C01	16180001	16280000	0.113258
C01	16190001	16290000	0.114781
C01	16200001	16300000	0.118301
C01	16210001	16310000	0.113354
C01	16220001	16320000	0.115653
C01	16230001	16330000	0.118811
C01	16240001	16340000	0.110235
C01	16250001	16350000	0.105206
C01	16260001	16360000	0.100137
C01	16270001	16370000	0.0994533
C01	16280001	16380000	0.103635
C01	16290001	16390000	0.103126
C01	16300001	16400000	0.100988
C01	16310001	16410000	0.107706
C01	16320001	16420000	0.108215
C01	16330001	16430000	0.109234
C01	16340001	16440000	0.10967
C01	16350001	16450000	0.109742
C01	16360001	16460000	0.116863
C01	16370001	16470000	0.118306
C01	16380001	16480000	0.113238
C01	16390001	16490000	0.111139
C01	16400001	16500000	0.114432
C01	16410001	16510000	0.114613
C01	16420001	16520000	0.113889
C01	16430001	16530000	0.113901
C01	16440001	16540000	0.113293
C01	16450001	16550000	0.117669
C01	16460001	16560000	0.0941568
C01	16470001	16570000	0.0956434
C01	16480001	16580000	0.0927346
C01	16490001	16590000	0.0952076
C01	16500001	16600000	0.0948257
C01	16510001	16610000	0.0914963
C01	16520001	16620000	0.0894422
C01	16530001	16630000	0.0915614
C01	16540001	16640000	0.0917754
C01	16550001	16650000	0.0884333
C01	16560001	16660000	0.0874256
C01	16570001	16670000	0.0860896
C01	16580001	16680000	0.086635
C01	16590001	16690000	0.0825022
C01	16600001	16700000	0.082332
C01	16610001	16710000	0.0797047
C01	16620001	16720000	0.0788357
C01	16630001	16730000	0.0769473
C01	16640001	16740000	0.0755923
C01	16650001	16750000	0.0732628
C01	16660001	16760000	0.072394
C01	16670001	16770000	0.0703862
C01	16680001	16780000	0.0697768
C01	16690001	16790000	0.070978
C01	16700001	16800000	0.0705754
C01	16710001	16810000	0.0683801
C01	16720001	16820000	0.0704899
C01	16730001	16830000	0.0729075
C01	16740001	16840000	0.0806961
C01	16750001	16850000	0.0846065
C01	16760001	16860000	0.0835956
C01	16770001	16870000	0.085197
C01	16780001	16880000	0.0859155
C01	16790001	16890000	0.086213
C01	16800001	16900000	0.0848437
C01	16810001	16910000	0.0894392
C01	16820001	16920000	0.0841963
C01	16830001	16930000	0.0827965
C01	16840001	16940000	0.0787051
C01	16850001	16950000	0.0766447
C01	16860001	16960000	0.075802
C01	16870001	16970000	0.073664
C01	16880001	16980000	0.0717321
C01	16890001	16990000	0.0900973
C01	16900001	17000000	0.0921316
C01	16910001	17010000	0.0894996
C01	16920001	17020000	0.0929187
C01	16930001	17030000	0.0906998
C01	16940001	17040000	0.0919186
C01	16950001	17050000	0.0932841
C01	16960001	17060000	0.0920409
C01	16970001	17070000	0.0853477
C01	16980001	17080000	0.0830093
C01	16990001	17090000	0.0588255
C01	17000001	17100000	0.0558935
C01	17010001	17110000	0.053143
C01	17020001	17120000	0.0551382
C01	17030001	17130000	0.0560056
C01	17040001	17140000	0.0573164
C01	17050001	17150000	0.0571618
C01	17060001	17160000	0.0579298
C01	17070001	17170000	0.0652792
C01	17080001	17180000	0.0789137
C01	17090001	17190000	0.0994818
C01	17100001	17200000	0.142325
C01	17110001	17210000	0.162803
C01	17120001	17220000	0.166335
C01	17130001	17230000	0.168062
C01	17140001	17240000	0.172206
C01	17150001	17250000	0.18531
C01	17160001	17260000	0.18303
C01	17170001	17270000	0.183764
C01	17180001	17280000	0.170877
C01	17190001	17290000	0.152582
C01	17200001	17300000	0.128346
C01	17210001	17310000	0.128082
C01	17220001	17320000	0.136473
C01	17230001	17330000	0.140382
C01	17240001	17340000	0.144444
C01	17250001	17350000	0.151238
C01	17260001	17360000	0.159272
C01	17270001	17370000	0.160952
C01	17280001	17380000	0.169577
C01	17290001	17390000	0.172388
C01	17300001	17400000	0.174409
C01	17310001	17410000	0.186793
C01	17320001	17420000	0.196022
C01	17330001	17430000	0.21405
C01	17340001	17440000	0.222124
C01	17350001	17450000	0.225815
C01	17360001	17460000	0.236364
C01	17370001	17470000	0.240817
C01	17380001	17480000	0.239319
C01	17390001	17490000	0.242326
C01	17400001	17500000	0.2473
C01	17410001	17510000	0.250732
C01	17420001	17520000	0.264635
C01	17430001	17530000	0.260976
C01	17440001	17540000	0.266894
C01	17450001	17550000	0.265919
C01	17460001	17560000	0.260425
C01	17470001	17570000	0.259825
C01	17480001	17580000	0.256556
C01	17490001	17590000	0.252955
C01	17500001	17600000	0.240717
C01	17510001	17610000	0.23383
C01	17520001	17620000	0.219517
C01	17530001	17630000	0.21467
C01	17540001	17640000	0.204614
C01	17550001	17650000	0.199516
C01	17560001	17660000	0.202411
C01	17570001	17670000	0.228038
C01	17580001	17680000	0.244344
C01	17590001	17690000	0.255819
C01	17600001	17700000	0.26759
C01	17610001	17710000	0.272583
C01	17620001	17720000	0.267105
C01	17630001	17730000	0.265573
C01	17640001	17740000	0.274556
C01	17650001	17750000	0.268412
C01	17660001	17760000	0.262176
C01	17670001	17770000	0.235999
C01	17680001	17780000	0.215824
C01	17690001	17790000	0.208954
C01	17700001	17800000	0.205582
C01	17710001	17810000	0.204398
C01	17720001	17820000	0.204349
C01	17730001	17830000	0.19993
C01	17740001	17840000	0.191422
C01	17750001	17850000	0.191153
C01	17760001	17860000	0.194409
C01	17770001	17870000	0.193514
C01	17780001	17880000	0.195776
C01	17790001	17890000	0.190802
C01	17800001	17900000	0.187553
C01	17810001	17910000	0.190396
C01	17820001	17920000	0.193729
C01	17830001	17930000	0.205482
C01	17840001	17940000	0.192927
C01	17850001	17950000	0.190053
C01	17860001	17960000	0.183898
C01	17870001	17970000	0.185608
C01	17880001	17980000	0.177363
C01	17890001	17990000	0.177825
C01	17900001	18000000	0.180971
C01	17910001	18010000	0.17887
C01	17920001	18020000	0.172896
C01	17930001	18030000	0.163922
C01	17940001	18040000	0.185817
C01	17950001	18050000	0.185624
C01	17960001	18060000	0.220679
C01	17970001	18070000	0.233144
C01	17980001	18080000	0.252583
C01	17990001	18090000	0.260338
C01	18000001	18100000	0.268582
C01	18010001	18110000	0.284112
C01	18020001	18120000	0.302773
C01	18030001	18130000	0.310898
C01	18040001	18140000	0.308228
C01	18050001	18150000	0.331359
C01	18060001	18160000	0.327735
C01	18070001	18170000	0.343316
C01	18080001	18180000	0.343762
C01	18090001	18190000	0.337179
C01	18100001	18200000	0.330844
C01	18110001	18210000	0.321203
C01	18120001	18220000	0.304745
C01	18130001	18230000	0.283568
C01	18140001	18240000	0.270516
C01	18150001	18250000	0.257468
C01	18160001	18260000	0.266135
C01	18170001	18270000	0.245316
C01	18180001	18280000	0.226215
C01	18190001	18290000	0.218607
C01	18200001	18300000	0.210305
C01	18210001	18310000	0.200134
C01	18220001	18320000	0.19304
C01	18230001	18330000	0.195208
C01	18240001	18340000	0.195365
C01	18250001	18350000	0.190799
C01	18260001	18360000	0.167042
C01	18270001	18370000	0.169601
C01	18280001	18380000	0.177914
C01	18290001	18390000	0.173348
C01	18300001	18400000	0.172706
C01	18310001	18410000	0.182083
C01	18320001	18420000	0.211811
C01	18330001	18430000	0.249252
C01	18340001	18440000	0.273158
C01	18350001	18450000	0.332485
C01	18360001	18460000	0.310837
C01	18370001	18470000	0.339277
C01	18380001	18480000	0.271285
C01	18390001	18490000	0.276967
C01	18400001	18500000	0.261415
C01	18410001	18510000	0.282359
C01	18420001	18520000	0.286772
C01	18430001	18530000	0.282968
C01	18440001	18540000	0.266305
C01	18450001	18550000	0.203407
C01	18460001	18560000	0.187948
C01	18470001	18570000	0.140088
C01	18480001	18580000	0.147273
C01	18490001	18590000	0.143883
C01	18500001	18600000	0.14837
C01	18510001	18610000	0.120765
C01	18520001	18620000	0.109539
C01	18530001	18630000	0.0973316
C01	18540001	18640000	0.093164
C01	18550001	18650000	0.0963846
C01	18560001	18660000	0.10443
C01	18570001	18670000	0.119074
C01	18580001	18680000	0.123235
C01	18590001	18690000	0.109289
C01	18600001	18700000	0.117148
C01	18610001	18710000	0.118431
C01	18620001	18720000	0.107788
C01	18630001	18730000	0.113459
C01	18640001	18740000	0.105141
C01	18650001	18750000	0.115119
C01	18660001	18760000	0.128632
C01	18670001	18770000	0.123492
C01	18680001	18780000	0.11311
C01	18690001	18790000	0.112416
C01	18700001	18800000	0.110106
C01	18710001	18810000	0.0989604
C01	18720001	18820000	0.111782
C01	18730001	18830000	0.093543
C01	18740001	18840000	0.0907459
C01	18750001	18850000	0.0910041
C01	18760001	18860000	0.0879234
C01	18770001	18870000	0.0872106
C01	18780001	18880000	0.0881586
C01	18790001	18890000	0.0896757
C01	18800001	18900000	0.0839732
C01	18810001	18910000	0.0904443
C01	18820001	18920000	0.0840927
C01	18830001	18930000	0.127183
C01	18840001	18940000	0.160791
C01	18850001	18950000	0.123758
C01	18860001	18960000	0.112255
C01	18870001	18970000	0.113273
C01	18880001	18980000	0.125335
C01	18890001	18990000	0.120918
C01	18900001	19000000	0.119735
C01	18910001	19010000	0.117454
C01	18920001	19020000	0.123249
C01	18930001	19030000	0.118448
C01	18940001	19040000	0.108421
C01	18950001	19050000	0.140874
C01	18960001	19060000	0.200911
C01	18970001	19070000	0.207285
C01	18980001	19080000	0.177316
C01	18990001	19090000	0.211154
C01	19000001	19100000	0.213691
C01	19010001	19110000	0.213844
C01	19020001	19120000	0.167111
C01	19030001	19130000	0.139878
C01	19040001	19140000	0.121981
C01	19050001	19150000	0.127369
C01	19060001	19160000	0.107131
C01	19070001	19170000	0.111356
C01	19080001	19180000	0.0916471
C01	19090001	19190000	0.0993545
C01	19100001	19200000	0.112124
C01	19110001	19210000	0.111543
C01	19120001	19220000	0.116936
C01	19130001	19230000	0.119246
C01	19140001	19240000	0.141416
C01	19150001	19250000	0.138706
C01	19160001	19260000	0.134625
C01	19170001	19270000	0.153567
C01	19180001	19280000	0.203889
C01	19190001	19290000	0.185503
C01	19200001	19300000	0.180971
C01	19210001	19310000	0.166817
C01	19220001	19320000	0.148619
C01	19230001	19330000	0.159704
C01	19240001	19340000	0.139889
C01	19250001	19350000	0.134233
C01	19260001	19360000	0.137995
C01	19270001	19370000	0.0843108
C01	19280001	19380000	0.0820896
C01	19290001	19390000	0.0908992
C01	19300001	19400000	0.0942277
C01	19310001	19410000	0.11274
C01	19320001	19420000	0.138953
C01	19330001	19430000	0.13704
C01	19340001	19440000	0.125108
C01	19350001	19450000	0.118957
C01	19360001	19460000	0.119096
C01	19370001	19470000	0.149963
C01	19380001	19480000	0.17402
C01	19390001	19490000	0.161132
C01	19400001	19500000	0.217286
C01	19410001	19510000	0.204243
C01	19420001	19520000	0.215267
C01	19430001	19530000	0.223459
C01	19440001	19540000	0.236298
C01	19450001	19550000	0.23892
C01	19460001	19560000	0.240184
C01	19470001	19570000	0.236091
C01	19480001	19580000	0.231852
C01	19490001	19590000	0.219197
C01	19500001	19600000	0.191947
C01	19510001	19610000	0.19063
C01	19520001	19620000	0.177063
C01	19530001	19630000	0.16634
C01	19540001	19640000	0.146069
C01	19550001	19650000	0.131372
C01	19560001	19660000	0.124689
C01	19570001	19670000	0.120226
C01	19580001	19680000	0.117163
C01	19590001	19690000	0.111598
C01	19600001	19700000	0.113482
C01	19610001	19710000	0.0905562
C01	19620001	19720000	0.0814528
C01	19630001	19730000	0.082573
C01	19640001	19740000	0.079725
C01	19650001	19750000	0.0782437
C01	19660001	19760000	0.0727404
C01	19670001	19770000	0.0703227
C01	19680001	19780000	0.0687531
C01	19690001	19790000	0.0642917
C01	19700001	19800000	0.0625131
C01	19710001	19810000	0.0628613
C01	19720001	19820000	0.0833409
C01	19730001	19830000	0.099338
C01	19740001	19840000	0.115145
C01	19750001	19850000	0.125053
C01	19760001	19860000	0.144869
C01	19770001	19870000	0.169335
C01	19780001	19880000	0.20318
C01	19790001	19890000	0.245553
C01	19800001	19900000	0.265404
C01	19810001	19910000	0.262519
C01	19820001	19920000	0.264932
C01	19830001	19930000	0.268524
C01	19840001	19940000	0.268665
C01	19850001	19950000	0.26324
C01	19860001	19960000	0.258266
C01	19870001	19970000	0.247413
C01	19880001	19980000	0.241507
C01	19890001	19990000	0.239094
C01	19900001	20000000	0.239396
C01	19910001	20010000	0.244456
C01	19920001	20020000	0.291734
C01	19930001	20030000	0.309724
C01	19940001	20040000	0.309336
C01	19950001	20050000	0.313482
C01	19960001	20060000	0.313868
C01	19970001	20070000	0.320894
[truncated: 36,489 more rows]
