# Supplementary material for: Whole-genome resequencing reveals Brassica napus origin and genetic loci involved in its improvement
Source: Nat Commun. 2019 Mar 11;10:1154. doi: 10.1038/s41467-019-09134-9 (PMC6411957; doi:10.1038/s41467-019-09134-9)
Supplement: Supplementary file 16 — Supplementary Data 12 [file 41467_2019_9134_MOESM16_ESM.xlsx]

## Sheet: Supplementary Data 12
Supplementary Data 12 Average FST in sliding windows between landraces and improved B. napus cultivars
Chromosome	Bin start position (bp)	Bin end position (bp)	Mean FST
A01	1	100000	0.0163985
A01	10001	110000	0.0197606
A01	20001	120000	0.0198438
A01	30001	130000	0.0223421
A01	40001	140000	0.0235154
A01	50001	150000	0.0126744
A01	60001	160000	0.00746505
A01	70001	170000	0.00435672
A01	80001	180000	0.00719148
A01	90001	190000	0.00405822
A01	100001	200000	0.00763419
A01	110001	210000	0.0138367
A01	120001	220000	0.0137822
A01	130001	230000	0.015585
A01	140001	240000	0.0155043
A01	150001	250000	0.0171554
A01	160001	260000	0.0186357
A01	170001	270000	0.0204308
A01	180001	280000	0.0202084
A01	190001	290000	0.0202332
A01	200001	300000	0.0220917
A01	210001	310000	0.0197433
A01	220001	320000	0.0199066
A01	230001	330000	0.0240773
A01	240001	340000	0.0327503
A01	250001	350000	0.0335361
A01	260001	360000	0.0299787
A01	270001	370000	0.0326588
A01	280001	380000	0.0328693
A01	290001	390000	0.0346071
A01	300001	400000	0.0324789
A01	310001	410000	0.0317631
A01	320001	420000	0.0325715
A01	330001	430000	0.0269027
A01	340001	440000	0.0174699
A01	350001	450000	0.0152691
A01	360001	460000	0.0163668
A01	370001	470000	0.0140405
A01	380001	480000	0.00815512
A01	390001	490000	0.00800883
A01	400001	500000	0.00804134
A01	410001	510000	0.00884108
A01	420001	520000	0.00908923
A01	430001	530000	0.00867582
A01	440001	540000	0.00929774
A01	450001	550000	0.0113322
A01	460001	560000	0.0120008
A01	470001	570000	0.0117702
A01	480001	580000	0.0158496
A01	490001	590000	0.0161498
A01	500001	600000	0.0184938
A01	510001	610000	0.0203654
A01	520001	620000	0.019458
A01	530001	630000	0.0190033
A01	540001	640000	0.0189299
A01	550001	650000	0.017051
A01	560001	660000	0.015346
A01	570001	670000	0.0152157
A01	580001	680000	0.0111619
A01	590001	690000	0.0130975
A01	600001	700000	0.0151484
A01	610001	710000	0.0129745
A01	620001	720000	0.0135562
A01	630001	730000	0.014179
A01	640001	740000	0.0145145
A01	650001	750000	0.014333
A01	660001	760000	0.0146529
A01	670001	770000	0.0138409
A01	680001	780000	0.0145308
A01	690001	790000	0.0129786
A01	700001	800000	0.00795332
A01	710001	810000	0.0097489
A01	720001	820000	0.00913113
A01	730001	830000	0.00843421
A01	740001	840000	0.00796251
A01	750001	850000	0.00738322
A01	760001	860000	0.00703675
A01	770001	870000	0.00622949
A01	780001	880000	0.00470388
A01	790001	890000	0.00296048
A01	800001	900000	0.00508552
A01	810001	910000	0.00623217
A01	820001	920000	0.00540948
A01	830001	930000	0.00596857
A01	840001	940000	0.00623194
A01	850001	950000	0.00648065
A01	860001	960000	0.00630007
A01	870001	970000	0.00655012
A01	880001	980000	0.00903117
A01	890001	990000	0.00971748
A01	900001	1000000	0.0113649
A01	910001	1010000	0.0136993
A01	920001	1020000	0.0202872
A01	930001	1030000	0.0219105
A01	940001	1040000	0.023823
A01	950001	1050000	0.0243897
A01	960001	1060000	0.0221428
A01	970001	1070000	0.0223869
A01	980001	1080000	0.021499
A01	990001	1090000	0.022478
A01	1000001	1100000	0.0220651
A01	1010001	1110000	0.0191231
A01	1020001	1120000	0.0137909
A01	1030001	1130000	0.0139499
A01	1040001	1140000	0.0121786
A01	1050001	1150000	0.00968267
A01	1060001	1160000	0.00867935
A01	1070001	1170000	0.00948343
A01	1080001	1180000	0.00732546
A01	1090001	1190000	0.00140754
A01	1100001	1200000	0.0014886
A01	1110001	1210000	0.00257263
A01	1120001	1220000	0.00255086
A01	1130001	1230000	0.00317183
A01	1140001	1240000	0.00646667
A01	1150001	1250000	0.00691767
A01	1160001	1260000	0.00993211
A01	1170001	1270000	0.00838
A01	1180001	1280000	0.00863585
A01	1190001	1290000	0.00953526
A01	1200001	1300000	0.0108807
A01	1210001	1310000	0.0119379
A01	1220001	1320000	0.0119316
A01	1230001	1330000	0.0132226
A01	1240001	1340000	0.0144216
A01	1250001	1350000	0.0154214
A01	1260001	1360000	0.0138646
A01	1270001	1370000	0.0156774
A01	1280001	1380000	0.0169525
A01	1290001	1390000	0.015485
A01	1300001	1400000	0.0143479
A01	1310001	1410000	0.0129445
A01	1320001	1420000	0.0131064
A01	1330001	1430000	0.0133131
A01	1340001	1440000	0.0103777
A01	1350001	1450000	0.0109673
A01	1360001	1460000	0.00955091
A01	1370001	1470000	0.00898998
A01	1380001	1480000	0.00576111
A01	1390001	1490000	0.00766283
A01	1400001	1500000	0.00592981
A01	1410001	1510000	0.0065469
A01	1420001	1520000	0.00741829
A01	1430001	1530000	0.0061558
A01	1440001	1540000	0.00711249
A01	1450001	1550000	0.00695306
A01	1460001	1560000	0.0107821
A01	1470001	1570000	0.0105275
A01	1480001	1580000	0.0126955
A01	1490001	1590000	0.0111839
A01	1500001	1600000	0.0121607
A01	1510001	1610000	0.0098453
A01	1520001	1620000	0.00815335
A01	1530001	1630000	0.00663027
A01	1540001	1640000	0.00716383
A01	1550001	1650000	0.00659995
A01	1560001	1660000	0.00700383
A01	1570001	1670000	0.0061502
A01	1580001	1680000	0.00400648
A01	1590001	1690000	0.00369306
A01	1600001	1700000	0.00250121
A01	1610001	1710000	0.00302629
A01	1620001	1720000	0.0027825
A01	1630001	1730000	0.00421707
A01	1640001	1740000	0.000959994
A01	1650001	1750000	-6.69384e-05
A01	1660001	1760000	-0.000463936
A01	1670001	1770000	0.00149374
A01	1680001	1780000	0.00244904
A01	1690001	1790000	0.00236921
A01	1700001	1800000	0.00230735
A01	1710001	1810000	0.0026509
A01	1720001	1820000	0.00259207
A01	1730001	1830000	0.00321609
A01	1740001	1840000	0.010498
A01	1750001	1850000	0.0102492
A01	1760001	1860000	0.00818559
A01	1770001	1870000	0.00765003
A01	1780001	1880000	0.00775181
A01	1790001	1890000	0.00866075
A01	1800001	1900000	0.00888148
A01	1810001	1910000	0.00935898
A01	1820001	1920000	0.00952816
A01	1830001	1930000	0.00903738
A01	1840001	1940000	0.00330959
A01	1850001	1950000	0.00456686
A01	1860001	1960000	0.00603209
A01	1870001	1970000	0.00606856
A01	1880001	1980000	0.0079097
A01	1890001	1990000	0.00614199
A01	1900001	2000000	0.00714909
A01	1910001	2010000	0.00715138
A01	1920001	2020000	0.0095769
A01	1930001	2030000	0.00985749
A01	1940001	2040000	0.0104434
A01	1950001	2050000	0.0116104
A01	1960001	2060000	0.0114949
A01	1970001	2070000	0.00990928
A01	1980001	2080000	0.0102119
A01	1990001	2090000	0.0113956
A01	2000001	2100000	0.0108782
A01	2010001	2110000	0.00980507
A01	2020001	2120000	0.00732172
A01	2030001	2130000	0.00558924
A01	2040001	2140000	0.00311423
A01	2050001	2150000	0.000761446
A01	2060001	2160000	0.000914043
A01	2070001	2170000	0.00170197
A01	2080001	2180000	0.000933706
A01	2090001	2190000	4.28433e-05
A01	2100001	2200000	-0.000979529
A01	2110001	2210000	-0.0012753
A01	2120001	2220000	-0.00275462
A01	2130001	2230000	-0.00234198
A01	2140001	2240000	-0.00216878
A01	2150001	2250000	-0.00148169
A01	2160001	2260000	-0.00114893
A01	2170001	2270000	-0.00151457
A01	2180001	2280000	-0.00125324
A01	2190001	2290000	-0.000648146
A01	2200001	2300000	0.000441026
A01	2210001	2310000	0.000574415
A01	2220001	2320000	0.00134306
A01	2230001	2330000	0.00452222
A01	2240001	2340000	0.00517409
A01	2250001	2350000	0.00670474
A01	2260001	2360000	0.0102236
A01	2270001	2370000	0.0117243
A01	2280001	2380000	0.0238819
A01	2290001	2390000	0.0252575
A01	2300001	2400000	0.0269906
A01	2310001	2410000	0.0287643
A01	2320001	2420000	0.02748
A01	2330001	2430000	0.0294615
A01	2340001	2440000	0.0301639
A01	2350001	2450000	0.027761
A01	2360001	2460000	0.028113
A01	2370001	2470000	0.0285273
A01	2380001	2480000	0.0190638
A01	2390001	2490000	0.0207137
A01	2400001	2500000	0.0259519
A01	2410001	2510000	0.0240982
A01	2420001	2520000	0.0208873
A01	2430001	2530000	0.0193677
A01	2440001	2540000	0.0191043
A01	2450001	2550000	0.0199184
A01	2460001	2560000	0.020132
A01	2470001	2570000	0.02032
A01	2480001	2580000	0.0192971
A01	2490001	2590000	0.0173909
A01	2500001	2600000	0.00815791
A01	2510001	2610000	0.00943853
A01	2520001	2620000	0.0136262
A01	2530001	2630000	0.00820996
A01	2540001	2640000	0.00425119
A01	2550001	2650000	0.00467995
A01	2560001	2660000	0.00422318
A01	2570001	2670000	0.00383235
A01	2580001	2680000	0.00425968
A01	2590001	2690000	0.00441777
A01	2600001	2700000	0.00413236
A01	2610001	2710000	0.0126513
A01	2620001	2720000	0.0110489
A01	2630001	2730000	0.0115667
A01	2640001	2740000	0.0137491
A01	2650001	2750000	0.0140171
A01	2660001	2760000	0.0134909
A01	2670001	2770000	0.0139533
A01	2680001	2780000	0.0123399
A01	2690001	2790000	0.0113638
A01	2700001	2800000	0.0112743
A01	2710001	2810000	0.00857811
A01	2720001	2820000	0.00976664
A01	2730001	2830000	0.0101121
A01	2740001	2840000	0.00962481
A01	2750001	2850000	0.0103505
A01	2760001	2860000	0.011989
A01	2770001	2870000	0.0120881
A01	2780001	2880000	0.0126625
A01	2790001	2890000	0.0139301
A01	2800001	2900000	0.0133866
A01	2810001	2910000	0.0109539
A01	2820001	2920000	0.00910766
A01	2830001	2930000	0.00805303
A01	2840001	2940000	0.00784772
A01	2850001	2950000	0.0057083
A01	2860001	2960000	0.00174656
A01	2870001	2970000	-0.000312256
A01	2880001	2980000	0.00067778
A01	2890001	2990000	-0.000638341
A01	2900001	3000000	0.00141171
A01	2910001	3010000	0.00559649
A01	2920001	3020000	0.0129237
A01	2930001	3030000	0.0124364
A01	2940001	3040000	0.0116457
A01	2950001	3050000	0.0125426
A01	2960001	3060000	0.0123135
A01	2970001	3070000	0.0125879
A01	2980001	3080000	0.0120372
A01	2990001	3090000	0.0120998
A01	3000001	3100000	0.0113209
A01	3010001	3110000	0.0103916
A01	3020001	3120000	0.00650158
A01	3030001	3130000	0.00622409
A01	3040001	3140000	0.0058759
A01	3050001	3150000	0.00292633
A01	3060001	3160000	0.0032318
A01	3070001	3170000	0.00310844
A01	3080001	3180000	0.0034494
A01	3090001	3190000	0.00361389
A01	3100001	3200000	0.00387426
A01	3110001	3210000	0.00320247
A01	3120001	3220000	0.00231122
A01	3130001	3230000	0.00226999
A01	3140001	3240000	0.0027563
A01	3150001	3250000	0.00320309
A01	3160001	3260000	0.00307333
A01	3170001	3270000	0.00394875
A01	3180001	3280000	0.00254613
A01	3190001	3290000	0.00187605
A01	3200001	3300000	0.00272134
A01	3210001	3310000	0.00312992
A01	3220001	3320000	0.00453105
A01	3230001	3330000	0.00485818
A01	3240001	3340000	0.00301198
A01	3250001	3350000	0.00138918
A01	3260001	3360000	-0.000342729
A01	3270001	3370000	-0.000115053
A01	3280001	3380000	0.000329795
A01	3290001	3390000	0.000567853
A01	3300001	3400000	-0.000569722
A01	3310001	3410000	-0.00085182
A01	3320001	3420000	-0.00211163
A01	3330001	3430000	-0.00205905
A01	3340001	3440000	-0.000896833
A01	3350001	3450000	0.00143398
A01	3360001	3460000	0.00448704
A01	3370001	3470000	0.00279791
A01	3380001	3480000	0.00195408
A01	3390001	3490000	0.0021188
A01	3400001	3500000	0.00157501
A01	3410001	3510000	0.00152595
A01	3420001	3520000	0.00173458
A01	3430001	3530000	0.00218355
A01	3440001	3540000	0.0021272
A01	3450001	3550000	0.000934028
A01	3460001	3560000	0.0025317
A01	3470001	3570000	0.00411367
A01	3480001	3580000	0.00535947
A01	3490001	3590000	0.00552828
A01	3500001	3600000	0.00734069
A01	3510001	3610000	0.00759656
A01	3520001	3620000	0.0068057
A01	3530001	3630000	0.00598405
A01	3540001	3640000	0.00584066
A01	3550001	3650000	0.00593398
A01	3560001	3660000	0.00325274
A01	3570001	3670000	0.000197486
A01	3580001	3680000	-0.00402531
A01	3590001	3690000	-0.00436237
A01	3600001	3700000	-0.00387718
A01	3610001	3710000	-0.00370817
A01	3620001	3720000	-0.00338182
A01	3630001	3730000	-0.00335559
A01	3640001	3740000	-0.00292621
A01	3650001	3750000	-0.00372767
A01	3660001	3760000	-0.00420495
A01	3670001	3770000	-0.00388581
A01	3680001	3780000	-0.00129619
A01	3690001	3790000	-0.000261142
A01	3700001	3800000	-0.00102929
A01	3710001	3810000	-0.00153755
A01	3720001	3820000	-0.0033465
A01	3730001	3830000	-0.00225626
A01	3740001	3840000	-0.00273473
A01	3750001	3850000	0.00231358
A01	3760001	3860000	0.00353246
A01	3770001	3870000	0.0031167
A01	3780001	3880000	0.00307232
A01	3790001	3890000	0.00297212
A01	3800001	3900000	0.00244918
A01	3810001	3910000	0.00175597
A01	3820001	3920000	0.00236378
A01	3830001	3930000	0.00101339
A01	3840001	3940000	0.00385413
A01	3850001	3950000	0.0011967
A01	3860001	3960000	0.000862669
A01	3870001	3970000	0.000662361
A01	3880001	3980000	0.000597137
A01	3890001	3990000	0.000103374
A01	3900001	4000000	0.00135279
A01	3910001	4010000	0.00124232
A01	3920001	4020000	0.00176353
A01	3930001	4030000	0.0021856
A01	3940001	4040000	0.00195768
A01	3950001	4050000	0.00340682
A01	3960001	4060000	0.00280637
A01	3970001	4070000	0.00270301
A01	3980001	4080000	0.00216356
A01	3990001	4090000	0.00290655
A01	4000001	4100000	0.00408677
A01	4010001	4110000	0.00926149
A01	4020001	4120000	0.00932777
A01	4030001	4130000	0.00942405
A01	4040001	4140000	0.00820354
A01	4050001	4150000	0.00775082
A01	4060001	4160000	0.00886924
A01	4070001	4170000	0.0102189
A01	4080001	4180000	0.0124903
A01	4090001	4190000	0.0132595
A01	4100001	4200000	0.0114405
A01	4110001	4210000	0.00768056
A01	4120001	4220000	0.00793037
A01	4130001	4230000	0.00771365
A01	4140001	4240000	0.0069871
A01	4150001	4250000	0.00654573
A01	4160001	4260000	0.00678841
A01	4170001	4270000	0.00655469
A01	4180001	4280000	0.00519974
A01	4190001	4290000	0.00367127
A01	4200001	4300000	0.00426555
A01	4210001	4310000	0.00639201
A01	4220001	4320000	0.00676297
A01	4230001	4330000	0.0078001
A01	4240001	4340000	0.00898044
A01	4250001	4350000	0.0110341
A01	4260001	4360000	0.00998988
A01	4270001	4370000	0.00982458
A01	4280001	4380000	0.00918725
A01	4290001	4390000	0.0071859
A01	4300001	4400000	0.00651017
A01	4310001	4410000	0.00334822
A01	4320001	4420000	0.00333876
A01	4330001	4430000	0.00371468
A01	4340001	4440000	0.00305938
A01	4350001	4450000	0.0012347
A01	4360001	4460000	0.0016735
A01	4370001	4470000	0.00201839
A01	4380001	4480000	0.00224256
A01	4390001	4490000	0.00184942
A01	4400001	4500000	0.00209927
A01	4410001	4510000	0.00388714
A01	4420001	4520000	0.00891689
A01	4430001	4530000	0.00799277
A01	4440001	4540000	0.0100873
A01	4450001	4550000	0.0113056
A01	4460001	4560000	0.011838
A01	4470001	4570000	0.0116084
A01	4480001	4580000	0.010861
A01	4490001	4590000	0.012011
A01	4500001	4600000	0.0120678
A01	4510001	4610000	0.0116812
A01	4520001	4620000	0.00478256
A01	4530001	4630000	0.00568013
A01	4540001	4640000	0.00509131
A01	4550001	4650000	0.0043016
A01	4560001	4660000	0.00393682
A01	4570001	4670000	0.0041654
A01	4580001	4680000	0.00548126
A01	4590001	4690000	0.00487807
A01	4600001	4700000	0.00355122
A01	4610001	4710000	-0.000198494
A01	4620001	4720000	-0.000156396
A01	4630001	4730000	-0.000122221
A01	4640001	4740000	-0.000274514
A01	4650001	4750000	-0.000224489
A01	4660001	4760000	-0.00134076
A01	4670001	4770000	-0.00157926
A01	4680001	4780000	-0.00184523
A01	4690001	4790000	-0.00263813
A01	4700001	4800000	-0.00158109
A01	4710001	4810000	0.000581863
A01	4720001	4820000	0.000706007
A01	4730001	4830000	0.000775996
A01	4740001	4840000	-0.000453228
A01	4750001	4850000	0.000209675
A01	4760001	4860000	0.00240883
A01	4770001	4870000	0.00441242
A01	4780001	4880000	0.00519112
A01	4790001	4890000	0.00691797
A01	4800001	4900000	0.00904184
A01	4810001	4910000	0.00858245
A01	4820001	4920000	0.00825961
A01	4830001	4930000	0.00879848
A01	4840001	4940000	0.0112869
A01	4850001	4950000	0.0124711
A01	4860001	4960000	0.0119619
A01	4870001	4970000	0.00872691
A01	4880001	4980000	0.00933671
A01	4890001	4990000	0.0107491
A01	4900001	5000000	0.00525721
A01	4910001	5010000	0.00410784
A01	4920001	5020000	0.00929013
A01	4930001	5030000	0.01195
A01	4940001	5040000	0.0187685
A01	4950001	5050000	0.0190958
A01	4960001	5060000	0.0205203
A01	4970001	5070000	0.0215445
A01	4980001	5080000	0.0251247
A01	4990001	5090000	0.0297339
A01	5000001	5100000	0.0314139
A01	5010001	5110000	0.032997
A01	5020001	5120000	0.0355835
A01	5030001	5130000	0.0354985
A01	5040001	5140000	0.0329039
A01	5050001	5150000	0.0323684
A01	5060001	5160000	0.0260744
A01	5070001	5170000	0.0236469
A01	5080001	5180000	0.019419
A01	5090001	5190000	0.0118161
A01	5100001	5200000	0.0105158
A01	5110001	5210000	0.0096049
A01	5120001	5220000	0.00897788
A01	5130001	5230000	0.00641344
A01	5140001	5240000	0.00408398
A01	5150001	5250000	0.00124618
A01	5160001	5260000	0.00130555
A01	5170001	5270000	-0.000367199
A01	5180001	5280000	-0.00135203
A01	5190001	5290000	-0.000314755
A01	5200001	5300000	0.000420804
A01	5210001	5310000	0.000101174
A01	5220001	5320000	0.00146027
A01	5230001	5330000	0.00125225
A01	5240001	5340000	0.00140588
A01	5250001	5350000	0.00321521
A01	5260001	5360000	0.00365405
A01	5270001	5370000	0.0039535
A01	5280001	5380000	0.00400783
A01	5290001	5390000	0.00393676
A01	5300001	5400000	0.00473399
A01	5310001	5410000	0.00510725
A01	5320001	5420000	0.0037416
A01	5330001	5430000	0.00552928
A01	5340001	5440000	0.00568103
A01	5350001	5450000	0.00415145
A01	5360001	5460000	0.00448681
A01	5370001	5470000	0.00449149
A01	5380001	5480000	0.00190168
A01	5390001	5490000	0.00888673
A01	5400001	5500000	0.0198489
A01	5410001	5510000	0.0266148
A01	5420001	5520000	0.0274073
A01	5430001	5530000	0.0262483
A01	5440001	5540000	0.0320849
A01	5450001	5550000	0.0372878
A01	5460001	5560000	0.0382222
A01	5470001	5570000	0.0397126
A01	5480001	5580000	0.0398692
A01	5490001	5590000	0.0390812
A01	5500001	5600000	0.0334525
A01	5510001	5610000	0.0303981
A01	5520001	5620000	0.0255371
A01	5530001	5630000	0.0238698
A01	5540001	5640000	0.017438
A01	5550001	5650000	0.0125212
A01	5560001	5660000	0.0126836
A01	5570001	5670000	0.0117069
A01	5580001	5680000	0.0139355
A01	5590001	5690000	0.0137678
A01	5600001	5700000	0.013138
A01	5610001	5710000	0.0125691
A01	5620001	5720000	0.0137842
A01	5630001	5730000	0.0143678
A01	5640001	5740000	0.0147137
A01	5650001	5750000	0.0142955
A01	5660001	5760000	0.0135297
A01	5670001	5770000	0.0148609
A01	5680001	5780000	0.00909609
A01	5690001	5790000	0.0083164
A01	5700001	5800000	0.0104593
A01	5710001	5810000	0.00960945
A01	5720001	5820000	0.00828572
A01	5730001	5830000	0.0052679
A01	5740001	5840000	0.00336683
A01	5750001	5850000	0.00309234
A01	5760001	5860000	0.00398876
A01	5770001	5870000	0.012854
A01	5780001	5880000	0.0189253
A01	5790001	5890000	0.0189631
A01	5800001	5900000	0.0189001
A01	5810001	5910000	0.0186242
A01	5820001	5920000	0.0202936
A01	5830001	5930000	0.0252209
A01	5840001	5940000	0.0257977
A01	5850001	5950000	0.022277
A01	5860001	5960000	0.0226077
A01	5870001	5970000	0.0106481
A01	5880001	5980000	0.000989981
A01	5890001	5990000	0.000451409
A01	5900001	6000000	0.00172311
A01	5910001	6010000	0.00452526
A01	5920001	6020000	0.00810999
A01	5930001	6030000	0.0105165
A01	5940001	6040000	0.0113428
A01	5950001	6050000	0.0130303
A01	5960001	6060000	0.0127413
A01	5970001	6070000	0.01498
A01	5980001	6080000	0.0143217
A01	5990001	6090000	0.0151425
A01	6000001	6100000	0.0144419
A01	6010001	6110000	0.0129773
A01	6020001	6120000	0.00939159
A01	6030001	6130000	0.00618951
A01	6040001	6140000	0.00797846
A01	6050001	6150000	0.0074553
A01	6060001	6160000	0.00800551
A01	6070001	6170000	0.00745642
A01	6080001	6180000	0.00663539
A01	6090001	6190000	0.0065166
A01	6100001	6200000	0.00520486
A01	6110001	6210000	0.0040483
A01	6120001	6220000	0.00454495
A01	6130001	6230000	0.0044213
A01	6140001	6240000	0.00168385
A01	6150001	6250000	0.000685464
A01	6160001	6260000	-0.00078072
A01	6170001	6270000	-0.000499331
A01	6180001	6280000	0.000408147
A01	6190001	6290000	-0.000526009
A01	6200001	6300000	0.00576401
A01	6210001	6310000	0.00774642
A01	6220001	6320000	0.00736636
A01	6230001	6330000	0.00681581
A01	6240001	6340000	0.00913707
A01	6250001	6350000	0.0108049
A01	6260001	6360000	0.0115158
A01	6270001	6370000	0.00976454
A01	6280001	6380000	0.00774566
A01	6290001	6390000	0.00717493
A01	6300001	6400000	0.00236767
A01	6310001	6410000	0.00209257
A01	6320001	6420000	0.00362153
A01	6330001	6430000	0.0033024
A01	6340001	6440000	0.00076114
A01	6350001	6450000	0.000753665
A01	6360001	6460000	0.00155008
A01	6370001	6470000	0.00229812
A01	6380001	6480000	0.00404788
A01	6390001	6490000	0.00359545
A01	6400001	6500000	0.00453024
A01	6410001	6510000	0.0031954
A01	6420001	6520000	-0.000667488
A01	6430001	6530000	0.000421778
A01	6440001	6540000	0.00306814
A01	6450001	6550000	0.00499882
A01	6460001	6560000	0.00620686
A01	6470001	6570000	0.00589893
A01	6480001	6580000	0.00658223
A01	6490001	6590000	0.00827397
A01	6500001	6600000	0.00979592
A01	6510001	6610000	0.011161
A01	6520001	6620000	0.0114779
A01	6530001	6630000	0.0109324
A01	6540001	6640000	0.0104583
A01	6550001	6650000	0.0095722
A01	6560001	6660000	0.00610494
A01	6570001	6670000	0.00519529
A01	6580001	6680000	0.00390765
A01	6590001	6690000	0.00201721
A01	6600001	6700000	0.00672291
A01	6610001	6710000	0.0070448
A01	6620001	6720000	0.00753539
A01	6630001	6730000	0.0104696
A01	6640001	6740000	0.0123865
A01	6650001	6750000	0.0115514
A01	6660001	6760000	0.0126049
A01	6670001	6770000	0.0137395
A01	6680001	6780000	0.0134205
A01	6690001	6790000	0.0140098
A01	6700001	6800000	0.0115694
A01	6710001	6810000	0.0111489
A01	6720001	6820000	0.0109554
A01	6730001	6830000	0.0101704
A01	6740001	6840000	0.00720057
A01	6750001	6850000	0.00839122
A01	6760001	6860000	0.00929404
A01	6770001	6870000	0.00856529
A01	6780001	6880000	0.00724135
A01	6790001	6890000	0.00744655
A01	6800001	6900000	0.00682772
A01	6810001	6910000	0.0060776
A01	6820001	6920000	0.00553769
A01	6830001	6930000	0.00139186
A01	6840001	6940000	0.000177385
A01	6850001	6950000	0.000399284
A01	6860001	6960000	0.00304852
A01	6870001	6970000	0.00327504
A01	6880001	6980000	0.00317771
A01	6890001	6990000	0.00313998
A01	6900001	7000000	0.0033257
A01	6910001	7010000	0.00357464
A01	6920001	7020000	0.00444944
A01	6930001	7030000	0.00596871
A01	6940001	7040000	0.00714494
A01	6950001	7050000	0.00712111
A01	6960001	7060000	0.00302732
A01	6970001	7070000	0.00302705
A01	6980001	7080000	0.00415442
A01	6990001	7090000	0.0048847
A01	7000001	7100000	0.00513631
A01	7010001	7110000	0.00546248
A01	7020001	7120000	0.00440026
A01	7030001	7130000	0.0044886
A01	7040001	7140000	0.00427027
A01	7050001	7150000	0.00391793
A01	7060001	7160000	0.00697357
A01	7070001	7170000	0.00752923
A01	7080001	7180000	0.00503462
A01	7090001	7190000	0.00487413
A01	7100001	7200000	0.00133302
A01	7110001	7210000	-7.00484e-05
A01	7120001	7220000	0.00038465
A01	7130001	7230000	0.00351292
A01	7140001	7240000	0.00625935
A01	7150001	7250000	0.00722571
A01	7160001	7260000	0.0102526
A01	7170001	7270000	0.0107398
A01	7180001	7280000	0.0133075
A01	7190001	7290000	0.0157297
A01	7200001	7300000	0.0205671
A01	7210001	7310000	0.0220801
A01	7220001	7320000	0.0234642
A01	7230001	7330000	0.0240173
A01	7240001	7340000	0.0225334
A01	7250001	7350000	0.0243805
A01	7260001	7360000	0.0196568
A01	7270001	7370000	0.0189489
A01	7280001	7380000	0.0169541
A01	7290001	7390000	0.0135588
A01	7300001	7400000	0.0124579
A01	7310001	7410000	0.0123708
A01	7320001	7420000	0.0127575
A01	7330001	7430000	0.012749
A01	7340001	7440000	0.0133552
A01	7350001	7450000	0.0102975
A01	7360001	7460000	0.010074
A01	7370001	7470000	0.00860111
A01	7380001	7480000	0.00822176
A01	7390001	7490000	0.0102438
A01	7400001	7500000	0.00969387
A01	7410001	7510000	0.00853419
A01	7420001	7520000	0.00755996
A01	7430001	7530000	0.00747625
A01	7440001	7540000	0.00698857
A01	7450001	7550000	0.00450607
A01	7460001	7560000	0.00377093
A01	7470001	7570000	0.00403817
A01	7480001	7580000	0.00360621
A01	7490001	7590000	0.0013001
A01	7500001	7600000	0.00118029
A01	7510001	7610000	0.00054874
A01	7520001	7620000	0.00454795
A01	7530001	7630000	0.00251459
A01	7540001	7640000	0.00402649
A01	7550001	7650000	0.00819505
A01	7560001	7660000	0.0102473
A01	7570001	7670000	0.00641338
A01	7580001	7680000	0.0063232
A01	7590001	7690000	0.00599818
A01	7600001	7700000	0.0055231
A01	7610001	7710000	0.0051288
A01	7620001	7720000	0.00226074
A01	7630001	7730000	0.00184869
A01	7640001	7740000	-0.00107257
A01	7650001	7750000	-0.00150154
A01	7660001	7760000	-0.00249073
A01	7670001	7770000	-0.00154261
A01	7680001	7780000	-0.00182722
A01	7690001	7790000	-0.00231111
A01	7700001	7800000	-0.00187358
A01	7710001	7810000	-0.00243486
A01	7720001	7820000	-0.00213978
A01	7730001	7830000	-0.000212894
A01	7740001	7840000	0.000504772
A01	7750001	7850000	0.000905015
A01	7760001	7860000	0.000188451
A01	7770001	7870000	0.0011417
A01	7780001	7880000	0.00242687
A01	7790001	7890000	0.00408879
A01	7800001	7900000	0.00479544
A01	7810001	7910000	0.00637959
A01	7820001	7920000	0.00654801
A01	7830001	7930000	0.00373748
A01	7840001	7940000	0.00561359
A01	7850001	7950000	0.00840604
A01	7860001	7960000	0.0089238
A01	7870001	7970000	0.00847088
A01	7880001	7980000	0.00763104
A01	7890001	7990000	0.010805
A01	7900001	8000000	0.0106536
A01	7910001	8010000	0.0104842
A01	7920001	8020000	0.0154696
A01	7930001	8030000	0.0172066
A01	7940001	8040000	0.0178179
A01	7950001	8050000	0.0173093
A01	7960001	8060000	0.0181326
A01	7970001	8070000	0.0199629
A01	7980001	8080000	0.0205273
A01	7990001	8090000	0.0183048
A01	8000001	8100000	0.0184522
A01	8010001	8110000	0.0203219
A01	8020001	8120000	0.0181025
A01	8030001	8130000	0.0185902
A01	8040001	8140000	0.0183859
A01	8050001	8150000	0.0174928
A01	8060001	8160000	0.0147416
A01	8070001	8170000	0.0126218
A01	8080001	8180000	0.0111833
A01	8090001	8190000	0.0102241
A01	8100001	8200000	0.00844762
A01	8110001	8210000	0.00638786
A01	8120001	8220000	0.00995896
A01	8130001	8230000	0.0119346
A01	8140001	8240000	0.0119913
A01	8150001	8250000	0.0123661
A01	8160001	8260000	0.0167431
A01	8170001	8270000	0.0170795
A01	8180001	8280000	0.01706
A01	8190001	8290000	0.0161452
A01	8200001	8300000	0.0151947
A01	8210001	8310000	0.0116586
A01	8220001	8320000	0.00819819
A01	8230001	8330000	0.00570923
A01	8240001	8340000	0.00343571
A01	8250001	8350000	0.00235024
A01	8260001	8360000	-0.000929637
A01	8270001	8370000	-0.00196809
A01	8280001	8380000	-0.00190926
A01	8290001	8390000	-0.00202594
A01	8300001	8400000	-0.000694337
A01	8310001	8410000	0.00122498
A01	8320001	8420000	0.00477003
A01	8330001	8430000	0.00420056
A01	8340001	8440000	0.0061919
A01	8350001	8450000	0.00869822
A01	8360001	8460000	0.011693
A01	8370001	8470000	0.0116584
A01	8380001	8480000	0.0115427
A01	8390001	8490000	0.0128136
A01	8400001	8500000	0.0130352
A01	8410001	8510000	0.012571
A01	8420001	8520000	0.0102305
A01	8430001	8530000	0.011309
A01	8440001	8540000	0.0105051
A01	8450001	8550000	0.00832674
A01	8460001	8560000	0.00785877
A01	8470001	8570000	0.00739508
A01	8480001	8580000	0.00692722
A01	8490001	8590000	0.00237428
A01	8500001	8600000	0.00108996
A01	8510001	8610000	-0.000217098
A01	8520001	8620000	-0.00115997
A01	8530001	8630000	-0.00192004
A01	8540001	8640000	-0.00211022
A01	8550001	8650000	-0.00169647
A01	8560001	8660000	-0.00238636
A01	8570001	8670000	-0.00445161
A01	8580001	8680000	-0.00188521
A01	8590001	8690000	0.00616596
A01	8600001	8700000	0.0124731
A01	8610001	8710000	0.0103081
A01	8620001	8720000	0.00892246
A01	8630001	8730000	0.00719051
A01	8640001	8740000	0.00910388
A01	8650001	8750000	0.0080398
A01	8660001	8760000	0.00641517
A01	8670001	8770000	0.00483332
A01	8680001	8780000	0.00394739
A01	8690001	8790000	0.00821743
A01	8700001	8800000	0.00904611
A01	8710001	8810000	0.00977087
A01	8720001	8820000	0.0105767
A01	8730001	8830000	0.0115027
A01	8740001	8840000	0.0106504
A01	8750001	8850000	0.0124414
A01	8760001	8860000	0.0141982
A01	8770001	8870000	0.0150527
A01	8780001	8880000	0.0166432
A01	8790001	8890000	0.0132129
A01	8800001	8900000	0.0107262
A01	8810001	8910000	0.00927636
A01	8820001	8920000	0.00753789
A01	8830001	8930000	0.00901517
A01	8840001	8940000	0.010804
A01	8850001	8950000	0.00937097
A01	8860001	8960000	0.00842963
A01	8870001	8970000	0.00603934
A01	8880001	8980000	0.00251794
A01	8890001	8990000	0.0127602
A01	8900001	9000000	0.0135544
A01	8910001	9010000	0.0182782
A01	8920001	9020000	0.0192399
A01	8930001	9030000	0.0195558
A01	8940001	9040000	0.0182966
A01	8950001	9050000	0.0172823
A01	8960001	9060000	0.0158631
A01	8970001	9070000	0.0196331
A01	8980001	9080000	0.0251662
A01	8990001	9090000	0.014209
A01	9000001	9100000	0.0144546
A01	9010001	9110000	0.00543995
A01	9020001	9120000	0.0052145
A01	9030001	9130000	0.00396302
A01	9040001	9140000	0.00492372
A01	9050001	9150000	0.00539608
A01	9060001	9160000	0.00604489
A01	9070001	9170000	0.00576244
A01	9080001	9180000	0.00634371
A01	9090001	9190000	0.0057424
A01	9100001	9200000	0.00544739
A01	9110001	9210000	0.00518556
A01	9120001	9220000	0.00550351
A01	9130001	9230000	0.00657516
A01	9140001	9240000	0.0082086
A01	9150001	9250000	0.0085957
A01	9160001	9260000	0.00974499
A01	9170001	9270000	0.0139311
A01	9180001	9280000	0.015007
A01	9190001	9290000	0.0153237
A01	9200001	9300000	0.0150226
A01	9210001	9310000	0.0165378
A01	9220001	9320000	0.0184653
A01	9230001	9330000	0.0171417
A01	9240001	9340000	0.0144326
A01	9250001	9350000	0.014746
A01	9260001	9360000	0.0122133
A01	9270001	9370000	0.00503702
A01	9280001	9380000	0.000621676
A01	9290001	9390000	0.000837638
A01	9300001	9400000	0.000583549
A01	9310001	9410000	-0.001076
A01	9320001	9420000	-0.00325735
A01	9330001	9430000	-0.00273053
A01	9340001	9440000	-0.000941362
A01	9350001	9450000	-7.60778e-05
A01	9360001	9460000	0.00207033
A01	9370001	9470000	0.00360954
A01	9380001	9480000	0.00393581
A01	9390001	9490000	0.00427592
A01	9400001	9500000	0.00497574
A01	9410001	9510000	0.00505806
A01	9420001	9520000	0.00812514
A01	9430001	9530000	0.0105003
A01	9440001	9540000	0.0109637
A01	9450001	9550000	0.0115437
A01	9460001	9560000	0.010459
A01	9470001	9570000	0.0105416
A01	9480001	9580000	0.0112531
A01	9490001	9590000	0.0119853
A01	9500001	9600000	0.0118839
A01	9510001	9610000	0.0141227
A01	9520001	9620000	0.0132876
A01	9530001	9630000	0.0108296
A01	9540001	9640000	0.0116274
A01	9550001	9650000	0.0103695
A01	9560001	9660000	0.0116887
A01	9570001	9670000	0.012491
A01	9580001	9680000	0.0114392
A01	9590001	9690000	0.00843226
A01	9600001	9700000	0.00695602
A01	9610001	9710000	0.00609228
A01	9620001	9720000	0.00254936
A01	9630001	9730000	0.0018496
A01	9640001	9740000	0.00160564
A01	9650001	9750000	0.000719369
A01	9660001	9760000	-6.19253e-05
A01	9670001	9770000	-0.000584763
A01	9680001	9780000	-0.000942909
A01	9690001	9790000	-0.000372446
A01	9700001	9800000	0.00352131
A01	9710001	9810000	0.00757919
A01	9720001	9820000	0.00717119
A01	9730001	9830000	0.00705208
A01	9740001	9840000	0.00601565
A01	9750001	9850000	0.00580132
A01	9760001	9860000	0.00546038
A01	9770001	9870000	0.00489138
A01	9780001	9880000	0.0050612
A01	9790001	9890000	0.0051773
A01	9800001	9900000	0.00422741
A01	9810001	9910000	0.000550938
A01	9820001	9920000	-0.000565525
A01	9830001	9930000	-0.000400548
A01	9840001	9940000	-0.00078971
A01	9850001	9950000	0.00225951
A01	9860001	9960000	0.00806445
A01	9870001	9970000	0.0159656
A01	9880001	9980000	0.0155405
A01	9890001	9990000	0.0144772
A01	9900001	10000000	0.00973603
A01	9910001	10010000	0.00567972
A01	9920001	10020000	0.00780516
A01	9930001	10030000	0.00831912
A01	9940001	10040000	0.00718974
A01	9950001	10050000	0.00657903
A01	9960001	10060000	0.00369577
A01	9970001	10070000	0.0026904
A01	9980001	10080000	-0.000394073
A01	9990001	10090000	-0.00132722
A01	10000001	10100000	-0.000741689
A01	10010001	10110000	-0.000541507
A01	10020001	10120000	-0.000996666
A01	10030001	10130000	-0.000616128
A01	10040001	10140000	0.00241853
A01	10050001	10150000	0.00475416
A01	10060001	10160000	0.00626266
A01	10070001	10170000	0.0099382
A01	10080001	10180000	0.0185489
A01	10090001	10190000	0.0202657
A01	10100001	10200000	0.0208977
A01	10110001	10210000	0.0221498
A01	10120001	10220000	0.0250379
A01	10130001	10230000	0.0256617
A01	10140001	10240000	0.025444
A01	10150001	10250000	0.0246809
A01	10160001	10260000	0.0252143
A01	10170001	10270000	0.022915
A01	10180001	10280000	0.018922
A01	10190001	10290000	0.0136174
A01	10200001	10300000	0.00917525
A01	10210001	10310000	0.00771126
A01	10220001	10320000	0.00702599
A01	10230001	10330000	0.00376246
A01	10240001	10340000	0.00340118
A01	10250001	10350000	0.00153973
A01	10260001	10360000	0.000894646
A01	10270001	10370000	0.000723889
A01	10280001	10380000	0.00196386
A01	10290001	10390000	0.00286578
A01	10300001	10400000	0.00224446
A01	10310001	10410000	0.000504875
A01	10320001	10420000	-0.00105767
A01	10330001	10430000	-0.00345676
A01	10340001	10440000	-0.00554885
A01	10350001	10450000	0.0029422
A01	10360001	10460000	0.0020279
A01	10370001	10470000	0.00128143
A01	10380001	10480000	0.00107675
A01	10390001	10490000	0.000731609
A01	10400001	10500000	0.000586561
A01	10410001	10510000	0.000832352
A01	10420001	10520000	0.00159593
A01	10430001	10530000	0.00326277
A01	10440001	10540000	0.005688
A01	10450001	10550000	0.000387486
A01	10460001	10560000	0.00234361
A01	10470001	10570000	0.00335819
A01	10480001	10580000	0.00315077
A01	10490001	10590000	0.00381227
A01	10500001	10600000	0.00504724
A01	10510001	10610000	0.00713164
A01	10520001	10620000	0.00824457
A01	10530001	10630000	0.00927804
A01	10540001	10640000	0.0103694
A01	10550001	10650000	0.0110878
A01	10560001	10660000	0.0118837
A01	10570001	10670000	0.012477
A01	10580001	10680000	0.0132245
A01	10590001	10690000	0.0140014
A01	10600001	10700000	0.0143671
A01	10610001	10710000	0.0135939
A01	10620001	10720000	0.0130406
A01	10630001	10730000	0.0121833
A01	10640001	10740000	0.0103571
A01	10650001	10750000	0.00949113
A01	10660001	10760000	0.00855427
A01	10670001	10770000	0.00658087
A01	10680001	10780000	0.00292521
A01	10690001	10790000	0.00190017
A01	10700001	10800000	0.00211982
A01	10710001	10810000	0.00156963
A01	10720001	10820000	0.00192346
A01	10730001	10830000	0.00197844
A01	10740001	10840000	0.00187478
A01	10750001	10850000	0.00177357
A01	10760001	10860000	0.001764
A01	10770001	10870000	0.00109805
A01	10780001	10880000	0.00122255
A01	10790001	10890000	0.000974388
A01	10800001	10900000	0.000817844
A01	10810001	10910000	0.00113294
A01	10820001	10920000	0.000454474
A01	10830001	10930000	0.000803171
A01	10840001	10940000	0.000564032
A01	10850001	10950000	0.00313616
A01	10860001	10960000	0.00553003
A01	10870001	10970000	0.00731917
A01	10880001	10980000	0.0133915
A01	10890001	10990000	0.0122975
A01	10900001	11000000	0.0107595
A01	10910001	11010000	0.0130248
A01	10920001	11020000	0.0153566
A01	10930001	11030000	0.014156
A01	10940001	11040000	0.0155681
A01	10950001	11050000	0.0110864
A01	10960001	11060000	0.00814469
A01	10970001	11070000	0.00682869
A01	10980001	11080000	0.00294293
A01	10990001	11090000	0.00421624
A01	11000001	11100000	0.00486957
A01	11010001	11110000	0.00424639
A01	11020001	11120000	0.00347698
A01	11030001	11130000	0.00358864
A01	11040001	11140000	0.00207465
A01	11050001	11150000	0.00242203
A01	11060001	11160000	0.00260882
A01	11070001	11170000	0.00339506
A01	11080001	11180000	-0.00291145
A01	11090001	11190000	-0.00585009
A01	11100001	11200000	-0.00564182
A01	11110001	11210000	-0.00596508
A01	11120001	11220000	-0.00607702
A01	11130001	11230000	-0.00571858
A01	11140001	11240000	-0.00570764
A01	11150001	11250000	-0.00579802
A01	11160001	11260000	-0.00584401
A01	11170001	11270000	-0.00508209
A01	11180001	11280000	-0.00273081
A01	11190001	11290000	-0.00486125
A01	11200001	11300000	-0.00572464
A01	11210001	11310000	-0.0064244
A01	11220001	11320000	-0.00560596
A01	11230001	11330000	-0.00481989
A01	11240001	11340000	-0.00200114
A01	11250001	11350000	0.00942678
A01	11260001	11360000	0.019453
A01	11270001	11370000	0.0242567
A01	11280001	11380000	0.0271346
A01	11290001	11390000	0.0320649
A01	11300001	11400000	0.0375537
A01	11310001	11410000	0.0481568
A01	11320001	11420000	0.0503691
A01	11330001	11430000	0.0494269
A01	11340001	11440000	0.0500506
A01	11350001	11450000	0.0461892
A01	11360001	11460000	0.0318111
A01	11370001	11470000	0.0147448
A01	11380001	11480000	0.00963573
A01	11390001	11490000	0.0146012
A01	11400001	11500000	0.0241941
A01	11410001	11510000	0.0241805
A01	11420001	11520000	0.0228431
A01	11430001	11530000	0.0230215
A01	11440001	11540000	0.0224915
A01	11450001	11550000	0.019278
A01	11460001	11560000	0.0174239
A01	11470001	11570000	0.0173638
A01	11480001	11580000	0.0187706
A01	11490001	11590000	0.0177483
A01	11500001	11600000	0.00862065
A01	11510001	11610000	0.0125518
A01	11520001	11620000	0.0164881
A01	11530001	11630000	0.0181139
A01	11540001	11640000	0.0195543
A01	11550001	11650000	0.0220141
A01	11560001	11660000	0.0236242
A01	11570001	11670000	0.0247304
A01	11580001	11680000	0.0275271
A01	11590001	11690000	0.0279338
A01	11600001	11700000	0.0294242
A01	11610001	11710000	0.0276421
A01	11620001	11720000	0.0277935
A01	11630001	11730000	0.0286847
A01	11640001	11740000	0.0314787
A01	11650001	11750000	0.0347368
A01	11660001	11760000	0.0355544
A01	11670001	11770000	0.0381542
A01	11680001	11780000	0.037824
A01	11690001	11790000	0.0383238
A01	11700001	11800000	0.038233
A01	11710001	11810000	0.038116
A01	11720001	11820000	0.0385023
A01	11730001	11830000	0.0471804
A01	11740001	11840000	0.0564178
A01	11750001	11850000	0.0596263
A01	11760001	11860000	0.0606863
A01	11770001	11870000	0.0642087
A01	11780001	11880000	0.0634926
A01	11790001	11890000	0.0641834
A01	11800001	11900000	0.0648054
A01	11810001	11910000	0.066346
A01	11820001	11920000	0.0704565
A01	11830001	11930000	0.0676577
A01	11840001	11940000	0.0632552
A01	11850001	11950000	0.0606181
A01	11860001	11960000	0.0639891
A01	11870001	11970000	0.0547765
A01	11880001	11980000	0.0602549
A01	11890001	11990000	0.0647937
A01	11900001	12000000	0.067716
A01	11910001	12010000	0.0505645
A01	11920001	12020000	0.0266109
A01	11930001	12030000	0.0294624
A01	11940001	12040000	0.0318529
A01	11950001	12050000	0.0464817
A01	11960001	12060000	0.0438212
A01	11970001	12070000	0.0414241
A01	11980001	12080000	0.0415241
A01	11990001	12090000	0.0415241
A01	12000001	12100000	0.0415241
A01	12010001	12110000	0.0436236
A01	12020001	12120000	0.0472323
A01	12030001	12130000	0.0475776
A01	12040001	12140000	0.0476177
A01	12050001	12150000	0.0354983
A01	12060001	12160000	0.0283118
A01	12070001	12170000	0.0224995
A01	12080001	12180000	0.0248288
A01	12090001	12190000	0.0295614
A01	12100001	12200000	0.0369077
A01	12110001	12210000	0.0398648
A01	12120001	12220000	0.0404939
A01	12130001	12230000	0.0390609
A01	12140001	12240000	0.0378687
A01	12150001	12250000	0.0364496
A01	12160001	12260000	0.0384828
A01	12170001	12270000	0.0378509
A01	12180001	12280000	0.0352967
A01	12190001	12290000	0.0341101
A01	12200001	12300000	0.0283585
A01	12210001	12310000	0.022155
A01	12220001	12320000	0.0155115
A01	12230001	12330000	0.0108407
A01	12240001	12340000	0.0152679
A01	12250001	12350000	0.0187752
A01	12260001	12360000	0.0203748
A01	12270001	12370000	0.0207864
A01	12280001	12380000	0.0240226
A01	12290001	12390000	0.0249584
A01	12300001	12400000	0.0255574
A01	12310001	12410000	0.026723
A01	12320001	12420000	0.0301046
A01	12330001	12430000	0.0336579
A01	12340001	12440000	0.0323762
A01	12350001	12450000	0.0292032
A01	12360001	12460000	0.0259336
A01	12370001	12470000	0.0343895
A01	12380001	12480000	0.0285159
A01	12390001	12490000	0.0263468
A01	12400001	12500000	0.0253854
A01	12410001	12510000	0.0232668
A01	12420001	12520000	0.021349
A01	12430001	12530000	0.0207363
A01	12440001	12540000	0.0189958
A01	12450001	12550000	0.0185298
A01	12460001	12560000	0.0185245
A01	12470001	12570000	0.00608616
A01	12480001	12580000	0.00540148
A01	12490001	12590000	0.00549243
A01	12500001	12600000	0.00552991
A01	12510001	12610000	0.00600245
A01	12520001	12620000	0.00661751
A01	12530001	12630000	0.00620407
A01	12540001	12640000	0.00521503
A01	12550001	12650000	0.00415725
A01	12560001	12660000	0.00335285
A01	12570001	12670000	0.00325327
A01	12580001	12680000	0.00336269
A01	12590001	12690000	0.00321407
A01	12600001	12700000	0.00303313
A01	12610001	12710000	0.00241093
A01	12620001	12720000	0.00171175
A01	12630001	12730000	0.00165957
A01	12640001	12740000	0.000327474
A01	12650001	12750000	-0.00023139
A01	12660001	12760000	-0.000236875
A01	12670001	12770000	-0.000488567
A01	12680001	12780000	-0.000447092
A01	12690001	12790000	0.000269015
A01	12700001	12800000	0.000304112
A01	12710001	12810000	0.000728472
A01	12720001	12820000	0.00388422
A01	12730001	12830000	0.00480766
A01	12740001	12840000	0.00745657
A01	12750001	12850000	0.0094038
A01	12760001	12860000	0.0103006
A01	12770001	12870000	0.0113018
A01	12780001	12880000	0.0126442
A01	12790001	12890000	0.0155081
A01	12800001	12900000	0.0177362
A01	12810001	12910000	0.018106
A01	12820001	12920000	0.0164967
A01	12830001	12930000	0.0171702
A01	12840001	12940000	0.0157457
A01	12850001	12950000	0.0131997
A01	12860001	12960000	0.0124555
A01	12870001	12970000	0.0116206
A01	12880001	12980000	0.00991799
A01	12890001	12990000	0.00743443
A01	12900001	13000000	0.00643731
A01	12910001	13010000	0.00717395
A01	12920001	13020000	0.00657583
A01	12930001	13030000	0.0057475
A01	12940001	13040000	0.00517969
A01	12950001	13050000	0.00394417
A01	12960001	13060000	0.00231636
A01	12970001	13070000	0.00138362
A01	12980001	13080000	0.00118426
A01	12990001	13090000	-9.93941e-05
A01	13000001	13100000	0.00179048
A01	13010001	13110000	0.00120874
A01	13020001	13120000	0.0013368
A01	13030001	13130000	0.00158907
A01	13040001	13140000	0.00185182
A01	13050001	13150000	0.00193618
A01	13060001	13160000	0.00221715
A01	13070001	13170000	0.0021542
A01	13080001	13180000	0.0014591
A01	13090001	13190000	0.00170268
A01	13100001	13200000	-0.00176424
A01	13110001	13210000	-1.3842e-05
A01	13120001	13220000	0.00053437
A01	13130001	13230000	0.000900917
A01	13140001	13240000	0.00097805
A01	13150001	13250000	0.00109907
A01	13160001	13260000	0.00120846
A01	13170001	13270000	0.00150058
A01	13180001	13280000	0.00210708
A01	13190001	13290000	0.00276192
A01	13200001	13300000	0.0031723
A01	13210001	13310000	0.00344638
A01	13220001	13320000	0.00287379
A01	13230001	13330000	0.00262772
A01	13240001	13340000	0.00234476
A01	13250001	13350000	0.00234554
A01	13260001	13360000	0.00243626
A01	13270001	13370000	0.00185666
A01	13280001	13380000	0.00162155
A01	13290001	13390000	0.000857654
A01	13300001	13400000	-0.000774785
A01	13310001	13410000	-0.00294191
A01	13320001	13420000	-0.00079179
A01	13330001	13430000	0.000187514
A01	13340001	13440000	0.00157144
A01	13350001	13450000	0.00152556
A01	13360001	13460000	0.00250907
A01	13370001	13470000	0.00296953
A01	13380001	13480000	0.00278276
A01	13390001	13490000	0.00384865
A01	13400001	13500000	0.00585826
A01	13410001	13510000	0.00633756
A01	13420001	13520000	0.00661333
A01	13430001	13530000	0.00728778
A01	13440001	13540000	0.0084639
A01	13450001	13550000	0.0104261
A01	13460001	13560000	0.00890256
A01	13470001	13570000	0.0116466
A01	13480001	13580000	0.00887712
A01	13490001	13590000	0.00141231
A01	13500001	13600000	0.000816918
A01	13510001	13610000	-0.00176327
A01	13520001	13620000	-0.0029993
A01	13530001	13630000	-0.00351296
A01	13540001	13640000	-0.00294543
A01	13550001	13650000	-0.00335441
A01	13560001	13660000	-0.00364517
A01	13570001	13670000	-0.00401853
A01	13580001	13680000	-0.00439281
A01	13590001	13690000	-0.00341059
A01	13600001	13700000	-0.00443503
A01	13610001	13710000	-0.0024189
A01	13620001	13720000	-0.00091036
A01	13630001	13730000	0.000486924
A01	13640001	13740000	0.000264753
A01	13650001	13750000	0.000488437
A01	13660001	13760000	0.00109088
A01	13670001	13770000	0.000994162
A01	13680001	13780000	0.00172792
A01	13690001	13790000	0.00247723
A01	13700001	13800000	0.00349614
A01	13710001	13810000	0.00487062
A01	13720001	13820000	0.00514427
A01	13730001	13830000	0.00342824
A01	13740001	13840000	0.00278274
A01	13750001	13850000	0.0449061
A01	13760001	13860000	0.0301735
A01	13770001	13870000	0.0230378
A01	13780001	13880000	0.0200954
A01	13790001	13890000	0.0300273
A01	13800001	13900000	0.0278952
A01	13810001	13910000	0.0270797
A01	13820001	13920000	0.0270797
A01	13830001	13930000	0.0270797
A01	13840001	13940000	0.0270797
A01	13850001	13950000	0.0246657
A01	13860001	13960000	0.0263037
A01	13870001	13970000	0.0290304
A01	13880001	13980000	0.0319707
A01	13890001	13990000	0.0207798
A01	13900001	14000000	0.0174875
A01	13910001	14010000	0.0172888
A01	13920001	14020000	0.0158278
A01	13930001	14030000	0.0156524
A01	13940001	14040000	0.016577
A01	13950001	14050000	0.0136768
A01	13960001	14060000	0.0131846
A01	13970001	14070000	0.0187775
A01	13980001	14080000	0.0200582
A01	13990001	14090000	0.0214716
A01	14000001	14100000	0.020724
A01	14010001	14110000	0.0221609
A01	14020001	14120000	0.0316601
A01	14030001	14130000	0.0349336
A01	14040001	14140000	0.036739
A01	14050001	14150000	0.0422693
A01	14060001	14160000	0.0438166
A01	14070001	14170000	0.0452278
A01	14080001	14180000	0.0452315
A01	14090001	14190000	0.0492382
A01	14100001	14200000	0.0471845
A01	14110001	14210000	0.048513
A01	14120001	14220000	0.0476425
A01	14130001	14230000	0.0474123
A01	14140001	14240000	0.0493176
A01	14150001	14250000	0.0547958
A01	14160001	14260000	0.0591184
A01	14170001	14270000	0.0575592
A01	14180001	14280000	0.0590122
A01	14190001	14290000	0.0573941
A01	14200001	14300000	0.0577644
A01	14210001	14310000	0.0578496
A01	14220001	14320000	0.0525486
A01	14230001	14330000	0.0496763
A01	14240001	14340000	0.0475732
A01	14250001	14350000	0.0431054
A01	14260001	14360000	0.0417895
A01	14270001	14370000	0.0439997
A01	14280001	14380000	0.0470586
A01	14290001	14390000	0.0443775
A01	14300001	14400000	0.0440386
A01	14310001	14410000	0.0429333
A01	14320001	14420000	0.0512561
A01	14330001	14430000	0.0574268
A01	14340001	14440000	0.0639549
A01	14350001	14450000	0.0624201
A01	14360001	14460000	0.0646163
A01	14370001	14470000	0.0627276
A01	14380001	14480000	0.0590772
A01	14390001	14490000	0.0592061
A01	14400001	14500000	0.0597586
A01	14410001	14510000	0.0643638
A01	14420001	14520000	0.061901
A01	14430001	14530000	0.0607617
A01	14440001	14540000	0.0537648
A01	14450001	14550000	0.0551066
A01	14460001	14560000	0.047947
A01	14470001	14570000	0.0483582
A01	14480001	14580000	0.0466586
A01	14490001	14590000	0.0452986
A01	14500001	14600000	0.0496243
A01	14510001	14610000	0.0481546
A01	14520001	14620000	0.0448564
A01	14530001	14630000	0.041289
A01	14540001	14640000	0.0381731
A01	14550001	14650000	0.0349918
A01	14560001	14660000	0.0317673
A01	14570001	14670000	0.0295371
A01	14580001	14680000	0.0254441
A01	14590001	14690000	0.0246351
A01	14600001	14700000	0.00913433
A01	14610001	14710000	0.00322413
A01	14620001	14720000	0.00257173
A01	14630001	14730000	0.00108006
A01	14640001	14740000	0.000253261
A01	14650001	14750000	1.19873e-05
A01	14660001	14760000	-0.00158523
A01	14670001	14770000	-0.00393659
A01	14680001	14780000	-0.00555143
A01	14690001	14790000	-0.00605904
A01	14700001	14800000	-0.00694149
A01	14710001	14810000	-0.00718016
A01	14720001	14820000	-0.00622849
A01	14730001	14830000	-0.00578907
A01	14740001	14840000	-0.0053649
A01	14750001	14850000	-0.00539347
A01	14760001	14860000	-0.00598471
A01	14770001	14870000	-0.00547876
A01	14780001	14880000	-0.00543438
A01	14790001	14890000	-0.00514995
A01	14800001	14900000	-0.0041824
A01	14810001	14910000	-0.0044892
A01	14820001	14920000	-0.00446593
A01	14830001	14930000	-0.00433394
A01	14840001	14940000	-0.00404854
A01	14850001	14950000	-0.00181082
A01	14860001	14960000	0.00422934
A01	14870001	14970000	0.00593399
A01	14880001	14980000	0.0064697
A01	14890001	14990000	0.00633967
A01	14900001	15000000	0.00588306
A01	14910001	15010000	0.00921212
A01	14920001	15020000	0.0102246
A01	14930001	15030000	0.0107891
A01	14940001	15040000	0.0129303
A01	14950001	15050000	0.0131524
A01	14960001	15060000	0.0109101
A01	14970001	15070000	0.0254846
A01	14980001	15080000	0.0485917
A01	14990001	15090000	0.0683896
A01	15000001	15100000	0.09378
A01	15010001	15110000	0.108568
A01	15020001	15120000	0.110328
A01	15030001	15130000	0.103462
A01	15040001	15140000	0.0902488
A01	15050001	15150000	0.0795187
A01	15060001	15160000	0.0702048
A01	15070001	15170000	0.063835
A01	15080001	15180000	0.0526876
A01	15090001	15190000	0.0476955
A01	15100001	15200000	0.0307516
A01	15110001	15210000	0.0235853
A01	15120001	15220000	0.0230031
A01	15130001	15230000	0.0232916
A01	15140001	15240000	0.0233907
A01	15150001	15250000	0.0238013
A01	15160001	15260000	0.021556
A01	15170001	15270000	0.0175622
A01	15180001	15280000	0.0135118
A01	15190001	15290000	0.00915368
A01	15200001	15300000	0.00829764
A01	15210001	15310000	0.0064249
A01	15220001	15320000	0.00520046
A01	15230001	15330000	0.00513774
A01	15240001	15340000	0.00326945
A01	15250001	15350000	0.00316238
A01	15260001	15360000	0.00345346
A01	15270001	15370000	0.00400915
A01	15280001	15380000	0.00707836
A01	15290001	15390000	0.00734219
A01	15300001	15400000	0.00658706
A01	15310001	15410000	0.00677331
A01	15320001	15420000	0.00740768
A01	15330001	15430000	0.00593026
A01	15340001	15440000	0.00444024
A01	15350001	15450000	0.00351866
A01	15360001	15460000	0.00340366
A01	15370001	15470000	0.00409814
A01	15380001	15480000	0.00188777
A01	15390001	15490000	0.00380566
A01	15400001	15500000	0.00402348
A01	15410001	15510000	0.00421471
A01	15420001	15520000	0.00317167
A01	15430001	15530000	-0.000225339
A01	15440001	15540000	-0.00168502
A01	15450001	15550000	-0.00233974
A01	15460001	15560000	-0.00368389
A01	15470001	15570000	-0.00515731
A01	15480001	15580000	-0.00550551
A01	15490001	15590000	-0.00683397
A01	15500001	15600000	-0.00678546
A01	15510001	15610000	-0.00645457
A01	15520001	15620000	-0.00604327
A01	15530001	15630000	-0.00573598
A01	15540001	15640000	-0.00568531
A01	15550001	15650000	-0.00618982
A01	15560001	15660000	-0.00459014
A01	15570001	15670000	-0.00114379
A01	15580001	15680000	7.59423e-05
A01	15590001	15690000	0.000101112
A01	15600001	15700000	5.44069e-05
A01	15610001	15710000	6.86877e-05
A01	15620001	15720000	-0.000366958
A01	15630001	15730000	0.0010682
A01	15640001	15740000	0.00190766
A01	15650001	15750000	0.00184573
A01	15660001	15760000	0.0010359
A01	15670001	15770000	-0.000367789
A01	15680001	15780000	-0.000652213
A01	15690001	15790000	0.00520465
A01	15700001	15800000	0.0101761
A01	15710001	15810000	0.0151074
A01	15720001	15820000	0.0197978
A01	15730001	15830000	0.0210382
A01	15740001	15840000	0.0239681
A01	15750001	15850000	0.0304449
A01	15760001	15860000	0.0400125
A01	15770001	15870000	0.0447328
A01	15780001	15880000	0.0399659
A01	15790001	15890000	0.0311599
A01	15800001	15900000	0.0272189
A01	15810001	15910000	0.0214999
A01	15820001	15920000	0.0174107
A01	15830001	15930000	0.0166622
A01	15840001	15940000	0.0129298
A01	15850001	15950000	0.0114229
A01	15860001	15960000	0.00866579
A01	15870001	15970000	0.00912569
A01	15880001	15980000	0.0101301
A01	15890001	15990000	0.0132039
A01	15900001	16000000	0.0139842
A01	15910001	16010000	0.0153814
A01	15920001	16020000	0.0171599
A01	15930001	16030000	0.0187829
A01	15940001	16040000	0.0304315
A01	15950001	16050000	0.0310402
A01	15960001	16060000	0.0298629
A01	15970001	16070000	0.0377602
A01	15980001	16080000	0.0429516
A01	15990001	16090000	0.0442131
A01	16000001	16100000	0.0428198
A01	16010001	16110000	0.0410926
A01	16020001	16120000	0.0399972
A01	16030001	16130000	0.0392903
A01	16040001	16140000	0.0339449
A01	16050001	16150000	0.0325056
A01	16060001	16160000	0.0323624
A01	16070001	16170000	0.0266889
A01	16080001	16180000	0.0259144
A01	16090001	16190000	0.0242399
A01	16100001	16200000	0.0227595
A01	16110001	16210000	0.0223714
A01	16120001	16220000	0.0196946
A01	16130001	16230000	0.0197559
A01	16140001	16240000	0.0218343
A01	16150001	16250000	0.0209564
A01	16160001	16260000	0.0203442
A01	16170001	16270000	0.0160258
A01	16180001	16280000	0.00457748
A01	16190001	16290000	0.00445465
A01	16200001	16300000	0.00432676
A01	16210001	16310000	0.00551099
A01	16220001	16320000	0.00972559
A01	16230001	16330000	0.0135271
A01	16240001	16340000	0.0201187
A01	16250001	16350000	0.021003
A01	16260001	16360000	0.0277132
A01	16270001	16370000	0.0409318
A01	16280001	16380000	0.0420345
A01	16290001	16390000	0.0437998
A01	16300001	16400000	0.045033
A01	16310001	16410000	0.0471233
A01	16320001	16420000	0.0538536
A01	16330001	16430000	0.062704
A01	16340001	16440000	0.0664556
A01	16350001	16450000	0.0669126
A01	16360001	16460000	0.0613396
A01	16370001	16470000	0.0537965
A01	16380001	16480000	0.0542708
A01	16390001	16490000	0.0525335
A01	16400001	16500000	0.0510613
A01	16410001	16510000	0.0491225
A01	16420001	16520000	0.0421233
A01	16430001	16530000	0.0389669
A01	16440001	16540000	0.0334848
A01	16450001	16550000	0.0301287
A01	16460001	16560000	0.0263129
A01	16470001	16570000	0.028749
A01	16480001	16580000	0.0335053
A01	16490001	16590000	0.0344489
A01	16500001	16600000	0.038933
A01	16510001	16610000	0.0411429
A01	16520001	16620000	0.04134
A01	16530001	16630000	0.0419388
A01	16540001	16640000	0.0385949
A01	16550001	16650000	0.0344271
A01	16560001	16660000	0.0382615
A01	16570001	16670000	0.0371268
A01	16580001	16680000	0.0349607
A01	16590001	16690000	0.034736
A01	16600001	16700000	0.0309717
A01	16610001	16710000	0.0287176
A01	16620001	16720000	0.0288318
A01	16630001	16730000	0.0287049
A01	16640001	16740000	0.0287894
A01	16650001	16750000	0.029334
A01	16660001	16760000	0.0269529
A01	16670001	16770000	0.024097
A01	16680001	16780000	0.0220295
A01	16690001	16790000	0.0191247
A01	16700001	16800000	0.0193547
A01	16710001	16810000	0.0208929
A01	16720001	16820000	0.0215161
A01	16730001	16830000	0.0216625
A01	16740001	16840000	0.0220172
A01	16750001	16850000	0.0209199
A01	16760001	16860000	0.0213908
A01	16770001	16870000	0.0203938
A01	16780001	16880000	0.0200727
A01	16790001	16890000	0.0208951
A01	16800001	16900000	0.0226523
A01	16810001	16910000	0.0224708
A01	16820001	16920000	0.0222778
A01	16830001	16930000	0.0204347
A01	16840001	16940000	0.0192931
A01	16850001	16950000	0.0216285
A01	16860001	16960000	0.0239464
A01	16870001	16970000	0.0241521
A01	16880001	16980000	0.0239334
A01	16890001	16990000	0.0279761
A01	16900001	17000000	0.0307765
A01	16910001	17010000	0.0306594
A01	16920001	17020000	0.0294654
A01	16930001	17030000	0.0295062
A01	16940001	17040000	0.0289683
A01	16950001	17050000	0.0266795
A01	16960001	17060000	0.025634
A01	16970001	17070000	0.027634
A01	16980001	17080000	0.0296829
A01	16990001	17090000	0.0254667
A01	17000001	17100000	0.0184304
A01	17010001	17110000	0.0143721
A01	17020001	17120000	0.00997719
A01	17030001	17130000	0.016159
A01	17040001	17140000	0.026979
A01	17050001	17150000	0.0385704
A01	17060001	17160000	0.0386134
A01	17070001	17170000	0.0388166
A01	17080001	17180000	0.0379026
A01	17090001	17190000	0.0372261
A01	17100001	17200000	0.0327906
A01	17110001	17210000	0.0325682
A01	17120001	17220000	0.029788
A01	17130001	17230000	0.0276169
A01	17140001	17240000	0.0224349
A01	17150001	17250000	0.0142183
A01	17160001	17260000	0.0124385
A01	17170001	17270000	0.00879068
A01	17180001	17280000	0.00893491
A01	17190001	17290000	0.00817168
A01	17200001	17300000	0.00794097
A01	17210001	17310000	0.00806741
A01	17220001	17320000	0.0125376
A01	17230001	17330000	0.0140823
A01	17240001	17340000	0.0136364
A01	17250001	17350000	0.0139442
A01	17260001	17360000	0.0188158
A01	17270001	17370000	0.0303962
A01	17280001	17380000	0.0283107
A01	17290001	17390000	0.0300968
A01	17300001	17400000	0.0277261
A01	17310001	17410000	0.0262382
A01	17320001	17420000	0.0262382
A01	17330001	17430000	0.023211
A01	17340001	17440000	0.0230284
A01	17350001	17450000	0.0216816
A01	17360001	17460000	0.0193866
A01	17370001	17470000	0.0186524
A01	17380001	17480000	0.0156373
A01	17390001	17490000	0.00924037
A01	17400001	17500000	0.00887853
A01	17410001	17510000	0.00818939
A01	17420001	17520000	0.00733444
A01	17430001	17530000	0.00949983
A01	17440001	17540000	0.00915114
A01	17450001	17550000	0.00852563
A01	17460001	17560000	0.00774415
A01	17470001	17570000	0.00746333
A01	17480001	17580000	0.00693004
A01	17490001	17590000	0.00615389
A01	17500001	17600000	0.00552877
A01	17510001	17610000	0.00506631
A01	17520001	17620000	0.00484907
A01	17530001	17630000	0.00138557
A01	17540001	17640000	0.0015791
A01	17550001	17650000	0.00162578
A01	17560001	17660000	0.001156
A01	17570001	17670000	0.000595958
A01	17580001	17680000	0.00220427
A01	17590001	17690000	0.0162917
A01	17600001	17700000	0.0215048
A01	17610001	17710000	0.0220107
A01	17620001	17720000	0.0281673
A01	17630001	17730000	0.0286527
A01	17640001	17740000	0.0328723
A01	17650001	17750000	0.0330978
A01	17660001	17760000	0.0304592
A01	17670001	17770000	0.027577
A01	17680001	17780000	0.026888
A01	17690001	17790000	0.0223067
A01	17700001	17800000	0.0187755
A01	17710001	17810000	0.0182708
A01	17720001	17820000	0.0137584
A01	17730001	17830000	0.0120798
A01	17740001	17840000	0.00568763
A01	17750001	17850000	0.00667878
A01	17760001	17860000	0.00720177
A01	17770001	17870000	0.0106224
A01	17780001	17880000	0.0114551
A01	17790001	17890000	0.0111621
A01	17800001	17900000	0.0129996
A01	17810001	17910000	0.0127724
A01	17820001	17920000	0.0140475
A01	17830001	17930000	0.0140798
A01	17840001	17940000	0.0165562
A01	17850001	17950000	0.0149532
A01	17860001	17960000	0.0179278
A01	17870001	17970000	0.0143099
A01	17880001	17980000	0.0131396
A01	17890001	17990000	0.0144895
A01	17900001	18000000	0.0126615
A01	17910001	18010000	0.0143541
A01	17920001	18020000	0.0105565
A01	17930001	18030000	0.0104774
A01	17940001	18040000	0.00823993
A01	17950001	18050000	0.0143268
A01	17960001	18060000	0.0145384
A01	17970001	18070000	0.0145547
A01	17980001	18080000	0.0136153
A01	17990001	18090000	0.0125732
A01	18000001	18100000	0.011158
A01	18010001	18110000	0.0102724
A01	18020001	18120000	0.0111923
A01	18030001	18130000	0.0115252
A01	18040001	18140000	0.012489
A01	18050001	18150000	0.0132456
A01	18060001	18160000	0.0168749
A01	18070001	18170000	0.0172877
A01	18080001	18180000	0.0198322
A01	18090001	18190000	0.0222941
A01	18100001	18200000	0.0267269
A01	18110001	18210000	0.0298178
A01	18120001	18220000	0.0296864
A01	18130001	18230000	0.0292545
A01	18140001	18240000	0.0292854
A01	18150001	18250000	0.0316894
A01	18160001	18260000	0.0277584
A01	18170001	18270000	0.0265947
A01	18180001	18280000	0.0242924
A01	18190001	18290000	0.0220445
A01	18200001	18300000	0.0156145
A01	18210001	18310000	0.0146342
A01	18220001	18320000	0.0171744
A01	18230001	18330000	0.0181312
A01	18240001	18340000	0.0259398
A01	18250001	18350000	0.0336818
A01	18260001	18360000	0.0335009
A01	18270001	18370000	0.0373937
A01	18280001	18380000	0.035531
A01	18290001	18390000	0.0352555
A01	18300001	18400000	0.0394317
A01	18310001	18410000	0.0379555
A01	18320001	18420000	0.0353193
A01	18330001	18430000	0.0362804
A01	18340001	18440000	0.0253612
A01	18350001	18450000	0.0266908
A01	18360001	18460000	0.0252635
A01	18370001	18470000	0.0235406
A01	18380001	18480000	0.0250399
A01	18390001	18490000	0.0263345
A01	18400001	18500000	0.0277157
A01	18410001	18510000	0.028116
A01	18420001	18520000	0.0283189
A01	18430001	18530000	0.0283059
A01	18440001	18540000	0.028853
A01	18450001	18550000	0.0167728
A01	18460001	18560000	0.0178556
A01	18470001	18570000	0.0180703
A01	18480001	18580000	0.0166265
A01	18490001	18590000	0.0135805
A01	18500001	18600000	0.0157635
A01	18510001	18610000	0.0181066
A01	18520001	18620000	0.0171347
A01	18530001	18630000	0.020711
A01	18540001	18640000	0.0201272
A01	18550001	18650000	0.0195734
A01	18560001	18660000	0.022916
A01	18570001	18670000	0.0363766
A01	18580001	18680000	0.038768
A01	18590001	18690000	0.0477185
A01	18600001	18700000	0.0525128
A01	18610001	18710000	0.0561582
A01	18620001	18720000	0.0637474
A01	18630001	18730000	0.0730237
A01	18640001	18740000	0.0800478
A01	18650001	18750000	0.0870386
A01	18660001	18760000	0.0838677
A01	18670001	18770000	0.0775668
A01	18680001	18780000	0.0784672
A01	18690001	18790000	0.0701831
A01	18700001	18800000	0.0684299
A01	18710001	18810000	0.0630987
A01	18720001	18820000	0.0497361
A01	18730001	18830000	0.0238014
A01	18740001	18840000	0.0199235
A01	18750001	18850000	0.0186363
A01	18760001	18860000	0.0147365
A01	18770001	18870000	0.00917244
A01	18780001	18880000	0.00895495
A01	18790001	18890000	0.0108197
A01	18800001	18900000	0.0146068
A01	18810001	18910000	0.0149117
A01	18820001	18920000	0.0138495
A01	18830001	18930000	0.0129265
A01	18840001	18940000	0.0110248
A01	18850001	18950000	0.0100501
A01	18860001	18960000	0.00966196
A01	18870001	18970000	0.010349
A01	18880001	18980000	0.0113265
A01	18890001	18990000	0.0113715
A01	18900001	19000000	0.0101339
A01	18910001	19010000	0.00900889
A01	18920001	19020000	0.0096896
A01	18930001	19030000	0.00950031
A01	18940001	19040000	0.0118785
A01	18950001	19050000	0.0128709
A01	18960001	19060000	0.0151099
A01	18970001	19070000	0.0184236
A01	18980001	19080000	0.0158226
A01	18990001	19090000	0.0158252
A01	19000001	19100000	0.011955
A01	19010001	19110000	0.013539
A01	19020001	19120000	0.0133649
A01	19030001	19130000	0.0144734
A01	19040001	19140000	0.0145231
A01	19050001	19150000	0.0155239
A01	19060001	19160000	0.0148931
A01	19070001	19170000	0.0124426
A01	19080001	19180000	0.0224645
A01	19090001	19190000	0.0271303
A01	19100001	19200000	0.0271918
A01	19110001	19210000	0.0335206
A01	19120001	19220000	0.0312881
A01	19130001	19230000	0.0282721
A01	19140001	19240000	0.0274588
A01	19150001	19250000	0.0282792
A01	19160001	19260000	0.0286646
A01	19170001	19270000	0.0305824
A01	19180001	19280000	0.0287655
A01	19190001	19290000	0.0431188
A01	19200001	19300000	0.0499411
A01	19210001	19310000	0.0672862
A01	19220001	19320000	0.0762546
A01	19230001	19330000	0.0827218
A01	19240001	19340000	0.0853678
A01	19250001	19350000	0.0852119
A01	19260001	19360000	0.0817261
A01	19270001	19370000	0.0794991
A01	19280001	19380000	0.0777213
A01	19290001	19390000	0.0552158
A01	19300001	19400000	0.0485227
A01	19310001	19410000	0.0254208
A01	19320001	19420000	0.0123649
A01	19330001	19430000	0.00513511
A01	19340001	19440000	0.00561534
A01	19350001	19450000	0.00356713
A01	19360001	19460000	0.00296668
A01	19370001	19470000	0.00305577
A01	19380001	19480000	0.00296285
A01	19390001	19490000	0.00524983
A01	19400001	19500000	0.00542165
A01	19410001	19510000	0.00448417
A01	19420001	19520000	0.00578912
A01	19430001	19530000	0.00657295
A01	19440001	19540000	0.00515736
A01	19450001	19550000	0.00431371
A01	19460001	19560000	0.0032327
A01	19470001	19570000	0.00294227
A01	19480001	19580000	0.00259983
A01	19490001	19590000	0.00194831
A01	19500001	19600000	0.00232067
A01	19510001	19610000	0.00308766
A01	19520001	19620000	0.008788
A01	19530001	19630000	0.0195465
A01	19540001	19640000	0.0388693
A01	19550001	19650000	0.044324
A01	19560001	19660000	0.0481221
A01	19570001	19670000	0.0500868
A01	19580001	19680000	0.0517948
A01	19590001	19690000	0.0628542
A01	19600001	19700000	0.0661209
A01	19610001	19710000	0.071046
A01	19620001	19720000	0.0693332
A01	19630001	19730000	0.0643602
A01	19640001	19740000	0.0474971
A01	19650001	19750000	0.037957
A01	19660001	19760000	0.03563
A01	19670001	19770000	0.0341103
A01	19680001	19780000	0.0404003
A01	19690001	19790000	0.0361773
A01	19700001	19800000	0.0279241
A01	19710001	19810000	0.0210981
A01	19720001	19820000	0.0195464
A01	19730001	19830000	0.0212251
A01	19740001	19840000	0.0308169
A01	19750001	19850000	0.0333278
A01	19760001	19860000	0.0343456
A01	19770001	19870000	0.0379686
A01	19780001	19880000	0.029229
A01	19790001	19890000	0.0290913
A01	19800001	19900000	0.0287499
A01	19810001	19910000	0.0269861
A01	19820001	19920000	0.0265321
A01	19830001	19930000	0.0267035
A01	19840001	19940000	0.019951
A01	19850001	19950000	0.0193074
A01	19860001	19960000	0.0181136
A01	19870001	19970000	0.0151727
A01	19880001	19980000	0.0206066
A01	19890001	19990000	0.0198939
A01	19900001	20000000	0.0212
A01	19910001	20010000	0.0332788
A01	19920001	20020000	0.0327474
A01	19930001	20030000	0.0352048
A01	19940001	20040000	0.0378601
A01	19950001	20050000	0.0350316
A01	19960001	20060000	0.033227
A01	19970001	20070000	0.0311538
[truncated: 62,538 more rows]
