# Supplementary material for: Whole-genome resequencing reveals Brassica napus origin and genetic loci involved in its improvement
Source: Nat Commun. 2019 Mar 11;10:1154. doi: 10.1038/s41467-019-09134-9 (PMC6411957; doi:10.1038/s41467-019-09134-9)
Supplement: Supplementary file 17 — Supplementary Data 13 [file 41467_2019_9134_MOESM17_ESM.xlsx]

## Sheet: Supplementary Data 13
Supplementary Data 13 Common FSI-selection windows overlapped with high ROD and FST between AA and AL.
Number	Chromosome	Start position (bp)	End position (bp)
1	A01	9430001	9530000
2	A01	9440001	9540000
3	A01	9450001	9550000
4	A01	9460001	9560000
5	A01	9470001	9570000
6	A01	9480001	9580000
7	A01	9490001	9590000
8	A01	9500001	9600000
9	A01	12050001	12150000
10	A01	12060001	12160000
11	A01	12070001	12170000
12	A01	12080001	12180000
13	A01	12090001	12190000
14	A01	12100001	12200000
15	A01	12110001	12210000
16	A01	12120001	12220000
17	A01	12130001	12230000
18	A01	12140001	12240000
19	A01	12150001	12250000
20	A01	12160001	12260000
21	A01	12170001	12270000
22	A01	12620001	12720000
23	A01	12630001	12730000
24	A01	12640001	12740000
25	A01	12650001	12750000
26	A01	12660001	12760000
27	A01	12670001	12770000
28	A01	12680001	12780000
29	A01	12690001	12790000
30	A01	12700001	12800000
31	A01	12710001	12810000
32	A01	12720001	12820000
33	A01	12730001	12830000
34	A01	12740001	12840000
35	A01	13270001	13370000
36	A01	13280001	13380000
37	A01	13290001	13390000
38	A01	13300001	13400000
39	A01	13310001	13410000
40	A01	13320001	13420000
41	A01	13330001	13430000
42	A01	13340001	13440000
43	A01	14420001	14520000
44	A01	14430001	14530000
45	A01	14440001	14540000
46	A01	14450001	14550000
47	A01	14460001	14560000
48	A01	14470001	14570000
49	A01	14480001	14580000
50	A01	14490001	14590000
51	A01	14510001	14610000
52	A01	14520001	14620000
53	A01	19180001	19280000
54	A01	19190001	19290000
55	A01	19200001	19300000
56	A01	19210001	19310000
57	A02	17520001	17620000
58	A02	17530001	17630000
59	A02	17540001	17640000
60	A02	17550001	17650000
61	A02	17560001	17660000
62	A02	17580001	17680000
63	A02	17590001	17690000
64	A02	17600001	17700000
65	A02	18210001	18310000
66	A02	18220001	18320000
67	A02	18230001	18330000
68	A02	18240001	18340000
69	A02	18250001	18350000
70	A02	18260001	18360000
71	A02	18270001	18370000
72	A02	18280001	18380000
73	A02	18290001	18390000
74	A02	18300001	18400000
75	A02	18310001	18410000
76	A02	18320001	18420000
77	A02	18330001	18430000
78	A02	18340001	18440000
79	A02	21010001	21110000
80	A02	21020001	21120000
81	A02	21030001	21130000
82	A02	21040001	21140000
83	A02	21050001	21150000
84	A02	21060001	21160000
85	A02	21070001	21170000
86	A02	21080001	21180000
87	A02	21240001	21340000
88	A02	21250001	21350000
89	A02	21260001	21360000
90	A02	21270001	21370000
91	A02	21280001	21380000
92	A02	21290001	21390000
93	A02	21300001	21400000
94	A02	21310001	21410000
95	A02	22070001	22170000
96	A02	22080001	22180000
97	A02	22190001	22290000
98	A02	22200001	22300000
99	A02	22210001	22310000
100	A02	22220001	22320000
101	A02	22390001	22490000
102	A02	22400001	22500000
103	A02	22410001	22510000
104	A02	22420001	22520000
105	A02	22430001	22530000
106	A02	22440001	22540000
107	A03	12080001	12180000
108	A03	12090001	12190000
109	A03	12100001	12200000
110	A03	12110001	12210000
111	A03	12590001	12690000
112	A03	12600001	12700000
113	A03	12610001	12710000
114	A03	12670001	12770000
115	A03	12680001	12780000
116	A03	12690001	12790000
117	A03	12700001	12800000
118	A03	12710001	12810000
119	A03	12720001	12820000
120	A03	16760001	16860000
121	A03	16770001	16870000
122	A03	16930001	17030000
123	A03	17060001	17160000
124	A03	17070001	17170000
125	A03	17080001	17180000
126	A03	17280001	17380000
127	A03	17290001	17390000
128	A03	17380001	17480000
129	A03	17390001	17490000
130	A03	17400001	17500000
131	A03	17410001	17510000
132	A03	17500001	17600000
133	A03	17510001	17610000
134	A03	17520001	17620000
135	A03	17530001	17630000
136	A03	17540001	17640000
137	A03	17550001	17650000
138	A03	17680001	17780000
139	A03	17690001	17790000
140	A03	17700001	17800000
141	A03	17710001	17810000
142	A03	17720001	17820000
143	A03	17730001	17830000
144	A03	17740001	17840000
145	A03	17750001	17850000
146	A03	17760001	17860000
147	A03	17770001	17870000
148	A03	17780001	17880000
149	A03	17850001	17950000
150	A03	17860001	17960000
151	A03	17870001	17970000
152	A03	18230001	18330000
153	A03	18240001	18340000
154	A03	18250001	18350000
155	A03	18260001	18360000
156	A03	18270001	18370000
157	A03	18280001	18380000
158	A03	18290001	18390000
159	A03	18300001	18400000
160	A03	18310001	18410000
161	A03	18320001	18420000
162	A03	19610001	19710000
163	A03	19620001	19720000
164	A03	19730001	19830000
165	A03	19740001	19840000
166	A03	19750001	19850000
167	A03	19760001	19860000
168	A03	19770001	19870000
169	A03	19780001	19880000
170	A03	19790001	19890000
171	A03	19800001	19900000
172	A03	19810001	19910000
173	A03	19820001	19920000
174	A03	20260001	20360000
175	A03	20270001	20370000
176	A03	20280001	20380000
177	A03	20290001	20390000
178	A03	20300001	20400000
179	A03	20310001	20410000
180	A03	20330001	20430000
181	A03	20410001	20510000
182	A03	20420001	20520000
183	A03	20430001	20530000
184	A03	20440001	20540000
185	A03	20450001	20550000
186	A03	20460001	20560000
187	A03	20470001	20570000
188	A03	20820001	20920000
189	A03	21160001	21260000
190	A03	21170001	21270000
191	A03	21180001	21280000
192	A03	21190001	21290000
193	A03	22920001	23020000
194	A03	22930001	23030000
195	A03	22940001	23040000
196	A03	28660001	28760000
197	A03	28670001	28770000
198	A03	28680001	28780000
199	A03	28690001	28790000
200	A03	28700001	28800000
201	A03	28710001	28810000
202	A03	28720001	28820000
203	A03	28730001	28830000
204	A03	28740001	28840000
205	A03	29990001	30090000
206	A03	30000001	30100000
207	A03	30110001	30210000
208	A03	30120001	30220000
209	A03	30130001	30230000
210	A03	30140001	30240000
211	A03	30150001	30250000
212	A03	30280001	30380000
213	A03	30290001	30390000
214	A03	30300001	30400000
215	A03	30310001	30410000
216	A03	30320001	30420000
217	A03	30330001	30430000
218	A03	30340001	30440000
219	A03	30350001	30450000
220	A03	30360001	30460000
221	A03	30370001	30470000
222	A03	30380001	30480000
223	A03	30390001	30490000
224	A04	2530001	2630000
225	A04	2540001	2640000
226	A04	2550001	2650000
227	A04	5790001	5890000
228	A04	5800001	5900000
229	A04	5810001	5910000
230	A04	5820001	5920000
231	A04	5830001	5930000
232	A04	5840001	5940000
233	A04	5850001	5950000
234	A04	5860001	5960000
235	A04	5870001	5970000
236	A04	5880001	5980000
237	A04	5890001	5990000
238	A04	5900001	6000000
239	A04	5910001	6010000
240	A04	5920001	6020000
241	A04	5930001	6030000
242	A04	5940001	6040000
243	A04	5950001	6050000
244	A04	5960001	6060000
245	A04	5970001	6070000
246	A04	5980001	6080000
247	A04	5990001	6090000
248	A04	6000001	6100000
249	A04	6010001	6110000
250	A04	6020001	6120000
251	A05	1010001	1110000
252	A05	8810001	8910000
253	A05	8820001	8920000
254	A05	8830001	8930000
255	A05	13690001	13790000
256	A05	17750001	17850000
257	A05	17760001	17860000
258	A05	17770001	17870000
259	A05	17780001	17880000
260	A05	17790001	17890000
261	A05	19630001	19730000
262	A05	19640001	19740000
263	A05	22390001	22490000
264	A05	22410001	22510000
265	A05	22420001	22520000
266	A05	22440001	22540000
267	A05	22650001	22750000
268	A05	22660001	22760000
269	A05	22670001	22770000
270	A06	7030001	7130000
271	A06	7040001	7140000
272	A06	8070001	8170000
273	A06	13440001	13540000
274	A06	13450001	13550000
275	A06	13460001	13560000
276	A06	13470001	13570000
277	A06	13480001	13580000
278	A06	13490001	13590000
279	A06	13500001	13600000
280	A06	13510001	13610000
281	A06	13520001	13620000
282	A06	13530001	13630000
283	A06	13540001	13640000
284	A06	13550001	13650000
285	A06	16570001	16670000
286	A06	16580001	16680000
287	A06	16590001	16690000
288	A06	16600001	16700000
289	A06	16610001	16710000
290	A06	16620001	16720000
291	A06	17380001	17480000
292	A06	17390001	17490000
293	A06	17400001	17500000
294	A06	17410001	17510000
295	A06	17420001	17520000
296	A06	17430001	17530000
297	A06	17440001	17540000
298	A06	17450001	17550000
299	A06	17460001	17560000
300	A06	17470001	17570000
301	A06	17480001	17580000
302	A06	17500001	17600000
303	A06	17510001	17610000
304	A06	17520001	17620000
305	A06	23980001	24080000
306	A06	23990001	24090000
307	A06	24000001	24100000
308	A06	24010001	24110000
309	A06	24020001	24120000
310	A06	24240001	24340000
311	A06	24250001	24350000
312	A06	24260001	24360000
313	A06	24270001	24370000
314	A06	24600001	24700000
315	A06	24610001	24710000
316	A06	24620001	24720000
317	A06	24660001	24760000
318	A06	24670001	24770000
319	A06	24680001	24780000
320	A06	24690001	24790000
321	A06	24700001	24800000
322	A06	24710001	24810000
323	A06	24720001	24820000
324	A06	24730001	24830000
325	A06	24740001	24840000
326	A06	24750001	24850000
327	A06	24760001	24860000
328	A06	24770001	24870000
329	A06	24830001	24930000
330	A07	3740001	3840000
331	A07	8800001	8900000
332	A07	8810001	8910000
333	A07	17810001	17910000
334	A07	17820001	17920000
335	A07	17830001	17930000
336	A07	21940001	22040000
337	A07	21950001	22050000
338	A07	21960001	22060000
339	A07	21970001	22070000
340	A07	21980001	22080000
341	A07	21990001	22090000
342	A07	22000001	22100000
343	A07	22870001	22970000
344	A07	22880001	22980000
345	A07	22890001	22990000
346	A07	22900001	23000000
347	A07	22910001	23010000
348	A07	22920001	23020000
349	A07	22930001	23030000
350	A08	2010001	2110000
351	A08	2020001	2120000
352	A08	2030001	2130000
353	A08	2040001	2140000
354	A08	6550001	6650000
355	A08	6560001	6660000
356	A08	6570001	6670000
357	A08	6580001	6680000
358	A08	6590001	6690000
359	A08	6600001	6700000
360	A08	6610001	6710000
361	A08	6620001	6720000
362	A08	6630001	6730000
363	A08	6640001	6740000
364	A08	6700001	6800000
365	A08	6710001	6810000
366	A08	6720001	6820000
367	A08	6730001	6830000
368	A08	6750001	6850000
369	A08	6760001	6860000
370	A08	6770001	6870000
371	A08	10990001	11090000
372	A08	11000001	11100000
373	A08	11010001	11110000
374	A09	7990001	8090000
375	A09	8000001	8100000
376	A09	8010001	8110000
377	A09	8830001	8930000
378	A09	21270001	21370000
379	A09	21280001	21380000
380	A09	21290001	21390000
381	A09	21300001	21400000
382	A09	21310001	21410000
383	A09	21320001	21420000
384	A09	21330001	21430000
385	A09	21340001	21440000
386	A09	21350001	21450000
387	A09	21360001	21460000
388	A09	21370001	21470000
389	A09	21380001	21480000
390	A09	21390001	21490000
391	A09	22180001	22280000
392	A09	22190001	22290000
393	A09	22200001	22300000
394	A09	22210001	22310000
395	A09	22220001	22320000
396	A09	22230001	22330000
397	A09	22240001	22340000
398	A09	22250001	22350000
399	A09	22260001	22360000
400	A09	22270001	22370000
401	A09	22280001	22380000
402	A09	22290001	22390000
403	A09	22300001	22400000
404	A09	22310001	22410000
405	A09	22320001	22420000
406	A09	22330001	22430000
407	A09	22340001	22440000
408	A09	22350001	22450000
409	A09	26290001	26390000
410	A09	26300001	26400000
411	A09	38380001	38480000
412	A09	38390001	38490000
413	A09	38400001	38500000
414	A09	38410001	38510000
415	A09	38420001	38520000
416	A09	38430001	38530000
417	A09	38440001	38540000
418	A10	4580001	4680000
419	A10	11210001	11310000
420	A10	12770001	12870000
421	A10	12780001	12880000
422	A10	13190001	13290000
423	A10	13200001	13300000
424	A10	13250001	13350000
