# Supplementary material for: Whole-genome resequencing reveals Brassica napus origin and genetic loci involved in its improvement
Source: Nat Commun. 2019 Mar 11;10:1154. doi: 10.1038/s41467-019-09134-9 (PMC6411957; doi:10.1038/s41467-019-09134-9)
Supplement: Supplementary file 18 — Supplementary Data 14 [file 41467_2019_9134_MOESM18_ESM.xlsx]

## Sheet: Supplementary Data 14
Supplementary Data 14 Common FSI-selection windows overlapped with high ROD and FST between CA and CL.
Number	Chromosome	Start position (bp)	End position (bp)
1	C01	2890001	2990000
2	C02	16650001	16750000
3	C02	16660001	16760000
4	C02	16670001	16770000
5	C02	16680001	16780000
6	C03	4660001	4760000
7	C03	4670001	4770000
8	C03	4680001	4780000
9	C03	4690001	4790000
10	C03	19060001	19160000
11	C03	19070001	19170000
12	C03	19090001	19190000
13	C03	19100001	19200000
14	C03	19110001	19210000
15	C03	19120001	19220000
16	C03	19130001	19230000
17	C03	19140001	19240000
18	C03	19150001	19250000
19	C03	29930001	30030000
20	C03	29940001	30040000
21	C03	29980001	30080000
22	C03	30260001	30360000
23	C03	34940001	35040000
24	C03	34950001	35050000
25	C03	34960001	35060000
26	C03	34970001	35070000
27	C03	34980001	35080000
28	C03	34990001	35090000
29	C03	35000001	35100000
30	C03	35030001	35130000
31	C03	35040001	35140000
32	C03	35050001	35150000
33	C03	35060001	35160000
34	C03	35070001	35170000
35	C03	35080001	35180000
36	C03	35090001	35190000
37	C03	35100001	35200000
38	C03	35110001	35210000
39	C03	35120001	35220000
40	C03	35130001	35230000
41	C03	35140001	35240000
42	C03	35150001	35250000
43	C03	35160001	35260000
44	C03	35170001	35270000
45	C03	35180001	35280000
46	C03	35190001	35290000
47	C03	35200001	35300000
48	C03	35210001	35310000
49	C03	35220001	35320000
50	C03	35230001	35330000
51	C03	35240001	35340000
52	C03	35250001	35350000
53	C03	35260001	35360000
54	C03	35270001	35370000
55	C03	35280001	35380000
56	C03	35290001	35390000
57	C03	35300001	35400000
58	C03	35310001	35410000
59	C03	35320001	35420000
60	C03	35330001	35430000
61	C03	35340001	35440000
62	C03	35350001	35450000
63	C03	35360001	35460000
64	C03	35370001	35470000
65	C03	35380001	35480000
66	C03	39480001	39580000
67	C03	39490001	39590000
68	C03	39510001	39610000
69	C03	57180001	57280000
70	C03	57190001	57290000
71	C03	57200001	57300000
72	C03	57210001	57310000
73	C03	57220001	57320000
74	C03	57230001	57330000
75	C03	57240001	57340000
76	C03	57250001	57350000
77	C03	57260001	57360000
78	C03	57270001	57370000
79	C03	57280001	57380000
80	C03	57290001	57390000
81	C04	15090001	15190000
82	C04	15100001	15200000
83	C04	15690001	15790000
84	C04	15700001	15800000
85	C04	15710001	15810000
86	C04	15720001	15820000
87	C04	15730001	15830000
88	C04	15740001	15840000
89	C04	15750001	15850000
90	C04	15760001	15860000
91	C04	15770001	15870000
92	C04	15780001	15880000
93	C04	15790001	15890000
94	C04	15800001	15900000
95	C04	15810001	15910000
96	C04	15820001	15920000
97	C04	15830001	15930000
98	C04	15840001	15940000
99	C04	15850001	15950000
100	C04	15860001	15960000
101	C04	15870001	15970000
102	C04	15880001	15980000
103	C04	15890001	15990000
104	C04	15900001	16000000
105	C04	15910001	16010000
106	C04	15920001	16020000
107	C04	15930001	16030000
108	C04	15940001	16040000
109	C04	15950001	16050000
110	C04	15960001	16060000
111	C04	15970001	16070000
112	C04	15980001	16080000
113	C04	15990001	16090000
114	C04	16000001	16100000
115	C04	16010001	16110000
116	C04	16020001	16120000
	C04	16030001	16130000
	C04	16080001	16180000
	C04	16090001	16190000
	C04	16100001	16200000
	C04	16110001	16210000
	C04	16120001	16220000
	C04	16130001	16230000
	C04	16140001	16240000
	C04	16150001	16250000
	C04	16160001	16260000
	C04	16170001	16270000
	C04	20210001	20310000
	C04	20220001	20320000
	C04	21680001	21780000
	C04	21690001	21790000
	C04	21700001	21800000
	C04	21710001	21810000
	C04	21720001	21820000
	C04	23130001	23230000
	C04	23150001	23250000
	C04	23160001	23260000
	C04	23170001	23270000
	C04	23240001	23340000
	C04	23260001	23360000
	C04	23270001	23370000
	C04	23280001	23380000
	C04	23290001	23390000
	C04	23300001	23400000
	C04	23310001	23410000
	C04	23320001	23420000
	C04	23330001	23430000
	C04	23340001	23440000
	C04	23350001	23450000
	C04	23360001	23460000
	C04	23370001	23470000
	C04	23380001	23480000
	C04	23390001	23490000
	C04	23410001	23510000
	C04	23420001	23520000
	C04	23430001	23530000
	C04	23440001	23540000
	C04	23450001	23550000
	C04	23460001	23560000
	C04	23470001	23570000
	C04	23480001	23580000
	C04	23490001	23590000
	C04	23500001	23600000
	C04	23510001	23610000
	C04	23520001	23620000
	C04	23550001	23650000
	C04	23560001	23660000
	C04	23570001	23670000
	C04	23580001	23680000
	C04	23590001	23690000
	C04	23600001	23700000
	C04	23610001	23710000
	C04	23620001	23720000
	C04	23630001	23730000
	C04	23640001	23740000
	C04	23650001	23750000
	C04	23660001	23760000
	C04	23680001	23780000
	C04	23840001	23940000
	C04	23850001	23950000
	C04	23860001	23960000
	C04	23870001	23970000
	C04	23880001	23980000
	C04	23890001	23990000
	C04	23900001	24000000
	C04	23910001	24010000
	C04	23920001	24020000
	C04	23930001	24030000
	C04	23940001	24040000
	C04	23950001	24050000
	C04	23960001	24060000
	C04	23970001	24070000
	C04	23980001	24080000
	C04	23990001	24090000
	C04	24000001	24100000
	C04	33920001	34020000
	C04	33930001	34030000
	C04	33940001	34040000
	C04	33950001	34050000
	C04	33960001	34060000
	C04	33970001	34070000
	C04	33980001	34080000
	C04	33990001	34090000
	C04	34000001	34100000
	C04	34010001	34110000
	C04	34020001	34120000
	C04	34030001	34130000
	C04	34040001	34140000
	C04	34050001	34150000
	C04	37370001	37470000
	C04	37380001	37480000
	C04	37390001	37490000
	C04	37400001	37500000
	C04	37410001	37510000
	C04	37420001	37520000
	C04	39290001	39390000
	C04	39300001	39400000
	C05	2790001	2890000
	C05	2810001	2910000
	C05	14870001	14970000
	C05	14880001	14980000
	C05	14890001	14990000
	C05	14900001	15000000
	C05	14910001	15010000
	C05	14920001	15020000
	C05	14930001	15030000
	C05	14940001	15040000
	C05	14950001	15050000
	C05	14960001	15060000
	C05	14970001	15070000
	C05	14980001	15080000
	C05	15100001	15200000
	C05	15110001	15210000
	C05	15120001	15220000
	C05	15130001	15230000
	C05	15140001	15240000
	C05	15150001	15250000
	C05	15160001	15260000
	C05	15170001	15270000
	C05	15180001	15280000
	C05	15190001	15290000
	C05	24540001	24640000
	C05	24550001	24650000
	C05	24560001	24660000
	C05	24570001	24670000
	C05	24580001	24680000
	C05	24590001	24690000
	C05	24600001	24700000
	C05	24610001	24710000
	C05	24620001	24720000
	C05	24630001	24730000
	C05	24640001	24740000
	C05	24650001	24750000
	C05	24660001	24760000
	C05	24670001	24770000
	C05	24680001	24780000
	C05	24690001	24790000
	C05	24700001	24800000
	C05	24710001	24810000
	C05	27190001	27290000
	C05	27200001	27300000
	C05	27210001	27310000
	C05	27220001	27320000
	C05	27230001	27330000
	C05	27240001	27340000
	C05	27250001	27350000
	C05	27260001	27360000
	C05	27270001	27370000
	C05	27280001	27380000
	C05	27290001	27390000
	C05	28270001	28370000
	C06	20160001	20260000
	C06	20170001	20270000
	C06	20180001	20280000
	C06	20190001	20290000
	C06	20200001	20300000
	C06	20210001	20310000
	C06	20220001	20320000
	C06	20230001	20330000
	C06	21110001	21210000
	C06	21120001	21220000
	C06	34250001	34350000
	C07	530001	630000
	C07	540001	640000
	C07	550001	650000
	C07	1170001	1270000
	C07	1180001	1280000
	C07	1190001	1290000
	C07	1200001	1300000
	C07	1210001	1310000
	C07	1220001	1320000
	C07	3460001	3560000
	C07	3470001	3570000
	C07	3480001	3580000
	C07	3490001	3590000
	C07	3500001	3600000
	C07	3510001	3610000
	C07	3520001	3620000
	C07	3530001	3630000
	C07	6070001	6170000
	C07	6090001	6190000
	C07	6100001	6200000
	C07	6110001	6210000
	C07	6120001	6220000
	C07	26680001	26780000
	C07	26690001	26790000
	C07	26700001	26800000
	C07	26710001	26810000
	C07	26720001	26820000
	C07	26730001	26830000
	C07	26740001	26840000
	C07	26750001	26850000
	C07	26760001	26860000
	C07	26770001	26870000
	C07	26780001	26880000
	C07	26790001	26890000
	C07	26800001	26900000
	C07	32640001	32740000
	C07	32650001	32750000
	C07	32670001	32770000
	C07	32680001	32780000
	C07	32690001	32790000
	C07	32700001	32800000
	C07	33730001	33830000
	C07	33740001	33840000
	C07	33860001	33960000
	C07	33870001	33970000
	C07	33880001	33980000
	C07	33890001	33990000
	C07	33900001	34000000
	C07	37610001	37710000
	C07	37620001	37720000
	C07	37630001	37730000
	C07	37640001	37740000
	C07	37650001	37750000
	C07	37660001	37760000
	C07	37670001	37770000
	C07	37680001	37780000
	C07	37690001	37790000
	C07	44640001	44740000
	C07	44650001	44750000
	C07	44660001	44760000
	C07	44670001	44770000
	C07	44680001	44780000
	C07	44690001	44790000
	C07	44700001	44800000
	C07	47640001	47740000
	C07	47650001	47750000
	C07	47660001	47760000
	C07	48180001	48280000
	C07	48190001	48290000
	C08	10050001	10150000
	C08	10060001	10160000
	C08	10080001	10180000
	C08	28470001	28570000
	C08	28480001	28580000
	C08	28500001	28600000
	C08	28510001	28610000
	C08	32210001	32310000
	C08	32220001	32320000
	C08	32230001	32330000
	C08	32240001	32340000
	C09	23850001	23950000
	C09	36480001	36580000
	C09	36490001	36590000
	C09	36500001	36600000
