# Supplementary material for: Whole-genome resequencing reveals Brassica napus origin and genetic loci involved in its improvement
Source: Nat Commun. 2019 Mar 11;10:1154. doi: 10.1038/s41467-019-09134-9 (PMC6411957; doi:10.1038/s41467-019-09134-9)
Supplement: Supplementary file 19 — Supplementary Data 15 [file 41467_2019_9134_MOESM19_ESM.xlsx]

## Sheet: Supplementary Data 15
Supplementary Data 15 Candidate genes in the high ROD (AL/AA) and FST (AL/AA) overlapped outlier regions
Gene ID	Ortholog in Arabidopsis	Function description
Bra023802	AT3G22820	allergen-related
Bra023803	AT3G22810	FUNCTIONS IN: phosphoinositide binding
Bra023804	AT3G22800	Leucine-rich repeat (LRR) family protein
Bra023805	AT3G22800	Leucine-rich repeat (LRR) family protein
Bra023806	AT3G22790	Kinase interacting (KIP1-like) family protein
Bra023807	AT3G22780	CHINESE FOR 'UGLY' (TSO1)
Bra023809	AT5G65850	F-box and associated interaction domains-containing protein
Bra023810	AT3G22760	SOL1
Bra026359	AT4G27330	SPOROCYTELESS (SPL)
Bra026360	AT4G27320	PHOS34
Bra026361	AT4G27310	B-box type zinc finger family protein
Bra026362	AT4G27300	S-locus lectin protein kinase family protein
Bra026363	AT4G27290	S-locus lectin protein kinase family protein
Bra026364	AT4G27270	Quinone reductase family protein
Bra026365	AT4G27260	WES1
Bra026366	AT4G27240	zinc finger (C2H2 type) family protein
Bra026367	AT4G27230	histone H2A 2 (HTA2)
Bra026368	AT4G27190	NB-ARC domain-containing disease resistance protein
Bra026369	AT5G42460	F-box and associated interaction domains-containing protein
Bra026371	AT4G27180	kinesin 2 (ATK2)
Bra026372	AT4G27160	seed storage albumin 3 (SESA3)
Bra026373	AT4G27170	seed storage albumin 4 (SESA4)
Bra026374	AT4G27170	seed storage albumin 4 (SESA4)
Bra026375	AT4G27170	seed storage albumin 4 (SESA4)
Bra026376	AT4G27130	Translation initiation factor SUI1 family protein
Bra026377	AT4G27120	CONTAINS InterPro DOMAIN/s: DDRGK domain (InterPro:IPR019153)
Bra026378	AT4G27110	COBRA-like protein 11 precursor (COBL11)
Bra026379	AT4G27100	Ypt/Rab-GAP domain of gyp1p superfamily protein
Bra029932	AT5G19830	Peptidyl-tRNA hydrolase family protein
Bra029933	AT3G49120	peroxidase CB (PRXCB)
Bra029934	AT4G22620	SAUR-like auxin-responsive protein family
Bra029935	AT3G49142	Tetratricopeptide repeat (TPR)-like superfamily protein
Bra029936	AT3G49160	pyruvate kinase family protein
Bra029937	AT3G49180	ROOT INITIATION DEFECTIVE 3 (RID3)
Bra029938	AT3G49200	O-acyltransferase (WSD1-like) family protein
Bra029939	AT3G49210	O-acyltransferase (WSD1-like) family protein
Bra029941	AT4G04180	P-loop containing nucleoside triphosphate hydrolases superfamily protein
Bra029941	AT4G04180	P-loop containing nucleoside triphosphate hydrolases superfamily protein
Bra029943	AT3G49220	Plant invertase/pectin methylesterase inhibitor superfamily
Bra029944	AT3G49240	embryo defective 1796 (emb1796)
Bra029945	AT5G10630	Translation elongation factor EF1A/initiation factor IF2gamma family protein
Bra029946	AT3G49340	Cysteine proteinases superfamily protein
Bra029947	AT3G49350	Ypt/Rab-GAP domain of gyp1p superfamily protein
Bra033812	AT1G55360	Protein of Unknown Function (DUF239)
Bra033813	AT3G46600	GRAS family transcription factor
Bra033814	AT3G46580	methyl-CPG-binding domain protein 5 (MBD5)
Bra033818	AT3G09110	Protein of unknown function (DUF674)
Bra033819	AT3G46520	actin-12 (ACT12)
Bra033820	AT3G46510	plant U-box 13 (PUB13)
Bra036878	AT3G22950	ADP-ribosylation factor C1 (ARFC1)
Bra036879	AT4G14650	unknown protein
Bra036879	AT4G14650	unknown protein
Bra036881	AT4G25000	alpha-amylase-like (AMY1)
Bra036882	AT4G14680	APS3
Bra036883	AT4G14690	EARLY LIGHT-INDUCIBLE PROTEIN 2 (ELIP2)
Bra036884	AT4G14716	acireductone dioxygenase 1 (ARD1)
Bra036885	AT4G14720	TIFY domain/Divergent CCT motif family protein
Bra036886	AT4G30210	P450 reductase 2 (ATR2)
Bra036887	AT4G14723	BEST Arabidopsis thaliana protein match is: allergen-related (TAIR:AT3G22820.1)
Bra036891	AT4G14730	Bax inhibitor-1 family protein
Bra036892	AT4G14740	FUNCTIONS IN: phosphoinositide binding
Bra036894	AT1G14800	Nucleic acid-binding, OB-fold-like protein
Bra036895	AT1G14800	Nucleic acid-binding, OB-fold-like protein
Bra036896	AT4G14746	CONTAINS InterPro DOMAIN/s: EGF-like (InterPro:IPR006210)
Bra036897	AT4G13310	cytochrome P450, family 71, subfamily A, polypeptide 20 (CYP71A20)
Bra036898	AT4G14750	IQ-domain 19 (IQD19)
Bra036899	AT4G14760	kinase interacting (KIP1-like) family protein
Bra036900	AT4G14770	TESMIN/TSO1-like CXC 2 (TCX2)
Bra037605	AT1G53120	RNA-binding S4 domain-containing protein
Bra037606	AT3G44820	Phototropic-responsive NPH3 family protein
Bra037607	AT3G44880	ACCELERATED CELL DEATH 1 (ACD1)
Bra037609	AT3G44890	ribosomal protein L9 (RPL9)
Bra037610	AT3G44900	cation/H+ exchanger 4 (CHX4)
Bra037611	AT3G44940	Protein of unknown function (DUF1635)
Bra037613	AT2G17920	nucleic acid binding
Bra037614	AT3G44990	xyloglucan endo-transglycosylase-related 8 (XTR8)
Bra037618	AT2G07760	Zinc knuckle (CCHC-type) family protein
Bra037620	AT5G23060	calcium sensing receptor (CaS)
Bra037622	AT4G21070	breast cancer susceptibility1 (BRCA1)
Bra037623	AT3G45040	phosphatidate cytidylyltransferase family protein
Bra021957	AT5G45240	Disease resistance protein (TIR-NBS-LRR class)
Bra021957	AT5G45240	Disease resistance protein (TIR-NBS-LRR class)
Bra021958	AT5G45275	Major facilitator superfamily protein
Bra021961	AT5G45280	Pectinacetylesterase family protein
Bra021962	AT5G45300	beta-amylase 2 (BMY2)
Bra021963	AT5G45320	FUNCTIONS IN: molecular_function unknown
Bra021964	AT5G45330	decapping 5-like (DCP5-L)
Bra021965	AT5G45340	cytochrome P450, family 707, subfamily A, polypeptide 3 (CYP707A3)
Bra021967	AT5G45380	DEGRADATION OF UREA 3 (DUR3)
Bra021968	AT5G45380	DEGRADATION OF UREA 3 (DUR3)
Bra021969	AT2G35040	AICARFT/IMPCHase bienzyme family protein
Bra021970	AT5G45400	RPA70C
Bra021971	AT5G45410	unknown protein
Bra022017	AT5G46060	Protein of unknown function, DUF599
Bra022019	AT5G46110	ACCLIMATION OF PHOTOSYNTHESIS TO ENVIRONMENT 2 (APE2)
Bra022022	AT5G46170	F-box family protein
Bra022023	AT5G46210	cullin4 (CUL4)
Bra022024	AT4G38940	Galactose oxidase/kelch repeat superfamily protein
Bra022025	AT5G46220	Protein of unknown function (DUF616)
Bra022026	AT5G46230	Protein of unknown function, DUF538
Bra022027	AT5G46280	MINICHROMOSOME MAINTENANCE 3 (MCM3)
Bra022029	AT5G46290	3-ketoacyl-acyl carrier protein synthase I (KAS I)
Bra022030	AT5G46295	unknown protein
Bra022032	AT5G46330	FLAGELLIN-SENSITIVE 2 (FLS2)
Bra022033	AT5G46350	WRKY DNA-binding protein 8 (WRKY8)
Bra022034	AT5G46270	Disease resistance protein (TIR-NBS-LRR class) family
Bra022035	AT5G46450	Disease resistance protein (TIR-NBS-LRR class) family
Bra022036	AT5G46450	Disease resistance protein (TIR-NBS-LRR class) family
Bra022036	AT5G46450	Disease resistance protein (TIR-NBS-LRR class) family
Bra022036	AT5G46450	Disease resistance protein (TIR-NBS-LRR class) family
Bra022036	AT5G46450	Disease resistance protein (TIR-NBS-LRR class) family
Bra022036	AT5G46450	Disease resistance protein (TIR-NBS-LRR class) family
Bra032993	AT1G48320	Thioesterase superfamily protein
Bra032995	AT3G27270	TRAM, LAG1 and CLN8 (TLC) lipid-sensing domain containing protein
Bra032996	AT5G11250	Disease resistance protein (TIR-NBS-LRR class)
Bra032997	AT3G27320	alpha/beta-Hydrolases superfamily protein
Bra032998	AT1G33390	FASCIATED STEM 4 (FAS4)
Bra032999	AT3G27325	hydrolases, acting on ester bonds
Bra033002	AT3G27330	zinc finger (C3HC4-type RING finger) family protein
Bra033003	AT3G27330	zinc finger (C3HC4-type RING finger) family protein
Bra033004	AT3G27340	FUNCTIONS IN: molecular_function unknown
Bra033005	AT3G27350	unknown protein
Bra033006	AT3G27380	succinate dehydrogenase 2-1 (SDH2-1)
Bra033007	AT3G27390	unknown protein
Bra033008	AT3G27400	Pectin lyase-like superfamily protein
Bra033009	AT3G27410	unknown protein
Bra033010	AT3G27420	unknown protein
Bra033011	AT3G27430	PBB1
Bra033012	AT2G46290	Transducin/WD40 repeat-like superfamily protein
Bra033014	AT5G56630	phosphofructokinase 7 (PFK7)
Bra033015	AT1G43610	Haloacid dehalogenase-like hydrolase (HAD) superfamily protein
Bra033016	AT3G27530	golgin candidate 6 (GC6)
Bra033016	AT3G27530	golgin candidate 6 (GC6)
Bra033017	AT3G27550	RNA-binding CRS1 / YhbY (CRM) domain protein
Bra033017	AT3G27550	RNA-binding CRS1 / YhbY (CRM) domain protein
Bra033018	AT3G27570	Sucrase/ferredoxin-like family protein
Bra033019	AT3G27650	LOB domain-containing protein 25 (LBD25)
Bra033021	AT3G27660	oleosin 4 (OLEO4)
Bra033022	AT3G27690	photosystem II light harvesting complex gene 2.3 (LHCB2.3)
Bra033023	AT3G27700	zinc finger (CCCH-type) family protein / RNA recognition motif (RRM)-containing protein
Bra033024	AT3G27710	ARIADNE 3 (ARI3)
Bra033025	AT3G27730	ROCK-N-ROLLERS (RCK)
Bra033026	AT3G27770	unknown protein
Bra033027	AT3G27785	myb domain protein 118 (MYB118)
Bra033028	AT3G27820	monodehydroascorbate reductase 4 (MDAR4)
Bra033029	AT3G27830	ribosomal protein L12-A (RPL12-A)
Bra033030	AT3G27880	Protein of unknown function (DUF1645)
Bra033031	AT3G27930	unknown protein
Bra033031	AT3G27930	unknown protein
Bra033032	AT3G27950	GDSL-like Lipase/Acylhydrolase superfamily protein
Bra033033	AT3G27970	Exonuclease family protein
Bra033034	AT3G28007	Nodulin MtN3 family protein
Bra033035	AT3G28050	nodulin MtN21 /EamA-like transporter family protein
Bra033036	AT5G04320	Shugoshin C terminus
Bra033037	AT3G28100	nodulin MtN21 /EamA-like transporter family protein
Bra033038	AT3G28150	TRICHOME BIREFRINGENCE-LIKE 22 (TBL22)
Bra033045	AT3G28420	Putative membrane lipoprotein
Bra033046	AT3G28450	Leucine-rich repeat protein kinase family protein
Bra033047	AT3G28455	CLAVATA3/ESR-RELATED 25 (CLE25)
Bra033049	AT3G28500	60S acidic ribosomal protein family
Bra033050	AT5G67150	HXXXD-type acyl-transferase family protein
Bra033051	AT3G28510	P-loop containing nucleoside triphosphate hydrolases superfamily protein
Bra033052	AT5G48310	unknown protein
Bra033053	AT3G28690	Protein kinase superfamily protein
Bra033054	AT3G28710	ATPase, V0/A0 complex, subunit C/D
Bra033055	AT3G28730	high mobility group (HMG)
Bra033056	AT3G28740	CYP81D1
Bra033057	AT3G28740	CYP81D1
Bra033058	AT3G28770	Protein of unknown function (DUF1216)
Bra033058	AT3G28770	Protein of unknown function (DUF1216)
Bra033058	AT3G28770	Protein of unknown function (DUF1216)
Bra033058	AT3G28770	Protein of unknown function (DUF1216)
Bra033059	AT3G28780	Protein of unknown function (DUF1216)
Bra033060	AT3G28790	Protein of unknown function (DUF1216)
Bra033060	AT3G28790	Protein of unknown function (DUF1216)
Bra033061	AT3G28790	Protein of unknown function (DUF1216)
Bra033062	AT5G39865	Glutaredoxin family protein
Bra033063	AT3G28857	basic helix-loop-helix (bHLH) DNA-binding family protein
Bra033064	AT3G28860	ATP binding cassette subfamily B19 (ABCB19)
Bra033065	AT3G28880	Ankyrin repeat family protein
Bra033066	AT3G28900	Ribosomal protein L34e superfamily protein
Bra033067	AT3G28910	myb domain protein 30 (MYB30)
Bra033068	AT2G03090	expansin A15 (EXPA15)
Bra036342	AT3G26280	cytochrome P450, family 71, subfamily B, polypeptide 4 (CYP71B4)
Bra036343	AT3G26230	cytochrome P450, family 71, subfamily B, polypeptide 24 (CYP71B24)
Bra036344	AT3G26210	cytochrome P450, family 71, subfamily B, polypeptide 23 (CYP71B23)
Bra036345	AT3G26200	cytochrome P450, family 71, subfamily B, polypeptide 22 (CYP71B22)
Bra036346	AT3G26170	cytochrome P450, family 71, subfamily B, polypeptide 19 (CYP71B19)
Bra036347	AT3G26120	terminal EAR1-like 1 (TEL1)
Bra036348	AT3G26110	Anther-specific protein agp1-like
Bra036349	AT3G26100	Regulator of chromosome condensation (RCC1) family protein
Bra036350	AT3G26050	TPX2 (targeting protein for Xklp2) protein family
Bra036351	AT3G26030	serine/threonine protein phosphatase 2A 55 kDa regulatory subunit B prime delta (ATB' DELTA)
Bra036352	AT3G26020	Protein phosphatase 2A regulatory B subunit family protein
Bra036353	AT3G26000	Ribonuclease inhibitor
Bra036354	AT3G25990	Homeodomain-like superfamily protein
Bra036355	AT3G25970	Pentatricopeptide repeat (PPR) superfamily protein
Bra036355	AT3G25970	Pentatricopeptide repeat (PPR) superfamily protein
Bra036355	AT3G25970	Pentatricopeptide repeat (PPR) superfamily protein
Bra036365	AT3G26060	ATPRX Q
Bra000614	AT5G50240	protein-l-isoaspartate methyltransferase 2 (PIMT2)
Bra000615	AT5G50260	Cysteine proteinases superfamily protein
Bra000616	AT5G50280	embryo defective 1006 (EMB1006)
Bra000617	AT5G50310	Galactose oxidase/kelch repeat superfamily protein
Bra000618	AT3G11010	receptor like protein 34 (RLP34)
Bra000619	AT5G50320	ELONGATA 3 (ELO3)
Bra000620	AT5G50340	ATP-dependent peptidases
Bra000621	AT5G50350	unknown protein
Bra000622	AT5G60160	Zn-dependent exopeptidases superfamily protein
Bra000623	AT5G50370	Adenylate kinase family protein
Bra000624	AT5G46840	RNA-binding (RRM/RBD/RNP motifs) family protein
Bra000625	AT5G50375	cyclopropyl isomerase (CPI1)
Bra000626	AT5G50700	hydroxysteroid dehydrogenase 1 (HSD1)
Bra000627	AT5G50460	secE/sec61-gamma protein transport protein
Bra000628	AT5G50750	reversibly glycosylated polypeptide 4 (RGP4)
Bra000629	AT5G50760	SAUR-like auxin-responsive protein family
Bra000630	AT2G23580	methyl esterase 4 (MES4)
Bra000631	AT2G23580	methyl esterase 4 (MES4)
Bra000632	AT4G07390	Mannose-P-dolichol utilization defect 1 protein
Bra000633	AT3G12350	F-box family protein
Bra000634	AT4G07410	Transducin family protein / WD-40 repeat family protein
Bra000635	AT4G07960	Cellulose-synthase-like C12 (CSLC12)
Bra000636	AT4G07990	Chaperone DnaJ-domain superfamily protein
Bra000637	AT4G08040	1-aminocyclopropane-1-carboxylate synthase 11 (ACS11)
Bra000638	AT4G08150	KNOTTED-like from Arabidopsis thaliana (KNAT1)
Bra000707	AT4G10310	high-affinity K+ transporter 1 (HKT1)
Bra000708	AT4G10340	light harvesting complex of photosystem II 5 (LHCB5)
Bra000709	AT4G10350	NAC domain containing protein 70 (NAC070)
Bra000710	AT4G10380	NOD26-like intrinsic protein 5
Bra000711	AT4G10480	Nascent polypeptide-associated complex (NAC), alpha subunit family protein
Bra000712	AT4G10490	2-oxoglutarate (2OG) and Fe(II)-dependent oxygenase superfamily protein
Bra000713	AT4G10500	2-oxoglutarate (2OG) and Fe(II)-dependent oxygenase superfamily protein
Bra000714	AT4G10570	ubiquitin-specific protease 9 (UBP9)
Bra000715	AT4G10610	CTC-interacting domain 12 (CID12)
Bra000716	AT4G10630	Glutaredoxin family protein
Bra000717	AT4G10640	IQ-domain 16 (IQD16)
Bra000718	AT4G24140	alpha/beta-Hydrolases superfamily protein
Bra000719	AT4G10710	global transcription factor C (SPT16)
Bra000720	AT4G30570	Glucose-1-phosphate adenylyltransferase family protein
Bra000721	AT4G10790	UBX domain-containing protein
Bra000722	AT4G10810	unknown protein
Bra000723	AT4G05475	RNI-like superfamily protein
Bra000724	AT4G10840	Tetratricopeptide repeat (TPR)-like superfamily protein
Bra000725	AT4G10850	Nodulin MtN3 family protein
Bra000726	AT4G31830	unknown protein
Bra000727	AT2G24210	terpene synthase 10 (TPS10)
Bra000727	AT2G24210	terpene synthase 10 (TPS10)
Bra000728	AT4G10920	KELP
Bra000729	AT4G10930	unknown protein
Bra000730	AT4G23910	unknown protein
Bra000731	AT4G11040	Protein phosphatase 2C family protein
Bra000732	AT4G11050	glycosyl hydrolase 9C3 (GH9C3)
Bra000733	AT4G14180	putative recombination initiation defect 1 (PRD1)
Bra000734	AT4G11120	translation elongation factor Ts (EF-Ts), putative
Bra000735	AT1G64840	CONTAINS InterPro DOMAIN/s: F-box domain, cyclin-like (InterPro:IPR001810), Protein of unknown function DUF295 (InterPro:IPR005174)
Bra000736	AT4G11140	cytokinin response factor 1 (CRF1)
Bra000737	AT4G11150	vacuolar ATP synthase subunit E1 (TUF)
Bra000738	AT4G11160	Translation initiation factor 2, small GTP-binding protein
Bra000739	AT4G11220	VIRB2-interacting protein 2 (BTI2)
Bra000740	AT4G11240	TOPP7
Bra000741	AT4G11260	SGT1B
Bra001507	AT3G13470	TCP-1/cpn60 chaperonin family protein
Bra001509	AT3G13490	OVULE ABORTION 5 (OVA5)
Bra001509	AT3G13490	OVULE ABORTION 5 (OVA5)
Bra001510	AT3G13530	mitogen-activated protein kinase kinase kinase 7 (MAPKKK7)
Bra001512	AT3G13600	calmodulin-binding family protein
Bra001513	AT3G13610	2-oxoglutarate (2OG) and Fe(II)-dependent oxygenase superfamily protein
Bra001514	AT3G13620	Amino acid permease family protein
Bra001515	AT3G13640	RNAse l inhibitor protein 1 (RLI1)
Bra001516	AT3G13650	Disease resistance-responsive (dirigent-like protein) family protein
Bra001517	AT2G15900	Phox-associated domain
Bra001517	AT2G15900	Phox-associated domain
Bra001518	AT3G13670	Protein kinase family protein
Bra001519	AT3G13672	TRAF-like superfamily protein
Bra001520	AT3G13690	Protein kinase protein with adenine nucleotide alpha hydrolases-like domain
Bra001521	AT3G13772	transmembrane nine 7 (TMN7)
Bra001522	AT3G13800	Metallo-hydrolase/oxidoreductase superfamily protein
Bra001523	AT3G13810	indeterminate(ID)-domain 11 (IDD11)
Bra001524	AT3G13860	heat shock protein 60-3A (HSP60-3A)
Bra001537	AT3G14172	FUNCTIONS IN: molecular_function unknown
Bra001538	AT3G14190	unknown protein
Bra001539	AT3G14200	Chaperone DnaJ-domain superfamily protein
Bra001540	AT4G26400	RING/U-box superfamily protein
Bra001541	AT3G14230	related to AP2 2 (RAP2.2)
Bra001542	AT3G14240	Subtilase family protein
Bra001543	AT3G14250	RING/U-box superfamily protein
Bra001544	AT3G14260	Protein of unknown function (DUF567)
Bra001545	AT3G14270	FORMS APLOID AND BINUCLEATE CELLS 1B (FAB1B)
Bra001546	AT1G53840	pectin methylesterase 1 (PME1)
Bra001547	AT3G14310	pectin methylesterase 3 (PME3)
Bra001548	AT4G29410	Ribosomal L28e protein family
Bra001549	AT3G14395	unknown protein
Bra001550	AT3G14415	Aldolase-type TIM barrel family protein
Bra001551	AT3G14420	Aldolase-type TIM barrel family protein
Bra001552	AT3G14440	nine-cis-epoxycarotenoid dioxygenase 3 (NCED3)
Bra001555	AT3G32030	Terpenoid cyclases/Protein prenyltransferases superfamily protein
Bra001556	AT3G29430	Terpenoid synthases superfamily protein
Bra001557	AT3G14490	Terpenoid cyclases/Protein prenyltransferases superfamily protein
Bra001558	AT3G14595	Ribosomal protein L18ae family
Bra001559	AT2G34480	Ribosomal protein L18ae/LX family protein
Bra001560	AT3G14630	cytochrome P450, family 72, subfamily A, polypeptide 9 (CYP72A9)
Bra001561	AT3G14680	cytochrome P450, family 72, subfamily A, polypeptide 14 (CYP72A14)
Bra001561	AT3G14680	cytochrome P450, family 72, subfamily A, polypeptide 14 (CYP72A14)
Bra001562	AT3G14690	cytochrome P450, family 72, subfamily A, polypeptide 15 (CYP72A15)
Bra001563	AT3G14690	cytochrome P450, family 72, subfamily A, polypeptide 15 (CYP72A15)
Bra001564	AT3G14680	cytochrome P450, family 72, subfamily A, polypeptide 14 (CYP72A14)
Bra001564	AT3G14680	cytochrome P450, family 72, subfamily A, polypeptide 14 (CYP72A14)
Bra001565	AT3G14810	mechanosensitive channel of small conductance-like 5 (MSL5)
Bra001566	AT3G14840	Leucine-rich repeat transmembrane protein kinase
Bra001567	AT3G14840	Leucine-rich repeat transmembrane protein kinase
Bra001568	AT3G14840	Leucine-rich repeat transmembrane protein kinase
Bra001569	AT3G14850	TRICHOME BIREFRINGENCE-LIKE 41 (TBL41)
Bra001570	AT3G14860	NHL domain-containing protein
Bra001571	AT3G14870	Plant protein of unknown function (DUF641)
Bra001572	AT3G14890	phosphoesterase
Bra001572	AT3G14890	phosphoesterase
Bra001572	AT3G14890	phosphoesterase
Bra001573	AT3G14920	Peptide-N4-(N-acetyl-beta-glucosaminyl)asparagine amidase A protein
Bra001574	AT3G14930	HEME1
Bra001575	AT3G14940	phosphoenolpyruvate carboxylase 3 (PPC3)
Bra001576	AT3G14960	Galactosyltransferase family protein
Bra001577	AT3G14990	Class I glutamine amidotransferase-like superfamily protein
Bra001596	AT3G15500	NAC domain containing protein 3 (NAC3)
Bra001597	AT3G15510	NAC domain containing protein 2 (NAC2)
Bra001598	AT3G15540	indole-3-acetic acid inducible 19 (IAA19)
Bra001599	AT3G15570	Phototropic-responsive NPH3 family protein
Bra001600	AT3G15630	unknown protein
Bra001601	AT3G15640	Rubredoxin-like superfamily protein
Bra001602	AT3G15650	alpha/beta-Hydrolases superfamily protein
Bra001603	AT3G15670	Late embryogenesis abundant protein (LEA) family protein
Bra001604	AT3G15680	Ran BP2/NZF zinc finger-like superfamily protein
Bra001605	AT3G15720	Pectin lyase-like superfamily protein
Bra001606	AT3G15810	Protein of unknown function (DUF567)
Bra001607	AT3G15820	REDUCED OLEATE DESATURATION 1 (ROD1)
Bra001608	AT3G15840	post-illumination chlorophyll fluorescence increase (PIFI)
Bra001609	AT3G15850	fatty acid desaturase 5 (FAD5)
Bra001610	AT3G15870	Fatty acid desaturase family protein
Bra001611	AT3G15870	Fatty acid desaturase family protein
Bra001612	AT3G15870	Fatty acid desaturase family protein
Bra001613	AT3G15880	WUS-interacting protein 2 (WSIP2)
Bra001614	AT3G15890	Protein kinase superfamily protein
Bra001615	AT4G14540	nuclear factor Y, subunit B3 (NF-YB3)
Bra001616	AT3G15980	Coatomer, beta' subunit
Bra001616	AT3G15980	Coatomer, beta' subunit
Bra001617	AT3G15990	sulfate transporter 3
Bra001618	AT3G16000	MAR binding filament-like protein 1 (MFP1)
Bra001619	AT2G16005	MD-2-related lipid recognition domain-containing protein
Bra001620	AT3G16010	Pentatricopeptide repeat (PPR-like) superfamily protein
Bra001622	AT2G16005	MD-2-related lipid recognition domain-containing protein
Bra001623	AT2G16005	MD-2-related lipid recognition domain-containing protein
Bra001624	AT1G52300	Zinc-binding ribosomal protein family protein
Bra001625	AT3G16210	F-box family protein
Bra001626	AT3G16240	delta tonoplast integral protein (DELTA-TIP)
Bra001627	AT3G16300	Uncharacterised protein family (UPF0497)
Bra001628	AT3G16330	unknown protein
Bra001629	AT3G16360	HPT phosphotransmitter 4 (AHP4)
Bra001630	AT4G21380	receptor kinase 3 (RK3)
Bra001631	AT3G16430	jacalin-related lectin 31 (JAL31)
Bra001632	AT3G16430	jacalin-related lectin 31 (JAL31)
Bra001632	AT3G16430	jacalin-related lectin 31 (JAL31)
Bra001633	AT3G16490	IQ-domain 26 (IQD26)
Bra001634	AT3G16500	phytochrome-associated protein 1 (PAP1)
Bra001635	AT3G16510	Calcium-dependent lipid-binding (CaLB domain) family protein
Bra001636	AT3G16570	rapid alkalinization factor 23 (RALF23)
Bra001637	AT3G16640	translationally controlled tumor protein (TCTP)
Bra001638	AT3G16690	Nodulin MtN3 family protein
Bra001639	AT3G16720	TOXICOS EN LEVADURA 2 (ATL2)
Bra001644	AT3G16870	GATA transcription factor 17 (GATA17)
Bra001645	AT3G16950	lipoamide dehydrogenase 1 (LPD1)
Bra001646	AT3G16990	Haem oxygenase-like, multi-helical
Bra001647	AT3G17010	AP2/B3-like transcriptional factor family protein
Bra001648	AT3G17010	AP2/B3-like transcriptional factor family protein
Bra001649	AT3G17020	Adenine nucleotide alpha hydrolases-like superfamily protein
Bra001650	AT2G18790	phytochrome B (PHYB)
Bra001652	AT3G17060	Pectin lyase-like superfamily protein
Bra001653	AT3G16660	Pollen Ole e 1 allergen and extensin family protein
Bra001654	AT3G17120	unknown protein
Bra001655	AT3G17130	Plant invertase/pectin methylesterase inhibitor superfamily protein
Bra001656	AT3G17140	Plant invertase/pectin methylesterase inhibitor superfamily protein
Bra001657	AT3G17230	invertase/pectin methylesterase inhibitor family protein
Bra001657	AT3G17230	invertase/pectin methylesterase inhibitor family protein
Bra001658	AT3G17300	unknown protein
Bra001659	AT3G17365	S-adenosyl-L-methionine-dependent methyltransferases superfamily protein
Bra001660	AT3G17380	TRAF-like family protein
Bra001660	AT3G17380	TRAF-like family protein
Bra001661	AT3G17390	METHIONINE OVER-ACCUMULATOR 3 (MTO3)
Bra001662	AT3G17410	Protein kinase superfamily protein
Bra001663	AT3G17440	novel plant snare 13 (NPSN13)
Bra001664	AT3G17470	Ca2+-activated RelA/spot homolog (CRSH)
Bra001665	AT3G17510	CBL-interacting protein kinase 1 (CIPK1)
Bra001666	AT3G17520	Late embryogenesis abundant protein (LEA) family protein
Bra001667	AT3G17570	F-box and associated interaction domains-containing protein
Bra001668	AT1G48325	Expressed protein
Bra001669	AT3G17580	unknown protein
Bra001670	AT3G17600	indole-3-acetic acid inducible 31 (IAA31)
Bra001671	AT3G17609	HY5-homolog (HYH)
Bra001672	AT3G17630	cation/H+ exchanger 19 (CHX19)
Bra001673	AT3G17640	Leucine-rich repeat (LRR) family protein
Bra001674	AT3G17650	YELLOW STRIPE like 5 (YSL5)
Bra001675	AT2G32930	zinc finger nuclease 2 (ZFN2)
Bra001675	AT2G32930	zinc finger nuclease 2 (ZFN2)
Bra001675	AT2G32930	zinc finger nuclease 2 (ZFN2)
Bra001676	AT3G17700	cyclic nucleotide-binding transporter 1 (CNBT1)
Bra001677	AT3G17650	YELLOW STRIPE like 5 (YSL5)
Bra001678	AT3G17700	cyclic nucleotide-binding transporter 1 (CNBT1)
Bra001678	AT3G17700	cyclic nucleotide-binding transporter 1 (CNBT1)
Bra001679	AT3G17710	F-box and associated interaction domains-containing protein
Bra001680	AT3G17710	F-box and associated interaction domains-containing protein
Bra001681	AT1G48440	B-cell receptor-associated 31-like
Bra001682	AT3G17480	F-box and associated interaction domains-containing protein
Bra001683	AT3G17800	FUNCTIONS IN: molecular_function unknown
Bra001684	AT3G17810	pyrimidine 1 (PYD1)
Bra001686	AT3G17820	glutamine synthetase 1.3 (GLN1.3)
Bra001687	AT3G17560	F-box and associated interaction domains-containing protein
Bra001688	AT3G17900	unknown protein
Bra001689	AT3G17560	F-box and associated interaction domains-containing protein
Bra001690	AT5G25470	AP2/B3-like transcriptional factor family protein
Bra001690	AT5G25470	AP2/B3-like transcriptional factor family protein
Bra001691	AT3G17950	unknown protein
Bra001692	AT3G17970	translocon at the outer membrane of chloroplasts 64-III (TOC64-III)
Bra001693	AT3G17980	Calcium-dependent lipid-binding (CaLB domain) family protein
Bra001694	AT3G18010	WUSCHEL related homeobox 1 (WOX1)
Bra001695	AT3G18030	HAL3-like protein A (HAL3A)
Bra001696	AT3G18035	HON4
Bra001697	AT3G18050	unknown protein
Bra001698	AT3G18160	peroxin 3-1 (PEX3-1)
Bra001699	AT3G18200	nodulin MtN21 /EamA-like transporter family protein
Bra001700	AT3G18210	2-oxoglutarate (2OG) and Fe(II)-dependent oxygenase superfamily protein
Bra001701	AT3G18280	Bifunctional inhibitor/lipid-transfer protein/seed storage 2S albumin superfamily protein
Bra001702	AT3G18295	Protein of unknown function (DUF1639)
Bra001703	AT3G18300	unknown protein
Bra001704	AT3G18390	embryo defective 1865 (EMB1865)
Bra001705	AT3G18400	NAC domain containing protein 58 (NAC058)
Bra001706	AT3G18410	Complex I subunit NDUFS6
Bra001744	AT1G49760	poly(A) binding protein 8 (PAB8)
Bra001745	AT3G19360	Zinc finger (CCCH-type) family protein
Bra001746	AT3G19490	sodium:hydrogen antiporter 1 (NHD1)
Bra001747	AT3G19480	D-3-phosphoglycerate dehydrogenase
Bra001748	AT3G19460	Reticulon family protein
Bra001749	AT3G16740	F-box and associated interaction domains-containing protein
Bra001751	AT3G16740	F-box and associated interaction domains-containing protein
Bra001752	AT3G19580	zinc-finger protein 2 (ZF2)
Bra001753	AT3G19595	Haloacid dehalogenase-like hydrolase (HAD) superfamily protein
Bra001754	AT3G19595	Haloacid dehalogenase-like hydrolase (HAD) superfamily protein
Bra001755	AT3G19610	Plant protein of unknown function (DUF936)
Bra001756	AT3G19615	unknown protein
Bra001757	AT3G19630	Radical SAM superfamily protein
Bra001759	AT3G19680	Protein of unknown function (DUF1005)
Bra001760	AT3G19690	CAP (Cysteine-rich secretory proteins, Antigen 5, and Pathogenesis-related 1 protein) superfamily protein
Bra001761	AT3G19710	branched-chain aminotransferase4 (BCAT4)
Bra001762	AT3G19850	Phototropic-responsive NPH3 family protein
Bra001763	AT3G19920	unknown protein
Bra001764	AT3G20030	F-box and associated interaction domains-containing protein
Bra001765	AT3G19930	sugar transporter 4 (STP4)
Bra001766	AT3G19930	sugar transporter 4 (STP4)
Bra001767	AT3G19950	RING/U-box superfamily protein
Bra001768	AT3G19960	myosin 1 (ATM1)
Bra001769	AT3G19970	alpha/beta-Hydrolases superfamily protein
Bra001770	AT3G19980	flower-specific, phytochrome-associated protein phosphatase 3 (FYPP3)
Bra001771	AT3G20010	SNF2 domain-containing protein / helicase domain-containing protein / zinc finger protein-related
Bra001772	AT3G20020	protein arginine methyltransferase 6 (PRMT6)
Bra001773	AT3G20050	T-complex protein 1 alpha subunit (TCP-1)
Bra001774	AT3G20080	cytochrome P450, family 705, subfamily A, polypeptide 15 (CYP705A15)
Bra001775	AT3G20080	cytochrome P450, family 705, subfamily A, polypeptide 15 (CYP705A15)
Bra001776	AT3G20150	Kinesin motor family protein
Bra001777	AT3G20160	Terpenoid synthases superfamily protein
Bra001778	AT3G20170	ARM repeat superfamily protein
Bra012638	AT4G17810	C2H2 and C2HC zinc fingers superfamily protein
Bra012639	AT4G17800	Predicted AT-hook DNA-binding family protein
Bra012640	AT4G17790	SNARE associated Golgi protein family
Bra012641	AT4G17785	myb domain protein 39 (MYB39)
Bra012642	AT4G17770	trehalose phosphatase/synthase 5 (TPS5)
Bra012643	AT4G17760	damaged DNA binding
Bra012644	AT4G17740	Peptidase S41 family protein
Bra012645	AT4G17730	syntaxin of plants 23 (SYP23)
Bra012646	AT4G17720	RNA-binding (RRM/RBD/RNP motifs) family protein
Bra012647	AT4G17720	RNA-binding (RRM/RBD/RNP motifs) family protein
Bra012648	AT4G17718	Defensin-like (DEFL) family protein
Bra012649	AT4G17690	Peroxidase superfamily protein
Bra012650	AT4G17680	SBP (S-ribonuclease binding protein) family protein
Bra012651	AT4G17670	Protein of unknown function (DUF581)
Bra012652	AT4G17640	casein kinase II beta chain 2 (CKB2)
Bra012653	AT4G17620	glycine-rich protein
Bra012654	AT4G17616	Pentatricopeptide repeat (PPR) superfamily protein
Bra012655	AT4G17615	calcineurin B-like protein 1 (CBL1)
Bra012971	AT5G61290	Flavin-binding monooxygenase family protein
Bra012972	AT5G61270	phytochrome-interacting factor7 (PIF7)
Bra012973	AT5G61260	Plant calmodulin-binding protein-related
Bra012974	AT5G61250	glucuronidase 1 (GUS1)
Bra012975	AT5G61240	Leucine-rich repeat (LRR) family protein
Bra012976	AT5G61230	Ankyrin repeat family protein
Bra012977	AT5G61220	LYR family of Fe/S cluster biogenesis protein
Bra012978	AT5G61210	soluble N-ethylmaleimide-sensitive factor adaptor protein 33 (SNAP33)
Bra012979	AT5G61190	putative endonuclease or glycosyl hydrolase with C2H2-type zinc finger domain
Bra012980	AT5G61170	Ribosomal protein S19e family protein
Bra012981	AT5G61130	plasmodesmata callose-binding protein 1 (PDCB1)
Bra012982	AT5G61120	BEST Arabidopsis thaliana protein match is: Polynucleotidyl transferase, ribonuclease H-like superfamily protein (TAIR:AT5G61090.1)
Bra012983	AT5G61090	Polynucleotidyl transferase, ribonuclease H-like superfamily protein
Bra012984	AT5G61060	histone deacetylase 5 (HDA05)
Bra012985	AT5G61040	unknown protein
Bra012986	AT5G61030	glycine-rich RNA-binding protein 3 (GR-RBP3)
Bra012987	AT5G61010	exocyst subunit exo70 family protein E2 (EXO70E2)
Bra012988	AT5G60990	DEA(D/H)-box RNA helicase family protein
Bra012989	AT5G60980	Nuclear transport factor 2 (NTF2) family protein with RNA binding (RRM-RBD-RNP motifs) domain
Bra012990	AT5G60970	TEOSINTE BRANCHED 1, cycloidea and PCF transcription factor 5 (TCP5)
Bra012991	AT3G26850	histone-lysine N-methyltransferases
Bra012992	AT5G60960	Pentatricopeptide repeat (PPR) superfamily protein
Bra012993	AT5G60950	COBRA-like protein 5 precursor (COBL5)
Bra012994	AT5G60940	Transducin/WD40 repeat-like superfamily protein
Bra012995	AT5G60930	P-loop containing nucleoside triphosphate hydrolases superfamily protein
Bra012996	AT5G60920	COBRA (COB)
Bra012997	AT5G60910	AGAMOUS-like 8 (AGL8)
Bra012998	AT4G23160	cysteine-rich RLK (RECEPTOR-like protein kinase) 8 (CRK8)
Bra013035	AT2G17033	pentatricopeptide (PPR) repeat-containing protein
Bra013036	AT2G17000	Mechanosensitive ion channel family protein
Bra013036	AT2G17000	Mechanosensitive ion channel family protein
Bra013037	AT2G16990	Major facilitator superfamily protein
Bra013038	AT2G16950	transportin 1 (TRN1)
Bra013040	AT2G16920	ubiquitin-conjugating enzyme 23 (UBC23)
Bra013041	AT2G16910	ABORTED MICROSPORES (AMS)
Bra013042	AT2G16900	Arabidopsis phospholipase-like protein (PEARLI 4) family
Bra013043	AT2G16890	UDP-Glycosyltransferase superfamily protein
Bra013045	AT5G02490	Heat shock protein 70 (Hsp 70) family protein
Bra013046	AT5G02500	heat shock cognate protein 70-1 (HSC70-1)
Bra013046	AT5G02500	heat shock cognate protein 70-1 (HSC70-1)
Bra013086	AT4G03400	DWARF IN LIGHT 2 (DFL2)
Bra013087	AT2G15970	cold regulated 413 plasma membrane 1 (COR413-PM1)
Bra013088	AT2G15960	unknown protein
Bra013089	AT2G15910	CSL zinc finger domain-containing protein
Bra013090	AT2G15910	CSL zinc finger domain-containing protein
Bra013091	AT2G15890	maternal effect embryo arrest 14 (MEE14)
Bra013092	AT2G15880	Leucine-rich repeat (LRR) family protein
Bra013092	AT2G15880	Leucine-rich repeat (LRR) family protein
Bra013093	AT1G65170	Ubiquitin carboxyl-terminal hydrolase family protein
Bra013094	AT2G15860	unknown protein
Bra013095	AT2G15830	unknown protein
Bra013096	AT2G15730	P-loop containing nucleoside triphosphate hydrolases superfamily protein
Bra013097	AT2G31345	unknown protein
Bra013098	AT2G15695	Protein of unknown function DUF829, transmembrane 53
Bra013100	AT2G15690	Tetratricopeptide repeat (TPR)-like superfamily protein
Bra013101	AT4G30064	low-molecular-weight cysteine-rich 61 (LCR61)
Bra013102	AT2G15580	RING/U-box superfamily protein
Bra013103	AT2G15580	RING/U-box superfamily protein
Bra013104	AT4G34110	poly(A) binding protein 2 (PAB2)
Bra013105	AT2G15480	UDP-glucosyl transferase 73B5 (UGT73B5)
Bra013107	AT2G15440	Protein of unknown function (DUF579)
Bra013108	AT4G09320	NDPK1
Bra013109	AT4G23690	Disease resistance-responsive (dirigent-like protein) family protein
Bra013110	AT2G15260	RING/U-box superfamily protein
Bra013111	AT2G15220	Plant basic secretory protein (BSP) family protein
Bra013112	AT5G27060	receptor like protein 53 (RLP53)
Bra013113	AT2G15020	unknown protein
Bra013114	AT2G15000	unknown protein
Bra013115	AT2G14900	Gibberellin-regulated family protein
Bra013117	AT2G14850	unknown protein
Bra013118	AT2G14835	RING/U-box superfamily protein
Bra013119	AT3G28890	receptor like protein 43 (RLP43)
Bra013120	AT2G14750	APS kinase (APK)
Bra013121	AT2G14740	vaculolar sorting receptor 3 (VSR3)
Bra013122	AT4G33770	Inositol 1,3,4-trisphosphate 5/6-kinase family protein
Bra013123	AT2G14580	basic pathogenesis-related protein 1 (PRB1)
Bra013124	AT2G14580	basic pathogenesis-related protein 1 (PRB1)
Bra013125	AT2G14530	TRICHOME BIREFRINGENCE-LIKE 13 (TBL13)
Bra013126	AT2G14520	FUNCTIONS IN: molecular_function unknown
Bra013127	AT2G14260	proline iminopeptidase (PIP)
Bra013128	AT4G37850	basic helix-loop-helix (bHLH) DNA-binding superfamily protein
Bra013129	AT2G14095	unknown protein
Bra013130	AT3G20130	cytochrome P450, family 705, subfamily A, polypeptide 22 (CYP705A22)
Bra013131	AT2G14050	minichromosome maintenance 9 (MCM9)
Bra013132	AT2G14045	unknown protein
Bra013133	AT2G13840	Polymerase/histidinol phosphatase-like
Bra013134	AT1G58390	Disease resistance protein (CC-NBS-LRR class) family
Bra013135	AT2G13820	Bifunctional inhibitor/lipid-transfer protein/seed storage 2S albumin superfamily protein
Bra013136	AT2G13790	somatic embryogenesis receptor-like kinase 4 (SERK4)
Bra013136	AT2G13790	somatic embryogenesis receptor-like kinase 4 (SERK4)
Bra013137	AT2G13810	AGD2-like defense response protein 1 (ALD1)
Bra013138	AT2G13810	AGD2-like defense response protein 1 (ALD1)
Bra013139	AT1G53570	mitogen-activated protein kinase kinase kinase 3 (MAP3KA)
Bra013202	AT2G04540	Beta-ketoacyl synthase
Bra013203	AT2G04530	CPZ
Bra013204	AT2G04520	Nucleic acid-binding, OB-fold-like protein
Bra013205	AT2G04515	unknown protein
Bra013206	AT1G54410	dehydrin family protein
Bra013207	AT1G62120	Mitochondrial transcription termination factor family protein
Bra013208	AT2G04410	RPM1-interacting protein 4 (RIN4) family protein
Bra013209	AT2G04400	Aldolase-type TIM barrel family protein
Bra013210	AT2G04350	long-chain acyl-CoA synthetase 8 (LACS8)
Bra013211	AT2G04240	XERICO
Bra013212	AT2G04160	AUXIN-INDUCED IN ROOT CULTURES 3 (AIR3)
Bra013213	AT5G48620	Disease resistance protein (CC-NBS-LRR class) family
Bra013214	AT2G04040	TX1
Bra013215	AT3G25520	ribosomal protein L5 (ATL5)
Bra013216	AT4G12790	P-loop containing nucleoside triphosphate hydrolases superfamily protein
Bra013217	AT3G25500	formin homology 1 (AFH1)
Bra013218	AT3G25480	Rhodanese/Cell cycle control phosphatase superfamily protein
Bra013219	AT3G25470	bacterial hemolysin-related
Bra013220	AT3G25460	F-box and associated interaction domains-containing protein
Bra013221	AT3G25260	Major facilitator superfamily protein
Bra013222	AT3G25260	Major facilitator superfamily protein
Bra013223	AT3G25240	Protein of unknown function (DUF506)
Bra013224	AT3G25230	rotamase FKBP 1 (ROF1)
Bra013225	AT3G25220	FK506-binding protein 15 kD-1 (FKBP15-1)
Bra013226	AT3G25190	Vacuolar iron transporter (VIT) family protein
Bra013227	AT3G25180	cytochrome P450, family 82, subfamily G, polypeptide 1 (CYP82G1)
Bra013228	AT3G25160	ER lumen protein retaining receptor family protein
Bra013229	AT3G25140	QUASIMODO 1 (QUA1)
Bra013230	AT3G25110	fatA acyl-ACP thioesterase (FaTA)
Bra013231	ATMG00730	cytochrome c oxidase subunit 3 (COX3)
Bra013232	AT3G25100	cell division cycle 45 (CDC45)
Bra013233	AT3G25070	RPM1 interacting protein 4 (RIN4)
Bra013234	AT4G22100	beta glucosidase 2 (BGLU3)
Bra013235	AT3G25060	Tetratricopeptide repeat (TPR)-like superfamily protein
Bra013236	AT1G69800	Cystathionine beta-synthase (CBS) protein
Bra013237	AT3G25040	endoplasmic reticulum retention defective 2B (ERD2B)
Bra013238	AT3G24880	Helicase/SANT-associated, DNA binding protein
Bra013239	AT3G24830	Ribosomal protein L13 family protein
Bra013241	AT3G24800	proteolysis 1 (PRT1)
Bra013242	AT3G24770	CLAVATA3/ESR-RELATED 41 (CLE41)
Bra013243	AT3G24770	CLAVATA3/ESR-RELATED 41 (CLE41)
Bra013244	AT3G24730	mRNA splicing factor, thioredoxin-like U5 snRNP
Bra013245	AT3G24715	Protein kinase superfamily protein with octicosapeptide/Phox/Bem1p domain
Bra013246	AT5G61210	soluble N-ethylmaleimide-sensitive factor adaptor protein 33 (SNAP33)
Bra013247	AT3G24660	transmembrane kinase-like 1 (TMKL1)
Bra013248	AT3G24650	ABA INSENSITIVE 3 (ABI3)
Bra013249	AT3G24620	RHO guanyl-nucleotide exchange factor 8 (ROPGEF8)
Bra013250	AT2G20120	CONTINUOUS VASCULAR RING (COV1)
Bra013252	AT3G24570	Peroxisomal membrane 22 kDa (Mpv17/PMP22) family protein
Bra013253	AT3G24520	heat shock transcription factor C1 (HSFC1)
Bra013254	AT3G54670	TITAN8 (TTN8)
Bra013255	AT3G24515	ubiquitin-conjugating enzyme 37 (UBC37)
Bra013256	AT3G24515	ubiquitin-conjugating enzyme 37 (UBC37)
Bra017712	AT4G35470	plant intracellular ras group-related LRR 4 (PIRL4)
Bra017713	AT4G35480	RING-H2 finger A3B (RHA3B)
Bra017714	AT4G35490	mitochondrial ribosomal protein L11 (MRPL11)
Bra017715	AT4G35490	mitochondrial ribosomal protein L11 (MRPL11)
Bra017716	AT4G35500	Protein kinase superfamily protein
Bra017717	AT4G35510	unknown protein
Bra017718	AT4G35520	MUTL protein homolog 3 (MLH3)
Bra017718	AT4G35520	MUTL protein homolog 3 (MLH3)
Bra017719	AT4G35530	phosphatidylinositolglycan-related
Bra017720	AT4G35550	WUSCHEL related homeobox 13 (WOX13)
Bra017722	AT4G35560	Transducin/WD40 repeat-like superfamily protein
Bra017723	AT2G17560	high mobility group B4 (HMGB4)
Bra017724	AT4G35600	CONNEXIN 32
Bra017725	AT4G35600	CONNEXIN 32
Bra017726	AT4G35620	Cyclin B2
Bra017727	AT4G35660	Arabidopsis protein of unknown function (DUF241)
Bra017729	AT4G35720	Arabidopsis protein of unknown function (DUF241)
Bra017729	AT4G35720	Arabidopsis protein of unknown function (DUF241)
Bra017730	AT4G35790	phospholipase D delta (PLDDELTA)
Bra017731	AT4G32700	helicases
Bra017732	AT4G35840	RING/U-box superfamily protein
Bra017733	AT4G35860	GTP-binding 2 (GB2)
Bra017734	AT4G35890	winged-helix DNA-binding transcription factor family protein
Bra017735	AT4G35900	FD
Bra017736	AT4G35905	unknown protein
Bra017737	AT4G35920	mid1-complementing activity 1 (MCA1)
Bra017738	AT4G35930	F-box family protein
Bra017739	AT4G35940	unknown protein
Bra017739	AT4G35940	unknown protein
Bra017740	AT2G17800	Arabidopsis RAC-like 1 (ARAC1)
Bra017741	AT4G35985	Senescence/dehydration-associated protein-related
Bra017742	AT4G36020	cold shock domain protein 1 (CSDP1)
Bra017743	AT4G36030	armadillo repeat only 3 (ARO3)
Bra017744	AT4G36040	Chaperone DnaJ-domain superfamily protein
Bra017745	AT4G36060	basic Helix-Loop-Helix 11 (bHLH11)
Bra017746	AT4G36070	calcium-dependent protein kinase 18 (CPK18)
Bra017747	AT4G36110	SAUR-like auxin-responsive protein family
Bra017749	AT4G36130	Ribosomal protein L2 family
Bra017750	AT4G36160	NAC domain containing protein 76 (NAC076)
Bra017753	AT4G36250	aldehyde dehydrogenase 3F1 (ALDH3F1)
Bra017754	AT4G36260	STYLISH 2 (STY2)
Bra017755	AT1G56360	purple acid phosphatase 6 (PAP6)
Bra017756	AT4G36360	beta-galactosidase 3 (BGAL3)
Bra017757	AT4G36380	ROTUNDIFOLIA 3 (ROT3)
Bra017757	AT4G36380	ROTUNDIFOLIA 3 (ROT3)
Bra017758	AT4G36400	FAD-linked oxidases family protein
Bra017759	AT4G36410	ubiquitin-conjugating enzyme 17 (UBC17)
Bra017760	AT4G36420	Ribosomal protein L12 family protein
Bra017761	AT4G36430	Peroxidase superfamily protein
Bra017762	AT4G36480	long-chain base1 (LCB1)
Bra017763	AT4G36470	S-adenosyl-L-methionine-dependent methyltransferases superfamily protein
Bra017764	AT4G36500	unknown protein
Bra017765	AT4G36540	BR enhanced expression 2 (BEE2)
Bra017766	AT4G36620	GATA transcription factor 19 (GATA19)
Bra017767	AT4G36630	EMBRYO DEFECTIVE 2754 (EMB2754)
Bra017768	AT4G36640	Sec14p-like phosphatidylinositol transfer family protein
Bra017769	AT4G36650	plant-specific TFIIB-related protein (PBRP)
Bra017770	AT4G36660	Protein of unknown function (DUF1195)
Bra017771	AT4G36670	Major facilitator superfamily protein
Bra017772	AT4G36700	RmlC-like cupins superfamily protein
Bra017773	AT4G23160	cysteine-rich RLK (RECEPTOR-like protein kinase) 8 (CRK8)
Bra017774	AT3G48010	cyclic nucleotide-gated channel 16 (CNGC16)
Bra017775	AT4G36710	GRAS family transcription factor
Bra017776	AT1G69980	unknown protein
Bra017778	AT2G33770	phosphate 2 (PHO2)
Bra017779	AT4G35120	Galactose oxidase/kelch repeat superfamily protein
Bra017780	AT4G36740	homeobox protein 40 (HB40)
Bra023945	AT4G33690	unknown protein
Bra023946	AT5G15020	SIN3-like 2 (SNL2)
Bra023947	AT1G05080	F-box/RNI-like/FBD-like domains-containing protein
Bra023950	AT4G34720	AVA-P1
Bra023952	AT4G32410	cellulose synthase 1 (CESA1)
Bra037035	AT4G32920	glycine-rich protein
Bra037036	AT4G32915	FUNCTIONS IN: molecular_function unknown
Bra037037	AT4G32890	GATA transcription factor 9 (GATA9)
Bra037039	AT4G32870	Polyketide cyclase/dehydrase and lipid transport superfamily protein
Bra037040	AT4G32860	unknown protein
Bra037041	AT4G32800	Integrase-type DNA-binding superfamily protein
Bra037042	AT4G32770	VITAMIN E DEFICIENT 1 (VTE1)
Bra037043	AT4G32760	ENTH/VHS/GAT family protein
Bra037044	AT4G32750	unknown protein
Bra037045	AT4G32730	ARABIDOOSIS THALIANA MYB DOMAIN PROTEIN 3R1 (ATMYB3R1)
Bra037049	AT4G32650	potassium channel in Arabidopsis thaliana 3 (KAT3)
Bra037050	AT4G32610	copper ion binding
Bra037051	AT4G32551	LEUNIG (LUG)
Bra037051	AT4G32551	LEUNIG (LUG)
Bra037052	AT2G25610	ATPase, F0/V0 complex, subunit C protein
Bra037053	AT4G32510	HCO3- transporter family
Bra037054	AT4G33270	CDC20.1
Bra014725	AT3G55720	Protein of unknown function (DUF620)
Bra014727	AT3G55690	unknown protein
Bra014730	AT3G55646	unknown protein
Bra014731	AT3G55620	embryo defective 1624 (emb1624)
Bra028101	AT5G36950	DegP protease 10 (DegP10)
Bra028102	AT5G36960	unknown protein
Bra028103	AT5G36970	NDR1/HIN1-like 25 (NHL25)
Bra032671	AT2G39780	ribonuclease 2 (RNS2)
Bra032672	AT4G12800	photosystem I subunit l (PSAL)
Bra032674	AT4G12830	alpha/beta-Hydrolases superfamily protein
Bra032675	AT4G12840	Protein of unknown function (DUF707)
Bra032677	AT4G12860	unfertilized embryo sac 14 (UNE14)
Bra032678	AT2G07190	CONTAINS InterPro DOMAIN/s: Domain of unknown function DUF1985 (InterPro:IPR015410)
Bra032679	AT4G12870	Gamma interferon responsive lysosomal thiol (GILT) reductase family protein
Bra032680	AT2G07190	CONTAINS InterPro DOMAIN/s: Domain of unknown function DUF1985 (InterPro:IPR015410)
Bra032681	AT4G12910	serine carboxypeptidase-like 20 (scpl20)
Bra032682	AT3G58970	magnesium transporter 6 (MGT6)
Bra032683	AT3G58970	magnesium transporter 6 (MGT6)
Bra032684	AT4G38090	Ribosomal protein S5 domain 2-like superfamily protein
Bra032685	AT1G25260	Ribosomal protein L10 family protein
Bra032686	AT3G25120	Mitochondrial import inner membrane translocase subunit Tim17/Tim22/Tim23 family protein
Bra032687	AT4G13050	Acyl-ACP thioesterase
Bra032688	AT5G49000	Galactose oxidase/kelch repeat superfamily protein
Bra032689	AT3G24880	Helicase/SANT-associated, DNA binding protein
Bra032690	AT4G13110	BSD domain-containing protein
Bra032691	AT4G13150	unknown protein
Bra032692	AT4G13160	Protein of unknown function, DUF593
Bra032693	AT4G13180	NAD(P)-binding Rossmann-fold superfamily protein
Bra004606	AT2G41210	phosphatidylinositol- 4-phosphate 5-kinase 5 (PIP5K5)
Bra004607	AT2G41225	unknown protein
Bra004609	AT2G41240	basic helix-loop-helix protein 100 (BHLH100)
Bra004611	AT2G41280	M10
Bra004612	AT2G41280	M10
Bra004613	AT2G41290	strictosidine synthase-like 2 (SSL2)
Bra004614	AT2G41300	strictosidine synthase-like 1 (SSL1)
Bra004615	AT2G41310	response regulator 3 (RR3)
Bra004617	AT2G41370	BLADE ON PETIOLE2 (BOP2)
Bra004618	AT2G41370	BLADE ON PETIOLE2 (BOP2)
Bra004619	AT4G31690	Transcriptional factor B3 family protein
Bra004620	AT2G41410	Calcium-binding EF-hand family protein
Bra004621	AT2G41420	proline-rich family protein
Bra004622	AT2G41450	N-acetyltransferases
Bra022215	AT3G17430	Nucleotide-sugar transporter family protein
Bra022215	AT3G17430	Nucleotide-sugar transporter family protein
Bra022216	AT3G17440	novel plant snare 13 (NPSN13)
Bra022217	AT3G17465	ribosomal protein L3 plastid (RPL3P)
Bra022218	AT3G17500	F-box family protein
Bra022219	AT3G17510	CBL-interacting protein kinase 1 (CIPK1)
Bra022221	AT3G17520	Late embryogenesis abundant protein (LEA) family protein
Bra022222	AT3G17580	unknown protein
Bra022223	AT3G17590	BUSHY GROWTH (BSH)
Bra022224	AT3G17600	indole-3-acetic acid inducible 31 (IAA31)
Bra022225	AT3G17609	HY5-homolog (HYH)
Bra022226	AT3G17611	RHOMBOID-like protein 14 (RBL14)
Bra022227	AT2G17310	SUPPRESSOR OF NIM1-1 1 (SON1)
Bra022228	AT3G17640	Leucine-rich repeat (LRR) family protein
Bra022229	AT3G17670	tetratricopeptide repeat (TPR)-containing protein
Bra022230	AT3G17675	Cupredoxin superfamily protein
Bra022231	AT3G17680	Kinase interacting (KIP1-like) family protein
Bra022232	AT3G17690	cyclic nucleotide gated channel 19 (CNGC19)
Bra022233	AT3G17690	cyclic nucleotide gated channel 19 (CNGC19)
Bra022234	AT1G14800	Nucleic acid-binding, OB-fold-like protein
Bra029841	AT1G71410	ARM repeat superfamily protein
Bra029842	AT3G10450	serine carboxypeptidase-like 7 (SCPL7)
Bra029843	AT3G10470	C2H2-type zinc finger family protein
Bra029844	AT3G10490	Arabidopsis NAC domain containing protein 51 (ANAC051)
Bra029845	AT5G04430	BINDING TO TOMV RNA 1S (SHORT FORM) (BTR1S)
Bra029846	AT5G04460	RING/U-box superfamily protein
Bra029847	AT3G10520	haemoglobin 2 (HB2)
Bra029848	AT3G10525	LOSS OF GIANT CELLS FROM ORGANS (LGO)
Bra029849	AT3G10530	Transducin/WD40 repeat-like superfamily protein
Bra029850	AT3G10540	3-phosphoinositide-dependent protein kinase
Bra029851	AT1G47390	F-box and associated interaction domains-containing protein
Bra029852	AT3G10570	cytochrome P450, family 77, subfamily A, polypeptide 6 (CYP77A6)
Bra029853	AT3G10572	3-phosphoinositide-dependent protein kinase-1, putative
Bra029854	AT1G66240	homolog of anti-oxidant 1 (ATX1)
Bra029855	AT1G66245	unknown protein
Bra029856	AT5G04760	Duplicated homeodomain-like superfamily protein
Bra029857	AT3G10620	nudix hydrolase homolog 26 (NUDX26)
Bra029858	AT5G48330	Regulator of chromosome condensation (RCC1) family protein
Bra029859	AT3G10660	calmodulin-domain protein kinase cdpk isoform 2 (CPK2)
Bra029860	AT3G10680	HSP20-like chaperones superfamily protein
Bra029861	AT3G10700	galacturonic acid kinase (GalAK)
Bra029862	AT3G10730	SAD1/UNC-84 domain protein 2 (SUN2)
Bra029863	AT3G10750	FBD domain family
Bra029864	AT3G10750	FBD domain family
Bra029865	AT3G10750	FBD domain family
Bra029865	AT3G10750	FBD domain family
Bra029866	AT3G10760	Homeodomain-like superfamily protein
Bra029867	AT3G10770	Single-stranded nucleic acid binding R3H protein
Bra029868	AT3G10780	emp24/gp25L/p24 family/GOLD family protein
Bra029869	AT3G10815	RING/U-box superfamily protein
Bra029870	AT3G10820	Transcription elongation factor (TFIIS) family protein
Bra034409	AT1G31150	FUNCTIONS IN: sequence-specific DNA binding transcription factor activity
Bra034413	AT1G35580	cytosolic invertase 1 (CINV1)
Bra034839	AT3G11470	4'-phosphopantetheinyl transferase superfamily
Bra034840	AT3G11460	Pentatricopeptide repeat (PPR) superfamily protein
Bra034841	AT3G11450	DnaJ domain
Bra034842	AT3G11440	myb domain protein 65 (MYB65)
Bra034843	AT3G11430	glycerol-3-phosphate acyltransferase 5 (GPAT5)
Bra034844	AT3G11420	Protein of unknown function (DUF604)
Bra034845	AT3G11410	protein phosphatase 2CA (PP2CA)
Bra034846	AT3G11400	eukaryotic translation initiation factor 3G1 (EIF3G1)
Bra034847	AT3G11397	prenylated RAB acceptor 1.A3 (PRA1.A3)
Bra034848	AT5G05970	NEURAL PRECURSOR CELL EXPRESSED, DEVELOPMENTALLY DOWN-REGULATED GENE 1 (NEDD1)
Bra034849	AT3G11330	plant intracellular ras group-related LRR 9 (PIRL9)
Bra034850	AT5G05850	plant intracellular ras group-related LRR 1 (PIRL1)
Bra034851	AT3G11320	Nucleotide-sugar transporter family protein
Bra034852	AT2G38080	IRREGULAR XYLEM 12 (IRX12)
Bra034853	AT3G11280	Duplicated homeodomain-like superfamily protein
Bra034854	AT2G41360	Galactose oxidase/kelch repeat superfamily protein
Bra034855	AT3G11260	WUSCHEL related homeobox 5 (WOX5)
Bra034856	AT3G11240	arginine-tRNA protein transferase 2 (ATE2)
Bra034857	AT3G11230	Yippee family putative zinc-binding protein
Bra034858	AT3G11220	ELONGATA 1 (ELO1)
Bra034859	AT3G11210	SGNH hydrolase-type esterase superfamily protein
Bra034860	AT3G11200	alfin-like 2 (AL2)
Bra034861	AT3G11180	2-oxoglutarate (2OG) and Fe(II)-dependent oxygenase superfamily protein
Bra034862	AT3G11170	fatty acid desaturase 7 (FAD7)
Bra034863	AT3G11170	fatty acid desaturase 7 (FAD7)
Bra034864	AT3G11130	Clathrin, heavy chain
Bra034864	AT3G11130	Clathrin, heavy chain
Bra034865	AT3G11110	RING/U-box superfamily protein
Bra034866	AT3G11100	sequence-specific DNA binding transcription factors
Bra034867	AT3G11090	LOB domain-containing protein 21 (LBD21)
Bra034868	AT3G11070	Outer membrane OMP85 family protein
Bra034869	AT4G31615	Transcriptional factor B3 family protein
Bra035764	AT3G20620	F-box family protein-related
Bra035766	AT3G20600	non race-specific disease resistance 1 (NDR1)
Bra035767	AT3G20600	non race-specific disease resistance 1 (NDR1)
Bra035768	AT3G20580	COBRA-like protein 10 precursor (COBL10)
Bra035769	AT3G20570	early nodulin-like protein 9 (ENODL9)
Bra035770	AT3G20560	PDI-like 5-3 (PDIL5-3)
Bra035771	AT3G20557	unknown protein
Bra035772	AT1G50900	Ankyrin repeat family protein
Bra035773	AT3G20540	polymerase gamma 1 (POLGAMMA1)
Bra035774	AT3G20520	SHV3-like 3 (SVL3)
Bra035775	AT2G41020	WW domain-containing protein
Bra035776	AT3G20500	purple acid phosphatase 18 (PAP18)
Bra035777	AT3G20475	MUTS-homologue 5 (MSH5)
Bra035778	AT3G20470	glycine-rich protein 5 (GRP5)
Bra035779	AT3G20460	Major facilitator superfamily protein
Bra035780	AT3G20460	Major facilitator superfamily protein
Bra035780	AT3G20460	Major facilitator superfamily protein
Bra035781	AT3G20450	B-cell receptor-associated protein 31-like
Bra035782	AT3G20440	EMBRYO DEFECTIVE 2729 (EMB2729)
Bra035783	AT3G20430	CONTAINS InterPro DOMAIN/s: Phosphorylated adapter RNA export protein, RNA-binding domain (InterPro:IPR019385)
Bra039492	AT1G64870	unknown protein
Bra039494	AT5G36170	high chlorophyll fluorescent 109 (HCF109)
Bra039495	AT5G36220	cytochrome p450 81d1 (CYP81D1)
Bra039496	AT5G36230	ARM repeat superfamily protein
Bra039497	AT5G36260	Eukaryotic aspartyl protease family protein
Bra039498	AT3G47250	Plant protein of unknown function (DUF247)
Bra039499	AT3G47290	phosphatidylinositol-speciwc phospholipase C8 (PLC8)
Bra039500	AT2G25650	DNA-binding storekeeper protein-related transcriptional regulator
Bra039501	AT5G36890	beta glucosidase 42 (BGLU42)
Bra009719	AT5G23980	ferric reduction oxidase 4 (FRO4)
Bra009719	AT5G23980	ferric reduction oxidase 4 (FRO4)
Bra009720	AT1G02890	AAA-type ATPase family protein
Bra009721	AT5G24000	Protein of unknown function (DUF819)
Bra009722	AT5G24010	Protein kinase superfamily protein
Bra009723	AT5G24020	MIND
Bra009724	AT5G24030	SLAC1 homologue 3 (SLAH3)
Bra009726	AT5G24040	Protein of unknown function (DUF295)
Bra009728	AT5G24070	Peroxidase superfamily protein
Bra009729	AT1G27570	phosphatidylinositol 3- and 4-kinase family protein
Bra009730	AT5G24080	Protein kinase superfamily protein
Bra009731	AT5G24090	chitinase A (CHIA)
Bra009732	AT5G27640	translation initiation factor 3B1 (TIF3B1)
Bra009733	AT4G27990	YLMG1-2
Bra009734	AT5G24110	WRKY DNA-binding protein 30 (WRKY30)
Bra009735	AT5G24120	sigma factor E (SIGE)
Bra009736	AT5G24130	unknown protein
Bra009737	AT5G24140	squalene monooxygenase 2 (SQP2)
Bra009738	AT5G24150	SQP1
Bra009739	AT5G24165	unknown protein
Bra009740	AT5G24170	Got1/Sft2-like vescicle transport protein family
Bra009741	AT5G24280	GAMMA-IRRADIATION AND MITOMYCIN C INDUCED 1 (GMI1)
Bra009742	AT5G24240	Phosphatidylinositol 3- and 4-kinase
Bra009743	AT5G24270	SALT OVERLY SENSITIVE 3 (SOS3)
Bra009744	AT4G29820	homolog of CFIM-25 (CFIM-25)
Bra009745	AT5G24280	GAMMA-IRRADIATION AND MITOMYCIN C INDUCED 1 (GMI1)
Bra009746	AT5G24290	Vacuolar iron transporter (VIT) family protein
Bra009747	AT5G24300	SUPPRESSOR OF SALICYLIC ACID INSENSITIVITY 1 (SSI1)
Bra009748	AT5G24310	ABL interactor-like protein 3 (ABIL3)
Bra019582	AT5G23970	HXXXD-type acyl-transferase family protein
Bra019583	AT3G49200	O-acyltransferase (WSD1-like) family protein
Bra019583	AT3G49200	O-acyltransferase (WSD1-like) family protein
Bra019584	AT3G49220	Plant invertase/pectin methylesterase inhibitor superfamily
Bra019587	AT3G49240	embryo defective 1796 (emb1796)
Bra019588	AT3G49250	DEFECTIVE IN MERISTEM SILENCING 3 (DMS3)
Bra019589	AT3G49260	IQ-domain 21 (iqd21)
Bra019591	AT3G49320	Metal-dependent protein hydrolase
Bra019592	AT3G49340	Cysteine proteinases superfamily protein
Bra019593	AT5G24430	Calcium-dependent protein kinase (CDPK) family protein
Bra019594	AT3G49390	CTC-interacting domain 10 (CID10)
Bra019594	AT3G49390	CTC-interacting domain 10 (CID10)
Bra019595	AT3G49430	SER/ARG-rich protein 34A (SRp34a)
Bra019596	AT2G35040	AICARFT/IMPCHase bienzyme family protein
Bra019597	AT3G49450	F-box and associated interaction domains-containing protein
Bra019598	AT3G49490	unknown protein
Bra019599	AT3G49530	NAC domain containing protein 62 (NAC062)
Bra019600	AT3G49540	unknown protein
Bra019601	AT3G49550	unknown protein
Bra019602	AT3G49590	Autophagy-related protein 13
Bra019603	AT3G49600	ubiquitin-specific protease 26 (UBP26)
Bra024465	AT1G13110	cytochrome P450, family 71 subfamily B, polypeptide 7 (CYP71B7)
Bra024466	AT2G18450	succinate dehydrogenase 1-2 (SDH1-2)
Bra024467	AT1G64030	serpin 3 (SRP3)
Bra024469	AT2G18400	ribosomal protein L6 family protein
Bra024470	AT2G18390	TITAN 5 (TTN5)
Bra024471	AT2G18360	alpha/beta-Hydrolases superfamily protein
Bra024472	AT2G18330	AAA-type ATPase family protein
Bra024472	AT2G18330	AAA-type ATPase family protein
Bra024474	AT2G18300	basic helix-loop-helix (bHLH) DNA-binding superfamily protein
Bra024475	AT2G18290	anaphase promoting complex 10 (APC10)
Bra024476	AT2G18260	syntaxin of plants 112 (SYP112)
Bra024477	AT2G18193	P-loop containing nucleoside triphosphate hydrolases superfamily protein
Bra024478	AT2G18160	basic leucine-zipper 2 (bZIP2)
Bra024479	AT4G36220	ferulic acid 5-hydroxylase 1 (FAH1)
Bra024480	AT2G18040	peptidylprolyl cis/trans isomerase, NIMA-interacting 1 (PIN1AT)
Bra024481	AT4G36130	Ribosomal protein L2 family
Bra024482	AT2G18010	SAUR-like auxin-responsive protein family
Bra024483	AT2G17990	BEST Arabidopsis thaliana protein match is: kinectin-related (TAIR:AT5G66250.3)
Bra024484	AT2G17980	ATSLY1
Bra025083	AT5G45340	cytochrome P450, family 707, subfamily A, polypeptide 3 (CYP707A3)
Bra025084	AT5G45320	FUNCTIONS IN: molecular_function unknown
Bra025085	AT5G45290	RING/U-box superfamily protein
Bra025086	AT5G45275	Major facilitator superfamily protein
Bra025087	AT5G45190	Cyclin family protein
Bra025088	AT5G45170	Haloacid dehalogenase-like hydrolase (HAD) superfamily protein
Bra025089	AT5G45160	Root hair defective 3 GTP-binding protein (RHD3)
Bra025090	AT5G45140	nuclear RNA polymerase C2 (NRPC2)
Bra025091	AT5G45130	RAB homolog 1 (RHA1)
Bra025092	AT5G45113	mitochondrial transcription termination factor-related / mTERF-related
Bra025093	AT5G45110	NPR1-like protein 3 (NPR3)
Bra025095	AT5G45080	phloem protein 2-A6 (PP2-A6)
Bra025096	AT5G44990	Glutathione S-transferase family protein
Bra025097	AT5G44950	F-box/RNI-like/FBD-like domains-containing protein
Bra025098	AT5G44860	unknown protein
Bra025099	AT5G44840	Pectin lyase-like superfamily protein
Bra025100	AT5G44820	Nucleotide-diphospho-sugar transferase family protein
Bra025101	AT5G44820	Nucleotide-diphospho-sugar transferase family protein
Bra025102	AT5G44790	RESPONSIVE-TO-ANTAGONIST 1 (RAN1)
Bra025103	AT5G44840	Pectin lyase-like superfamily protein
Bra025104	AT5G44785	organellar single-stranded DNA binding protein 3 (OSB3)
Bra025104	AT5G44785	organellar single-stranded DNA binding protein 3 (OSB3)
Bra025105	AT5G44780	unknown protein
Bra025691	AT1G18850	unknown protein
Bra025692	AT1G18860	WRKY DNA-binding protein 61 (WRKY61)
Bra025693	AT1G18860	WRKY DNA-binding protein 61 (WRKY61)
Bra025694	AT1G18870	isochorismate synthase 2 (ICS2)
Bra025695	AT1G18880	Major facilitator superfamily protein
Bra025696	AT1G18890	calcium-dependent protein kinase 1 (CDPK1)
Bra025697	AT1G18900	Pentatricopeptide repeat (PPR) superfamily protein
Bra025698	AT1G18910	zinc ion binding
Bra025699	AT5G48120	ARM repeat superfamily protein
Bra025701	AT1G64105	NAC domain containing protein 27 (NAC027)
Bra025702	AT1G18940	Nodulin-like / Major Facilitator Superfamily protein
Bra025703	AT1G18950	DDT domain superfamily
Bra025704	AT1G18980	RmlC-like cupins superfamily protein
Bra025705	AT1G18990	Protein of unknown function, DUF593
Bra025706	AT1G45063	copper ion binding
Bra025707	AT1G19020	unknown protein
Bra025708	AT1G19050	response regulator 7 (ARR7)
Bra025709	AT1G19090	receptor-like serine/threonine kinase 2 (RKF2)
Bra025710	AT1G19110	inter-alpha-trypsin inhibitor heavy chain-related
Bra025842	AT1G20760	Calcium-binding EF hand family protein
Bra025843	AT1G20800	F-box family protein
Bra025844	AT1G20810	FKBP-like peptidyl-prolyl cis-trans isomerase family protein
Bra025845	AT1G20816	unknown protein
Bra025846	AT1G20823	RING/U-box superfamily protein
Bra025847	AT1G20830	MULTIPLE CHLOROPLAST DIVISION SITE 1 (MCD1)
Bra025848	AT1G20840	tonoplast monosaccharide transporter1 (TMT1)
Bra025849	AT1G20850	xylem cysteine peptidase 2 (XCP2)
Bra025850	AT1G20860	phosphate transporter 1
Bra025851	AT1G20870	HSP20-like chaperones superfamily protein
Bra025852	AT1G76460	RNA-binding (RRM/RBD/RNP motifs) family protein
Bra025853	AT1G20890	unknown protein
Bra025854	AT1G20900	ESCAROLA (ESC)
Bra025855	AT1G20910	ARID/BRIGHT DNA-binding domain-containing protein
Bra033616	AT4G39410	WRKY DNA-binding protein 13 (WRKY13)
Bra033620	AT4G39470	Tetratricopeptide repeat (TPR)-like superfamily protein
Bra033621	AT1G65340	cytochrome P450, family 96, subfamily A, polypeptide 3 (CYP96A3)
Bra033622	AT4G39480	cytochrome P450, family 96, subfamily A, polypeptide 9 (CYP96A9)
Bra033623	AT4G39490	cytochrome P450, family 96, subfamily A, polypeptide 10 (CYP96A10)
Bra033624	AT1G47620	cytochrome P450, family 96, subfamily A, polypeptide 8 (CYP96A8)
Bra033625	AT4G32170	cytochrome P450, family 96, subfamily A, polypeptide 2 (CYP96A2)
Bra033626	AT4G32170	cytochrome P450, family 96, subfamily A, polypeptide 2 (CYP96A2)
Bra033627	AT4G39530	Tetratricopeptide repeat (TPR)-like superfamily protein
Bra033628	AT4G39550	Galactose oxidase/kelch repeat superfamily protein
Bra033629	AT2G21390	Coatomer, alpha subunit
Bra033630	AT2G21390	Coatomer, alpha subunit
Bra033631	AT4G39640	gamma-glutamyl transpeptidase 1 (GGT1)
Bra033632	AT4G39640	gamma-glutamyl transpeptidase 1 (GGT1)
Bra033633	AT4G39670	Glycolipid transfer protein (GLTP) family protein
Bra033634	AT4G39770	Haloacid dehalogenase-like hydrolase (HAD) superfamily protein
Bra033635	AT4G13680	Protein of unknown function (DUF295)
Bra033636	AT5G42470	CONTAINS InterPro DOMAIN/s: Brain/reproductive organ-expressed protein (InterPro:IPR010358)
Bra033637	AT5G42480	ACCUMULATION AND REPLICATION OF CHLOROPLASTS 6 (ARC6)
Bra033638	AT5G42540	exoribonuclease 2 (XRN2)
Bra033639	AT5G42560	Abscisic acid-responsive (TB2/DP1, HVA22) family protein
Bra033640	AT5G42620	metalloendopeptidases
Bra033641	AT5G42720	Glycosyl hydrolase family 17 protein
Bra033642	AT1G64770	NDH-dependent cyclic electron flow 1 (NDF2)
Bra033643	AT5G42760	Leucine carboxyl methyltransferase
Bra033644	AT5G42770	Maf-like protein
Bra033645	AT5G42850	Thioredoxin superfamily protein
Bra033646	AT5G42870	phosphatidic acid phosphohydrolase 2 (PAH2)
Bra033647	AT5G42880	Plant protein of unknown function (DUF827)
Bra033648	AT5G42900	cold regulated gene 27 (COR27)
Bra033649	AT5G42910	Basic-leucine zipper (bZIP) transcription factor family protein
Bra033650	AT5G42920	THO5
Bra033651	AT5G42930	alpha/beta-Hydrolases superfamily protein
Bra033652	AT5G42940	RING/U-box superfamily protein
Bra033653	AT5G42960	unknown protein
Bra033654	AT5G42970	CONSTITUTIVE PHOTOMORPHOGENIC 8 (COP8)
Bra033655	AT5G43010	regulatory particle triple-A ATPase 4A (RPT4A)
Bra033656	AT5G43020	Leucine-rich repeat protein kinase family protein
Bra033657	AT5G43060	Granulin repeat cysteine protease family protein
Bra033658	AT5G43080	Cyclin A3
Bra033659	AT5G43110	pumilio 14 (PUM14)
Bra033660	AT5G43100	Eukaryotic aspartyl protease family protein
Bra033661	AT5G43120	ARM-repeat/Tetratricopeptide repeat (TPR)-like protein
Bra033662	AT5G43130	TBP-associated factor 4 (TAF4)
Bra033663	AT5G43140	Peroxisomal membrane 22 kDa (Mpv17/PMP22) family protein
Bra033664	AT5G43150	unknown protein
Bra033665	AT5G43160	Family of unknown function (DUF566)
Bra033666	AT5G43170	zinc-finger protein 3 (ZF3)
Bra033667	AT5G43180	Protein of unknown function, DUF599
Bra033668	AT5G43250	nuclear factor Y, subunit C13 (NF-YC13)
Bra033669	AT5G43260	chaperone protein dnaJ-related
Bra033670	AT1G56130	Leucine-rich repeat transmembrane protein kinase
Bra033671	AT5G43270	squamosa promoter binding protein-like 2 (SPL2)
Bra033671	AT5G43270	squamosa promoter binding protein-like 2 (SPL2)
Bra033672	AT5G43310	COP1-interacting protein-related
Bra033673	AT5G43360	phosphate transporter 1
Bra033675	AT5G43360	phosphate transporter 1
Bra033676	AT5G43360	phosphate transporter 1
Bra033678	AT5G43380	type one serine/threonine protein phosphatase 6 (TOPP6)
Bra033679	AT5G43400	Uncharacterised conserved protein UCP015417, vWA
Bra033680	AT5G43420	RING/U-box superfamily protein
Bra033681	AT1G48200	unknown protein
Bra033724	AT5G44160	nutcracker (NUC)
Bra033725	AT5G44180	Homeodomain-like transcriptional regulator
Bra033726	AT5G44190	GOLDEN2-like 2 (GLK2)
Bra033728	AT5G44200	CAP-binding protein 20 (CBP20)
Bra033730	AT5G44240	aminophospholipid ATPase 2 (ALA2)
Bra033731	AT5G44260	Zinc finger C-x8-C-x5-C-x3-H type family protein
Bra033732	AT5G44280	RING 1A (RING1A)
Bra033733	AT1G77520	O-methyltransferase family protein
Bra033734	AT4G25920	Protein of unknown function (DUF295)
Bra033735	AT5G44320	Eukaryotic translation initiation factor 3 subunit 7 (eIF-3)
Bra033736	AT5G44330	Tetratricopeptide repeat (TPR)-like superfamily protein
Bra033737	AT5G44340	tubulin beta chain 4 (TUB4)
Bra033738	AT5G44350	ethylene-responsive nuclear protein -related
Bra033739	AT5G44390	FAD-binding Berberine family protein
Bra033740	AT5G44360	FAD-binding Berberine family protein
Bra033741	AT5G44370	phosphate transporter 4
Bra033742	AT1G10095	Protein prenylyltransferase superfamily protein
Bra033743	AT5G44390	FAD-binding Berberine family protein
Bra003695	AT1G76970	Target of Myb protein 1
Bra003697	AT1G76952	inflorescence deficient in abscission (IDA)-like 5 (IDL5)
Bra003698	AT1G76950	PRAF1
Bra003699	AT1G21310	extensin 3 (EXT3)
Bra003700	AT1G76920	F-box family protein
Bra003701	AT3G15210	ethylene responsive element binding factor 4 (ERF4)
Bra003702	AT1G76890	GT2
Bra003703	AT1G76880	Duplicated homeodomain-like superfamily protein
Bra003704	AT1G76870	BEST Arabidopsis thaliana protein match is: sequence-specific DNA binding transcription factors (TAIR:AT1G21200.1)
Bra003705	AT1G76860	Small nuclear ribonucleoprotein family protein
Bra003706	AT1G76850	exocyst complex component sec5 (SEC5A)
Bra003707	AT1G76790	O-methyltransferase family protein
Bra003708	AT1G76750	Protein of unknown function (DUF1278)
Bra003709	AT1G76740	unknown protein
Bra003709	AT1G76740	unknown protein
Bra003709	AT1G76740	unknown protein
Bra003710	AT1G76730	NagB/RpiA/CoA transferase-like superfamily protein
Bra003711	AT1G76660	FUNCTIONS IN: molecular_function unknown
Bra003712	AT1G76650	calmodulin-like 38 (CML38)
Bra003713	AT1G76610	Protein of unknown function, DUF617
Bra003714	AT1G76600	unknown protein
Bra015203	AT4G12040	A20/AN1-like zinc finger family protein
Bra015204	AT3G47570	Leucine-rich repeat protein kinase family protein
Bra015208	AT1G66760	MATE efflux family protein
Bra016034	AT1G72770	homology to ABI1 (HAB1)
Bra016035	AT1G72760	Protein kinase superfamily protein
Bra016036	AT1G72750	translocase inner membrane subunit 23-2 (TIM23-2)
Bra016037	AT1G72730	DEA(D/H)-box RNA helicase family protein
Bra016038	AT1G72720	Protein of unknown function (DUF3511)
Bra016039	AT1G72710	casein kinase 1-like protein 2 (CKL2)
Bra016040	AT1G72700	ATPase E1-E2 type family protein / haloacid dehalogenase-like hydrolase family protein
Bra016041	AT1G72680	cinnamyl-alcohol dehydrogenase (CAD1)
Bra016042	AT1G72670	IQ-domain 8 (iqd8)
Bra016043	AT1G72660	P-loop containing nucleoside triphosphate hydrolases superfamily protein
Bra016044	AT1G72650	TRF-like 6 (TRFL6)
Bra016045	AT1G72640	NAD(P)-binding Rossmann-fold superfamily protein
Bra016046	AT1G72630	ELF4-like 2 (ELF4-L2)
Bra016047	AT1G72610	germin-like protein 1 (GER1)
Bra016048	AT1G72600	hydroxyproline-rich glycoprotein family protein
Bra016049	AT1G72560	PAUSED (PSD)
Bra016050	AT1G72540	Protein kinase superfamily protein
Bra016051	AT1G72530	plastid developmental protein DAG, putative
Bra016052	AT1G72510	Protein of unknown function (DUF1677)
Bra016053	AT1G72500	LOCATED IN: plasma membrane
Bra016054	AT1G72490	unknown protein
Bra016055	AT1G72480	Lung seven transmembrane receptor family protein
Bra016056	AT1G72450	jasmonate-zim-domain protein 6 (JAZ6)
Bra016057	AT1G72440	embryo sac development arrest 25 (EDA25)
Bra016058	AT1G72430	SAUR-like auxin-responsive protein family
Bra016059	AT1G72420	NADH:ubiquinone oxidoreductase intermediate-associated protein 30
Bra016060	AT1G72416	Chaperone DnaJ-domain superfamily protein
Bra016061	AT1G72390	CONTAINS InterPro DOMAIN/s: Spt20 family (InterPro:IPR021950)
Bra016062	AT1G72370	40s ribosomal protein SA (P40)
Bra016063	AT1G72360	HYPOXIA RESPONSIVE ERF (ETHYLENE RESPONSE FACTOR) 1 (HRE1)
Bra016064	ATCG00790	ribosomal protein L16 (RPL16)
Bra016065	AT1G72320	pumilio 23 (PUM23)
Bra016066	AT1G17285	unknown protein
Bra016067	AT1G72310	ATL3
Bra016221	AT1G70420	Protein of unknown function (DUF1645)
Bra016222	AT1G70040	Protein of unknown function (DUF1163)
Bra016223	AT1G70410	beta carbonic anhydrase 4 (BCA4)
Bra016224	AT1G70370	polygalacturonase 2 (PG2)
Bra016225	AT1G70300	K+ uptake permease 6 (KUP6)
Bra016226	AT1G56130	Leucine-rich repeat transmembrane protein kinase
Bra016227	AT1G70280	NHL domain-containing protein
Bra016228	AT1G70260	nodulin MtN21 /EamA-like transporter family protein
Bra016229	AT1G70230	TRICHOME BIREFRINGENCE-LIKE 27 (TBL27)
Bra016230	AT1G70170	matrix metalloproteinase (MMP)
Bra016231	AT1G70160	unknown protein
Bra016232	AT1G70150	zinc ion binding
Bra016233	AT1G70140	formin 8 (FH8)
Bra016234	AT1G70130	Concanavalin A-like lectin protein kinase family protein
Bra016235	AT1G70110	Concanavalin A-like lectin protein kinase family protein
Bra016236	AT1G70100	unknown protein
Bra016237	AT1G70090	glucosyl transferase family 8 (LGT8)
Bra016238	AT1G24180	IAA-CONJUGATE-RESISTANT 4 (IAR4)
Bra016239	AT1G33600	Leucine-rich repeat (LRR) family protein
Bra016239	AT1G33600	Leucine-rich repeat (LRR) family protein
Bra016240	AT1G70070	EMBRYO DEFECTIVE 25 (EMB25)
Bra016241	AT1G70060	SIN3-like 4 (SNL4)
Bra016242	AT1G70040	Protein of unknown function (DUF1163)
Bra016243	AT1G70040	Protein of unknown function (DUF1163)
Bra016244	AT1G69990	Leucine-rich repeat protein kinase family protein
Bra016245	AT1G69980	unknown protein
Bra016246	AT1G69970	CLAVATA3/ESR-RELATED 26 (CLE26)
Bra030087	AT1G28300	LEAFY COTYLEDON 2 (LEC2)
Bra030088	AT1G52150	ATHB-15
Bra030089	AT1G28310	Dof-type zinc finger DNA-binding family protein
Bra030092	AT1G28350	Nucleotidylyl transferase superfamily protein
Bra030092	AT1G28350	Nucleotidylyl transferase superfamily protein
Bra030094	AT1G28360	ERF domain protein 12 (ERF12)
Bra030095	AT1G28370	ERF domain protein 11 (ERF11)
Bra030096	AT1G31660	CONTAINS InterPro DOMAIN/s: Bystin (InterPro:IPR007955)
Bra030097	AT1G28420	homeobox-1 (HB-1)
Bra030098	AT1G28440	HAESA-like 1 (HSL1)
Bra014258	AT1G50940	electron transfer flavoprotein alpha (ETFALPHA)
Bra014259	AT1G50980	F-box/RNI-like/FBD-like domains-containing protein
Bra014262	AT1G51420	sucrose-phosphatase 1 (SPP1)
Bra014263	AT1G51410	NAD(P)-binding Rossmann-fold superfamily protein
Bra014264	AT1G51405	myosin-related
Bra014265	AT5G01990	Auxin efflux carrier family protein
Bra014266	AT5G01980	RING/U-box superfamily protein
Bra014267	AT1G51380	DEA(D/H)-box RNA helicase family protein
Bra014268	AT2G31670	Stress responsive alpha-beta barrel domain protein
Bra014270	AT1G51355	unknown protein
Bra014271	AT1G51350	ARM repeat superfamily protein
Bra014272	AT1G51340	MATE efflux family protein
Bra014273	AT1G51310	transferases
Bra014274	AT1G35190	2-oxoglutarate (2OG) and Fe(II)-dependent oxygenase superfamily protein
Bra014275	AT1G51210	UDP-Glycosyltransferase superfamily protein
Bra014276	AT1G51200	A20/AN1-like zinc finger family protein
Bra014277	AT4G12750	Homeodomain-like transcriptional regulator
Bra014278	AT1G51200	A20/AN1-like zinc finger family protein
Bra014279	AT1G51160	SNARE-like superfamily protein
Bra020821	AT4G23130	cysteine-rich RLK (RECEPTOR-like protein kinase) 5 (CRK5)
Bra020821	AT4G23130	cysteine-rich RLK (RECEPTOR-like protein kinase) 5 (CRK5)
Bra020822	AT4G23060	IQ-domain 22 (IQD22)
Bra020823	AT4G22980	FUNCTIONS IN: molecular_function unknown
Bra020825	AT1G75220	Major facilitator superfamily protein
Bra020826	AT4G22950	AGAMOUS-like 19 (AGL19)
Bra020827	AT4G23190	cysteine-rich RLK (RECEPTOR-like protein kinase) 11 (CRK11)
Bra020828	AT4G23190	cysteine-rich RLK (RECEPTOR-like protein kinase) 11 (CRK11)
Bra020829	AT4G22920	NON-YELLOWING 1 (NYE1)
Bra020830	AT4G22860	Cell cycle regulated microtubule associated protein
Bra020831	AT4G22850	SNARE associated Golgi protein family
Bra020832	AT4G22758	unknown protein
Bra020833	AT4G22740	glycine-rich protein
Bra020834	AT4G22720	Actin-like ATPase superfamily protein
Bra020835	AT1G20960	embryo defective 1507 (emb1507)
Bra020836	AT4G22690	cytochrome P450, family 706, subfamily A, polypeptide 1 (CYP706A1)
Bra038062	AT4G15880	EARLY IN SHORT DAYS 4 (ESD4)
Bra038063	AT4G15830	ARM repeat superfamily protein
Bra038064	AT4G15802	heat shock factor binding protein (HSBP)
Bra038065	AT4G15790	unknown protein
Bra038066	AT4G15780	vesicle-associated membrane protein 724 (VAMP724)
Bra038067	AT4G15770	RNA binding
Bra038068	AT4G15760	monooxygenase 1 (MO1)
Bra038069	AT4G15755	Calcium-dependent lipid-binding (CaLB domain) family protein
Bra038070	AT1G52360	Coatomer, beta' subunit
Bra038070	AT1G52360	Coatomer, beta' subunit
Bra038072	AT4G15740	Calcium-dependent lipid-binding (CaLB domain) family protein
Bra038072	AT4G15740	Calcium-dependent lipid-binding (CaLB domain) family protein
Bra038073	AT4G15740	Calcium-dependent lipid-binding (CaLB domain) family protein
Bra038075	AT4G15680	Thioredoxin superfamily protein
Bra038076	AT4G15680	Thioredoxin superfamily protein
Bra038077	AT4G15650	unknown protein
Bra038078	AT4G15630	Uncharacterised protein family (UPF0497)
Bra038079	AT4G15550	indole-3-acetate beta-D-glucosyltransferase (IAGLU)
Bra038080	AT4G15550	indole-3-acetate beta-D-glucosyltransferase (IAGLU)
Bra038081	AT4G15510	Photosystem II reaction center PsbP family protein
Bra038082	AT4G15470	Bax inhibitor-1 family protein
Bra038083	AT4G15430	ERD (early-responsive to dehydration stress) family protein
Bra038084	AT4G15420	Ubiquitin fusion degradation UFD1 family protein
Bra038085	AT4G15410	serine/threonine protein phosphatase 2A 55 kDa regulatory subunit B prime gamma (PUX5)
Bra038086	AT4G15400	HXXXD-type acyl-transferase family protein
Bra038088	AT4G15210	beta-amylase 5 (BAM5)
Bra038089	AT4G15160	Bifunctional inhibitor/lipid-transfer protein/seed storage 2S albumin superfamily protein
Bra038091	AT4G15140	unknown protein
Bra038092	AT4G15110	cytochrome P450, family 97, subfamily B, polypeptide 3 (CYP97B3)
Bra038093	AT4G15093	catalytic LigB subunit of aromatic ring-opening dioxygenase family
Bra038094	AT5G26000	thioglucoside glucohydrolase 1 (TGG1)
Bra039703	AT4G15000	Ribosomal L27e protein family
Bra039704	AT4G14970	unknown protein
Bra039705	AT5G26000	thioglucoside glucohydrolase 1 (TGG1)
Bra039706	AT4G14950	SNARE associated Golgi protein family
Bra039707	AT4G14930	Survival protein SurE-like phosphatase/nucleotidase
Bra039708	AT4G14880	O-acetylserine (thiol) lyase (OAS-TL) isoform A1 (OASA1)
Bra023140	AT1G30825	DISTORTED TRICHOMES 2 (DIS2)
Bra023141	AT1G30840	purine permease 4 (PUP4)
Bra023143	AT1G30845	unknown protein
Bra023143	AT1G30845	unknown protein
Bra023144	AT1G30840	purine permease 4 (PUP4)
Bra023145	AT1G12663	INVOLVED IN: defense response
Bra023146	AT1G30850	root hair specific 4 (RSH4)
Bra023147	AT3G32904	unknown protein
Bra023148	AT1G30860	RING/U-box superfamily protein
Bra023149	AT1G30870	Peroxidase superfamily protein
Bra023150	AT1G30880	unknown protein
Bra023151	AT1G30900	VACUOLAR SORTING RECEPTOR 6 (VSR6)
Bra023152	AT1G30960	GTP-binding family protein
Bra023153	AT1G30970	suppressor of FRIGIDA4 (SUF4)
Bra027009	AT1G12390	Cornichon family protein
Bra027010	AT1G08080	alpha carbonic anhydrase 7 (ACA7)
Bra027011	AT3G46560	TIM9
Bra027012	AT1G62870	unknown protein
Bra027013	AT1G62850	Class I peptide chain release factor
Bra027014	AT1G62830	LSD1-like 1 (LDL1)
Bra027015	AT1G62800	aspartate aminotransferase 4 (ASP4)
Bra027016	AT1G62790	Bifunctional inhibitor/lipid-transfer protein/seed storage 2S albumin superfamily protein
Bra027017	AT1G62780	unknown protein
Bra027018	AT3G07250	nuclear transport factor 2 (NTF2) family protein / RNA recognition motif (RRM)-containing protein
Bra027019	AT1G62770	Plant invertase/pectin methylesterase inhibitor superfamily protein
Bra027020	AT1G62760	Plant invertase/pectin methylesterase inhibitor superfamily protein
Bra027091	AT1G61260	Protein of unknown function (DUF761)
Bra027092	AT1G61255	BEST Arabidopsis thaliana protein match is: glycine-rich protein (TAIR:AT4G21620.2)
Bra027093	AT1G61250	secretory carrier 3 (SC3)
Bra027094	AT1G61240	Protein of unknown function (DUF707)
Bra027095	AT1G57570	Mannose-binding lectin superfamily protein
Bra027096	AT3G15870	Fatty acid desaturase family protein
Bra027097	AT1G61310	LRR and NB-ARC domains-containing disease resistance protein
Bra027098	AT1G61120	terpene synthase 04 (TPS04)
Bra027099	AT1G61120	terpene synthase 04 (TPS04)
Bra027101	AT1G61110	NAC domain containing protein 25 (NAC025)
Bra027102	AT1G61105	Toll-Interleukin-Resistance (TIR) domain family protein
Bra032347	AT1G29962	AGAMOUS-like 64 (AGL64)
Bra032348	AT1G29970	60S ribosomal protein L18A-1 (RPL18AA)
Bra032349	AT1G29980	INVOLVED IN: biological_process unknown
Bra032350	AT1G29990	prefoldin 6 (PFD6)
Bra032351	AT1G30000	alpha-mannosidase 3 (MNS3)
Bra032352	AT1G30010	Intron maturase, type II family protein
Bra032354	AT1G30040	gibberellin 2-oxidase (GA2OX2)
Bra032355	AT1G30050	unknown protein
Bra032356	AT1G30070	SGS domain-containing protein
Bra032357	AT1G30080	Glycosyl hydrolase superfamily protein
Bra032358	AT1G30090	Galactose oxidase/kelch repeat superfamily protein
Bra032359	AT1G30100	nine-cis-epoxycarotenoid dioxygenase 5 (NCED5)
Bra032360	AT1G30110	nudix hydrolase homolog 25 (NUDX25)
Bra032361	AT2G34590	Transketolase family protein
Bra032362	AT1G30135	jasmonate-zim-domain protein 8 (JAZ8)
Bra032363	AT1G30190	unknown protein
Bra032364	AT1G30200	F-box family protein
Bra032365	AT1G30210	TEOSINTE BRANCHED 1, cycloidea, and PCF family 24 (TCP24)
Bra032366	AT2G18110	Translation elongation factor EF1B/ribosomal protein S6 family protein
Bra032367	AT2G18110	Translation elongation factor EF1B/ribosomal protein S6 family protein
Bra032560	AT1G03055	unknown protein
Bra032561	AT1G03050	ENTH/ANTH/VHS superfamily protein
Bra032562	AT1G69090	Protein of unknown function (DUF295)
Bra032563	AT1G03020	Thioredoxin superfamily protein
Bra032564	AT1G03010	Phototropic-responsive NPH3 family protein
Bra032565	AT1G03000	peroxin 6 (PEX6)
Bra032566	AT4G30990	ARM repeat superfamily protein
Bra032567	AT1G01800	NAD(P)-binding Rossmann-fold superfamily protein
Bra032568	AT1G01790	K+ efflux antiporter 1 (KEA1)
Bra032570	AT1G43140	Cullin family protein
Bra032571	AT1G03010	Phototropic-responsive NPH3 family protein
Bra032572	AT1G01790	K+ efflux antiporter 1 (KEA1)
Bra032573	AT1G01800	NAD(P)-binding Rossmann-fold superfamily protein
Bra032574	AT4G30990	ARM repeat superfamily protein
Bra032575	AT1G02990	BEST Arabidopsis thaliana protein match is: CW-type Zinc Finger (TAIR:AT3G62900.1)
Bra032576	AT4G02570	cullin 1 (CUL1)
Bra032577	AT1G02970	WEE1 kinase homolog (WEE1)
Bra032578	AT1G02950	glutathione S-transferase F4 (GSTF4)
Bra032579	AT1G02890	AAA-type ATPase family protein
Bra032580	AT1G02270	Calcium-binding endonuclease/exonuclease/phosphatase family
Bra032581	AT1G02860	nitrogen limitation adaptation (NLA)
Bra032582	AT3G05560	Ribosomal L22e protein family
Bra032583	AT1G02816	Protein of unknown function, DUF538
Bra032584	AT1G02800	cellulase 2 (CEL2)
Bra032585	AT1G02790	polygalacturonase 4 (PGA4)
Bra032586	AT1G02780	embryo defective 2386 (emb2386)
Bra032587	AT1G02750	Drought-responsive family protein
Bra032588	AT1G02740	MRG family protein
Bra032589	AT1G02720	galacturonosyltransferase 5 (GATL5)
Bra032590	AT5G38700	unknown protein
Bra032591	AT1G02660	alpha/beta-Hydrolases superfamily protein
Bra032592	AT1G02580	MEDEA (MEA)
Bra032593	AT5G28823	FUNCTIONS IN: molecular_function unknown
Bra032595	AT2G42460	TRAF-like family protein
Bra032595	AT2G42460	TRAF-like family protein
Bra032595	AT2G42460	TRAF-like family protein
Bra032596	AT1G01190	cytochrome P450, family 78, subfamily A, polypeptide 8 (CYP78A8)
Bra032599	AT1G02470	Polyketide cyclase/dehydrase and lipid transport superfamily protein
Bra036027	AT1G04870	protein arginine methyltransferase 10 (PRMT10)
Bra036028	AT3G49790	Carbohydrate-binding protein
Bra036029	AT2G22050	Galactose oxidase/kelch repeat superfamily protein
Bra036030	AT2G41360	Galactose oxidase/kelch repeat superfamily protein
Bra036031	AT2G22060	BEST Arabidopsis thaliana protein match is: Galactose oxidase/kelch repeat superfamily protein (TAIR:AT2G22030.1)
Bra036032	AT2G41360	Galactose oxidase/kelch repeat superfamily protein
Bra036033	AT2G41360	Galactose oxidase/kelch repeat superfamily protein
Bra036034	AT3G49845	unknown protein
Bra036035	AT3G49850	telomere repeat binding factor 3 (TRB3)
Bra036036	AT3G49880	glycosyl hydrolase family protein 43
Bra036037	AT3G49900	Phototropic-responsive NPH3 family protein
Bra036038	AT3G49910	Translation protein SH3-like family protein
Bra036040	AT3G49940	LOB domain-containing protein 38 (LBD38)
Bra002150	AT5G18280	apyrase 2 (APY2)
Bra002151	AT5G18290	SIP1
Bra002152	AT5G18310	unknown protein
Bra002153	AT5G18370	Disease resistance protein (TIR-NBS-LRR class) family
Bra002154	AT5G18350	Disease resistance protein (TIR-NBS-LRR class) family
Bra002154	AT5G18350	Disease resistance protein (TIR-NBS-LRR class) family
Bra002156	AT5G18400	Cytokine-induced anti-apoptosis inhibitor 1, Fe-S biogenesis
Bra002157	AT5G18420	unknown protein
Bra002158	AT5G18440	CONTAINS InterPro DOMAIN/s: Nuclear fragile X mental retardation-interacting protein 1, conserved region (InterPro:IPR019496)
Bra002159	AT5G18450	Integrase-type DNA-binding superfamily protein
Bra002160	AT5G18460	Protein of Unknown Function (DUF239)
Bra002161	AT1G47920	RNI-like superfamily protein
Bra002162	AT5G18490	Plant protein of unknown function (DUF946)
Bra002163	AT5G18500	Protein kinase superfamily protein
Bra002165	AT5G44630	Terpenoid cyclases/Protein prenyltransferases superfamily protein
Bra008816	AT5G13590	unknown protein
Bra008817	AT5G13580	ABC-2 type transporter family protein
Bra008818	AT5G13570	decapping 2 (DCP2)
Bra008819	AT5G13560	unknown protein
Bra008820	AT5G13550	sulfate transporter 4.1 (SULTR4
Bra008821	AT3G12600	nudix hydrolase homolog 16 (NUDT16)
Bra008822	AT1G68540	NAD(P)-binding Rossmann-fold superfamily protein
Bra008823	AT5G13520	peptidase M1 family protein
Bra008824	AT5G13510	Ribosomal protein L10 family protein
Bra008825	AT5G13500	unknown protein
Bra008826	AT5G13490	ADP/ATP carrier 2 (AAC2)
Bra008827	AT1G50870	F-box and associated interaction domains-containing protein
Bra008828	AT5G13470	unknown protein
Bra008829	AT5G13450	delta subunit of Mt ATP synthase (ATP5)
Bra008830	AT5G13430	Ubiquinol-cytochrome C reductase iron-sulfur subunit
Bra008831	AT5G13420	Aldolase-type TIM barrel family protein
Bra008832	AT5G13390	NO EXINE FORMATION 1 (NEF1)
Bra008833	AT5G13360	Auxin-responsive GH3 family protein
Bra008834	AT5G13340	unknown protein
Bra008835	AT5G13330	related to AP2 6l (Rap2.6L)
Bra008836	AT5G13320	AVRPPHB SUSCEPTIBLE 3 (PBS3)
Bra008837	AT5G13310	unknown protein
Bra008838	AT5G13300	SCARFACE (SFC)
Bra008839	AT5G13290	CORYNE (CRN)
Bra008840	AT5G13280	aspartate kinase 1 (AK-LYS1)
Bra008841	AT5G13270	REQUIRED FOR ACCD RNA EDITING 1 (RARE1)
Bra008842	AT5G13260	unknown protein
Bra008843	AT5G13250	RING finger protein
Bra008913	AT5G12130	PIGMENT DEFECTIVE 149 (PDE149)
Bra008914	AT5G12120	Ubiquitin-associated/translation elongation factor EF1B protein
Bra008915	AT5G12110	Glutathione S-transferase, C-terminal-like
Bra008916	AT5G12100	pentatricopeptide (PPR) repeat-containing protein
Bra008917	AT5G12080	mechanosensitive channel of small conductance-like 10 (MSL10)
Bra008918	AT5G12050	unknown protein
Bra008919	AT5G12040	Nitrilase/cyanide hydratase and apolipoprotein N-acyltransferase family protein
Bra008920	AT5G12020	17.6 kDa class II heat shock protein (HSP17.6II)
Bra008921	AT5G12000	Protein kinase protein with adenine nucleotide alpha hydrolases-like domain
Bra008922	AT5G11970	Protein of unknown function (DUF3511)
Bra008923	AT5G11960	Protein of unknown function (DUF803)
Bra008924	AT5G11950	Putative lysine decarboxylase family protein
Bra008925	AT5G11930	Thioredoxin superfamily protein
Bra008926	AT5G11920	6-&1-fructan exohydrolase (cwINV6)
Bra008927	AT5G11910	alpha/beta-Hydrolases superfamily protein
Bra008928	AT5G11900	Translation initiation factor SUI1 family protein
Bra008929	AT5G11890	FUNCTIONS IN: molecular_function unknown
Bra008930	AT3G11010	receptor like protein 34 (RLP34)
Bra008930	AT3G11010	receptor like protein 34 (RLP34)
Bra008930	AT3G11010	receptor like protein 34 (RLP34)
Bra008930	AT3G11010	receptor like protein 34 (RLP34)
Bra008930	AT3G11010	receptor like protein 34 (RLP34)
Bra008930	AT3G11010	receptor like protein 34 (RLP34)
Bra008930	AT3G11010	receptor like protein 34 (RLP34)
Bra008931	AT5G11880	Pyridoxal-dependent decarboxylase family protein
Bra008932	AT5G11870	Alkaline phytoceramidase (aPHC)
Bra008933	AT5G11860	SCP1-like small phosphatase 5 (SSP5)
Bra008934	AT5G11820	Plant self-incompatibility protein S1 family
Bra008935	AT5G11810	unknown protein
Bra008936	AT5G11800	K+ efflux antiporter 6 (KEA6)
Bra008937	AT5G11780	unknown protein
Bra008938	AT5G11770	NADH-ubiquinone oxidoreductase 20 kDa subunit, mitochondrial
Bra008939	AT4G11630	Ribosomal protein L19 family protein
Bra008940	AT5G11740	arabinogalactan protein 15 (AGP15)
Bra008941	AT5G11730	Core-2/I-branching beta-1,6-N-acetylglucosaminyltransferase family protein
Bra008942	AT5G11710	ENTH/VHS family protein
Bra008942	AT5G11710	ENTH/VHS family protein
Bra008942	AT5G11710	ENTH/VHS family protein
Bra008943	AT5G11700	LOCATED IN: vacuole
Bra008944	AT5G11660	Protein of Unknown Function (DUF239)
Bra008946	AT5G14470	GHMP kinase family protein
Bra008947	AT5G11650	alpha/beta-Hydrolases superfamily protein
Bra028278	AT5G51820	phosphoglucomutase (PGM)
Bra028279	AT5G51830	pfkB-like carbohydrate kinase family protein
Bra028280	AT5G51840	unknown protein
Bra028281	AT5G51850	unknown protein
Bra028282	AT5G51860	K-box region and MADS-box transcription factor family protein
Bra028283	AT5G51870	AGAMOUS-like 71 (AGL71)
Bra028284	AT5G51880	2-oxoglutarate (2OG) and Fe(II)-dependent oxygenase superfamily protein
Bra028285	AT5G51890	Peroxidase superfamily protein
Bra028286	AT5G51950	Glucose-methanol-choline (GMC) oxidoreductase family protein
Bra028287	AT5G51960	CONTAINS InterPro DOMAIN/s: Complex 1 LYR protein (InterPro:IPR008011)
Bra028288	AT5G51970	GroES-like zinc-binding alcohol dehydrogenase family protein
Bra028289	AT5G51980	Transducin/WD40 repeat-like superfamily protein
Bra001508		unknown protein
Bra001511		unknown protein
Bra001621		unknown protein
Bra001651		unknown protein
Bra001685		unknown protein
Bra001743		unknown protein
Bra001750		unknown protein
Bra001758		unknown protein
Bra002155		unknown protein
Bra002164		unknown protein
Bra003696		unknown protein
Bra004608		unknown protein
Bra004610		unknown protein
Bra004616		unknown protein
Bra008945		unknown protein
Bra009718		unknown protein
Bra009725		unknown protein
Bra009727		unknown protein
Bra013039		unknown protein
Bra013044		unknown protein
Bra013099		unknown protein
Bra013106		unknown protein
Bra013116		unknown protein
Bra013251		unknown protein
Bra014260		unknown protein
Bra014261		unknown protein
Bra014723		unknown protein
Bra014724		unknown protein
Bra014726		unknown protein
Bra014728		unknown protein
Bra014729		unknown protein
Bra015205		unknown protein
Bra015206		unknown protein
Bra015207		unknown protein
Bra017721		unknown protein
Bra017748		unknown protein
Bra017777		unknown protein
Bra019580		unknown protein
Bra019581		unknown protein
Bra019585		unknown protein
Bra019586		unknown protein
Bra019590		unknown protein
Bra020824		unknown protein
Bra021959		unknown protein
Bra021960		unknown protein
Bra021966		unknown protein
Bra022018		unknown protein
Bra022020		unknown protein
Bra022021		unknown protein
Bra022028		unknown protein
Bra022031		unknown protein
Bra022220		unknown protein
Bra023139		unknown protein
Bra023142		unknown protein
Bra023801		unknown protein
Bra023808		unknown protein
Bra023948		unknown protein
Bra023949		unknown protein
Bra023951		unknown protein
Bra024468		unknown protein
Bra024473		unknown protein
Bra025082		unknown protein
Bra025094		unknown protein
Bra025700		unknown protein
Bra025841		unknown protein
Bra026370		unknown protein
Bra027100		unknown protein
Bra029940		unknown protein
Bra029942		unknown protein
Bra029948		unknown protein
Bra030085		unknown protein
Bra030086		unknown protein
Bra030090		unknown protein
Bra030091		unknown protein
Bra030093		unknown protein
Bra032353		unknown protein
Bra032569		unknown protein
Bra032597		unknown protein
Bra032598		unknown protein
Bra032673		unknown protein
Bra032676		unknown protein
Bra032994		unknown protein
Bra033000		unknown protein
Bra033001		unknown protein
Bra033020		unknown protein
Bra033044		unknown protein
Bra033048		unknown protein
Bra033069		unknown protein
Bra033617		unknown protein
Bra033618		unknown protein
Bra033619		unknown protein
Bra033674		unknown protein
Bra033677		unknown protein
Bra033723		unknown protein
Bra033727		unknown protein
Bra033811		unknown protein
Bra033815		unknown protein
Bra033816		unknown protein
Bra033817		unknown protein
Bra033821		unknown protein
Bra034410		unknown protein
Bra034411		unknown protein
Bra034412		unknown protein
Bra035765		unknown protein
Bra036039		unknown protein
Bra036340		unknown protein
Bra036341		unknown protein
Bra036364		unknown protein
Bra036366		unknown protein
Bra036367		unknown protein
Bra036368		unknown protein
Bra036369		unknown protein
Bra036370		unknown protein
Bra036371		unknown protein
Bra036372		unknown protein
Bra036373		unknown protein
Bra036374		unknown protein
Bra036375		unknown protein
Bra036376		unknown protein
Bra036880		unknown protein
Bra036888		unknown protein
Bra036889		unknown protein
Bra036890		unknown protein
Bra036893		unknown protein
Bra037038		unknown protein
Bra037046		unknown protein
Bra037047		unknown protein
Bra037048		unknown protein
Bra037608		unknown protein
Bra037612		unknown protein
Bra037615		unknown protein
Bra037616		unknown protein
Bra037617		unknown protein
Bra037619		unknown protein
Bra037621		unknown protein
Bra038071		unknown protein
Bra038074		unknown protein
Bra038087		unknown protein
Bra038090		unknown protein
