# Supplementary material for: Whole-genome resequencing reveals Brassica napus origin and genetic loci involved in its improvement
Source: Nat Commun. 2019 Mar 11;10:1154. doi: 10.1038/s41467-019-09134-9 (PMC6411957; doi:10.1038/s41467-019-09134-9)
Supplement: Supplementary file 20 — Supplementary Data 16 [file 41467_2019_9134_MOESM20_ESM.xlsx]

## Sheet: Supplementary Data 16
Supplementary Data 16 Candidate genes in the high ROD (CL/CA) and FST (CL/CA) overlapped outlier regions
Gene ID	Ortholog in Arabidopsis	Function description
Bol013531	AT4G32900	Peptidyl-tRNA hydrolase II (PTH2) family protein
Bol013532	AT4G32910	CONTAINS InterPro DOMAIN/s: Nuclear pore complex protein, Nucleoporin Nup85-like (InterPro:IPR011502)
Bol013533	AT4G32920	glycine-rich protein
Bol013534	AT4G32930	unknown protein
Bol013535	AT4G32940	gamma vacuolar processing enzyme (GAMMA-VPE)
Bol013536	AT4G32980	homeobox gene 1 (ATH1)
Bol013537	AT4G32980	homeobox gene 1 (ATH1)
Bol013539	AT4G33000	calcineurin B-like protein 10 (CBL10)
Bol013540	AT4G33010	glycine decarboxylase P-protein 1 (GLDP1)
Bol013541	AT4G33020	ZIP9
Bol013542	AT4G33030	sulfoquinovosyldiacylglycerol 1 (SQD1)
Bol013543	AT4G33040	Thioredoxin superfamily protein
Bol013544	AT4G33050	embryo sac development arrest 39 (EDA39)
Bol013545	AT4G33060	Cyclophilin-like peptidyl-prolyl cis-trans isomerase family protein
Bol039419	AT1G73590	PIN-FORMED 1 (PIN1)
Bol039420	AT1G73580	Calcium-dependent lipid-binding (CaLB domain) family protein
Bol039421	AT1G18260	HCP-like superfamily protein
Bol039422	AT1G73550	Bifunctional inhibitor/lipid-transfer protein/seed storage 2S albumin superfamily protein
Bol039423	AT1G73540	nudix hydrolase homolog 21 (NUDT21)
Bol039424	AT1G73530	RNA-binding (RRM/RBD/RNP motifs) family protein
Bol039425	AT1G73500	MAP kinase kinase 9 (MKK9)
Bol039426	AT1G73470	unknown protein
Bol039427	AT1G73450	Protein kinase superfamily protein
Bol039428	AT1G73460	Protein kinase superfamily protein
Bol039429	AT1G73460	Protein kinase superfamily protein
Bol039430	AT1G73430	sec34-like family protein
Bol039431	AT1G73410	myb domain protein 54 (MYB54)
Bol039432	AT1G73380	unknown protein
Bol039433	AT1G73380	unknown protein
Bol010800	AT4G01450	nodulin MtN21 /EamA-like transporter family protein
Bol010802	AT4G01450	nodulin MtN21 /EamA-like transporter family protein
Bol015900	AT5G64770	root meristem growth factor 9 (RGF9)
Bol015901	AT5G64780	Uncharacterised conserved protein UCP009193
Bol015902	AT5G64810	WRKY DNA-binding protein 51 (WRKY51)
Bol015903	AT5G64813	Light Insensitive Period1 (LIP1)
Bol015904	AT5G64816	unknown protein
Bol015905	AT5G64820	unknown protein
Bol015906	AT5G64830	programmed cell death 2 C-terminal domain-containing protein
Bol015907	AT5G64850	FUNCTIONS IN: molecular_function unknown
Bol015908	AT5G64870	SPFH/Band 7/PHB domain-containing membrane-associated protein family
Bol015910	AT5G64930	CONSTITUTIVE EXPRESSION OF PR GENES 5 (CPR5)
Bol015912	AT5G64940	ABC2 homolog 13 (ATH13)
Bol015913	AT1G69770	chromomethylase 3 (CMT3)
Bol015925	AT5G64980	unknown protein
Bol015926	AT5G65090	BRISTLED 1 (BST1)
Bol015927	AT5G65100	Ethylene insensitive 3 family protein
Bol015928	AT5G65110	acyl-CoA oxidase 2 (ACX2)
Bol015929	AT5G65120	unknown protein
Bol015930	AT5G65130	Integrase-type DNA-binding superfamily protein
Bol015931	AT5G65130	Integrase-type DNA-binding superfamily protein
Bol015932	AT5G65140	Haloacid dehalogenase-like hydrolase (HAD) superfamily protein
Bol015933	AT5G65160	tetratricopeptide repeat (TPR)-containing protein
Bol024885	AT5G40570	Surfeit locus protein 2 (SURF2)
Bol024886	AT3G47500	cycling DOF factor 3 (CDF3)
Bol024886	AT3G47500	cycling DOF factor 3 (CDF3)
Bol024888	AT3G47520	malate dehydrogenase (MDH)
Bol024889	AT3G47550	RING/FYVE/PHD zinc finger superfamily protein
Bol024891	AT1G16260	Wall-associated kinase family protein
Bol024892	AT1G16260	Wall-associated kinase family protein
Bol024893	AT1G29840	alpha/beta-Hydrolases superfamily protein
Bol024894	AT3G47590	alpha/beta-Hydrolases superfamily protein
Bol024895	AT3G47090	Leucine-rich repeat protein kinase family protein
Bol024895	AT3G47090	Leucine-rich repeat protein kinase family protein
Bol024895	AT3G47090	Leucine-rich repeat protein kinase family protein
Bol024895	AT3G47090	Leucine-rich repeat protein kinase family protein
Bol024896	AT3G47610	transcription regulators
Bol025820	AT5G22160	unknown protein
Bol025821	AT5G22150	unknown protein
Bol025822	AT3G02040	senescence-related gene 3 (SRG3)
Bol025823	AT5G22220	E2F transcription factor 1 (E2F1)
Bol025824	AT5G22250	Polynucleotidyl transferase, ribonuclease H-like superfamily protein
Bol025825	AT3G44280	unknown protein
Bol025826	AT5G22290	NAC domain containing protein 89 (NAC089)
Bol025827	AT5G22310	unknown protein
Bol025828	AT5G22330	RESISTANCE TO PSEUDOMONAS SYRINGAE PV MACULICOLA INTERACTOR 1 (RIN1)
Bol025829	AT5G22340	unknown protein
Bol025830	AT5G22360	vesicle-associated membrane protein 714 (VAMP714)
Bol025831	AT5G22380	NAC domain containing protein 90 (NAC090)
Bol025833	AT3G44540	fatty acid reductase 4 (FAR4)
Bol025834	AT5G22440	Ribosomal protein L1p/L10e family
Bol025835	AT5G22450	unknown protein
Bol025836	AT2G24010	serine carboxypeptidase-like 23 (scpl23)
Bol025838	AT5G22460	alpha/beta-Hydrolases superfamily protein
Bol025839	AT5G22480	ZPR1 zinc-finger domain protein
Bol025840	AT5G22550	Plant protein of unknown function (DUF247)
Bol025841	AT5G22650	histone deacetylase 2B (HD2B)
Bol025842	AT5G22670	F-box/RNI-like/FBD-like domains-containing protein
Bol025843	AT5G22670	F-box/RNI-like/FBD-like domains-containing protein
Bol030704	AT4G01890	Pectin lyase-like superfamily protein
Bol030705	AT4G01880	methyltransferases
Bol030706	AT4G01870	tolB protein-related
Bol030707	AT4G01850	S-adenosylmethionine synthetase 2 (SAM-2)
Bol030708	AT4G01800	Albino or Glassy Yellow 1 (AGY1)
Bol030709	AT4G01790	Ribosomal protein L7Ae/L30e/S12e/Gadd45 family protein
Bol030710	AT4G01735	unknown protein
Bol030711	AT4G01670	unknown protein
Bol030712	AT4G01650	Polyketide cyclase / dehydrase and lipid transport protein
Bol030713	AT4G01630	expansin A17 (EXPA17)
Bol030714	AT4G01575	serine protease inhibitor, Kazal-type family protein
Bol030717	AT4G01450	nodulin MtN21 /EamA-like transporter family protein
Bol035169	AT1G48720	unknown protein
Bol035170	AT5G02400	pol-like 2 (PLL2)
Bol035171	AT1G54280	ATPase E1-E2 type family protein / haloacid dehalogenase-like hydrolase family protein
Bol035172	AT1G54290	Translation initiation factor SUI1 family protein
Bol035173	AT1G55080	MED9
Bol035174	AT1G55090	carbon-nitrogen hydrolase family protein
Bol035175	AT1G55110	indeterminate(ID)-domain 7 (IDD7)
Bol035176	AT1G35435	Putative membrane lipoprotein
Bol035177	AT1G55110	indeterminate(ID)-domain 7 (IDD7)
Bol035178	AT1G55140	Ribonuclease III family protein
Bol035179	AT1G55150	DEA(D/H)-box RNA helicase family protein
Bol035180	AT1G55160	unknown protein
Bol035182	AT1G55190	PRA7
Bol035183	AT5G56790	Protein kinase superfamily protein
Bol035185	AT1G55210	Disease resistance-responsive (dirigent-like protein) family protein
Bol035186	AT1G65710	unknown protein
Bol035187	AT1G55210	Disease resistance-responsive (dirigent-like protein) family protein
Bol035188	AT1G50010	tubulin alpha-2 chain (TUA2)
Bol035189	AT1G55240	Family of unknown function (DUF716)
Bol041340	AT3G45430	Concanavalin A-like lectin protein kinase family protein
Bol041341	AT5G13780	Acyl-CoA N-acyltransferases (NAT) superfamily protein
Bol041342	AT3G45440	Concanavalin A-like lectin protein kinase family protein
Bol041343	AT5G60250	zinc finger (C3HC4-type RING finger) family protein
Bol041344	AT2G35260	unknown protein
Bol041345	AT1G65660	SWELLMAP 1 (SMP1)
Bol041346	AT2G25370	RING/U-box superfamily protein
Bol041348	AT3G45620	Transducin/WD40 repeat-like superfamily protein
Bol041349	AT3G45630	RNA binding (RRM/RBD/RNP motifs) family protein
Bol041350	AT3G45640	mitogen-activated protein kinase 3 (MPK3)
Bol041351	AT3G45650	nitrate excretion transporter1 (NAXT1)
Bol041352	AT3G45650	nitrate excretion transporter1 (NAXT1)
Bol041353	AT3G45700	Major facilitator superfamily protein
Bol041355	AT3G45740	hydrolase family protein / HAD-superfamily protein
Bol041356	AT3G45750	Nucleotidyltransferase family protein
Bol041357	AT3G45810	ferric reductase-like transmembrane component family protein
Bol041359	AT3G45830	unknown protein
Bol041359	AT3G45830	unknown protein
Bol041360	AT3G45870	nodulin MtN21 /EamA-like transporter family protein
Bol041361	AT3G45880	2-oxoglutarate (2OG) and Fe(II)-dependent oxygenase superfamily protein
Bol041362	AT3G45890	ROOT UVB SENSITIVE 1 (RUS1)
Bol041363	AT3G45900	Ribonuclease P protein subunit P38-related
Bol041364	AT5G59970	Histone superfamily protein
Bol041365	AT5G59910	HTB4
Bol041366	AT3G46000	actin depolymerizing factor 2 (ADF2)
Bol041367	AT5G59850	Ribosomal protein S8 family protein
Bol041368	AT3G52890	KCBP-interacting protein kinase (KIPK)
Bol041369	AT3G46060	RAB GTPase homolog 8A (RAB8A)
Bol005161	AT5G05020	Pollen Ole e 1 allergen and extensin family protein
Bol005162	AT2G41380	S-adenosyl-L-methionine-dependent methyltransferases superfamily protein
Bol005163	AT2G41410	Calcium-binding EF-hand family protein
Bol005166	AT2G41430	EARLY RESPONSIVE TO DEHYDRATION 15 (ERD15)
Bol005167	AT2G41451	unknown protein
Bol005168	AT2G41460	apurinic endonuclease-redox protein (ARP)
Bol005169	AT2G41475	Embryo-specific protein 3, (ATS3)
Bol005170	AT2G41480	Peroxidase superfamily protein
Bol005171	AT2G41500	LACHESIS (LIS)
Bol005172	AT2G41510	cytokinin oxidase/dehydrogenase 1 (CKX1)
Bol005173	AT2G41550	Rho termination factor
Bol005174	AT2G41560	autoinhibited Ca(2+)-ATPase, isoform 4 (ACA4)
Bol005175	AT2G41600	Mitochondrial glycoprotein family protein
Bol005176	AT2G41620	Nucleoporin interacting component (Nup93/Nic96-like) family protein
Bol005177	AT2G41660	mizu-kussei 1 (MIZ1)
Bol005179	AT2G41705	camphor resistance CrcB family protein
Bol005180	AT2G41800	FUNCTIONS IN: molecular_function unknown
Bol008355	AT2G28790	Pathogenesis-related thaumatin superfamily protein
Bol008356	AT2G28780	unknown protein
Bol008357	AT3G46440	UDP-XYL synthase 5 (UXS5)
Bol008359	AT2G28760	UDP-XYL synthase 6 (UXS6)
Bol008360	AT2G28720	Histone superfamily protein
Bol008361	AT1G33980	UPF3
Bol008363	AT3G56520	NAC (No Apical Meristem) domain transcriptional regulator superfamily protein
Bol008364	AT2G28690	Protein of unknown function (DUF1635)
Bol008365	AT2G28680	RmlC-like cupins superfamily protein
Bol008366	AT1G07730	Disease resistance-responsive (dirigent-like protein) family protein
Bol008367	AT2G40230	HXXXD-type acyl-transferase family protein
Bol008368	AT2G28630	3-ketoacyl-CoA synthase 12 (KCS12)
Bol008369	AT3G25280	Major facilitator superfamily protein
Bol008371	AT2G28550	related to AP2.7 (RAP2.7)
Bol008373	AT2G28540	RNA binding (RRM/RBD/RNP motifs) family protein
Bol008374	AT2G28520	vacuolar proton ATPase A1 (VHA-A1)
Bol008376	AT2G28500	LOB domain-containing protein 11 (LBD11)
Bol008377	AT2G28490	RmlC-like cupins superfamily protein
Bol008379	AT2G28470	beta-galactosidase 8 (BGAL8)
Bol008380	AT2G28450	zinc finger (CCCH-type) family protein
Bol008382	AT2G28430	unknown protein
Bol008383	AT2G28420	Lactoylglutathione lyase / glyoxalase I family protein
Bol008384	AT2G28410	unknown protein
Bol014125	AT2G31810	ACT domain-containing small subunit of acetolactate synthase protein
Bol014127	AT2G31790	UDP-Glycosyltransferase superfamily protein
Bol014128	AT2G31760	ARIADNE 10 (ARI10)
Bol014129	AT2G31740	S-adenosyl-L-methionine-dependent methyltransferases superfamily protein
Bol014130	AT2G31730	basic helix-loop-helix (bHLH) DNA-binding superfamily protein
Bol014131	AT2G31725	Eukaryotic protein of unknown function (DUF842)
Bol014134	AT1G10747	Maternally expressed gene (MEG) family protein
Bol014136	AT2G31680	RAB GTPase homolog A5D (RABA5d)
Bol014138	AT4G24470	TIFY1
Bol014139	AT3G29400	exocyst subunit exo70 family protein E1 (EXO70E1)
Bol014141	AT2G31720	FUNCTIONS IN: DNA binding
Bol014142	AT2G31710	Vacuolar ATPase assembly integral membrane protein VMA21-like domain
Bol014455	AT3G63170	Chalcone-flavanone isomerase family protein
Bol014456	AT3G63180	TIC-like (TKL)
Bol014457	AT3G63190	ribosome recycling factor, chloroplast precursor (RRF)
Bol014458	AT5G51600	PLEIADE (PLE)
Bol014459	AT3G63200	PATATIN-like protein 9 (PLP9)
Bol014460	AT1G14800	Nucleic acid-binding, OB-fold-like protein
Bol014461	AT3G63210	Protein of unknown function (DUF581)
Bol014462	AT3G63230	Protein of unknown function (DUF581)
Bol014463	AT3G63250	homocysteine methyltransferase 2 (HMT2)
Bol014464	AT3G63260	ATMRK1
Bol014465	AT3G63270	CONTAINS InterPro DOMAIN/s: Putative harbinger transposase-derived nuclease (InterPro:IPR006912)
Bol014466	AT3G63280	NIMA-related kinase 4 (NEK4)
Bol014467	AT3G63290	2-oxoglutarate (2OG) and Fe(II)-dependent oxygenase superfamily protein
Bol014468	AT3G63300	FORKED 1 (FKD1)
Bol014469	AT3G63310	BRZ-INSENSITIVE-LONG HYPOCOTYLS 4 (BIL4)
Bol014470	AT3G63340	Protein phosphatase 2C family protein
Bol025243	AT3G53740	Ribosomal protein L36e family protein
Bol025244	AT2G37610	unknown protein
Bol025245	AT3G53750	actin 3 (ACT3)
Bol025246	AT2G37660	NAD(P)-binding Rossmann-fold superfamily protein
Bol025247	AT2G37670	Transducin/WD40 repeat-like superfamily protein
Bol025248	AT2G37678	far-red elongated hypocotyl 1 (FHY1)
Bol025249	AT2G37680	CONTAINS InterPro DOMAIN/s: Vacuolar import/degradation protein Vid24 (InterPro:IPR018618)
Bol025250	AT2G37690	phosphoribosylaminoimidazole carboxylase, putative / AIR carboxylase, putative
Bol025251	AT2G37700	Fatty acid hydroxylase superfamily
Bol025252	AT2G37700	Fatty acid hydroxylase superfamily
Bol025253	AT2G37740	zinc-finger protein 10 (ZFP10)
Bol025254	AT2G37750	unknown protein
Bol025256	AT2G37800	Cysteine/Histidine-rich C1 domain family protein
Bol025256	AT2G37800	Cysteine/Histidine-rich C1 domain family protein
Bol025257	AT2G37870	Bifunctional inhibitor/lipid-transfer protein/seed storage 2S albumin superfamily protein
Bol025258	AT2G37880	Protein of unknown function, DUF617
Bol025259	AT2G37890	Mitochondrial substrate carrier family protein
Bol025261	AT2G37930	Protein of unknown function (DUF3527)
Bol025262	AT2G37940	Arabidopsis Inositol phosphorylceramide synthase 2 (AtIPCS2)
Bol025264	AT2G20620	Protein of unknown function (DUF626)
Bol027267	AT2G33390	unknown protein
Bol027268	AT2G33400	unknown protein
Bol027269	AT2G33410	RNA-binding (RRM/RBD/RNP motifs) family protein
Bol027270	AT2G33430	differentiation and greening-like 1 (DAL1)
Bol027271	AT2G33450	Ribosomal L28 family
Bol027272	AT2G33470	glycolipid transfer protein 1 (GLTP1)
Bol027273	AT2G33480	NAC domain containing protein 41 (NAC041)
Bol027274	AT2G33490	hydroxyproline-rich glycoprotein family protein
Bol027275	AT2G33510	CONTAINS InterPro DOMAIN/s: WW/Rsp5/WWP (InterPro:IPR001202)
Bol027277	AT2G33530	serine carboxypeptidase-like 46 (scpl46)
Bol027279	AT2G33540	C-terminal domain phosphatase-like 3 (CPL3)
Bol027281	AT2G33550	Homeodomain-like superfamily protein
Bol027282	AT2G33560	BUB1-related (BUB1: budding uninhibited by benzymidazol 1) (BUBR1)
Bol027283	AT2G33570	Domain of unknown function (DUF23)
Bol027284	AT5G35080	INVOLVED IN: biological_process unknown
Bol027427	AT2G35215	unknown protein
Bol027428	AT2G35230	IKU1
Bol027429	AT2G35240	plastid developmental protein DAG, putative
Bol027430	AT2G35260	unknown protein
Bol027431	AT2G35270	GIANT KILLER (GIK)
Bol027432	AT2G35290	unknown protein
Bol027433	AT2G35300	Late embryogenesis abundant protein, group 1 protein
Bol027434	AT2G35330	RING/U-box superfamily protein
Bol027435	AT3G63060	EID1-like 3 (EDL3)
Bol027436	AT2G35350	poltergeist like 1 (PLL1)
Bol027437	AT4G23160	cysteine-rich RLK (RECEPTOR-like protein kinase) 8 (CRK8)
Bol027438	AT2G35360	ubiquitin family protein
Bol027439	AT1G32470	Single hybrid motif superfamily protein
Bol027440	AT2G35380	Peroxidase superfamily protein
Bol027441	AT5G48620	Disease resistance protein (CC-NBS-LRR class) family
Bol027442	AT2G35390	Phosphoribosyltransferase family protein
Bol027443	AT2G35420	RING/U-box superfamily protein
Bol027444	AT2G35430	Zinc finger C-x8-C-x5-C-x3-H type family protein
Bol027445	AT2G35450	catalytics
Bol027446	AT2G35460	Late embryogenesis abundant (LEA) hydroxyproline-rich glycoprotein family
Bol027447	AT2G35470	unknown protein
Bol027448	AT2G35480	unknown protein
Bol027449	AT2G35490	Plastid-lipid associated protein PAP / fibrillin family protein
Bol027450	AT2G35510	similar to RCD one 1 (SRO1)
Bol044167	AT3G54710	homolog of yeast CDT1 B homolog of yeast CDT1 B (CDT1B)
Bol044168	AT3G54710	homolog of yeast CDT1 B homolog of yeast CDT1 B (CDT1B)
Bol044169	AT3G54720	ALTERED MERISTEM PROGRAM 1 (AMP1)
Bol044170	AT3G54740	Protein of unknown function, DUF593
Bol044171	AT3G54750	unknown protein
Bol044172	AT3G54760	dentin sialophosphoprotein-related
Bol044173	AT1G40087	Plant transposase (Ptta/En/Spm family)
Bol044174	AT3G54770	RNA-binding (RRM/RBD/RNP motifs) family protein
Bol044175	AT3G54760	dentin sialophosphoprotein-related
Bol044176	AT3G54790	ARM repeat superfamily protein
Bol044177	AT3G54800	Pleckstrin homology (PH) and lipid-binding START domains-containing protein
Bol044179	AT3G54810	BLUE MICROPYLAR END 3 (BME3)
Bol044180	AT3G54840	ARA6
Bol044183	AT3G55030	phosphatidylglycerolphosphate synthase 2 (PGPS2)
Bol044184	AT3G55050	Protein phosphatase 2C family protein
Bol044185	AT3G55070	LisH/CRA/RING-U-box domains-containing protein
Bol044186	AT3G55090	ABC-2 type transporter family protein
Bol044187	AT3G55100	ABC-2 type transporter family protein
Bol044188	AT3G55110	ABC-2 type transporter family protein
Bol044189	AT3G55130	white-brown complex homolog 19 (WBC19)
Bol044190	AT3G58510	DEA(D/H)-box RNA helicase family protein
Bol044192	AT4G02400	U3 ribonucleoprotein (Utp) family protein
Bol044194	AT3G55130	white-brown complex homolog 19 (WBC19)
Bol044195	AT3G55140	Pectin lyase-like superfamily protein
Bol044196	AT3G55150	exocyst subunit exo70 family protein H1 (EXO70H1)
Bol044197	AT3G55190	alpha/beta-Hydrolases superfamily protein
Bol044198	AT3G55230	Disease resistance-responsive (dirigent-like protein) family protein
Bol044200	AT3G55240	FUNCTIONS IN: molecular_function unknown
Bol044201	AT3G55250	unknown protein
Bol044202	AT3G55260	beta-hexosaminidase 1 (HEXO1)
Bol044203	AT3G55270	mitogen-activated protein kinase phosphatase 1 (MKP1)
Bol044204	AT3G55290	NAD(P)-binding Rossmann-fold superfamily protein
Bol044205	AT3G55290	NAD(P)-binding Rossmann-fold superfamily protein
Bol044206	AT3G55320	P-glycoprotein 20 (PGP20)
Bol044207	AT3G55330	PsbP-like protein 1 (PPL1)
Bol044208	AT3G55340	phragmoplastin interacting protein 1 (PHIP1)
Bol044208	AT3G55340	phragmoplastin interacting protein 1 (PHIP1)
Bol044208	AT3G55340	phragmoplastin interacting protein 1 (PHIP1)
Bol044211	AT3G55370	OBF-binding protein 3 (OBP3)
Bol044212	AT3G55380	ubiquitin-conjugating enzyme 14 (UBC14)
Bol044214	AT3G55400	OVULE ABORTION 1 (OVA1)
Bol044215	AT3G55420	unknown protein
Bol044216	AT3G55430	O-Glycosyl hydrolases family 17 protein
Bol044217	AT3G55440	triosephosphate isomerase (TPI)
Bol044218	AT3G55440	triosephosphate isomerase (TPI)
Bol044219	AT3G55450	PBS1-like 1 (PBL1)
Bol044220	AT3G55460	SC35-like splicing factor 30 (SCL30)
Bol044221	AT3G55470	Calcium-dependent lipid-binding (CaLB domain) family protein
Bol044222	AT3G55500	expansin A16 (EXPA16)
Bol044223	AT3G55510	REBELOTE (RBL)
Bol044223	AT3G55510	REBELOTE (RBL)
Bol044224	AT3G55515	ROTUNDIFOLIA like 7 (RTFL7)
Bol044225	AT3G55550	Concanavalin A-like lectin protein kinase family protein
Bol044226	AT3G55560	AT-hook protein of GA feedback 2 (AGF2)
Bol044227	AT3G55570	unknown protein
Bol011105	AT3G14940	phosphoenolpyruvate carboxylase 3 (PPC3)
Bol011105	AT3G14940	phosphoenolpyruvate carboxylase 3 (PPC3)
Bol011106	AT3G14950	tetratricopetide-repeat thioredoxin-like 2 (TTL2)
Bol011107	AT3G14960	Galactosyltransferase family protein
Bol011108	AT1G53290	Galactosyltransferase family protein
Bol011109	AT3G14980	Acyl-CoA N-acyltransferase with RING/FYVE/PHD-type zinc finger protein
Bol011111	AT3G14990	Class I glutamine amidotransferase-like superfamily protein
Bol011113	AT3G15000	cobalt ion binding
Bol011114	AT3G15030	TCP family transcription factor 4 (TCP4)
Bol011115	AT3G15030	TCP family transcription factor 4 (TCP4)
Bol011116	AT3G15040	Protein of unknown function, DUF584
Bol011117	AT3G15070	RING/U-box superfamily protein
Bol011118	AT3G15080	Polynucleotidyl transferase, ribonuclease H-like superfamily protein
Bol011119	AT3G15090	GroES-like zinc-binding alcohol dehydrogenase family protein
Bol011120	AT3G15095	unknown protein
Bol011121	AT3G15110	unknown protein
Bol011122	AT3G15115	unknown protein
Bol011123	AT3G15140	Polynucleotidyl transferase, ribonuclease H-like superfamily protein
Bol013830	AT3G17880	tetraticopeptide domain-containing thioredoxin (TDX)
Bol013831	AT3G17890	unknown protein
Bol013832	AT3G17910	SURFEIT 1 (SURF1)
Bol013835	AT3G17920	Outer arm dynein light chain 1 protein
Bol013836	AT3G17930	unknown protein
Bol013837	AT5G25470	AP2/B3-like transcriptional factor family protein
Bol013837	AT5G25470	AP2/B3-like transcriptional factor family protein
Bol013838	AT3G17940	Galactose mutarotase-like superfamily protein
Bol013839	AT3G17970	translocon at the outer membrane of chloroplasts 64-III (TOC64-III)
Bol013840	AT3G18000	XIPOTL 1 (XPL1)
Bol013842	AT3G18010	WUSCHEL related homeobox 1 (WOX1)
Bol013843	AT3G18020	Pentatricopeptide repeat (PPR) superfamily protein
Bol013844	AT3G18030	HAL3-like protein A (HAL3A)
Bol013845	AT3G18035	HON4
Bol013846	AT1G14830	DYNAMIN-like 1C (DL1C)
Bol013847	AT3G18035	HON4
Bol013848	AT3G18035	HON4
Bol013849	AT3G18040	MAP kinase 9 (MPK9)
Bol013849	AT3G18040	MAP kinase 9 (MPK9)
Bol013850	AT3G18050	unknown protein
Bol013851	AT3G18060	transducin family protein / WD-40 repeat family protein
Bol013852	AT3G23780	nuclear RNA polymerase D2A (NRPD2A)
Bol013853	AT3G18090	nuclear RNA polymerase D2B (NRPD2B)
Bol013855	AT3G18100	myb domain protein 4r1 (MYB4R1)
Bol013856	AT3G18110	embryo defective 1270 (EMB1270)
Bol013857	AT3G18110	embryo defective 1270 (EMB1270)
Bol013857	AT3G18110	embryo defective 1270 (EMB1270)
Bol013857	AT3G18110	embryo defective 1270 (EMB1270)
Bol013857	AT3G18110	embryo defective 1270 (EMB1270)
Bol013857	AT3G18110	embryo defective 1270 (EMB1270)
Bol013857	AT3G18110	embryo defective 1270 (EMB1270)
Bol026845	AT1G19330	unknown protein
Bol026846	AT1G19320	Pathogenesis-related thaumatin superfamily protein
Bol026847	AT1G19330	unknown protein
Bol026848	AT1G19340	Methyltransferase MT-A70 family protein
Bol026849	AT1G19350	BRI1-EMS-SUPPRESSOR 1 (BES1)
Bol026850	AT1G19360	Nucleotide-diphospho-sugar transferase family protein
Bol026851	AT1G19370	unknown protein
Bol026853	AT1G19390	Wall-associated kinase family protein
Bol026854	AT1G19390	Wall-associated kinase family protein
Bol026855	AT1G19390	Wall-associated kinase family protein
Bol026855	AT1G19390	Wall-associated kinase family protein
Bol026856	AT1G19400	Erythronate-4-phosphate dehydrogenase family protein
Bol026857	AT1G19430	S-adenosyl-L-methionine-dependent methyltransferases superfamily protein
Bol026858	AT1G19440	3-ketoacyl-CoA synthase 4 (KCS4)
Bol026859	AT1G19450	Major facilitator superfamily protein
Bol026862	AT1G19480	DNA glycosylase superfamily protein
Bol026863	AT1G19485	Transducin/WD40 repeat-like superfamily protein
Bol026864	AT1G19490	Basic-leucine zipper (bZIP) transcription factor family protein
Bol026865	AT1G19500	unknown protein
Bol026869	AT1G14800	Nucleic acid-binding, OB-fold-like protein
Bol026870	AT1G19520	NUCLEAR FUSION DEFECTIVE 5 (NFD5)
Bol026871	AT1G19530	unknown protein
Bol026876	AT1G19620	unknown protein
Bol026877	AT1G19640	jasmonic acid carboxyl methyltransferase (JMT)
Bol026878	AT1G19650	Sec14p-like phosphatidylinositol transfer family protein
Bol026879	AT1G19660	Wound-responsive family protein
Bol026880	AT1G19670	chlorophyllase 1 (CLH1)
Bol026881	AT1G19690	NAD(P)-binding Rossmann-fold superfamily protein
Bol026882	AT1G19700	BEL1-like homeodomain 10 (BEL10)
Bol026883	AT1G19710	UDP-Glycosyltransferase superfamily protein
Bol026884	AT1G19715	Mannose-binding lectin superfamily protein
Bol026884	AT1G19715	Mannose-binding lectin superfamily protein
Bol026884	AT1G19715	Mannose-binding lectin superfamily protein
Bol026885	AT1G19730	ATTRX4
Bol026886	AT1G19740	ATP-dependent protease La (LON) domain protein
Bol026887	AT1G19770	purine permease 14 (PUP14)
Bol026888	AT1G19770	purine permease 14 (PUP14)
Bol026889	AT1G19770	purine permease 14 (PUP14)
Bol026890	AT1G75510	Transcription initiation factor IIF, beta subunit
Bol026891	AT1G19800	trigalactosyldiacylglycerol 1 (TGD1)
Bol026892	AT3G14830	unknown protein
Bol026893	AT1G19830	SAUR-like auxin-responsive protein family
Bol026894	AT1G19835	Plant protein of unknown function (DUF869)
Bol026895	AT4G29090	Ribonuclease H-like superfamily protein
Bol026896	AT5G20490	XIK
Bol026897	AT1G19840	SAUR-like auxin-responsive protein family
Bol036914	AT3G16640	translationally controlled tumor protein (TCTP)
Bol036915	AT3G16630	KINESIN-13A
Bol036915	AT3G16630	KINESIN-13A
Bol036916	AT3G16620	translocon outer complex protein 120 (TOC120)
Bol036917	AT3G16620	translocon outer complex protein 120 (TOC120)
Bol036918	AT3G16620	translocon outer complex protein 120 (TOC120)
Bol036920	AT2G14710	F-box family protein
Bol036921	AT3G16570	rapid alkalinization factor 23 (RALF23)
Bol036922	AT3G16565	alanine-tRNA ligases
Bol036923	AT3G16560	Protein phosphatase 2C family protein
Bol036924	AT3G16520	UDP-glucosyl transferase 88A1 (UGT88A1)
Bol036925	AT3G16500	phytochrome-associated protein 1 (PAP1)
Bol036926	AT3G16490	IQ-domain 26 (IQD26)
Bol036927	AT3G16480	mitochondrial processing peptidase alpha subunit (MPPalpha)
Bol036928	AT3G16470	JASMONATE RESPONSIVE 1 (JR1)
Bol036929	AT3G16460	Mannose-binding lectin superfamily protein
Bol036929	AT3G16460	Mannose-binding lectin superfamily protein
Bol036931	AT3G16400	nitrile specifier protein 1 (NSP1)
Bol041167	AT1G07910	RNAligase (RNL)
Bol041168	AT1G07970	CONTAINS InterPro DOMAIN/s: Cytochrome B561-related, N-terminal (InterPro:IPR019176)
Bol041168	AT1G07970	CONTAINS InterPro DOMAIN/s: Cytochrome B561-related, N-terminal (InterPro:IPR019176)
Bol041169	AT1G07960	PDI-like 5-1 (PDIL5-1)
Bol041170	AT1G62350	Pentatricopeptide repeat (PPR) superfamily protein
Bol041171	AT5G60390	GTP binding Elongation factor Tu family protein
Bol041172	AT4G39600	Galactose oxidase/kelch repeat superfamily protein
Bol041173	AT1G07980	nuclear factor Y, subunit C10 (NF-YC10)
Bol041174	AT1G07985	Expressed protein
Bol041175	AT1G07990	SIT4 phosphatase-associated family protein
Bol041176	AT1G08030	tyrosylprotein sulfotransferase (TPST)
Bol041177	AT1G08040	Protein of unknown function (DUF707)
Bol041178	AT1G08050	Zinc finger (C3HC4-type RING finger) family protein
Bol041179	AT1G08060	MORPHEUS MOLECULE (MOM)
Bol041180	AT1G08065	alpha carbonic anhydrase 5 (ACA5)
Bol041181	AT1G08090	nitrate transporter 2:1 (NRT2:1)
Bol039027	AT1G55490	chaperonin 60 beta (CPN60B)
Bol039028	AT1G55520	TATA binding protein 2 (TBP2)
Bol039030	AT1G55490	chaperonin 60 beta (CPN60B)
Bol039031	AT1G11470	Pentatricopeptide repeat (PPR) superfamily protein
Bol039032	AT1G11470	Pentatricopeptide repeat (PPR) superfamily protein
Bol039033	AT5G10630	Translation elongation factor EF1A/initiation factor IF2gamma family protein
Bol039034	AT1G55370	NDH-dependent cyclic electron flow 5 (NDF5)
Bol039036	AT1G55350	DEFECTIVE KERNEL 1 (DEK1)
Bol039037	AT1G55340	Protein of unknown function (DUF1639)
Bol039038	AT3G13520	arabinogalactan protein 12 (AGP12)
Bol039039	AT1G55325	GRAND CENTRAL (GCT)
Bol039089	AT1G53800	unknown protein
Bol039090	AT1G53770	O-fucosyltransferase family protein
Bol039091	AT1G53760	unknown protein
Bol039092	AT1G53750	regulatory particle triple-A 1A (RPT1A)
Bol039093	AT1G53730	STRUBBELIG-receptor family 6 (SRF6)
Bol039094	AT5G25030	FUNCTIONS IN: tRNA binding, aminoacyl-tRNA ligase activity, ATP binding
Bol039096	AT1G53670	methionine sulfoxide reductase B 1 (MSRB1)
Bol039097	AT1G53650	CTC-interacting domain 8 (CID8)
Bol039097	AT1G53650	CTC-interacting domain 8 (CID8)
Bol039098	AT1G53645	hydroxyproline-rich glycoprotein family protein
Bol040083	AT1G72130	Major facilitator superfamily protein
Bol040084	AT1G22570	Major facilitator superfamily protein
Bol040085	AT1G72130	Major facilitator superfamily protein
Bol040086	AT1G72125	Major facilitator superfamily protein
Bol040087	AT1G72050	transcription factor IIIA (TFIIIA)
Bol040088	AT3G61177	low-molecular-weight cysteine-rich 53 (LCR53)
Bol040089	AT1G72030	Acyl-CoA N-acyltransferases (NAT) superfamily protein
Bol040090	AT1G72020	unknown protein
Bol040091	AT1G71970	unknown protein
Bol040092	AT1G71960	ATP-binding casette family G25 (ABCG25)
Bol040093	AT1G71940	SNARE associated Golgi protein family
Bol004977	AT3G51520	diacylglycerol acyltransferase family
Bol004978	AT3G51550	FERONIA (FER)
Bol004979	AT3G51580	unknown protein
Bol006244	AT1G60280	NAC domain containing protein 23 (NAC023)
Bol006245	AT1G60280	NAC domain containing protein 23 (NAC023)
Bol006246	AT5G55970	RING/U-box superfamily protein
Bol006247	AT5G55980	serine-rich protein-related
Bol006248	AT2G40920	F-box and associated interaction domains-containing protein
Bol006249	AT5G55640	unknown protein
Bol006250	AT5G55310	DNA topoisomerase 1 beta (TOP1BETA)
Bol006251	AT4G38730	Protein of unknown function (DUF803)
Bol006253	AT5G56040	Leucine-rich receptor-like protein kinase family protein
Bol006254	AT4G26510	uridine kinase-like 4 (UKL4)
Bol006255	AT5G56050	FUNCTIONS IN: molecular_function unknown
Bol006256	AT5G56075	FUNCTIONS IN: tRNA binding, aminoacyl-tRNA ligase activity, ATP binding
Bol006257	AT5G56080	nicotianamine synthase 2 (NAS2)
Bol006258	AT3G42860	zinc knuckle (CCHC-type) family protein
Bol006259	AT3G42850	Mevalonate/galactokinase family protein
Bol006259	AT3G42850	Mevalonate/galactokinase family protein
Bol006260	AT5G56090	cytochrome c oxidase 15 (COX15)
Bol006261	AT5G18090	AP2/B3-like transcriptional factor family protein
Bol006262	AT2G34280	F-box and associated interaction domains-containing protein
Bol013919	AT1G34355	PARALLEL SPINDLE 1 (PS1)
Bol013919	AT1G34355	PARALLEL SPINDLE 1 (PS1)
Bol013920	ATCG00180	RPOC1
Bol013921	ATCG00190	RNA polymerase subunit beta (RPOB)
Bol013922	AT3G23990	heat shock protein 60 (HSP60)
Bol013923	AT3G23980	BLISTER (BLI)
Bol013924	AT3G23950	F-box family protein
Bol013925	AT3G23980	BLISTER (BLI)
Bol013926	AT4G13560	unfertilized embryo sac 15 (UNE15)
Bol013927	AT3G23940	dehydratase family
Bol013928	AT3G23930	unknown protein
Bol013930	AT3G23920	beta-amylase 1 (BAM1)
Bol016951	AT3G07900	O-fucosyltransferase family protein
Bol016951	AT3G07900	O-fucosyltransferase family protein
Bol016952	AT3G50760	galacturonosyltransferase-like 2 (GATL2)
Bol016953	AT3G50750	BES1/BZR1 homolog 1 (BEH1)
Bol016955	AT1G55360	Protein of Unknown Function (DUF239)
Bol016956	AT3G50740	UDP-glucosyl transferase 72E1 (UGT72E1)
Bol016957	AT3G50740	UDP-glucosyl transferase 72E1 (UGT72E1)
Bol016958	AT3G50630	KIP-related protein 2 (KRP2)
Bol016959	AT3G50620	P-loop containing nucleoside triphosphate hydrolases superfamily protein
Bol016960	AT1G44191	ECA1 gametogenesis related family protein
Bol016961	AT3G50520	Phosphoglycerate mutase family protein
Bol016962	AT3G50500	SNF1-related protein kinase 2.2 (SNRK2.2)
Bol016963	AT3G50440	methyl esterase 10 (MES10)
Bol016964	AT3G50420	Pentatricopeptide repeat (PPR) superfamily protein
Bol016964	AT3G50420	Pentatricopeptide repeat (PPR) superfamily protein
Bol016965	AT3G50410	OBF binding protein 1 (OBP1)
Bol016966	AT3G50400	GDSL-like Lipase/Acylhydrolase superfamily protein
Bol016967	AT3G50390	Transducin/WD40 repeat-like superfamily protein
Bol016969	AT3G50120	Plant protein of unknown function (DUF247)
Bol016969	AT3G50120	Plant protein of unknown function (DUF247)
Bol016970	AT3G50110	PTEN 3 (PEN3)
Bol018514	AT4G38790	ER lumen protein retaining receptor family protein
Bol018515	AT4G38800	methylthioadenosine nucleosidase 1 (MTN1)
Bol018516	AT4G38810	Calcium-binding EF-hand family protein
Bol018517	AT4G38830	cysteine-rich RLK (RECEPTOR-like protein kinase) 26 (CRK26)
Bol018518	AT4G38840	SAUR-like auxin-responsive protein family
Bol018519	AT4G38850	SMALL AUXIN UPREGULATED 15 (SAUR15)
Bol018520	AT4G38860	SAUR-like auxin-responsive protein family
Bol018521	AT4G38900	Basic-leucine zipper (bZIP) transcription factor family protein
Bol018522	AT4G38910	basic pentacysteine 5 (BPC5)
Bol018523	AT4G34720	AVA-P1
Bol018524	AT4G38940	Galactose oxidase/kelch repeat superfamily protein
Bol018525	AT4G38960	B-box type zinc finger family protein
Bol018526	AT4G38970	fructose-bisphosphate aldolase 2 (FBA2)
Bol018527	AT4G39000	glycosyl hydrolase 9B17 (GH9B17)
Bol018528	AT4G39000	glycosyl hydrolase 9B17 (GH9B17)
Bol018529	AT1G75560	zinc knuckle (CCHC-type) family protein
Bol018530	AT4G36220	ferulic acid 5-hydroxylase 1 (FAH1)
Bol018531	AT1G70040	Protein of unknown function (DUF1163)
Bol018532	AT4G39040	RNA-binding CRS1 / YhbY (CRM) domain protein
Bol018533	AT4G39050	Kinesin motor family protein
Bol018534	AT4G39110	Malectin/receptor-like protein kinase family protein
Bol018535	AT4G39140	RING/U-box superfamily protein
Bol018536	AT4G39160	Homeodomain-like superfamily protein
Bol018536	AT4G39160	Homeodomain-like superfamily protein
Bol018537	AT4G39180	SECRETION 14 (SEC14)
Bol018605	AT4G37640	calcium ATPase 2 (ACA2)
Bol018606	AT4G37630	cyclin d5
Bol018607	AT4G30070	low-molecular-weight cysteine-rich 59 (LCR59)
Bol018608	AT4G37610	BTB and TAZ domain protein 5 (BT5)
Bol018609	AT4G37608	unknown protein
Bol018610	AT4G37590	NAKED PINS IN YUC MUTANTS 5 (NPY5)
Bol018611	AT4G37580	HOOKLESS 1 (HLS1)
Bol018612	AT4G37520	Peroxidase superfamily protein
Bol018613	AT2G48121	BEST Arabidopsis thaliana protein match is: Ribonuclease III family protein (TAIR:AT4G37510.1).
Bol018614	AT4G29090	Ribonuclease H-like superfamily protein
Bol018615	AT4G37470	alpha/beta-Hydrolases superfamily protein
Bol018616	AT4G37460	SUPPRESSOR OF RPS4-RLD 1 (SRFR1)
Bol018616	AT4G37460	SUPPRESSOR OF RPS4-RLD 1 (SRFR1)
Bol018616	AT4G37460	SUPPRESSOR OF RPS4-RLD 1 (SRFR1)
Bol018617	AT4G37450	arabinogalactan protein 18 (AGP18)
Bol018619	AT4G37370	cytochrome P450, family 81, subfamily D, polypeptide 8 (CYP81D8)
Bol018620	AT4G37330	cytochrome P450, family 81, subfamily D, polypeptide 4 (CYP81D4)
Bol018621	AT4G37320	cytochrome P450, family 81, subfamily D, polypeptide 5 (CYP81D5)
Bol018622	AT4G37300	maternal effect embryo arrest 59 (MEE59)
Bol018623	AT4G37295	unknown protein
Bol027134	AT1G04770	Tetratricopeptide repeat (TPR)-like superfamily protein
Bol027135	AT5G43180	Protein of unknown function, DUF599
Bol027136	AT5G43170	zinc-finger protein 3 (ZF3)
Bol027137	AT5G43160	Family of unknown function (DUF566)
Bol027138	AT5G43150	unknown protein
Bol027140	AT5G43140	Peroxisomal membrane 22 kDa (Mpv17/PMP22) family protein
Bol027141	AT5G43130	TBP-associated factor 4 (TAF4)
Bol027143	AT2G26690	Major facilitator superfamily protein
Bol027144	AT5G51200	Protein of unknown function (DUF3414)
Bol027145	AT2G26670	REVERSAL OF THE DET PHENOTYPE 4 (TED4)
Bol027199	AT5G66790	Protein kinase superfamily protein
Bol027200	AT5G66800	unknown protein
Bol027201	AT5G66810	CONTAINS InterPro DOMAIN/s: CTLH, C-terminal LisH motif (InterPro:IPR006595)
Bol027202	AT5G66815	unknown protein
Bol027203	AT5G66816	unknown protein
Bol027204	AT5G66820	unknown protein
Bol027206	AT5G66850	mitogen-activated protein kinase kinase kinase 5 (MAPKKK5)
Bol027207	AT5G66860	Ribosomal protein L25/Gln-tRNA synthetase, anti-codon-binding domain
Bol027209	AT5G66870	ASYMMETRIC LEAVES 2-like 1 (ASL1)
Bol027210	AT5G66880	sucrose nonfermenting 1(SNF1)-related protein kinase 2.3 (SNRK2.3)
Bol028158	AT2G04100	MATE efflux family protein
Bol028159	AT2G04040	TX1
Bol028160	AT2G04039	unknown protein
Bol028161	AT3G25520	ribosomal protein L5 (ATL5)
Bol028162	AT3G25470	bacterial hemolysin-related
Bol028163	AT3G25440	RNA-binding CRS1 / YhbY (CRM) domain protein
Bol028164	AT3G25430	Polynucleotidyl transferase, ribonuclease H-like superfamily protein
Bol028165	AT4G01590	unknown protein
Bol028166	AT3G25420	serine carboxypeptidase-like 21 (scpl21)
Bol028167	AT3G25410	Sodium Bile acid symporter family
Bol033524	AT4G32480	Protein of unknown function (DUF506)
Bol033525	AT4G32490	early nodulin-like protein 4 (ENODL4)
Bol033526	AT4G28400	Protein phosphatase 2C family protein
Bol033527	AT4G28410	Tyrosine transaminase family protein
Bol033528	AT4G28410	Tyrosine transaminase family protein
Bol033529	AT4G28440	Nucleic acid-binding, OB-fold-like protein
Bol033530	AT4G28450	nucleotide binding
Bol033531	AT4G28460	unknown protein
Bol033532	AT4G28470	26S proteasome regulatory subunit S2 1B (RPN1B)
Bol033532	AT4G28470	26S proteasome regulatory subunit S2 1B (RPN1B)
Bol033533	AT4G28480	DNAJ heat shock family protein
Bol033534	AT5G46090	Protein of unknown function (DUF679)
Bol033535	AT4G28500	NAC domain containing protein 73 (NAC073)
Bol033537	AT4G28530	NAC domain containing protein 74 (NAC074)
Bol033538	AT4G28530	NAC domain containing protein 74 (NAC074)
Bol042378	AT4G28150	Protein of unknown function (DUF789)
Bol042379	AT4G28160	hydroxyproline-rich glycoprotein family protein
Bol042380	AT4G23160	cysteine-rich RLK (RECEPTOR-like protein kinase) 8 (CRK8)
Bol042381	AT4G28190	ULTRAPETALA1 (ULT1)
Bol042382	AT4G28210	embryo defective 1923 (emb1923)
Bol042383	AT4G28220	NAD(P)H dehydrogenase B1 (NDB1)
Bol042384	AT4G28240	Wound-responsive family protein
Bol042385	AT4G28250	expansin B3 (EXPB3)
Bol042386	AT4G28260	unknown protein
Bol042387	AT4G28270	RING membrane-anchor 2 (RMA2)
Bol042389	AT4G28280	LORELEI-LIKE-GPI ANCHORED PROTEIN 3 (LLG3)
Bol042390	AT4G28300	Protein of unknown function (DUF1421)
Bol042862	AT3G27170	chloride channel B (CLC-B)
Bol042863	AT3G27180	S-adenosyl-L-methionine-dependent methyltransferases superfamily protein
Bol042864	AT5G42120	Concanavalin A-like lectin protein kinase family protein
Bol042865	AT3G27190	uridine kinase-like 2 (UKL2)
Bol042866	AT3G27200	Cupredoxin superfamily protein
Bol042867	AT3G27210	unknown protein
Bol042869	AT3G27220	Galactose oxidase/kelch repeat superfamily protein
Bol042870	AT3G27240	Cytochrome C1 family
Bol042871	AT3G27250	unknown protein
Bol042872	AT3G27260	global transcription factor group E8 (GTE8)
Bol042873	AT3G27260	global transcription factor group E8 (GTE8)
Bol042873	AT3G27260	global transcription factor group E8 (GTE8)
Bol042874	AT3G27280	prohibitin 4 (PHB4)
Bol042875	AT3G27325	hydrolases, acting on ester bonds
Bol042876	AT1G69410	eukaryotic elongation factor 5A-3 (ELF5A-3)
Bol042879	AT3G27300	glucose-6-phosphate dehydrogenase 5 (G6PD5)
Bol042880	AT3G27310	plant UBX domain-containing protein 1 (PUX1)
Bol042881	AT3G27325	hydrolases, acting on ester bonds
Bol042883	AT3G27330	zinc finger (C3HC4-type RING finger) family protein
Bol042884	AT3G27340	FUNCTIONS IN: molecular_function unknown
Bol042983	AT3G28760	FUNCTIONS IN: molecular_function unknown
Bol042984	AT3G28780	Protein of unknown function (DUF1216)
Bol042985	AT3G28830	Protein of unknown function (DUF1216)
Bol042986	AT3G28840	Protein of unknown function (DUF1216)
Bol042987	AT3G28850	Glutaredoxin family protein
Bol042989	AT1G66235	unknown protein
Bol042990	AT3G28857	basic helix-loop-helix (bHLH) DNA-binding family protein
Bol042991	AT3G28860	ATP binding cassette subfamily B19 (ABCB19)
Bol042991	AT3G28860	ATP binding cassette subfamily B19 (ABCB19)
Bol042991	AT3G28860	ATP binding cassette subfamily B19 (ABCB19)
Bol042991	AT3G28860	ATP binding cassette subfamily B19 (ABCB19)
Bol042991	AT3G28860	ATP binding cassette subfamily B19 (ABCB19)
Bol042994	AT3G28917	mini zinc finger 2 (MIF2)
Bol042995	AT3G28920	homeobox protein 34 (HB34)
Bol042996	AT5G48600	structural maintenance of chromosome 3 (SMC3)
Bol042997	AT3G28930	AVRRPT2-INDUCED GENE 2 (AIG2)
Bol042998	AT3G28960	Transmembrane amino acid transporter family protein
Bol042999	AT3G28970	antiauxin-resistant 3 (AAR3)
Bol043000	AT5G39670	Calcium-binding EF-hand family protein
Bol043001	AT3G29010	Biotin/lipoate A/B protein ligase family
Bol043002	AT3G29020	myb domain protein 110 (MYB110)
Bol043003	AT3G29030	expansin A5 (EXPA5)
Bol043004	AT3G29034	unknown protein
Bol043005	AT3G29035	NAC domain containing protein 3 (NAC3)
Bol014193	AT1G32750	HAF01
Bol014196	AT5G52320	cytochrome P450, family 96, subfamily A, polypeptide 4 (CYP96A4)
Bol025118	AT3G53390	Transducin/WD40 repeat-like superfamily protein
Bol025119	AT3G53400	BEST Arabidopsis thaliana protein match is: conserved peptide upstream open reading frame 47 (TAIR:AT5G03190.1)
Bol025119	AT3G53400	BEST Arabidopsis thaliana protein match is: conserved peptide upstream open reading frame 47 (TAIR:AT5G03190.1)
Bol025120	AT3G53420	plasma membrane intrinsic protein 2A (PIP2A)
Bol025121	AT3G53430	Ribosomal protein L11 family protein
Bol025122	AT3G53440	Homeodomain-like superfamily protein
Bol025123	AT3G53450	Putative lysine decarboxylase family protein
Bol025124	AT3G53460	chloroplast RNA-binding protein 29 (CP29)
Bol025125	AT3G53470	unknown protein
Bol025126	AT3G53500	RSZ32
Bol025127	AT3G53510	ABC-2 type transporter family protein
Bol025128	AT3G53520	UDP-glucuronic acid decarboxylase 1 (UXS1)
Bol025129	AT3G53530	Chloroplast-targeted copper chaperone protein
Bol025130	AT3G53540	unknown protein
Bol025131	AT3G53560	Tetratricopeptide repeat (TPR)-like superfamily protein
Bol025131	AT3G53560	Tetratricopeptide repeat (TPR)-like superfamily protein
Bol025132	AT3G53570	FUS3-complementing gene 1 (FC1)
Bol025133	AT3G53580	diaminopimelate epimerase family protein
Bol025134	AT4G31180	Class II aminoacyl-tRNA and biotin synthetases superfamily protein
Bol025135	AT3G53590	Leucine-rich repeat protein kinase family protein
Bol025135	AT3G53590	Leucine-rich repeat protein kinase family protein
Bol025136	AT3G53620	pyrophosphorylase 4 (PPa4)
Bol025137	AT3G53630	unknown protein
Bol025138	AT2G37470	Histone superfamily protein
Bol025139	AT3G53670	unknown protein
Bol025141	AT3G53710	ARF-GAP domain 6 (AGD6)
Bol025142	AT3G53720	cation/H+ exchanger 20 (CHX20)
Bol044531	AT3G60460	DUO POLLEN 1 (DUO1)
Bol044532	AT3G60480	unknown protein
Bol044533	AT3G60490	Integrase-type DNA-binding superfamily protein
Bol044534	AT3G60520	unknown protein
Bol045611	AT3G60420	Phosphoglycerate mutase family protein
Bol045612	AT2G44930	Plant protein of unknown function (DUF247)
Bol045613	AT2G07760	Zinc knuckle (CCHC-type) family protein
Bol045614	AT3G60500	ECERIFERUM 7 (CER7)
Bol045615	AT3G60530	GATA transcription factor 4 (GATA4)
Bol045616	AT3G60550	cyclin p3
Bol045617	AT3G60580	C2H2-like zinc finger protein
Bol045618	AT3G60590	unknown protein
Bol045619	AT3G60600	vesicle associated protein (VAP)
Bol045620	AT3G60620	cytidinediphosphate diacylglycerol synthase 5 (CDS5)
Bol045621	AT3G60650	unknown protein
Bol045622	AT3G60660	unknown protein
Bol009875	AT5G56110	myb domain protein 103 (MYB103)
Bol009876	AT5G56120	unknown protein
Bol009877	AT5G56130	TEX1
Bol009878	AT5G56140	RNA-binding KH domain-containing protein
Bol038954	AT5G55380	MBOAT (membrane bound O-acyl transferase) family protein
Bol043584	AT5G11320	YUCCA4 (YUC4)
Bol043585	AT5G11310	Pentatricopeptide repeat (PPR) superfamily protein
Bol043586	AT5G11300	mitotic-like cyclin 3B from Arabidopsis (CYC3B)
Bol043587	AT5G11280	unknown protein
Bol043588	AT5G11270	overexpressor of cationic peroxidase 3 (OCP3)
Bol043589	AT5G11260	ELONGATED HYPOCOTYL 5 (HY5)
Bol043590	AT5G11240	transducin family protein / WD-40 repeat family protein
Bol043591	AT3G10490	Arabidopsis NAC domain containing protein 51 (ANAC051)
Bol043592	AT5G25400	Nucleotide-sugar transporter family protein
Bol043593	AT1G64870	unknown protein
Bol043594	AT5G11170	DEAD/DEAH box RNA helicase family protein
Bol043595	AT5G11170	DEAD/DEAH box RNA helicase family protein
Bol043596	AT5G11190	shine3 (SHN3)
Bol043598	AT5G11160	adenine phosphoribosyltransferase 5 (APT5)
Bol043600	AT5G11150	vesicle-associated membrane protein 713 (VAMP713)
Bol043601	AT5G11140	Arabidopsis phospholipase-like protein (PEARLI 4) family
Bol043602	AT5G11130	Exostosin family protein
Bol043603	AT2G40060	Clathrin light chain protein
Bol043604	AT5G11090	serine-rich protein-related
Bol005164		unknown protein
Bol005165		unknown protein
Bol005178		unknown protein
Bol006252		unknown protein
Bol008353		unknown protein
Bol008354		unknown protein
Bol008358		unknown protein
Bol008362		unknown protein
Bol008370		unknown protein
Bol008372		unknown protein
Bol008375		unknown protein
Bol008378		unknown protein
Bol008381		unknown protein
Bol009874		unknown protein
Bol010801		unknown protein
Bol010803		unknown protein
Bol011110		unknown protein
Bol011112		unknown protein
Bol013538		unknown protein
Bol013833		unknown protein
Bol013834		unknown protein
Bol013841		unknown protein
Bol013854		unknown protein
Bol013929		unknown protein
Bol014126		unknown protein
Bol014132		unknown protein
Bol014133		unknown protein
Bol014135		unknown protein
Bol014137		unknown protein
Bol014140		unknown protein
Bol014194		unknown protein
Bol014195		unknown protein
Bol015909		unknown protein
Bol015911		unknown protein
Bol015934		unknown protein
Bol015935		unknown protein
Bol016954		unknown protein
Bol016968		unknown protein
Bol024887		unknown protein
Bol024890		unknown protein
Bol025140		unknown protein
Bol025255		unknown protein
Bol025260		unknown protein
Bol025263		unknown protein
Bol025832		unknown protein
Bol025837		unknown protein
Bol026852		unknown protein
Bol026860		unknown protein
Bol026861		unknown protein
Bol026866		unknown protein
Bol026867		unknown protein
Bol026868		unknown protein
Bol027139		unknown protein
Bol027142		unknown protein
Bol027205		unknown protein
Bol027208		unknown protein
Bol027276		unknown protein
Bol027278		unknown protein
Bol027280		unknown protein
Bol030715		unknown protein
Bol030716		unknown protein
Bol030718		unknown protein
Bol033536		unknown protein
Bol035181		unknown protein
Bol035184		unknown protein
Bol036919		unknown protein
Bol036930		unknown protein
Bol039029		unknown protein
Bol039035		unknown protein
Bol039418		unknown protein
Bol041347		unknown protein
Bol041354		unknown protein
Bol041358		unknown protein
Bol042388		unknown protein
Bol042868		unknown protein
Bol042877		unknown protein
Bol042878		unknown protein
Bol042882		unknown protein
Bol042988		unknown protein
Bol043597		unknown protein
Bol043599		unknown protein
Bol043605		unknown protein
Bol044178		unknown protein
Bol044181		unknown protein
Bol044182		unknown protein
Bol044191		unknown protein
Bol044193		unknown protein
Bol044199		unknown protein
Bol044209		unknown protein
Bol044210		unknown protein
Bol044213		unknown protein
Bol044535		unknown protein
Bra022460	AT3G19830	NTMC2T5.2
Bra022461	AT3G19840	pre-mRNA-processing protein 40C (PRP40C)
Bra022462	AT5G50960	nucleotide binding protein 35 (NBP35)
Bra022463	AT5G50960	nucleotide binding protein 35 (NBP35)
Bra022464	AT3G20030	F-box and associated interaction domains-containing protein
Bra022466	AT3G19910	RING/U-box superfamily protein
Bra022467	AT3G19920	unknown protein
Bra022468	AT3G19930	sugar transporter 4 (STP4)
Bra023117	AT1G30680	toprim domain-containing protein
Bra023118	AT1G30690	Sec14p-like phosphatidylinositol transfer family protein
Bra023119	AT3G13280	Putative endonuclease or glycosyl hydrolase
Bra023122	AT1G30700	FAD-binding Berberine family protein
Bra023123	AT1G30710	FAD-binding Berberine family protein
Bra023124	AT1G30710	FAD-binding Berberine family protein
Bra023126	AT1G30730	FAD-binding Berberine family protein
Bra023127	AT1G30740	FAD-binding Berberine family protein
Bra023128	AT3G12240	serine carboxypeptidase-like 15 (SCPL15)
Bra023129	AT1G30750	unknown protein
Bra023130	AT1G30755	Protein of unknown function (DUF668)
Bra023131	AT1G30760	FAD-binding Berberine family protein
Bra023132	AT1G23520	Domain of unknown function (DUF220)
Bra023140	AT1G30825	DISTORTED TRICHOMES 2 (DIS2)
Bra023141	AT1G30840	purine permease 4 (PUP4)
Bra023143	AT1G30845	unknown protein
Bra023143	AT1G30845	unknown protein
Bra023144	AT1G30840	purine permease 4 (PUP4)
Bra023145	AT1G12663	INVOLVED IN: defense response
Bra023146	AT1G30850	root hair specific 4 (RSH4)
Bra023147	AT3G32904	unknown protein
Bra023148	AT1G30860	RING/U-box superfamily protein
Bra023149	AT1G30870	Peroxidase superfamily protein
Bra023150	AT1G30880	unknown protein
Bra023151	AT1G30900	VACUOLAR SORTING RECEPTOR 6 (VSR6)
Bra023152	AT1G30960	GTP-binding family protein
Bra023153	AT1G30970	suppressor of FRIGIDA4 (SUF4)
Bra023164	AT1G31175	unknown protein
Bra023165	AT1G31190	myo-inositol monophosphatase like 1 (IMPL1)
Bra023166	AT1G31200	phloem protein 2-A9 (PP2-A9)
Bra023167	AT3G02120	hydroxyproline-rich glycoprotein family protein
Bra023168	AT1G31220	Formyl transferase
Bra023169	AT1G31230	aspartate kinase-homoserine dehydrogenase i (AK-HSDH I)
Bra023170	AT1G31240	Bromodomain transcription factor
Bra023171	AT1G31260	zinc transporter 10 precursor (ZIP10)
Bra023172	AT1G31280	argonaute 2 (AGO2)
Bra023174	AT1G31300	TRAM, LAG1 and CLN8 (TLC) lipid-sensing domain containing protein
Bra023175	AT1G31310	hydroxyproline-rich glycoprotein family protein
Bra023176	AT1G31330	photosystem I subunit F (PSAF)
Bra023177	AT1G31335	unknown protein
Bra023192	AT3G16060	ATP binding microtubule motor family protein
Bra023195	AT1G31500	DNAse I-like superfamily protein
Bra023198	AT1G31650	RHO guanyl-nucleotide exchange factor 14 (ROPGEF14)
Bra023199	AT1G31730	Adaptin family protein
Bra023201	AT1G31760	SWIB/MDM2 domain superfamily protein
Bra023202	AT1G31770	ATP-binding cassette 14 (ABCG14)
Bra023690	AT5G18630	alpha/beta-Hydrolases superfamily protein
Bra023691	AT5G18760	RING/U-box superfamily protein
Bra023692	AT5G18790	Ribosomal protein L33 family protein
Bra023693	AT5G18800	Cox19-like CHCH family protein
Bra023694	AT5G18820	embryo defective 3007 (EMB3007)
Bra023695	AT5G18830	squamosa promoter binding protein-like 7 (SPL7)
Bra023696	AT5G18890	Inosine-uridine preferring nucleoside hydrolase family protein
Bra023697	AT5G18900	2-oxoglutarate (2OG) and Fe(II)-dependent oxygenase superfamily protein
Bra023698	AT5G18910	Protein kinase superfamily protein
Bra023699	AT5G18930	BUSHY AND DWARF 2 (BUD2)
Bra023700	AT5G19000	BTB-POZ and MATH domain 1 (BPM1)
Bra023700	AT5G19000	BTB-POZ and MATH domain 1 (BPM1)
Bra023701	AT5G19040	isopentenyltransferase 5 (IPT5)
Bra023702	AT5G19090	Heavy metal transport/detoxification superfamily protein
Bra023703	AT5G19100	Eukaryotic aspartyl protease family protein
Bra023704	AT5G19110	Eukaryotic aspartyl protease family protein
Bra023705	AT5G19110	Eukaryotic aspartyl protease family protein
Bra023706	AT5G19140	AILP1
Bra023707	AT5G19140	AILP1
Bra023708	AT5G19150	pfkB-like carbohydrate kinase family protein
Bra023709	AT5G19151	unknown protein
Bra023710	AT5G18370	Disease resistance protein (TIR-NBS-LRR class) family
Bra023711	AT5G19190	unknown protein
Bra023712	AT5G19210	P-loop containing nucleoside triphosphate hydrolases superfamily protein
Bra023713	AT5G19220	ADP glucose pyrophosphorylase large subunit 1 (APL1)
Bra023714	AT3G06035	Glycoprotein membrane precursor GPI-anchored
Bra023715	AT5G19250	Glycoprotein membrane precursor GPI-anchored
Bra023945	AT4G33690	unknown protein
Bra023946	AT5G15020	SIN3-like 2 (SNL2)
Bra023947	AT1G05080	F-box/RNI-like/FBD-like domains-containing protein
Bra024500	AT2G17640	ATSERAT3
Bra024501	AT2G17630	Pyridoxal phosphate (PLP)-dependent transferases superfamily protein
Bra024502	AT3G58940	F-box/RNI-like superfamily protein
Bra024503	AT3G58930	F-box/RNI-like superfamily protein
Bra024504	AT2G17620	Cyclin B2
Bra024505	AT4G19940	F-box and associated interaction domains-containing protein
Bra024506	AT2G17580	Polynucleotide adenylyltransferase family protein
Bra024507	AT3G50100	small RNA degrading nuclease 1 (SDN1)
Bra024508	AT2G17570	Undecaprenyl pyrophosphate synthetase family protein
Bra024509	AT3G09400	pol-like 3 (PLL3)
Bra024509	AT3G09400	pol-like 3 (PLL3)
Bra024510	AT2G17540	unknown protein
Bra024511	AT2G17520	IRE1A
Bra024512	AT2G17450	RING-H2 finger A3A (RHA3A)
Bra024514	AT2G17440	plant intracellular ras group-related LRR 5 (PIRL5)
Bra024516	AT2G17420	NADPH-dependent thioredoxin reductase A (NTRA)
Bra026359	AT4G27330	SPOROCYTELESS (SPL)
Bra026360	AT4G27320	PHOS34
Bra026361	AT4G27310	B-box type zinc finger family protein
Bra026362	AT4G27300	S-locus lectin protein kinase family protein
Bra026363	AT4G27290	S-locus lectin protein kinase family protein
Bra026364	AT4G27270	Quinone reductase family protein
Bra026365	AT4G27260	WES1
Bra026366	AT4G27240	zinc finger (C2H2 type) family protein
Bra026367	AT4G27230	histone H2A 2 (HTA2)
Bra026368	AT4G27190	NB-ARC domain-containing disease resistance protein
Bra026369	AT5G42460	F-box and associated interaction domains-containing protein
Bra026371	AT4G27180	kinesin 2 (ATK2)
Bra026372	AT4G27160	seed storage albumin 3 (SESA3)
Bra026373	AT4G27170	seed storage albumin 4 (SESA4)
Bra026374	AT4G27170	seed storage albumin 4 (SESA4)
Bra026375	AT4G27170	seed storage albumin 4 (SESA4)
Bra026376	AT4G27130	Translation initiation factor SUI1 family protein
Bra026377	AT4G27120	CONTAINS InterPro DOMAIN/s: DDRGK domain (InterPro:IPR019153)
Bra026378	AT4G27110	COBRA-like protein 11 precursor (COBL11)
Bra026379	AT4G27100	Ypt/Rab-GAP domain of gyp1p superfamily protein
Bra026380	AT4G27090	Ribosomal protein L14
Bra026381	AT4G27070	tryptophan synthase beta-subunit 2 (TSB2)
Bra026382	AT4G27060	TORTIFOLIA 1 (TOR1)
Bra026382	AT4G27060	TORTIFOLIA 1 (TOR1)
Bra026383	AT4G27040	VPS22
Bra026384	AT4G27030	fatty acid desaturase A (FADA)
Bra026385	AT4G27020	unknown protein
Bra026386	AT4G27010	CONTAINS InterPro DOMAIN/s: Ribosome 60S biogenesis N-terminal (InterPro:IPR021714)
Bra026510	AT3G25710	basic helix-loop-helix 32 (BHLH32)
Bra026511	AT3G25700	Eukaryotic aspartyl protease family protein
Bra026512	AT3G25660	Amidase family protein
Bra026513	AT3G25640	Protein of unknown function, DUF617
Bra026514	AT3G25620	ABC-2 type transporter family protein
Bra026515	AT3G25610	ATPase E1-E2 type family protein / haloacid dehalogenase-like hydrolase family protein
Bra026516	AT3G25597	unknown protein
Bra026517	AT3G25590	unknown protein
Bra026518	AT3G25590	unknown protein
Bra026519	AT3G25585	aminoalcoholphosphotransferase (AAPT2)
Bra026520	AT3G25560	NSP-interacting kinase 2 (NIK2)
Bra026610	AT2G02220	phytosulfokin receptor 1 (PSKR1)
Bra026611	AT2G02180	tobamovirus multiplication protein 3 (TOM3)
Bra026612	AT2G02170	Remorin family protein
Bra026613	AT2G02160	CCCH-type zinc finger family protein
Bra026615	AT2G02130	low-molecular-weight cysteine-rich 68 (LCR68)
Bra026616	AT2G02080	indeterminate(ID)-domain 4 (IDD4)
Bra026617	AT2G02070	indeterminate(ID)-domain 5 (IDD5)
Bra026618	AT2G02060	Homeodomain-like superfamily protein
Bra026619	AT2G02050	NADH-ubiquinone oxidoreductase B18 subunit, putative
Bra026620	AT2G02020	Major facilitator superfamily protein
Bra026621	AT2G02010	glutamate decarboxylase 4 (GAD4)
Bra026622	AT2G01990	unknown protein
Bra026623	AT2G01970	Endomembrane protein 70 protein family
Bra026624	AT2G01940	SHOOT GRAVITROPISM 5 (SGR5)
Bra026625	AT2G01910	ATMAP65-6
Bra026625	AT2G01910	ATMAP65-6
Bra026981	AT1G12260	NAC 007 (NAC007)
Bra026982	AT1G12250	Pentapeptide repeat-containing protein
Bra026983	AT1G12244	Polynucleotidyl transferase, ribonuclease H-like superfamily protein
Bra026984	AT1G12240	ATBETAFRUCT4
Bra026985	AT1G12220	RESISTANT TO P. SYRINGAE 5 (RPS5)
Bra026986	AT1G12200	Flavin-binding monooxygenase family protein
Bra026987	AT1G12150	Plant protein of unknown function (DUF827)
Bra026988	AT1G12140	flavin-monooxygenase glucosinolate S-oxygenase 5 (FMO GS-OX5)
Bra026990	AT1G12120	Plant protein of unknown function (DUF863)
Bra026991	AT1G12110	nitrate transporter 1.1 (NRT1.1)
Bra026993	AT3G22470	Pentatricopeptide repeat (PPR) superfamily protein
Bra026994	AT1G12070	Immunoglobulin E-set superfamily protein
Bra026995	AT1G12064	unknown protein
Bra026996	AT1G12040	leucine-rich repeat/extensin 1 (LRX1)
Bra027013	AT1G62850	Class I peptide chain release factor
Bra027014	AT1G62830	LSD1-like 1 (LDL1)
Bra027015	AT1G62800	aspartate aminotransferase 4 (ASP4)
Bra027016	AT1G62790	Bifunctional inhibitor/lipid-transfer protein/seed storage 2S albumin superfamily protein
Bra027017	AT1G62780	unknown protein
Bra027018	AT3G07250	nuclear transport factor 2 (NTF2) family protein / RNA recognition motif (RRM)-containing protein
Bra027019	AT1G62770	Plant invertase/pectin methylesterase inhibitor superfamily protein
Bra027020	AT1G62760	Plant invertase/pectin methylesterase inhibitor superfamily protein
Bra027021	AT1G62750	SNOWY COTYLEDON 1 (SCO1)
Bra027022	AT1G62740	stress-inducible protein, putative
Bra027485	AT1G04410	Lactate/malate dehydrogenase family protein
Bra027486	AT5G43340	phosphate transporter 1
Bra027487	AT5G43360	phosphate transporter 1
Bra027488	AT5G43360	phosphate transporter 1
Bra027490	AT5G43370	phosphate transporter 2 (PHT1
Bra027491	AT3G54700	phosphate transporter 1
Bra027492	AT5G43360	phosphate transporter 1
Bra027493	AT5G43410	Integrase-type DNA-binding superfamily protein
Bra027763	AT5G26120	alpha-L-arabinofuranosidase 2 (ASD2)
Bra027764	AT1G64060	respiratory burst oxidase protein F (RBOH F)
Bra027765	AT1G64050	unknown protein
Bra027766	AT2G14540	serpin 2 (SRP2)
Bra027767	AT2G14540	serpin 2 (SRP2)
Bra027768	AT1G64000	WRKY DNA-binding protein 56 (WRKY56)
Bra027769	AT1G63980	D111/G-patch domain-containing protein
Bra027770	AT1G63970	isoprenoid F (ISPF)
Bra027771	AT1G63910	myb domain protein 103 (AtMYB103)
Bra027772	AT2G16870	Disease resistance protein (TIR-NBS-LRR class) family
Bra027773	AT5G38850	Disease resistance protein (TIR-NBS-LRR class)
Bra027774	AT1G63880	Disease resistance protein (TIR-NBS-LRR class) family
Bra027774	AT1G63880	Disease resistance protein (TIR-NBS-LRR class) family
Bra027775	AT1G63880	Disease resistance protein (TIR-NBS-LRR class) family
Bra027776	AT2G41660	mizu-kussei 1 (MIZ1)
Bra027777	AT1G56510	WHITE RUST RESISTANCE 4 (WRR4)
Bra027778	AT1G63880	Disease resistance protein (TIR-NBS-LRR class) family
Bra027779	AT1G63880	Disease resistance protein (TIR-NBS-LRR class) family
Bra027780	AT5G58120	Disease resistance protein (TIR-NBS-LRR class) family
Bra027780	AT5G58120	Disease resistance protein (TIR-NBS-LRR class) family
Bra027781	AT1G63850	BTB/POZ domain-containing protein
Bra028030	AT1G34060	Pyridoxal phosphate (PLP)-dependent transferases superfamily protein
Bra028031	AT1G34065	S-adenosylmethionine carrier 2 (SAMC2)
Bra028032	AT4G09760	Protein kinase superfamily protein
Bra028033	AT1G34130	staurosporin and temperature sensitive 3-like b (STT3B)
Bra028034	AT1G34130	staurosporin and temperature sensitive 3-like b (STT3B)
Bra028035	AT2G02660	F-box associated ubiquitination effector family protein
Bra028036	AT1G34150	Pseudouridine synthase family protein
Bra028037	AT1G34160	Tetratricopeptide repeat (TPR)-like superfamily protein
Bra028038	AT3G31430	unknown protein
Bra028039	AT1G34190	NAC domain containing protein 17 (NAC017)
Bra028040	AT1G34200	Glyceraldehyde-3-phosphate dehydrogenase-like family protein
Bra028041	AT1G35730	pumilio 9 (PUM9)
Bra028042	AT1G34220	Regulator of Vps4 activity in the MVB pathway protein
Bra028042	AT1G34220	Regulator of Vps4 activity in the MVB pathway protein
Bra028044	AT1G34245	EPIDERMAL PATTERNING FACTOR 2 (EPF2)
Bra028046	AT1G34260	FORMS APLOID AND BINUCLEATE CELLS 1A (FAB1D)
Bra028047	AT1G34270	Exostosin family protein
Bra028049	AT1G34300	lectin protein kinase family protein
Bra028050	AT1G34320	Protein of unknown function (DUF668)
Bra028051	AT1G34340	alpha/beta-Hydrolases superfamily protein
Bra028052	AT1G34350	unknown protein
Bra028054	AT1G34355	PARALLEL SPINDLE 1 (PS1)
Bra028054	AT1G34355	PARALLEL SPINDLE 1 (PS1)
Bra028054	AT1G34355	PARALLEL SPINDLE 1 (PS1)
Bra028055	AT1G34380	5'-3' exonuclease family protein
Bra028056	AT3G55000	TONNEAU 1A (TON1A)
Bra028057	AT1G34430	embryo defective 3003 (EMB3003)
Bra028058	AT1G34550	EMBRYO DEFECTIVE 2756 (EMB2756)
Bra028059	AT1G34570	Essential protein Yae1, N-terminal
Bra028061	AT1G34630	BEST Arabidopsis thaliana protein match is: Mitochondrial import inner membrane translocase subunit Tim17/Tim22/Tim23 family protein (TAIR:AT5G51150.1)
Bra028063	AT1G34670	myb domain protein 93 (MYB93)
Bra028065	AT1G34750	Protein phosphatase 2C family protein
Bra028067	AT1G34790	transparent testa 1 (TT1)
Bra028068	AT1G35160	GF14 protein phi chain (GF14 PHI)
Bra028069	AT1G35340	ATP-dependent protease La (LON) domain protein
Bra028075	AT1G35330	RING/U-box superfamily protein
Bra028077	AT5G24710	Transducin/WD40 repeat-like superfamily protein
Bra028082	AT1G35420	alpha/beta-Hydrolases superfamily protein
Bra028083	AT1G75220	Major facilitator superfamily protein
Bra028084	AT1G35430	unknown protein
Bra028085	AT1G35470	SPla/RYanodine receptor (SPRY) domain-containing protein
Bra028087	ATCG00490	RBCL
Bra028088	AT1G35460	basic helix-loop-helix (bHLH) DNA-binding superfamily protein
Bra028089	AT1G35510	O-fucosyltransferase family protein
Bra028101	AT5G36950	DegP protease 10 (DegP10)
Bra028102	AT5G36960	unknown protein
Bra028103	AT5G36970	NDR1/HIN1-like 25 (NHL25)
Bra028104	AT5G37000	Exostosin family protein
Bra028105	AT1G66420	DNA-binding storekeeper protein-related transcriptional regulator
Bra028105	AT1G66420	DNA-binding storekeeper protein-related transcriptional regulator
Bra028106	AT1G66420	DNA-binding storekeeper protein-related transcriptional regulator
Bra029576	AT4G05410	YAOZHE (YAO)
Bra029577	AT4G05420	damaged DNA binding protein 1A (DDB1A)
Bra029578	AT5G20920	eukaryotic translation initiation factor 2 beta subunit (EIF2 BETA)
Bra029893	AT3G48270	cytochrome P450, family 71, subfamily A, polypeptide 26 (CYP71A26)
Bra029894	AT2G47860	Phototropic-responsive NPH3 family protein
Bra029897	AT3G48300	cytochrome P450, family 71, subfamily A, polypeptide 23 (CYP71A23)
Bra029950	AT3G49390	CTC-interacting domain 10 (CID10)
Bra029951	AT5G38690	Zinc-finger domain of monoamine-oxidase A repressor R1 protein
Bra029953	AT3G49400	Transducin/WD40 repeat-like superfamily protein
Bra029954	AT3G49410	Transcription factor IIIC, subunit 5
Bra029955	AT3G49430	SER/ARG-rich protein 34A (SRp34a)
Bra029956	AT3G49490	unknown protein
Bra029957	AT3G49500	RNA-dependent RNA polymerase 6 (RDR6)
Bra029958	AT3G17700	cyclic nucleotide-binding transporter 1 (CNBT1)
Bra029960	AT3G49550	unknown protein
Bra029964	AT3G49630	2-oxoglutarate (2OG) and Fe(II)-dependent oxygenase superfamily protein
Bra029965	AT1G21280	CONTAINS InterPro DOMAIN/s: Retrotransposon gag protein (InterPro:IPR005162)
Bra029966	AT3G49680	branched-chain aminotransferase 3 (BCAT3)
Bra030088	AT1G52150	ATHB-15
Bra030089	AT1G28310	Dof-type zinc finger DNA-binding family protein
Bra030092	AT1G28350	Nucleotidylyl transferase superfamily protein
Bra030092	AT1G28350	Nucleotidylyl transferase superfamily protein
Bra030094	AT1G28360	ERF domain protein 12 (ERF12)
Bra030095	AT1G28370	ERF domain protein 11 (ERF11)
Bra030096	AT1G31660	CONTAINS InterPro DOMAIN/s: Bystin (InterPro:IPR007955)
Bra030097	AT1G28420	homeobox-1 (HB-1)
Bra030098	AT1G28440	HAESA-like 1 (HSL1)
Bra030099	AT1G28470	NAC domain containing protein 10 (NAC010)
Bra030100	AT1G72290	Kunitz family trypsin and protease inhibitor protein
Bra030102	AT1G28480	GRX480
Bra030103	AT1G28510	Optic atrophy 3 protein (OPA3)
Bra030104	AT1G28540	unknown protein
Bra030105	AT1G28550	RAB GTPase homolog A1I (RABA1i)
Bra030106	AT1G28570	SGNH hydrolase-type esterase superfamily protein
Bra030107	AT1G28580	GDSL-like Lipase/Acylhydrolase superfamily protein
Bra030108	AT1G28580	GDSL-like Lipase/Acylhydrolase superfamily protein
Bra030109	AT1G28630	unknown protein
Bra030110	AT1G28650	GDSL-like Lipase/Acylhydrolase superfamily protein
Bra030961	AT4G03340	Core-2/I-branching beta-1,6-N-acetylglucosaminyltransferase family protein
Bra030962	AT1G53050	Protein kinase superfamily protein
Bra030963	AT1G53040	Protein of unknown function (DUF616)
Bra030964	AT3G01980	NAD(P)-binding Rossmann-fold superfamily protein
Bra030965	AT1G53025	Ubiquitin-conjugating enzyme family protein
Bra030966	AT1G53000	KDSB
Bra030967	AT1G48070	Thioredoxin superfamily protein
Bra030968	AT1G52910	Protein of unknown function (DUF1218)
Bra030969	AT3G07900	O-fucosyltransferase family protein
Bra030970	AT1G52900	Toll-Interleukin-Resistance (TIR) domain family protein
Bra030971	AT1G52810	2-oxoglutarate (2OG) and Fe(II)-dependent oxygenase superfamily protein
Bra031797	AT1G11940	Core-2/I-branching beta-1,6-N-acetylglucosaminyltransferase family protein
Bra031798	AT1G12010	2-oxoglutarate (2OG) and Fe(II)-dependent oxygenase superfamily protein
Bra031799	AT1G12020	unknown protein
Bra032295	AT1G29260	peroxin 7 (PEX7)
Bra032296	AT2G34160	Alba DNA/RNA-binding protein
Bra032297	AT1G29220	transcriptional regulator family protein
Bra032298	AT1G29200	O-fucosyltransferase family protein
Bra032299	AT2G42760	unknown protein
Bra032300	AT1G29280	WRKY DNA-binding protein 65 (WRKY65)
Bra032301	AT1G29290	unknown protein
Bra032302	AT1G29300	unfertilized embryo sac 1 (UNE1)
Bra032303	AT1G29310	SecY protein transport family protein
Bra032304	AT5G38780	S-adenosyl-L-methionine-dependent methyltransferases superfamily protein
Bra032305	AT1G29320	Transducin/WD40 repeat-like superfamily protein
Bra032306	AT1G29330	ENDOPLASMIC RETICULUM RETENTION DEFECTIVE 2 (ERD2)
Bra032309	AT1G29340	plant U-box 17 (PUB17)
Bra032340	AT1G29860	WRKY DNA-binding protein 71 (WRKY71)
Bra032341	AT1G29880	glycyl-tRNA synthetase / glycine--tRNA ligase
Bra032343	AT5G26000	thioglucoside glucohydrolase 1 (TGG1)
Bra032344	AT1G29900	carbamoyl phosphate synthetase B (CARB)
Bra032345	AT2G34430	light-harvesting chlorophyll-protein complex II subunit B1 (LHB1B1)
Bra032347	AT1G29962	AGAMOUS-like 64 (AGL64)
Bra032348	AT1G29970	60S ribosomal protein L18A-1 (RPL18AA)
Bra032349	AT1G29980	INVOLVED IN: biological_process unknown
Bra032350	AT1G29990	prefoldin 6 (PFD6)
Bra032351	AT1G30000	alpha-mannosidase 3 (MNS3)
Bra032352	AT1G30010	Intron maturase, type II family protein
Bra032354	AT1G30040	gibberellin 2-oxidase (GA2OX2)
Bra032355	AT1G30050	unknown protein
Bra032356	AT1G30070	SGS domain-containing protein
Bra032357	AT1G30080	Glycosyl hydrolase superfamily protein
Bra032358	AT1G30090	Galactose oxidase/kelch repeat superfamily protein
Bra032359	AT1G30100	nine-cis-epoxycarotenoid dioxygenase 5 (NCED5)
Bra032360	AT1G30110	nudix hydrolase homolog 25 (NUDX25)
Bra032361	AT2G34590	Transketolase family protein
Bra032362	AT1G30135	jasmonate-zim-domain protein 8 (JAZ8)
Bra032363	AT1G30190	unknown protein
Bra032364	AT1G30200	F-box family protein
Bra032365	AT1G30210	TEOSINTE BRANCHED 1, cycloidea, and PCF family 24 (TCP24)
Bra032366	AT2G18110	Translation elongation factor EF1B/ribosomal protein S6 family protein
Bra032367	AT2G18110	Translation elongation factor EF1B/ribosomal protein S6 family protein
Bra032368	AT1G30240	FUNCTIONS IN: binding
Bra032369	AT3G54620	basic leucine zipper 25 (BZIP25)
Bra032370	AT1G30250	unknown protein
Bra032371	AT1G30260	BEST Arabidopsis thaliana protein match is: Galactosyltransferase family protein (TAIR:AT4G21060.1)
Bra032373	AT5G21150	ARGONAUTE 9 (AGO9)
Bra032374	AT1G30270	CBL-interacting protein kinase 23 (CIPK23)
Bra032375	AT1G30280	Chaperone DnaJ-domain superfamily protein
Bra032376	AT1G30290	Tetratricopeptide repeat (TPR)-like superfamily protein
Bra032376	AT1G30290	Tetratricopeptide repeat (TPR)-like superfamily protein
Bra032409	AT1G30620	MURUS 4 (MUR4)
Bra032410	AT1G30630	Coatomer epsilon subunit
Bra032411	AT1G30640	Protein kinase family protein
Bra032442	AT1G06030	pfkB-like carbohydrate kinase family protein
Bra032443	AT1G06010	unknown protein
Bra032444	AT1G05990	EF hand calcium-binding protein family
Bra032445	AT1G05960	ARM repeat superfamily protein
Bra032446	AT1G05950	unknown protein
Bra032447	AT1G05950	unknown protein
Bra032448	AT1G05950	unknown protein
Bra032448	AT1G05950	unknown protein
Bra032448	AT1G05950	unknown protein
Bra032449	AT1G05910	cell division cycle protein 48-related / CDC48-related
Bra032450	AT1G05830	trithorax-like protein 2 (ATX2)
Bra032450	AT1G05830	trithorax-like protein 2 (ATX2)
Bra032451	AT1G05870	Protein of unknown function (DUF1685)
Bra032452	AT1G05840	Eukaryotic aspartyl protease family protein
Bra032453	AT1G05810	RAB GTPase homolog A5E (RABA5E)
Bra032454	AT1G05730	Eukaryotic protein of unknown function (DUF842)
Bra032455	AT1G05720	selenoprotein family protein
Bra032456	AT1G05630	5PTASE13
Bra032457	AT2G24670	Domain of unknown function (DUF313)
Bra032458	AT1G05620	uridine-ribohydrolase 2 (URH2)
Bra032459	AT2G24670	Domain of unknown function (DUF313)
Bra032460	AT1G05590	beta-hexosaminidase 2 (HEXO2)
Bra032461	AT1G05577	CONTAINS InterPro DOMAIN/s: Protein of unknown function DUF966 (InterPro:IPR010369), Uncharacterised conserved protein UCP031043 (InterPro:IPR021182)
Bra032462	AT1G05450	Bifunctional inhibitor/lipid-transfer protein/seed storage 2S albumin superfamily protein
Bra032463	AT1G05440	C-8 sterol isomerases
Bra032464	AT1G05420	ovate family protein 12 (OFP12)
Bra032465	AT1G05370	Sec14p-like phosphatidylinositol transfer family protein
Bra032466	AT1G05360	BEST Arabidopsis thaliana protein match is: SNARE associated Golgi protein family (TAIR:AT4G14950.1)
Bra032467	AT1G05350	NAD(P)-binding Rossmann-fold superfamily protein
Bra032468	AT1G05320	FUNCTIONS IN: molecular_function unknown
Bra032469	AT1G05310	Pectin lyase-like superfamily protein
Bra032470	AT2G32260	phosphorylcholine cytidylyltransferase (CCT1)
Bra032471	AT1G05290	CCT motif family protein
Bra032472	AT1G05280	Protein of unknown function (DUF604)
Bra032473	AT1G05270	TraB family protein
Bra032473	AT1G05270	TraB family protein
Bra032474	AT1G05260	RARE COLD INDUCIBLE GENE 3 (RCI3)
Bra032475	AT1G05250	Peroxidase superfamily protein
Bra032476	AT1G05250	Peroxidase superfamily protein
Bra032477	AT1G05250	Peroxidase superfamily protein
Bra032478	AT1G05230	homeodomain GLABROUS 2 (HDG2)
Bra032479	AT1G05205	unknown protein
Bra032480	AT1G05200	glutamate receptor 3.4 (GLR3.4)
Bra032481	AT1G05190	embryo defective 2394 (emb2394)
Bra032482	AT1G05180	AUXIN RESISTANT 1 (AXR1)
Bra032484	AT1G05065	CLAVATA3/ESR-RELATED 20 (CLE20)
Bra032553	AT1G03260	SNARE associated Golgi protein family
Bra032555	AT1G03220	Eukaryotic aspartyl protease family protein
Bra032556	AT1G03140	splicing factor Prp18 family protein
Bra032557	AT1G03090	MCCA
Bra032558	AT1G03080	kinase interacting (KIP1-like) family protein
Bra032558	AT1G03080	kinase interacting (KIP1-like) family protein
Bra032560	AT1G03055	unknown protein
Bra032561	AT1G03050	ENTH/ANTH/VHS superfamily protein
Bra032562	AT1G69090	Protein of unknown function (DUF295)
Bra032563	AT1G03020	Thioredoxin superfamily protein
Bra032564	AT1G03010	Phototropic-responsive NPH3 family protein
Bra032565	AT1G03000	peroxin 6 (PEX6)
Bra032566	AT4G30990	ARM repeat superfamily protein
Bra032567	AT1G01800	NAD(P)-binding Rossmann-fold superfamily protein
Bra032568	AT1G01790	K+ efflux antiporter 1 (KEA1)
Bra032570	AT1G43140	Cullin family protein
Bra032571	AT1G03010	Phototropic-responsive NPH3 family protein
Bra032572	AT1G01790	K+ efflux antiporter 1 (KEA1)
Bra032573	AT1G01800	NAD(P)-binding Rossmann-fold superfamily protein
Bra032574	AT4G30990	ARM repeat superfamily protein
Bra032575	AT1G02990	BEST Arabidopsis thaliana protein match is: CW-type Zinc Finger (TAIR:AT3G62900.1)
Bra032576	AT4G02570	cullin 1 (CUL1)
Bra032577	AT1G02970	WEE1 kinase homolog (WEE1)
Bra032578	AT1G02950	glutathione S-transferase F4 (GSTF4)
Bra032579	AT1G02890	AAA-type ATPase family protein
Bra032580	AT1G02270	Calcium-binding endonuclease/exonuclease/phosphatase family
Bra032610	AT1G02340	LONG HYPOCOTYL IN FAR-RED (HFR1)
Bra032611	AT4G36840	Galactose oxidase/kelch repeat superfamily protein
Bra032612	AT1G02280	translocon at the outer envelope membrane of chloroplasts 33 (TOC33)
Bra032613	AT1G02270	Calcium-binding endonuclease/exonuclease/phosphatase family
Bra032614	AT1G02260	Divalent ion symporter
Bra032615	AT1G02250	NAC domain containing protein 5 (NAC005)
Bra032616	AT1G01050	pyrophosphorylase 1 (PPa1)
Bra032617	AT1G01070	nodulin MtN21 /EamA-like transporter family protein
Bra032618	AT1G01070	nodulin MtN21 /EamA-like transporter family protein
Bra032619	AT1G01090	pyruvate dehydrogenase E1 alpha (PDH-E1 ALPHA)
Bra032620	AT4G00810	60S acidic ribosomal protein family
Bra032621	AT1G01120	3-ketoacyl-CoA synthase 1 (KCS1)
Bra032622	AT1G01140	CBL-interacting protein kinase 9 (CIPK9)
Bra032623	AT1G01160	GRF1-interacting factor 2 (GIF2)
Bra032624	AT1G01190	cytochrome P450, family 78, subfamily A, polypeptide 8 (CYP78A8)
Bra032625	AT4G07950	DNA-directed RNA polymerase, subunit M, archaeal
Bra032626	AT1G01220	L-fucokinase/GDP-L-fucose pyrophosphorylase (FKGP)
Bra032627	AT1G01225	NC domain-containing protein-related
Bra032628	AT1G01230	ORMDL family protein
Bra032629	AT1G01240	unknown protein
Bra032630	AT1G01250	Integrase-type DNA-binding superfamily protein
Bra032660	AT1G02010	secretory 1A (SEC1A)
Bra032661	AT1G02040	C2H2-type zinc finger family protein
Bra032662	AT1G02065	squamosa promoter binding protein-like 8 (SPL8)
Bra032663	AT1G02070	unknown protein
Bra032664	AT1G02080	transcription regulators
Bra032664	AT1G02080	transcription regulators
Bra032665	AT2G44840	ethylene-responsive element binding factor 13 (ERF13)
Bra032666	AT1G02090	FUSCA 5 (FUS5)
Bra032667	AT1G02100	Leucine carboxyl methyltransferase
Bra032668	AT1G02140	MAGO NASHI (MAGO)
Bra032669	AT1G02145	homolog of asparagine-linked glycosylation 12 (ALG12)
Bra032670	AT1G02205	ECERIFERUM 1 (CER1)
Bra032671	AT2G39780	ribonuclease 2 (RNS2)
Bra032672	AT4G12800	photosystem I subunit l (PSAL)
Bra032674	AT4G12830	alpha/beta-Hydrolases superfamily protein
Bra032675	AT4G12840	Protein of unknown function (DUF707)
Bra032677	AT4G12860	unfertilized embryo sac 14 (UNE14)
Bra032678	AT2G07190	CONTAINS InterPro DOMAIN/s: Domain of unknown function DUF1985 (InterPro:IPR015410)
Bra032679	AT4G12870	Gamma interferon responsive lysosomal thiol (GILT) reductase family protein
Bra032680	AT2G07190	CONTAINS InterPro DOMAIN/s: Domain of unknown function DUF1985 (InterPro:IPR015410)
Bra032681	AT4G12910	serine carboxypeptidase-like 20 (scpl20)
Bra032682	AT3G58970	magnesium transporter 6 (MGT6)
Bra032683	AT3G58970	magnesium transporter 6 (MGT6)
Bra032684	AT4G38090	Ribosomal protein S5 domain 2-like superfamily protein
Bra032685	AT1G25260	Ribosomal protein L10 family protein
Bra032686	AT3G25120	Mitochondrial import inner membrane translocase subunit Tim17/Tim22/Tim23 family protein
Bra032687	AT4G13050	Acyl-ACP thioesterase
Bra032688	AT5G49000	Galactose oxidase/kelch repeat superfamily protein
Bra032689	AT3G24880	Helicase/SANT-associated, DNA binding protein
Bra032690	AT4G13110	BSD domain-containing protein
Bra032691	AT4G13150	unknown protein
Bra032692	AT4G13160	Protein of unknown function, DUF593
Bra032693	AT4G13180	NAD(P)-binding Rossmann-fold superfamily protein
Bra032694	AT4G13190	Protein kinase superfamily protein
Bra032695	AT4G13200	unknown protein
Bra032696	AT4G13210	Pectin lyase-like superfamily protein
Bra032697	AT4G13250	NON-YELLOW COLORING 1 (NYC1)
Bra032698	AT4G13350	NSP (nuclear shuttle protein)-interacting GTPase (NIG)
Bra032699	AT4G14850	lovastatin insensitive 1 (LOI1)
Bra032700	AT4G13360	ATP-dependent caseinolytic (Clp) protease/crotonase family protein
Bra032701	AT4G13370	Plant protein of unknown function (DUF936)
Bra032703	AT4G13400	2-oxoglutarate (2OG) and Fe(II)-dependent oxygenase superfamily protein
Bra032705	AT4G13410	ATCSLA15
Bra032705	AT4G13410	ATCSLA15
Bra032708	AT4G13430	isopropyl malate isomerase large subunit 1 (IIL1)
Bra032710	AT4G13450	Adenine nucleotide alpha hydrolases-like superfamily protein
Bra032956	AT3G26840	Esterase/lipase/thioesterase family protein
Bra032957	AT3G26840	Esterase/lipase/thioesterase family protein
Bra032958	AT3G26840	Esterase/lipase/thioesterase family protein
Bra032959	AT3G26840	Esterase/lipase/thioesterase family protein
Bra032960	AT3G26890	unknown protein
Bra032961	AT3G26910	hydroxyproline-rich glycoprotein family protein
Bra032962	AT3G26932	dsRNA-binding protein 3 (DRB3)
Bra032963	AT3G26935	DHHC-type zinc finger family protein
Bra032964	AT3G26940	CONSTITUTIVE DIFFERENTIAL GROWTH 1 (CDG1)
Bra032965	AT3G26980	membrane-anchored ubiquitin-fold protein 4 precursor (MUB4)
Bra032966	AT5G52280	Myosin heavy chain-related protein
Bra032967	AT1G15430	Protein of unknown function (DUF1644)
Bra032968	AT3G27010	TEOSINTE BRANCHED 1, cycloidea, PCF (TCP)-domain family protein 20 (TCP20)
Bra032969	AT1G15430	Protein of unknown function (DUF1644)
Bra032970	AT3G27010	TEOSINTE BRANCHED 1, cycloidea, PCF (TCP)-domain family protein 20 (TCP20)
Bra032971	AT1G15430	Protein of unknown function (DUF1644)
Bra032972	AT1G15430	Protein of unknown function (DUF1644)
Bra032973	AT3G27010	TEOSINTE BRANCHED 1, cycloidea, PCF (TCP)-domain family protein 20 (TCP20)
Bra032974	AT2G04115	Plant self-incompatibility protein S1 family
Bra032976	AT3G27025	unknown protein
Bra032977	AT3G27030	unknown protein
Bra032977	AT3G27030	unknown protein
Bra032978	AT3G27030	unknown protein
Bra032978	AT3G27030	unknown protein
Bra032979	AT3G27060	TSO MEANING 'UGLY' IN CHINESE 2 (TSO2)
Bra032980	AT3G27080	translocase of outer membrane 20 kDa subunit 3 (TOM20-3)
Bra033041	AT3G28330	F-box family protein-related
Bra033043	AT3G28345	ABC transporter family protein
Bra033045	AT3G28420	Putative membrane lipoprotein
Bra033046	AT3G28450	Leucine-rich repeat protein kinase family protein
Bra033047	AT3G28455	CLAVATA3/ESR-RELATED 25 (CLE25)
Bra033049	AT3G28500	60S acidic ribosomal protein family
Bra033050	AT5G67150	HXXXD-type acyl-transferase family protein
Bra033051	AT3G28510	P-loop containing nucleoside triphosphate hydrolases superfamily protein
Bra033052	AT5G48310	unknown protein
Bra033053	AT3G28690	Protein kinase superfamily protein
Bra033054	AT3G28710	ATPase, V0/A0 complex, subunit C/D
Bra033055	AT3G28730	high mobility group (HMG)
Bra033056	AT3G28740	CYP81D1
Bra033057	AT3G28740	CYP81D1
Bra033058	AT3G28770	Protein of unknown function (DUF1216)
Bra033058	AT3G28770	Protein of unknown function (DUF1216)
Bra033058	AT3G28770	Protein of unknown function (DUF1216)
Bra033058	AT3G28770	Protein of unknown function (DUF1216)
Bra033059	AT3G28780	Protein of unknown function (DUF1216)
Bra033060	AT3G28790	Protein of unknown function (DUF1216)
Bra033060	AT3G28790	Protein of unknown function (DUF1216)
Bra033061	AT3G28790	Protein of unknown function (DUF1216)
Bra033062	AT5G39865	Glutaredoxin family protein
Bra033063	AT3G28857	basic helix-loop-helix (bHLH) DNA-binding family protein
Bra033064	AT3G28860	ATP binding cassette subfamily B19 (ABCB19)
Bra033065	AT3G28880	Ankyrin repeat family protein
Bra033066	AT3G28900	Ribosomal protein L34e superfamily protein
Bra033067	AT3G28910	myb domain protein 30 (MYB30)
Bra033068	AT2G03090	expansin A15 (EXPA15)
Bra033521	AT4G12720	NUDT7
Bra033522	AT4G13992	Cysteine/Histidine-rich C1 domain family protein
Bra033522	AT4G13992	Cysteine/Histidine-rich C1 domain family protein
Bra033523	AT4G15990	unknown protein
Bra033526	AT5G48930	hydroxycinnamoyl-CoA shikimate/quinate hydroxycinnamoyl transferase (HCT)
Bra033527	AT4G16110	response regulator 2 (RR2)
Bra033528	AT4G16120	COBRA-like protein-7 precursor (COBL7)
Bra033529	AT1G57850	Toll-Interleukin-Resistance (TIR) domain family protein
Bra033531	AT4G16130	arabinose kinase (ARA1)
Bra033531	AT4G16130	arabinose kinase (ARA1)
Bra033533	AT4G16141	GATA type zinc finger transcription factor family protein
Bra033631	AT4G39640	gamma-glutamyl transpeptidase 1 (GGT1)
Bra033632	AT4G39640	gamma-glutamyl transpeptidase 1 (GGT1)
Bra033633	AT4G39670	Glycolipid transfer protein (GLTP) family protein
Bra033634	AT4G39770	Haloacid dehalogenase-like hydrolase (HAD) superfamily protein
Bra033635	AT4G13680	Protein of unknown function (DUF295)
Bra033636	AT5G42470	CONTAINS InterPro DOMAIN/s: Brain/reproductive organ-expressed protein (InterPro:IPR010358)
Bra033637	AT5G42480	ACCUMULATION AND REPLICATION OF CHLOROPLASTS 6 (ARC6)
Bra033638	AT5G42540	exoribonuclease 2 (XRN2)
Bra033639	AT5G42560	Abscisic acid-responsive (TB2/DP1, HVA22) family protein
Bra033640	AT5G42620	metalloendopeptidases
Bra033641	AT5G42720	Glycosyl hydrolase family 17 protein
Bra033642	AT1G64770	NDH-dependent cyclic electron flow 1 (NDF2)
Bra033643	AT5G42760	Leucine carboxyl methyltransferase
Bra033644	AT5G42770	Maf-like protein
Bra033645	AT5G42850	Thioredoxin superfamily protein
Bra033646	AT5G42870	phosphatidic acid phosphohydrolase 2 (PAH2)
Bra033647	AT5G42880	Plant protein of unknown function (DUF827)
Bra033648	AT5G42900	cold regulated gene 27 (COR27)
Bra033649	AT5G42910	Basic-leucine zipper (bZIP) transcription factor family protein
Bra033650	AT5G42920	THO5
Bra033724	AT5G44160	nutcracker (NUC)
Bra033725	AT5G44180	Homeodomain-like transcriptional regulator
Bra033726	AT5G44190	GOLDEN2-like 2 (GLK2)
Bra033728	AT5G44200	CAP-binding protein 20 (CBP20)
Bra033730	AT5G44240	aminophospholipid ATPase 2 (ALA2)
Bra033731	AT5G44260	Zinc finger C-x8-C-x5-C-x3-H type family protein
Bra033732	AT5G44280	RING 1A (RING1A)
Bra033733	AT1G77520	O-methyltransferase family protein
Bra033734	AT4G25920	Protein of unknown function (DUF295)
Bra033735	AT5G44320	Eukaryotic translation initiation factor 3 subunit 7 (eIF-3)
Bra033736	AT5G44330	Tetratricopeptide repeat (TPR)-like superfamily protein
Bra033737	AT5G44340	tubulin beta chain 4 (TUB4)
Bra033738	AT5G44350	ethylene-responsive nuclear protein -related
Bra033739	AT5G44390	FAD-binding Berberine family protein
Bra033760	AT3G44713	unknown protein
Bra033761	AT3G48195	Phox (PX) domain-containing protein
Bra033762	AT3G48195	Phox (PX) domain-containing protein
Bra033763	AT3G48195	Phox (PX) domain-containing protein
Bra033766	AT3G48180	unknown protein
Bra033767	AT3G48160	DP-E2F-like 1 (DEL1)
Bra033782	AT3G47960	Major facilitator superfamily protein
Bra033783	AT3G47940	DNAJ heat shock family protein
Bra033784	AT3G47830	DNA glycosylase superfamily protein
Bra033785	AT3G47780	ABC2 homolog 6 (ATH6)
Bra033786	AT3G47740	ABC2 homolog 2 (ATH2)
Bra033786	AT3G47740	ABC2 homolog 2 (ATH2)
Bra033787	AT3G47650	DnaJ/Hsp40 cysteine-rich domain superfamily protein
Bra033788	AT3G47640	POPEYE (PYE)
Bra033790	AT5G50200	WOUND-RESPONSIVE 3 (WR3)
Bra033792	AT3G47400	Plant invertase/pectin methylesterase inhibitor superfamily
Bra033794	AT3G47360	hydroxysteroid dehydrogenase 3 (HSD3)
Bra033795	AT3G47040	Glycosyl hydrolase family protein
Bra033796	AT5G62700	tubulin beta chain 3 (TUB3)
Bra033807	AT3G46720	UDP-Glycosyltransferase superfamily protein
Bra033808	AT3G46670	UDP-glucosyl transferase 76E11 (UGT76E11)
Bra033809	AT3G46640	PHYTOCLOCK 1 (PCL1)
Bra033812	AT1G55360	Protein of Unknown Function (DUF239)
Bra033813	AT3G46600	GRAS family transcription factor
Bra033814	AT3G46580	methyl-CPG-binding domain protein 5 (MBD5)
Bra033818	AT3G09110	Protein of unknown function (DUF674)
Bra033819	AT3G46520	actin-12 (ACT12)
Bra033820	AT3G46510	plant U-box 13 (PUB13)
Bra033822	AT1G35190	2-oxoglutarate (2OG) and Fe(II)-dependent oxygenase superfamily protein
Bra033873	AT5G45570	Ulp1 protease family protein
Bra033874	AT1G31817	NUCLEAR FUSION DEFECTIVE 3 (NFD3)
Bra033875	AT1G31812	acyl-CoA-binding protein 6 (ACBP6)
Bra033876	AT1G31790	Tetratricopeptide repeat (TPR)-like superfamily protein
Bra033878	AT1G31770	ATP-binding cassette 14 (ABCG14)
Bra033879	AT1G31760	SWIB/MDM2 domain superfamily protein
Bra033881	AT3G23090	TPX2 (targeting protein for Xklp2) protein family
Bra033882	AT3G23080	Polyketide cyclase/dehydrase and lipid transport superfamily protein
Bra033883	AT3G23070	CRM family member 3A (CFM3A)
Bra033884	AT3G16180	Major facilitator superfamily protein
Bra033886	AT3G23050	indole-3-acetic acid 7 (IAA7)
Bra034400	AT1G35910	Haloacid dehalogenase-like hydrolase (HAD) superfamily protein
Bra034655	AT4G34790	SAUR-like auxin-responsive protein family
Bra034656	AT4G34800	SAUR-like auxin-responsive protein family
Bra034657	AT4G34840	Phosphorylase superfamily protein
Bra034658	AT4G34850	LESS ADHESIVE POLLEN 5 (LAP5)
Bra034659	AT4G34860	Plant neutral invertase family protein
Bra034660	AT4G34840	Phosphorylase superfamily protein
Bra034661	AT4G34860	Plant neutral invertase family protein
Bra034662	AT4G34910	P-loop containing nucleoside triphosphate hydrolases superfamily protein
Bra034663	AT4G34920	PLC-like phosphodiesterases superfamily protein
Bra034664	AT4G34930	PLC-like phosphodiesterases superfamily protein
Bra034665	AT4G34940	armadillo repeat only 1 (ARO1)
Bra034666	AT4G34950	Major facilitator superfamily protein
Bra034667	AT4G34960	Cyclophilin-like peptidyl-prolyl cis-trans isomerase family protein
Bra034668	AT4G35040	bZIP19
Bra034669	AT4G35060	Heavy metal transport/detoxification superfamily protein
Bra034672	AT4G35070	SBP (S-ribonuclease binding protein) family protein
Bra034673	AT4G35080	high-affinity nickel-transport family protein
Bra035502	AT5G52320	cytochrome P450, family 96, subfamily A, polypeptide 4 (CYP96A4)
Bra035503	AT1G32810	RING/FYVE/PHD zinc finger superfamily protein
Bra035504	AT1G32810	RING/FYVE/PHD zinc finger superfamily protein
Bra035505	AT1G32920	unknown protein
Bra035507	AT1G32330	heat shock transcription factor A1D (HSFA1D)
Bra035508	AT3G09260	PYK10
Bra035509	AT1G37140	MEI2 C-terminal RRM only like 1 (MCT1)
Bra035511	AT1G32230	RADICAL-INDUCED CELL DEATH1 (RCD1)
Bra035512	AT1G32200	ATS1
Bra035513	AT1G32170	xyloglucan endotransglucosylase/hydrolase 30 (XTH30)
Bra035764	AT3G20620	F-box family protein-related
Bra035766	AT3G20600	non race-specific disease resistance 1 (NDR1)
Bra035767	AT3G20600	non race-specific disease resistance 1 (NDR1)
Bra035768	AT3G20580	COBRA-like protein 10 precursor (COBL10)
Bra035769	AT3G20570	early nodulin-like protein 9 (ENODL9)
Bra035770	AT3G20560	PDI-like 5-3 (PDIL5-3)
Bra035771	AT3G20557	unknown protein
Bra035772	AT1G50900	Ankyrin repeat family protein
Bra035773	AT3G20540	polymerase gamma 1 (POLGAMMA1)
Bra035774	AT3G20520	SHV3-like 3 (SVL3)
Bra035775	AT2G41020	WW domain-containing protein
Bra035776	AT3G20500	purple acid phosphatase 18 (PAP18)
Bra035777	AT3G20475	MUTS-homologue 5 (MSH5)
Bra035778	AT3G20470	glycine-rich protein 5 (GRP5)
Bra035779	AT3G20460	Major facilitator superfamily protein
Bra035780	AT3G20460	Major facilitator superfamily protein
Bra035780	AT3G20460	Major facilitator superfamily protein
Bra035781	AT3G20450	B-cell receptor-associated protein 31-like
Bra035782	AT3G20440	EMBRYO DEFECTIVE 2729 (EMB2729)
Bra035783	AT3G20430	CONTAINS InterPro DOMAIN/s: Phosphorylated adapter RNA export protein, RNA-binding domain (InterPro:IPR019385)
Bra036342	AT3G26280	cytochrome P450, family 71, subfamily B, polypeptide 4 (CYP71B4)
Bra036343	AT3G26230	cytochrome P450, family 71, subfamily B, polypeptide 24 (CYP71B24)
Bra036344	AT3G26210	cytochrome P450, family 71, subfamily B, polypeptide 23 (CYP71B23)
Bra036345	AT3G26200	cytochrome P450, family 71, subfamily B, polypeptide 22 (CYP71B22)
Bra036346	AT3G26170	cytochrome P450, family 71, subfamily B, polypeptide 19 (CYP71B19)
Bra036347	AT3G26120	terminal EAR1-like 1 (TEL1)
Bra036348	AT3G26110	Anther-specific protein agp1-like
Bra036349	AT3G26100	Regulator of chromosome condensation (RCC1) family protein
Bra036350	AT3G26050	TPX2 (targeting protein for Xklp2) protein family
Bra036351	AT3G26030	serine/threonine protein phosphatase 2A 55 kDa regulatory subunit B prime delta (ATB' DELTA)
Bra036352	AT3G26020	Protein phosphatase 2A regulatory B subunit family protein
Bra036891	AT4G14730	Bax inhibitor-1 family protein
Bra036892	AT4G14740	FUNCTIONS IN: phosphoinositide binding
Bra036894	AT1G14800	Nucleic acid-binding, OB-fold-like protein
Bra036895	AT1G14800	Nucleic acid-binding, OB-fold-like protein
Bra036896	AT4G14746	CONTAINS InterPro DOMAIN/s: EGF-like (InterPro:IPR006210)
Bra036897	AT4G13310	cytochrome P450, family 71, subfamily A, polypeptide 20 (CYP71A20)
Bra036969	AT4G33880	ROOT HAIR DEFECTIVE 6-LIKE 2 (RSL2)
Bra036970	AT4G33890	unknown protein
Bra036971	AT4G33905	Peroxisomal membrane 22 kDa (Mpv17/PMP22) family protein
Bra036972	AT4G33920	Protein phosphatase 2C family protein
Bra036975	AT4G33630	EXECUTER1 (EX1)
Bra036975	AT4G33630	EXECUTER1 (EX1)
Bra036976	AT4G33625	FUNCTIONS IN: molecular_function unknown
Bra036977	AT2G01820	Leucine-rich repeat protein kinase family protein
Bra036977	AT2G01820	Leucine-rich repeat protein kinase family protein
Bra037044	AT4G32750	unknown protein
Bra037045	AT4G32730	ARABIDOOSIS THALIANA MYB DOMAIN PROTEIN 3R1 (ATMYB3R1)
Bra037049	AT4G32650	potassium channel in Arabidopsis thaliana 3 (KAT3)
Bra037050	AT4G32610	copper ion binding
Bra037051	AT4G32551	LEUNIG (LUG)
Bra037051	AT4G32551	LEUNIG (LUG)
Bra037052	AT2G25610	ATPase, F0/V0 complex, subunit C protein
Bra037053	AT4G32510	HCO3- transporter family
Bra037054	AT4G33270	CDC20.1
Bra037609	AT3G44890	ribosomal protein L9 (RPL9)
Bra037610	AT3G44900	cation/H+ exchanger 4 (CHX4)
Bra037611	AT3G44940	Protein of unknown function (DUF1635)
Bra037613	AT2G17920	nucleic acid binding
Bra037614	AT3G44990	xyloglucan endo-transglycosylase-related 8 (XTR8)
Bra037618	AT2G07760	Zinc knuckle (CCHC-type) family protein
Bra037620	AT5G23060	calcium sensing receptor (CaS)
Bra037622	AT4G21070	breast cancer susceptibility1 (BRCA1)
Bra037623	AT3G45040	phosphatidate cytidylyltransferase family protein
Bra038078	AT4G15630	Uncharacterised protein family (UPF0497)
Bra038079	AT4G15550	indole-3-acetate beta-D-glucosyltransferase (IAGLU)
Bra038080	AT4G15550	indole-3-acetate beta-D-glucosyltransferase (IAGLU)
Bra038081	AT4G15510	Photosystem II reaction center PsbP family protein
Bra038082	AT4G15470	Bax inhibitor-1 family protein
Bra038083	AT4G15430	ERD (early-responsive to dehydration stress) family protein
Bra038084	AT4G15420	Ubiquitin fusion degradation UFD1 family protein
Bra038085	AT4G15410	serine/threonine protein phosphatase 2A 55 kDa regulatory subunit B prime gamma (PUX5)
Bra038086	AT4G15400	HXXXD-type acyl-transferase family protein
Bra038088	AT4G15210	beta-amylase 5 (BAM5)
Bra038089	AT4G15160	Bifunctional inhibitor/lipid-transfer protein/seed storage 2S albumin superfamily protein
Bra038091	AT4G15140	unknown protein
Bra038092	AT4G15110	cytochrome P450, family 97, subfamily B, polypeptide 3 (CYP97B3)
Bra038093	AT4G15093	catalytic LigB subunit of aromatic ring-opening dioxygenase family
Bra038094	AT5G26000	thioglucoside glucohydrolase 1 (TGG1)
Bra038265	AT3G46060	RAB GTPase homolog 8A (RAB8A)
Bra038266	AT3G46000	actin depolymerizing factor 2 (ADF2)
Bra038267	AT3G45980	HTB9
Bra038268	AT5G59970	Histone superfamily protein
Bra038269	AT3G45900	Ribonuclease P protein subunit P38-related
Bra038270	AT3G45890	ROOT UVB SENSITIVE 1 (RUS1)
Bra038271	AT3G45880	2-oxoglutarate (2OG) and Fe(II)-dependent oxygenase superfamily protein
Bra038272	AT3G45870	nodulin MtN21 /EamA-like transporter family protein
Bra038273	AT3G45830	unknown protein
Bra038273	AT3G45830	unknown protein
Bra038274	AT3G45810	ferric reductase-like transmembrane component family protein
Bra038276	AT5G08730	ARIADNE 16 (ARI16)
Bra038277	AT3G45750	Nucleotidyltransferase family protein
Bra038279	AT3G45740	hydrolase family protein / HAD-superfamily protein
Bra038280	AT3G45650	nitrate excretion transporter1 (NAXT1)
Bra038280	AT3G45650	nitrate excretion transporter1 (NAXT1)
Bra039479	AT2G46470	inner membrane protein OXA1-like (OXA1L)
Bra039480	AT4G13330	S-adenosyl-L-methionine-dependent methyltransferases superfamily protein
Bra039481	AT3G24535	unknown protein
Bra039703	AT4G15000	Ribosomal L27e protein family
Bra039704	AT4G14970	unknown protein
Bra039705	AT5G26000	thioglucoside glucohydrolase 1 (TGG1)
Bra039706	AT4G14950	SNARE associated Golgi protein family
Bra039707	AT4G14930	Survival protein SurE-like phosphatase/nucleotidase
Bra040388	AT1G38131	O-fucosyltransferase family protein
