# Supplementary material for: Whole-genome resequencing reveals Brassica napus origin and genetic loci involved in its improvement
Source: Nat Commun. 2019 Mar 11;10:1154. doi: 10.1038/s41467-019-09134-9 (PMC6411957; doi:10.1038/s41467-019-09134-9)
Supplement: Supplementary file 21 — Supplementary Data 17 [file 41467_2019_9134_MOESM21_ESM.xlsx]

## Sheet: Supplementary Data 17
Supplementary Data 17 GO categories of BP enriched in both high ROD (AL/AA) and FST (AL/AA) overlapped outlier regions
GO number	GO term	Number of backgroud genes	Number of genes in the outlier region	P-value
GO:0006714	sesquiterpenoid metabolic process	57	8	0.001
GO:0006636	unsaturated fatty acid biosynthetic process	47	7	0.0015
GO:0080027	response to herbivore	35	6	0.0015
GO:0033559	unsaturated fatty acid metabolic process	48	7	0.0017
GO:0006721	terpenoid metabolic process	227	18	0.0018
GO:0009085	lysine biosynthetic process	27	5	0.0027
GO:0015840	urea transport	9	3	0.0035
GO:0071918	urea transmembrane transport	3	2	0.0039
GO:0009687	abscisic acid metabolic process	42	6	0.004
GO:0043288	apocarotenoid metabolic process	42	6	0.004
GO:1902644	tertiary alcohol metabolic process	42	6	0.004
GO:0019755	one-carbon compound transport	10	3	0.0048
GO:0006553	lysine metabolic process	32	5	0.0057
GO:0090506	axillary shoot meristem initiation	4	2	0.0076
GO:0006720	isoprenoid metabolic process	285	19	0.009
GO:0050776	regulation of immune response	189	14	0.0099
GO:0016114	terpenoid biosynthetic process	192	14	0.0113
GO:0009612	response to mechanical stimulus	38	5	0.0119
GO:0009089	lysine biosynthetic process via diaminopimelate	25	4	0.0121
GO:0046451	diaminopimelate metabolic process	25	4	0.0121
GO:0010966	regulation of phosphate transport	5	2	0.0124
GO:0045088	regulation of innate immune response	178	13	0.0141
GO:0006811	ion transport	1446	69	0.0149
GO:0006413	translational initiation	162	12	0.0161
GO:0006817	phosphate ion transport	57	6	0.0175
GO:0010162	seed dormancy process	57	6	0.0175
GO:0022611	dormancy process	57	6	0.0175
GO:0070726	cell wall assembly	42	5	0.0179
GO:0071668	plant-type cell wall assembly	42	5	0.0179
GO:0010020	chloroplast fission	28	4	0.018
GO:0016106	sesquiterpenoid biosynthetic process	43	5	0.0197
GO:0009864	induced systemic resistance, jasmonic acid mediated signaling pathway	29	4	0.0203
GO:0009814	defense response, incompatible interacti...	332	20	0.0207
GO:0002682	regulation of immune system process	208	14	0.0212
GO:0017000	antibiotic biosynthetic process	44	5	0.0216
GO:0010014	meristem initiation	61	6	0.0237
GO:0009066	aspartate family amino acid metabolic pr...	96	8	0.0244
GO:0006412	translation	1193	57	0.0246
GO:0010254	nectary development	7	2	0.0248
GO:0016107	sesquiterpenoid catabolic process	7	2	0.0248
GO:0043290	apocarotenoid catabolic process	7	2	0.0248
GO:0046345	abscisic acid catabolic process	7	2	0.0248
GO:0050792	regulation of viral process	7	2	0.0248
GO:0043572	plastid fission	31	4	0.0254
GO:0043043	peptide biosynthetic process	1207	57	0.0299
GO:0009816	negative regulation of defense response to bacterium, incompatible interaction	100	8	0.0302
GO:0044273	sulfur compound catabolic process	82	7	0.0303
GO:0002684	positive regulation of immune system pro...	119	9	0.0306
GO:0050778	positive regulation of immune response	119	9	0.0306
GO:0006121	mitochondrial electron transport, succin...	8	2	0.0322
GO:0010433	bract morphogenesis	8	2	0.0322
GO:0010434	bract formation	8	2	0.0322
GO:0033385	geranylgeranyl diphosphate metabolic pro...	8	2	0.0322
GO:0033386	geranylgeranyl diphosphate biosynthetic ...	8	2	0.0322
GO:0048838	release of seed from dormancy	8	2	0.0322
GO:0097438	exit from dormancy	8	2	0.0322
GO:0009067	aspartate family amino acid biosynthetic...	66	6	0.0333
GO:0090068	positive regulation of cell cycle proces...	34	4	0.0344
GO:0000374	Group III intron splicing	1	1	0.0365
GO:0000491	small nucleolar ribonucleoprotein comple...	1	1	0.0365
GO:0000492	box C/D snoRNP assembly	1	1	0.0365
GO:0000918	division septum site selection	1	1	0.0365
GO:0009878	nodule morphogenesis	1	1	0.0365
GO:0009988	cell-cell recognition	1	1	0.0365
GO:0010727	negative regulation of hydrogen peroxide...	1	1	0.0365
GO:0010730	negative regulation of hydrogen peroxide...	1	1	0.0365
GO:0019586	galacturonate metabolic process	1	1	0.0365
GO:0034204	lipid translocation	1	1	0.0365
GO:0045026	plasma membrane fusion	1	1	0.0365
GO:0045332	phospholipid translocation	1	1	0.0365
GO:0046396	D-galacturonate metabolic process	1	1	0.0365
GO:0061936	fusion of sperm to egg plasma membrane i...	1	1	0.0365
GO:0072344	rescue of stalled ribosome	1	1	0.0365
GO:0080173	male-female gamete recognition during do...	1	1	0.0365
GO:1903427	negative regulation of reactive oxygen s...	1	1	0.0365
GO:2000378	negative regulation of reactive oxygen s...	1	1	0.0365
GO:0006270	DNA replication initiation	21	3	0.0396
GO:0009821	alkaloid biosynthetic process	21	3	0.0396
GO:0043171	peptide catabolic process	21	3	0.0396
GO:0050665	hydrogen peroxide biosynthetic process	21	3	0.0396
GO:0008299	isoprenoid biosynthetic process	248	15	0.0398
GO:0006414	translational elongation	125	9	0.04
GO:0034086	maintenance of sister chromatid cohesion	9	2	0.0405
GO:0034090	maintenance of meiotic sister chromatid ...	9	2	0.0405
GO:0071490	cellular response to far red light	9	2	0.0405
GO:0046685	response to arsenic-containing substance	22	3	0.0446
GO:0010215	cellulose microfibril organization	37	4	0.0451
GO:0019432	triglyceride biosynthetic process	38	4	0.049
GO:0033383	geranyl diphosphate metabolic process	10	2	0.0494
GO:0033384	geranyl diphosphate biosynthetic process	10	2	0.0494
GO:0043903	regulation of symbiosis, encompassing mu...	10	2	0.0494
GO:0045337	farnesyl diphosphate biosynthetic proces...	10	2	0.0494
