# Supplementary material for: Whole-genome resequencing reveals Brassica napus origin and genetic loci involved in its improvement
Source: Nat Commun. 2019 Mar 11;10:1154. doi: 10.1038/s41467-019-09134-9 (PMC6411957; doi:10.1038/s41467-019-09134-9)
Supplement: Supplementary file 22 — Supplementary Data 18 [file 41467_2019_9134_MOESM22_ESM.xlsx]

## Sheet: Supplementary Data 18
Supplementary Data 18 GO categories of BP enriched in both high ROD (CL/CA) and FST (CL/CA) overlapped outlier regions
GO number	GO term	Number of backgroud genes	Number of genes in the outlier region	P-value
GO:0009640	photomorphogenesis	168	12	5.1e-05
GO:0006857	oligopeptide transport	128	9	0.00049
GO:0010447	response to acidic pH	3	2	0.00094
GO:0090470	shoot organ boundary specification	4	2	0.00185
GO:0010090	trichome morphogenesis	127	8	0.00202
GO:0042891	antibiotic transport	16	3	0.00264
GO:0033319	UDP-D-xylose metabolic process	17	3	0.00316
GO:0033320	UDP-D-xylose biosynthetic process	17	3	0.00316
GO:0009268	response to pH	6	2	0.00451
GO:0046166	glyceraldehyde-3-phosphate biosynthetic ...	6	2	0.00451
GO:0042026	protein refolding	20	3	0.00509
GO:0006458	'de novo' protein folding	7	2	0.00625
GO:0040014	regulation of multicellular organism gro...	7	2	0.00625
GO:0051084	'de novo' posttranslational protein fold...	7	2	0.00625
GO:0051085	chaperone cofactor-dependent protein ref...	7	2	0.00625
GO:0060255	regulation of macromolecule metabolic pr...	5299	117	0.0074
GO:0042127	regulation of cell proliferation	96	6	0.00742
GO:0006725	cellular aromatic compound metabolic pro...	7928	167	0.00818
GO:0006359	regulation of transcription by RNA polym...	8	2	0.00823
GO:0006139	nucleobase-containing compound metabolic...	7097	151	0.00868
GO:0008283	cell proliferation	198	9	0.00934
GO:0006406	mRNA export from nucleus	47	4	0.00965
GO:0010229	inflorescence development	47	4	0.00965
GO:0071427	mRNA-containing ribonucleoprotein comple...	47	4	0.00965
GO:0010026	trichome differentiation	166	8	0.00999
GO:0090626	plant epidermis morphogenesis	167	8	0.01034
GO:0000288	nuclear-transcribed mRNA catabolic proce...	48	4	0.01038
GO:0043406	positive regulation of MAP kinase activi...	9	2	0.01046
GO:0043410	positive regulation of MAPK cascade	9	2	0.01046
GO:0035264	multicellular organism growth	10	2	0.01292
GO:0016070	RNA metabolic process	5827	125	0.01362
GO:0071103	DNA conformation change	110	6	0.01396
GO:0010604	positive regulation of macromolecule met...	696	21	0.01404
GO:0040008	regulation of growth	404	14	0.01427
GO:0046483	heterocycle metabolic process	7633	159	0.01478
GO:0032270	positive regulation of cellular protein ...	179	8	0.01519
GO:0019464	glycine decarboxylation via glycine clea...	11	2	0.01561
GO:1902533	positive regulation of intracellular sig...	11	2	0.01561
GO:0034654	nucleobase-containing compound biosynthe...	5135	111	0.01634
GO:0051247	positive regulation of protein metabolic...	182	8	0.01662
GO:0090304	nucleic acid metabolic process	6392	135	0.01667
GO:0010468	regulation of gene expression	4887	106	0.01729
GO:0048522	positive regulation of cellular process	1024	28	0.01735
GO:0051028	mRNA transport	116	6	0.01771
GO:0000169	activation of MAPK activity involved in ...	1	1	0.01778
GO:0000187	activation of MAPK activity	1	1	0.01778
GO:0010425	DNA methylation on cytosine within a CNG...	1	1	0.01778
GO:0043972	histone H3-K23 acetylation	1	1	0.01778
GO:0044154	histone H3-K14 acetylation	1	1	0.01778
GO:0045022	early endosome to late endosome transpor...	1	1	0.01778
GO:0098927	vesicle-mediated transport between endos...	1	1	0.01778
GO:2000071	regulation of defense response by callos...	1	1	0.01778
GO:0006656	phosphatidylcholine biosynthetic process	12	2	0.01851
GO:0008535	respiratory chain complex IV assembly	12	2	0.01851
GO:0010371	regulation of gibberellin biosynthetic p...	12	2	0.01851
GO:0016075	rRNA catabolic process	12	2	0.01851
GO:0006650	glycerophospholipid metabolic process	186	8	0.01868
GO:0051726	regulation of cell cycle	380	13	0.01953
GO:0009893	positive regulation of metabolic process	767	22	0.02034
GO:0006334	nucleosome assembly	33	3	0.02055
GO:0006863	purine nucleobase transport	33	3	0.02055
GO:0015706	nitrate transport	33	3	0.02055
GO:0006383	transcription by RNA polymerase III	13	2	0.02162
GO:0046083	adenine metabolic process	13	2	0.02162
GO:0046084	adenine biosynthetic process	13	2	0.02162
GO:0051781	positive regulation of cell division	13	2	0.02162
GO:0009639	response to red or far red light	388	13	0.02268
GO:0051173	positive regulation of nitrogen compound...	688	20	0.02307
GO:0006323	DNA packaging	62	4	0.02454
GO:0019405	alditol catabolic process	14	2	0.02493
GO:0019563	glycerol catabolic process	14	2	0.02493
GO:0043243	positive regulation of protein complex d...	14	2	0.02493
GO:0061077	chaperone-mediated protein folding	14	2	0.02493
GO:1901360	organic cyclic compound metabolic proces...	8136	166	0.02555
GO:0019438	aromatic compound biosynthetic process	5698	120	0.0258
GO:0006401	RNA catabolic process	162	7	0.02629
GO:0071900	regulation of protein serine/threonine k...	94	5	0.02637
GO:0019222	regulation of metabolic process	5604	118	0.02714
GO:0006098	pentose-phosphate shunt	64	4	0.02719
GO:0051156	glucose 6-phosphate metabolic process	64	4	0.02719
GO:0045962	positive regulation of development, hete...	15	2	0.02843
GO:0046184	aldehyde biosynthetic process	15	2	0.02843
GO:0015851	nucleobase transport	38	3	0.02978
GO:0017004	cytochrome complex assembly	38	3	0.02978
GO:0034728	nucleosome organization	38	3	0.02978
GO:0048859	formation of anatomical boundary	38	3	0.02978
GO:0009828	plant-type cell wall loosening	66	4	0.03001
GO:0032989	cellular component morphogenesis	803	22	0.03165
GO:0048826	cotyledon morphogenesis	39	3	0.03184
GO:0051338	regulation of transferase activity	170	7	0.03294
GO:0018130	heterocycle biosynthetic process	5503	115	0.03505
GO:0002103	endonucleolytic cleavage of tetracistron...	2	1	0.03524
GO:0010081	regulation of inflorescence meristem gro...	2	1	0.03524
GO:0030970	retrograde protein transport, ER to cyto...	2	1	0.03524
GO:0031398	positive regulation of protein ubiquitin...	2	1	0.03524
GO:0033477	S-methylmethionine metabolic process	2	1	0.03524
GO:0033528	S-methylmethionine cycle	2	1	0.03524
GO:0042425	choline biosynthetic process	2	1	0.03524
GO:0043971	histone H3-K18 acetylation	2	1	0.03524
GO:0044211	CTP salvage	2	1	0.03524
GO:0051438	regulation of ubiquitin-protein transfer...	2	1	0.03524
GO:0051443	positive regulation of ubiquitin-protein...	2	1	0.03524
GO:0097264	self proteolysis	2	1	0.03524
GO:1903322	positive regulation of protein modificat...	2	1	0.03524
GO:1903513	endoplasmic reticulum to cytosol transpo...	2	1	0.03524
GO:0010225	response to UV-C	17	2	0.03598
GO:0043405	regulation of MAP kinase activity	17	2	0.03598
GO:0043408	regulation of MAPK cascade	17	2	0.03598
GO:0046470	phosphatidylcholine metabolic process	17	2	0.03598
GO:0071166	ribonucleoprotein complex localization	70	4	0.03615
GO:0071426	ribonucleoprotein complex export from nu...	70	4	0.03615
GO:0008284	positive regulation of cell proliferatio...	41	3	0.0362
GO:0006351	transcription, DNA-templated	4519	96	0.03693
GO:0031325	positive regulation of cellular metaboli...	732	20	0.04002
GO:0009787	regulation of abscisic acid-activated si...	142	6	0.04185
GO:1901419	regulation of response to alcohol	142	6	0.04185
GO:1905957	regulation of cellular response to alcoh...	142	6	0.04185
GO:0046486	glycerolipid metabolic process	258	9	0.04234
GO:0046474	glycerophospholipid biosynthetic process	108	5	0.04393
GO:0006546	glycine catabolic process	19	2	0.0442
GO:0070070	proton-transporting V-type ATPase comple...	19	2	0.0442
GO:0072595	maintenance of protein localization in o...	19	2	0.0442
GO:0065004	protein-DNA complex assembly	75	4	0.04477
GO:0090558	plant epidermis development	430	13	0.04567
GO:0031497	chromatin assembly	45	3	0.04577
GO:0000902	cell morphogenesis	744	20	0.04593
GO:0031503	protein-containing complex localization	76	4	0.04662
GO:0000956	nuclear-transcribed mRNA catabolic proce...	110	5	0.0469
GO:0051171	regulation of nitrogen compound metaboli...	5096	106	0.04699
GO:0048518	positive regulation of biological proces...	1363	33	0.04705
GO:0080090	regulation of primary metabolic process	5155	107	0.04828
GO:0030433	ubiquitin-dependent ERAD pathway	46	3	0.04833
GO:0006405	RNA export from nucleus	77	4	0.04851
GO:0008285	negative regulation of cell proliferatio...	20	2	0.04854
GO:0043097	pyrimidine nucleoside salvage	20	2	0.04854
GO:2000038	regulation of stomatal complex developme...	20	2	0.04854
GO:0006355	regulation of transcription, DNA-templat...	4317	91	0.04874
GO:0050657	nucleic acid transport	148	6	0.04941
GO:0050658	RNA transport	148	6	0.04941
GO:0051236	establishment of RNA localization	148	6	0.04941
GO:0097659	nucleic acid-templated transcription	4583	96	0.04969
