# Supplementary material for: Whole-genome resequencing reveals Brassica napus origin and genetic loci involved in its improvement
Source: Nat Commun. 2019 Mar 11;10:1154. doi: 10.1038/s41467-019-09134-9 (PMC6411957; doi:10.1038/s41467-019-09134-9)
Supplement: Supplementary file 23 — Supplementary Data 19 [file 41467_2019_9134_MOESM23_ESM.xlsx]

## Sheet: Supplementary Data 19
Supplementary Data 19 Overlapped improvement-selection windows detected by at least three methods between landraces and improved B. napus cultivars
Number	Chromosome	Start position (bp)	End position (bp)
1	A01	19240001	19340000
2	A01	19250001	19350000
3	A02	19550001	19650000
4	A02	19560001	19660000
5	A02	19570001	19670000
6	A02	19580001	19680000
7	A02	19590001	19690000
8	A02	19600001	19700000
9	A02	19610001	19710000
10	A02	19620001	19720000
11	A02	19630001	19730000
12	A02	19640001	19740000
13	A02	19650001	19750000
14	A02	19660001	19760000
15	A02	19670001	19770000
16	A02	19680001	19780000
17	A02	19690001	19790000
18	A02	20940001	21040000
19	A02	20950001	21050000
20	A02	20960001	21060000
21	A02	20970001	21070000
22	A02	20980001	21080000
23	A02	20990001	21090000
24	A02	21000001	21100000
25	A02	21010001	21110000
26	A02	21020001	21120000
27	A02	21030001	21130000
28	A02	21040001	21140000
29	A02	21050001	21150000
30	A02	21730001	21830000
31	A02	21740001	21840000
32	A02	22100001	22200000
33	A02	22110001	22210000
34	A02	22120001	22220000
35	A02	22130001	22230000
36	A02	22140001	22240000
37	A02	22150001	22250000
38	A02	22160001	22260000
39	A02	22170001	22270000
40	A02	22180001	22280000
41	A02	22190001	22290000
42	A02	22200001	22300000
43	A02	23160001	23260000
44	A02	23170001	23270000
45	A02	23180001	23280000
46	A02	23190001	23290000
47	A02	23220001	23320000
48	A02	23230001	23330000
49	A02	23390001	23490000
50	A02	23400001	23500000
51	A02	23410001	23510000
52	A02	23440001	23540000
53	A02	23450001	23550000
54	A02	23460001	23560000
55	A02	23550001	23650000
56	A02	23560001	23660000
57	A02	23570001	23670000
58	A02	23580001	23680000
59	A02	23590001	23690000
60	A02	23600001	23700000
61	A02	23610001	23710000
62	A02	23620001	23720000
63	A02	23630001	23730000
64	A02	23640001	23740000
65	A02	23650001	23750000
66	A02	23660001	23760000
67	A02	23670001	23770000
68	A02	23780001	23880000
69	A02	23790001	23890000
70	A02	23800001	23900000
71	A02	23810001	23910000
72	A02	23820001	23920000
73	A02	23830001	23930000
74	A02	23840001	23940000
75	A02	23850001	23950000
76	A02	23860001	23960000
77	A02	23870001	23970000
78	A02	23880001	23980000
79	A02	23890001	23990000
80	A02	23900001	24000000
81	A02	23910001	24010000
82	A02	23920001	24020000
83	A02	23930001	24030000
84	A02	24050001	24150000
85	A02	24060001	24160000
86	A02	24070001	24170000
87	A02	24080001	24180000
88	A02	24090001	24190000
89	A03	13900001	14000000
90	A03	13910001	14010000
91	A03	13920001	14020000
92	A03	13930001	14030000
93	A03	13940001	14040000
94	A03	13950001	14050000
95	A03	13960001	14060000
96	A03	13970001	14070000
97	A03	20380001	20480000
98	A03	20390001	20490000
99	A03	20430001	20530000
100	A03	20440001	20540000
101	A03	25550001	25650000
102	A04	3910001	4010000
103	A04	3920001	4020000
104	A04	3930001	4030000
105	A04	3940001	4040000
106	A04	3950001	4050000
107	A04	3960001	4060000
108	A04	3970001	4070000
109	A04	10880001	10980000
110	A04	10890001	10990000
111	A04	10900001	11000000
112	A04	10910001	11010000
113	A04	10920001	11020000
114	A04	11710001	11810000
115	A04	11720001	11820000
116	A04	11730001	11830000
117	A04	11740001	11840000
118	A04	11750001	11850000
119	A05	3910001	4010000
120	A05	3920001	4020000
121	A05	3930001	4030000
122	A05	3940001	4040000
123	A06	8490001	8590000
124	A06	8500001	8600000
125	A06	15010001	15110000
126	A06	15050001	15150000
127	A06	22770001	22870000
128	A06	22780001	22880000
129	A06	22790001	22890000
130	A06	22800001	22900000
131	A06	22810001	22910000
132	A06	22820001	22920000
133	A06	22830001	22930000
134	A06	22840001	22940000
135	A06	22850001	22950000
136	A06	22860001	22960000
137	A06	22870001	22970000
138	A07	11440001	11540000
139	A07	11450001	11550000
140	A07	11460001	11560000
141	A07	11470001	11570000
142	A07	11480001	11580000
143	A07	11490001	11590000
144	A07	11500001	11600000
145	A07	11510001	11610000
146	A07	17530001	17630000
147	A07	17540001	17640000
148	A07	17550001	17650000
149	A07	17560001	17660000
150	A07	17570001	17670000
151	A07	17580001	17680000
152	A07	21760001	21860000
153	A07	21770001	21870000
154	A07	21780001	21880000
155	A07	21790001	21890000
156	A07	21800001	21900000
157	A07	21810001	21910000
158	A07	21820001	21920000
159	A07	22470001	22570000
160	A08	8040001	8140000
161	A08	8050001	8150000
162	A08	10220001	10320000
163	A09	60001	160000
164	A09	70001	170000
165	A09	80001	180000
166	A09	430001	530000
167	A09	1750001	1850000
168	A09	1760001	1860000
169	A09	1770001	1870000
170	A09	1780001	1880000
171	A09	1790001	1890000
172	A09	1800001	1900000
173	A09	1810001	1910000
174	A09	1820001	1920000
175	A09	1830001	1930000
176	A09	1840001	1940000
177	A09	1850001	1950000
178	A09	2010001	2110000
179	A09	2020001	2120000
180	A09	2030001	2130000
181	A09	2040001	2140000
182	A09	2050001	2150000
183	A09	2060001	2160000
184	A09	2070001	2170000
185	A09	2080001	2180000
186	A09	2090001	2190000
187	A09	2100001	2200000
188	A09	2110001	2210000
189	A09	2120001	2220000
190	A09	2130001	2230000
191	A09	2140001	2240000
192	A09	2210001	2310000
193	A09	2220001	2320000
194	A09	2230001	2330000
195	A09	2240001	2340000
196	A09	2250001	2350000
197	A09	2260001	2360000
198	A09	2270001	2370000
199	A09	2280001	2380000
200	A09	2290001	2390000
201	A09	2300001	2400000
202	A09	2310001	2410000
203	A09	2320001	2420000
204	A09	2330001	2430000
205	A09	2340001	2440000
206	A09	2350001	2450000
207	A09	2360001	2460000
208	A09	2370001	2470000
209	A09	2380001	2480000
210	A09	2390001	2490000
211	A09	2400001	2500000
212	A09	2410001	2510000
213	A09	2420001	2520000
214	A09	2430001	2530000
215	A09	2440001	2540000
216	A09	2450001	2550000
217	A09	2460001	2560000
218	A09	2470001	2570000
219	A09	2480001	2580000
220	A09	2490001	2590000
221	A09	2500001	2600000
222	A09	2510001	2610000
223	A09	2520001	2620000
224	A09	2530001	2630000
225	A09	2540001	2640000
226	A09	2550001	2650000
227	A09	2690001	2790000
228	A09	2700001	2800000
229	A09	2710001	2810000
230	A09	2720001	2820000
231	A09	2730001	2830000
232	A09	2740001	2840000
233	A09	2750001	2850000
234	A09	2760001	2860000
235	A09	2770001	2870000
236	A09	2780001	2880000
237	A09	2790001	2890000
238	A09	2800001	2900000
239	A09	2810001	2910000
240	A09	2820001	2920000
241	A09	2830001	2930000
242	A09	2840001	2940000
243	A09	2850001	2950000
244	A09	2930001	3030000
245	A09	2940001	3040000
246	A09	2950001	3050000
247	A09	2960001	3060000
248	A09	2970001	3070000
249	A09	2980001	3080000
250	A09	2990001	3090000
251	A09	3000001	3100000
252	A09	3010001	3110000
253	A09	3020001	3120000
254	A09	3030001	3130000
255	A09	3040001	3140000
256	A09	3050001	3150000
257	A09	3060001	3160000
258	A09	3070001	3170000
259	A09	3080001	3180000
260	A09	3090001	3190000
261	A09	3100001	3200000
262	A09	3110001	3210000
263	A09	3120001	3220000
264	A09	3180001	3280000
265	A09	3190001	3290000
266	A09	3200001	3300000
267	A09	3210001	3310000
268	A09	3220001	3320000
269	A09	3230001	3330000
270	A09	3240001	3340000
271	A09	3250001	3350000
272	A09	3260001	3360000
273	A09	3270001	3370000
274	A09	3280001	3380000
275	A09	3290001	3390000
276	A09	3300001	3400000
277	A09	3310001	3410000
278	A09	3320001	3420000
279	A09	3330001	3430000
280	A09	3990001	4090000
281	A09	4260001	4360000
282	A09	4270001	4370000
283	A09	4280001	4380000
284	A09	4290001	4390000
285	A09	4300001	4400000
286	A09	4310001	4410000
287	A09	4320001	4420000
288	A09	4330001	4430000
289	A09	32270001	32370000
290	A09	32280001	32380000
291	A09	32290001	32390000
292	A09	32300001	32400000
293	C01	11930001	12030000
294	C01	11940001	12040000
295	C01	11950001	12050000
296	C01	11960001	12060000
297	C01	11970001	12070000
298	C01	11980001	12080000
299	C01	11990001	12090000
300	C01	15030001	15130000
301	C01	15040001	15140000
302	C01	15050001	15150000
303	C01	15060001	15160000
304	C01	15070001	15170000
305	C01	15080001	15180000
306	C02	3070001	3170000
307	C02	3080001	3180000
308	C02	3090001	3190000
309	C02	3100001	3200000
310	C02	3110001	3210000
311	C02	3120001	3220000
312	C02	3130001	3230000
313	C02	3140001	3240000
314	C02	3150001	3250000
315	C02	3160001	3260000
316	C02	10150001	10250000
317	C02	10170001	10270000
318	C02	10180001	10280000
319	C02	10190001	10290000
320	C02	10200001	10300000
321	C02	10210001	10310000
322	C02	10220001	10320000
323	C02	10230001	10330000
324	C02	10240001	10340000
325	C02	14240001	14340000
326	C02	14250001	14350000
327	C02	14260001	14360000
328	C02	14270001	14370000
329	C02	14280001	14380000
330	C02	14290001	14390000
331	C02	14300001	14400000
332	C02	14310001	14410000
333	C02	14320001	14420000
334	C02	14330001	14430000
335	C02	14340001	14440000
336	C02	14350001	14450000
337	C02	14360001	14460000
338	C02	14370001	14470000
339	C02	14380001	14480000
340	C02	14390001	14490000
341	C02	14400001	14500000
342	C02	14410001	14510000
343	C02	14420001	14520000
344	C02	14430001	14530000
345	C02	14440001	14540000
346	C02	14450001	14550000
347	C02	14460001	14560000
348	C02	14470001	14570000
349	C02	14480001	14580000
350	C02	14490001	14590000
351	C02	14500001	14600000
352	C02	14520001	14620000
353	C02	41260001	41360000
354	C02	41270001	41370000
355	C02	41280001	41380000
356	C02	41290001	41390000
357	C02	41300001	41400000
358	C02	41310001	41410000
359	C02	41320001	41420000
360	C02	41330001	41430000
361	C02	41340001	41440000
362	C02	41350001	41450000
363	C02	41360001	41460000
364	C02	41370001	41470000
365	C02	41470001	41570000
366	C02	41480001	41580000
367	C02	41490001	41590000
368	C02	41500001	41600000
369	C02	41510001	41610000
370	C02	41520001	41620000
371	C02	41530001	41630000
372	C02	41540001	41640000
373	C02	42190001	42290000
374	C02	42200001	42300000
375	C02	42210001	42310000
376	C02	42220001	42320000
377	C02	42230001	42330000
378	C02	42240001	42340000
379	C02	42250001	42350000
380	C02	42260001	42360000
381	C02	42270001	42370000
382	C02	42280001	42380000
383	C02	43520001	43620000
384	C02	43530001	43630000
385	C02	43540001	43640000
386	C02	43550001	43650000
387	C02	43720001	43820000
388	C02	43730001	43830000
389	C02	43740001	43840000
390	C02	43750001	43850000
391	C02	43760001	43860000
392	C02	43770001	43870000
393	C02	43780001	43880000
394	C02	43790001	43890000
395	C02	43830001	43930000
396	C02	43840001	43940000
397	C02	43850001	43950000
398	C02	43860001	43960000
399	C02	43870001	43970000
400	C02	43880001	43980000
401	C02	43890001	43990000
402	C02	43900001	44000000
403	C02	43910001	44010000
404	C02	43920001	44020000
405	C02	43930001	44030000
406	C02	43940001	44040000
407	C02	43950001	44050000
408	C02	43960001	44060000
409	C02	43970001	44070000
410	C02	43980001	44080000
411	C02	43990001	44090000
412	C02	44000001	44100000
413	C02	44010001	44110000
414	C02	44020001	44120000
415	C02	44030001	44130000
416	C02	44040001	44140000
417	C02	44050001	44150000
418	C02	44060001	44160000
419	C02	44070001	44170000
420	C02	44080001	44180000
421	C02	44090001	44190000
422	C02	44100001	44200000
423	C02	44560001	44660000
424	C02	44800001	44900000
425	C02	44810001	44910000
426	C02	44820001	44920000
427	C02	44830001	44930000
428	C02	44840001	44940000
429	C02	44850001	44950000
430	C02	44860001	44960000
431	C02	44870001	44970000
432	C02	44880001	44980000
433	C02	44890001	44990000
434	C02	44900001	45000000
435	C02	44910001	45010000
436	C02	44920001	45020000
437	C02	44930001	45030000
438	C02	44940001	45040000
439	C02	44950001	45050000
440	C02	44960001	45060000
441	C02	44970001	45070000
442	C02	44980001	45080000
443	C02	44990001	45090000
444	C02	45000001	45100000
445	C02	45010001	45110000
446	C02	45020001	45120000
447	C02	45030001	45130000
448	C02	45040001	45140000
449	C03	10960001	11060000
450	C03	10970001	11070000
451	C03	10980001	11080000
452	C03	10990001	11090000
453	C03	11000001	11100000
454	C03	11010001	11110000
455	C03	11660001	11760000
456	C03	11670001	11770000
457	C03	11680001	11780000
458	C03	11690001	11790000
459	C03	11700001	11800000
460	C03	11710001	11810000
461	C03	11720001	11820000
462	C03	11730001	11830000
463	C03	11740001	11840000
464	C03	11750001	11850000
465	C03	11760001	11860000
466	C03	11770001	11870000
467	C03	11780001	11880000
468	C03	11790001	11890000
469	C03	11800001	11900000
470	C03	11810001	11910000
471	C03	11820001	11920000
472	C03	11830001	11930000
473	C03	12060001	12160000
474	C03	12080001	12180000
475	C03	12090001	12190000
476	C03	12100001	12200000
477	C03	12110001	12210000
478	C03	12120001	12220000
479	C03	12130001	12230000
480	C03	12270001	12370000
481	C03	12280001	12380000
482	C03	12290001	12390000
483	C03	12300001	12400000
484	C03	13550001	13650000
485	C03	13570001	13670000
486	C03	13580001	13680000
487	C03	13590001	13690000
488	C03	13600001	13700000
489	C03	13610001	13710000
490	C03	13620001	13720000
491	C03	13630001	13730000
492	C03	30320001	30420000
493	C03	30330001	30430000
494	C03	30340001	30440000
495	C03	50840001	50940000
496	C03	50850001	50950000
497	C03	50860001	50960000
498	C03	50870001	50970000
499	C03	50880001	50980000
500	C03	50890001	50990000
501	C03	50900001	51000000
502	C03	50910001	51010000
503	C03	50920001	51020000
504	C03	50930001	51030000
505	C03	50940001	51040000
506	C03	50950001	51050000
507	C03	50960001	51060000
508	C03	50970001	51070000
509	C03	50980001	51080000
510	C03	50990001	51090000
511	C03	51850001	51950000
512	C03	51860001	51960000
513	C03	52560001	52660000
514	C03	52570001	52670000
515	C03	52580001	52680000
516	C03	52590001	52690000
517	C03	52600001	52700000
518	C03	52610001	52710000
519	C03	52620001	52720000
520	C03	52630001	52730000
521	C03	52640001	52740000
522	C03	55360001	55460000
523	C03	55370001	55470000
524	C03	55380001	55480000
525	C03	55390001	55490000
526	C03	55400001	55500000
527	C03	55410001	55510000
528	C03	55420001	55520000
529	C03	55430001	55530000
530	C03	55440001	55540000
531	C03	55450001	55550000
532	C03	55460001	55560000
533	C03	55470001	55570000
534	C03	55480001	55580000
535	C03	55490001	55590000
536	C03	55500001	55600000
537	C03	55510001	55610000
538	C03	55520001	55620000
539	C03	55530001	55630000
540	C03	55540001	55640000
541	C03	55600001	55700000
542	C03	55610001	55710000
543	C03	55620001	55720000
544	C03	55630001	55730000
545	C03	55640001	55740000
546	C03	55650001	55750000
547	C05	820001	920000
548	C05	830001	930000
549	C05	840001	940000
550	C05	850001	950000
551	C05	860001	960000
552	C05	870001	970000
553	C05	890001	990000
554	C05	900001	1000000
555	C05	910001	1010000
556	C05	990001	1090000
557	C05	1010001	1110000
558	C05	37460001	37560000
559	C05	37470001	37570000
560	C05	37480001	37580000
561	C05	37490001	37590000
562	C06	2430001	2530000
563	C06	2440001	2540000
564	C06	25140001	25240000
565	C06	25150001	25250000
566	C06	25160001	25260000
567	C06	25170001	25270000
568	C06	25180001	25280000
569	C06	25190001	25290000
570	C06	25200001	25300000
571	C06	25210001	25310000
572	C06	25220001	25320000
573	C06	25230001	25330000
574	C06	25240001	25340000
575	C06	25250001	25350000
576	C06	25260001	25360000
577	C06	25270001	25370000
578	C06	25280001	25380000
579	C06	25290001	25390000
580	C06	25520001	25620000
581	C06	25530001	25630000
582	C06	25710001	25810000
583	C06	25720001	25820000
584	C06	25730001	25830000
585	C06	25740001	25840000
586	C06	25750001	25850000
587	C06	25760001	25860000
588	C06	25770001	25870000
589	C06	25780001	25880000
590	C06	25790001	25890000
591	C06	28180001	28280000
592	C06	28190001	28290000
593	C06	28200001	28300000
594	C06	28290001	28390000
595	C06	28300001	28400000
596	C06	28610001	28710000
597	C06	28620001	28720000
598	C06	28630001	28730000
599	C06	28640001	28740000
600	C06	28650001	28750000
601	C06	28660001	28760000
602	C06	28670001	28770000
603	C06	28680001	28780000
604	C06	28690001	28790000
605	C06	28700001	28800000
606	C06	28710001	28810000
607	C06	28720001	28820000
608	C06	28730001	28830000
609	C06	28740001	28840000
610	C06	28750001	28850000
611	C06	28760001	28860000
612	C06	28770001	28870000
613	C06	28780001	28880000
614	C06	34860001	34960000
615	C06	34870001	34970000
616	C06	34880001	34980000
617	C06	34890001	34990000
618	C06	34900001	35000000
619	C06	34910001	35010000
620	C06	34920001	35020000
621	C06	34930001	35030000
622	C06	34940001	35040000
623	C06	34950001	35050000
624	C06	34960001	35060000
625	C06	34970001	35070000
626	C06	35160001	35260000
627	C06	35170001	35270000
628	C06	35180001	35280000
629	C06	35350001	35450000
630	C06	35360001	35460000
631	C06	35680001	35780000
632	C06	35690001	35790000
633	C06	35700001	35800000
634	C06	35710001	35810000
635	C06	35720001	35820000
636	C06	35730001	35830000
637	C06	35740001	35840000
638	C06	35750001	35850000
639	C06	35760001	35860000
640	C06	35770001	35870000
641	C06	35780001	35880000
642	C06	35790001	35890000
643	C06	35800001	35900000
644	C06	35810001	35910000
645	C06	35820001	35920000
646	C07	35010001	35110000
647	C07	35020001	35120000
648	C07	35030001	35130000
649	C07	35040001	35140000
650	C07	35940001	36040000
651	C07	41750001	41850000
652	C07	41760001	41860000
653	C07	41770001	41870000
654	C07	41780001	41880000
655	C07	41790001	41890000
656	C07	41800001	41900000
657	C07	41810001	41910000
658	C07	41820001	41920000
659	C07	41830001	41930000
660	C07	41840001	41940000
661	C07	41850001	41950000
662	C07	42110001	42210000
663	C07	42120001	42220000
664	C07	42130001	42230000
665	C07	42140001	42240000
666	C07	42150001	42250000
667	C07	42160001	42260000
668	C08	24580001	24680000
669	C08	37100001	37200000
670	C08	37110001	37210000
671	C08	37120001	37220000
672	C08	37130001	37230000
673	C08	37140001	37240000
674	C09	130001	230000
675	C09	140001	240000
676	C09	150001	250000
677	C09	160001	260000
678	C09	170001	270000
679	C09	180001	280000
680	C09	190001	290000
681	C09	200001	300000
682	C09	210001	310000
683	C09	220001	320000
684	C09	230001	330000
685	C09	1220001	1320000
686	C09	1230001	1330000
687	C09	1240001	1340000
688	C09	1250001	1350000
689	C09	1260001	1360000
690	C09	1270001	1370000
691	C09	1280001	1380000
692	C09	1290001	1390000
693	C09	1300001	1400000
694	C09	1310001	1410000
695	C09	1320001	1420000
696	C09	1330001	1430000
697	C09	1340001	1440000
698	C09	1350001	1450000
699	C09	1360001	1460000
700	C09	1370001	1470000
701	C09	1380001	1480000
702	C09	1390001	1490000
703	C09	1400001	1500000
704	C09	1410001	1510000
705	C09	1420001	1520000
706	C09	1430001	1530000
707	C09	1440001	1540000
708	C09	1450001	1550000
709	C09	1460001	1560000
710	C09	1470001	1570000
711	C09	1480001	1580000
712	C09	1490001	1590000
713	C09	1500001	1600000
714	C09	1510001	1610000
715	C09	1520001	1620000
716	C09	1530001	1630000
717	C09	1540001	1640000
718	C09	1550001	1650000
719	C09	1560001	1660000
720	C09	1570001	1670000
721	C09	1580001	1680000
722	C09	1590001	1690000
723	C09	1600001	1700000
724	C09	1610001	1710000
725	C09	1620001	1720000
726	C09	1630001	1730000
727	C09	1640001	1740000
728	C09	1650001	1750000
729	C09	1660001	1760000
730	C09	1670001	1770000
731	C09	1680001	1780000
732	C09	1690001	1790000
733	C09	1700001	1800000
734	C09	1710001	1810000
735	C09	1720001	1820000
736	C09	1730001	1830000
737	C09	1740001	1840000
738	C09	1750001	1850000
739	C09	1760001	1860000
740	C09	1770001	1870000
741	C09	1780001	1880000
742	C09	1790001	1890000
743	C09	1800001	1900000
744	C09	1810001	1910000
745	C09	1820001	1920000
746	C09	1830001	1930000
747	C09	1840001	1940000
748	C09	1850001	1950000
749	C09	1860001	1960000
750	C09	1870001	1970000
751	C09	1880001	1980000
752	C09	1890001	1990000
753	C09	1900001	2000000
754	C09	1910001	2010000
755	C09	1920001	2020000
756	C09	1930001	2030000
757	C09	1940001	2040000
758	C09	1950001	2050000
759	C09	1960001	2060000
760	C09	1970001	2070000
761	C09	1980001	2080000
762	C09	1990001	2090000
763	C09	2000001	2100000
764	C09	2010001	2110000
765	C09	2020001	2120000
766	C09	2070001	2170000
767	C09	2080001	2180000
768	C09	2090001	2190000
769	C09	2100001	2200000
770	C09	2110001	2210000
771	C09	2120001	2220000
772	C09	2130001	2230000
773	C09	2140001	2240000
774	C09	2150001	2250000
775	C09	2160001	2260000
776	C09	2170001	2270000
777	C09	2180001	2280000
778	C09	2190001	2290000
779	C09	2200001	2300000
780	C09	2210001	2310000
781	C09	2220001	2320000
782	C09	2230001	2330000
783	C09	2240001	2340000
784	C09	2290001	2390000
785	C09	2300001	2400000
786	C09	2310001	2410000
787	C09	2320001	2420000
788	C09	2330001	2430000
789	C09	2340001	2440000
790	C09	2350001	2450000
791	C09	2360001	2460000
792	C09	2370001	2470000
793	C09	2380001	2480000
794	C09	2390001	2490000
795	C09	2400001	2500000
796	C09	2410001	2510000
797	C09	2420001	2520000
798	C09	2430001	2530000
799	C09	2440001	2540000
800	C09	2450001	2550000
801	C09	2460001	2560000
802	C09	2470001	2570000
803	C09	2480001	2580000
804	C09	2490001	2590000
805	C09	2500001	2600000
806	C09	2510001	2610000
807	C09	2560001	2660000
808	C09	2600001	2700000
809	C09	2610001	2710000
810	C09	2620001	2720000
811	C09	2630001	2730000
812	C09	2640001	2740000
813	C09	2650001	2750000
814	C09	2660001	2760000
815	C09	2670001	2770000
816	C09	2680001	2780000
817	C09	2690001	2790000
818	C09	2700001	2800000
819	C09	2710001	2810000
820	C09	2720001	2820000
821	C09	2730001	2830000
822	C09	2740001	2840000
823	C09	2750001	2850000
824	C09	2760001	2860000
825	C09	2770001	2870000
826	C09	2780001	2880000
827	C09	2790001	2890000
828	C09	2800001	2900000
829	C09	2810001	2910000
830	C09	2820001	2920000
831	C09	2830001	2930000
832	C09	2840001	2940000
833	C09	2850001	2950000
834	C09	2860001	2960000
835	C09	2870001	2970000
836	C09	2880001	2980000
837	C09	2890001	2990000
838	C09	2900001	3000000
839	C09	2910001	3010000
840	C09	2920001	3020000
841	C09	2930001	3030000
842	C09	2940001	3040000
843	C09	2950001	3050000
844	C09	2960001	3060000
845	C09	2970001	3070000
846	C09	2980001	3080000
847	C09	2990001	3090000
848	C09	3000001	3100000
849	C09	3010001	3110000
850	C09	3020001	3120000
851	C09	3030001	3130000
852	C09	3040001	3140000
853	C09	3050001	3150000
854	C09	3060001	3160000
855	C09	3070001	3170000
856	C09	3080001	3180000
857	C09	3090001	3190000
858	C09	3100001	3200000
859	C09	3110001	3210000
860	C09	3120001	3220000
861	C09	3130001	3230000
862	C09	3140001	3240000
863	C09	3150001	3250000
864	C09	3190001	3290000
865	C09	3300001	3400000
866	C09	3310001	3410000
867	C09	3320001	3420000
868	C09	3330001	3430000
869	C09	3340001	3440000
870	C09	3350001	3450000
871	C09	3360001	3460000
872	C09	3370001	3470000
873	C09	3380001	3480000
874	C09	3390001	3490000
875	C09	3400001	3500000
876	C09	3410001	3510000
877	C09	3420001	3520000
878	C09	3430001	3530000
879	C09	3440001	3540000
880	C09	3450001	3550000
881	C09	3460001	3560000
882	C09	3470001	3570000
883	C09	3480001	3580000
884	C09	3490001	3590000
885	C09	3500001	3600000
886	C09	3510001	3610000
887	C09	3520001	3620000
888	C09	3530001	3630000
889	C09	3540001	3640000
890	C09	3550001	3650000
891	C09	3560001	3660000
892	C09	3570001	3670000
893	C09	3580001	3680000
894	C09	3590001	3690000
895	C09	3600001	3700000
896	C09	3620001	3720000
897	C09	3630001	3730000
898	C09	3640001	3740000
899	C09	3650001	3750000
900	C09	3660001	3760000
901	C09	3680001	3780000
902	C09	3690001	3790000
903	C09	3700001	3800000
904	C09	3980001	4080000
905	C09	15780001	15880000
906	C09	15790001	15890000
907	C09	15800001	15900000
908	C09	15810001	15910000
909	C09	15820001	15920000
910	C09	15830001	15930000
911	C09	35630001	35730000
912	C09	35640001	35740000
