# Supplementary material for: Whole-genome resequencing reveals Brassica napus origin and genetic loci involved in its improvement
Source: Nat Commun. 2019 Mar 11;10:1154. doi: 10.1038/s41467-019-09134-9 (PMC6411957; doi:10.1038/s41467-019-09134-9)
Supplement: Supplementary file 24 — Supplementary Data 20 [file 41467_2019_9134_MOESM24_ESM.xlsx]

## Sheet: Supplementary Data 20
Supplementary Data 20 Candidate genes in the overlapped improvement-selection outliers detected by at least three methods between landraces and improved B. napus cultivars
Gene ID	Chromosome	Start location (bp)	End location (bp)	Ortholog in Arabidopsis	Function description
BnaA01g27560D	A01	19240831	19241823		unknown protein
BnaA01g27570D	A01	19277301	19278558	AT3G16770	ethylene-responsive element binding protein (EBP)
BnaA01g27580D	A01	19279743	19282012	AT3G16760	Tetratricopeptide repeat (TPR)-like superfamily protein
BnaA01g27590D	A01	19284104	19288163	AT1G31740	beta-galactosidase 15 (BGAL15)
BnaA01g27600D	A01	19295494	19298638	AT3G16730	CONTAINS InterPro DOMAIN/s: Non-SMC condensin II complex, subunit H2-like (InterPro:IPR009378)
BnaA01g27610D	A01	19300402	19301157	AT3G16720	TOXICOS EN LEVADURA 2 (ATL2)
BnaA01g27620D	A01	19303929	19308858	AT3G16720	TOXICOS EN LEVADURA 2 (ATL2)
BnaA01g27630D	A01	19309399	19310174	AT3G16710	Pentatricopeptide repeat (PPR) superfamily protein
BnaA01g27640D	A01	19310690	19311088	AT3G16720	TOXICOS EN LEVADURA 2 (ATL2)
BnaA01g27650D	A01	19312181	19313701	AT3G16710	Pentatricopeptide repeat (PPR) superfamily protein
BnaA01g27660D	A01	19314757	19316096	AT3G16700	Fumarylacetoacetate (FAA) hydrolase family
BnaA01g27670D	A01	19317932	19319707	AT3G16690	Nodulin MtN3 family protein
BnaA01g27680D	A01	19321707	19322984	AT3G16660	Pollen Ole e 1 allergen and extensin family protein
BnaA01g27690D	A01	19325277	19328794	AT3G16650	Transducin/WD40 repeat-like superfamily protein
BnaA01g27700D	A01	19332872	19338663		unknown protein
BnaA01g27710D	A01	19345174	19346698	AT3G16640	translationally controlled tumor protein (TCTP)
BnaA01g27720D	A01	19348352	19353602	AT3G16630	KINESIN-13A
BnaA02g26510D	A02	19558516	19566163	AT2G02560	cullin-associated and neddylation dissociated (CAND1)
BnaA02g26520D	A02	19570970	19572820	AT2G02570	nucleic acid binding
BnaA02g26530D	A02	19575307	19577693	AT3G62050	Putative endonuclease or glycosyl hydrolase
BnaA02g26540D	A02	19586984	19589684	AT2G02720	Pectate lyase family protein
BnaA02g26550D	A02	19590818	19592379	AT2G02760	ubiquiting-conjugating enzyme 2 (UBC2)
BnaA02g26560D	A02	19595710	19596753	AT2G02790	IQ-domain 29 (IQD29)
BnaA02g26570D	A02	19607537	19609748	AT2G02810	UDP-galactose transporter 1 (UTR1)
BnaA02g26580D	A02	19610766	19613199	AT2G02820	myb domain protein 88 (MYB88)
BnaA02g26590D	A02	19633841	19635233	AT2G02850	plantacyanin (ARPN)
BnaA02g26600D	A02	19635749	19639697	AT2G02860	sucrose transporter 2 (SUT2)
BnaA02g26610D	A02	19651304	19653533	AT2G02870	Galactose oxidase/kelch repeat superfamily protein
BnaA02g26620D	A02	19654811	19656923	AT2G02880	mucin-related
BnaA02g26630D	A02	19657852	19662222	AT2G02910	Protein of unknown function (DUF616)
BnaA02g26640D	A02	19664428	19666072	AT2G02950	phytochrome kinase substrate 1 (PKS1)
BnaA02g26650D	A02	19668879	19670702	AT2G02980	ORGANELLE TRANSCRIPT PROCESSING 85 (OTP85)
BnaA02g26660D	A02	19675133	19676337	AT2G02990	ribonuclease 1 (RNS1)
BnaA02g26670D	A02	19679811	19681497	AT2G03090	expansin A15 (EXPA15)
BnaA02g26680D	A02	19687756	19690278	AT2G03120	signal peptide peptidase (SPP)
BnaA02g26690D	A02	19695168	19697718	AT2G03150	embryo defective 1579 (emb1579)
BnaA02g26700D	A02	19698778	19699175		unknown protein
BnaA02g26710D	A02	19699439	19703257	AT2G03240	EXS (ERD1/XPR1/SYG1) family protein
BnaA02g26720D	A02	19731587	19731619		unknown protein
BnaA02g26730D	A02	19734262	19740658	AT5G67100	INCURVATA2 (ICU2)
BnaA02g26740D	A02	19742049	19744232	AT5G67090	Subtilisin-like serine endopeptidase family protein
BnaA02g26750D	A02	19753944	19754265	AT1G17070	GC-rich sequence DNA-binding factor-like protein with Tuftelin interacting domain
BnaA02g26760D	A02	19758338	19759499	AT2G03290	emp24/gp25L/p24 family/GOLD family protein
BnaA02g26770D	A02	19760653	19761715	AT2G03300	Toll-Interleukin-Resistance (TIR) domain family protein
BnaA02g26780D	A02	19774946	19775956	AT3G11810	unknown protein
BnaA02g26790D	A02	19776474	19776539		unknown protein
BnaA02g26800D	A02	19779392	19779848		unknown protein
BnaA02g26810D	A02	19788549	19791216	AT2G01490	phytanoyl-CoA dioxygenase (PhyH) family protein
BnaA02g28440D	A02	20942087	20942684	AT3G26980	membrane-anchored ubiquitin-fold protein 4 precursor (MUB4)
BnaA02g28450D	A02	20954397	20955158	AT1G15430	Protein of unknown function (DUF1644)
BnaA02g28460D	A02	20957159	20957287		unknown protein
BnaA02g28470D	A02	20957342	20957565		unknown protein
BnaA02g28480D	A02	20962945	20963093		unknown protein
BnaA02g28490D	A02	20965268	20965879	AT1G15430	Protein of unknown function (DUF1644)
BnaA02g28500D	A02	20967317	20968077	AT3G27010	TEOSINTE BRANCHED 1, cycloidea, PCF (TCP)-domain family protein 20 (TCP20)
BnaA02g28510D	A02	20989355	20989762	AT2G04115	Plant self-incompatibility protein S1 family
BnaA02g28520D	A02	21001864	21002524		unknown protein
BnaA02g28530D	A02	21007597	21009175	AT3G27025	unknown protein
BnaA02g28540D	A02	21010116	21010462	AT3G27027	Protein of unknown function (DUF 3339)
BnaA02g28550D	A02	21010759	21010968	AT3G27030	unknown protein
BnaA02g28560D	A02	21014057	21014331	AT3G27030	unknown protein
BnaA02g28570D	A02	21020114	21021179	AT3G27060	TSO MEANING 'UGLY' IN CHINESE 2 (TSO2)
BnaA02g28580D	A02	21027451	21027747		unknown protein
BnaA02g28590D	A02	21027802	21029321	AT3G27080	translocase of outer membrane 20 kDa subunit 3 (TOM20-3)
BnaA02g28600D	A02	21035068	21036958	AT1G50500	HEAT-INTOLERANT 1 (HIT1)
BnaA02g28610D	A02	21040479	21042390	AT3G27090	DCD (Development and Cell Death) domain protein
BnaA02g28620D	A02	21042996	21043947	AT3G27110	Peptidase family M48 family protein
BnaA02g28630D	A02	21044199	21044464	AT3G27120	P-loop containing nucleoside triphosphate hydrolases superfamily protein
BnaA02g28640D	A02	21048145	21051907	AT3G27120	P-loop containing nucleoside triphosphate hydrolases superfamily protein
BnaA02g28650D	A02	21054347	21055582	AT3G27150	Galactose oxidase/kelch repeat superfamily protein
BnaA02g28660D	A02	21066866	21067969	AT3G27160	GLUCOSE HYPERSENSITIVE 1 (GHS1)
BnaA02g28670D	A02	21074291	21077580	AT3G27170	chloride channel B (CLC-B)
BnaA02g28680D	A02	21078784	21082544	AT3G27190	uridine kinase-like 2 (UKL2)
BnaA02g28690D	A02	21084200	21084804	AT3G27200	Cupredoxin superfamily protein
BnaA02g28700D	A02	21085845	21087849	AT3G27210	unknown protein
BnaA02g28710D	A02	21101775	21102863		unknown protein
BnaA02g28720D	A02	21106696	21108853	AT3G27240	Cytochrome C1 family
BnaA02g28730D	A02	21115625	21116458	AT3G27250	unknown protein
BnaA02g28740D	A02	21139618	21140621	AT1G48320	Thioesterase superfamily protein
BnaA02g28750D	A02	21141568	21141750		unknown protein
BnaA02g28760D	A02	21144311	21145059	AT4G17660	Protein kinase superfamily protein
BnaA02g28770D	A02	21147266	21148018	AT3G27270	TRAM, LAG1 and CLN8 (TLC) lipid-sensing domain containing protein
BnaA02g29910D	A02	21732623	21733490	AT3G29575	ABI five binding protein 3 (AFP3)
BnaA02g29920D	A02	21736143	21736958	AT3G29635	HXXXD-type acyl-transferase family protein
BnaA02g29930D	A02	21739859	21741381	AT3G29635	HXXXD-type acyl-transferase family protein
BnaA02g29940D	A02	21742125	21745507	AT1G76065	LYR family of Fe/S cluster biogenesis protein
BnaA02g29950D	A02	21748928	21752140	AT3G29770	methyl esterase 11 (MES11)
BnaA02g29960D	A02	21752622	21752855		unknown protein
BnaA02g29970D	A02	21759297	21761579	AT5G67360	ARA12
BnaA02g29980D	A02	21775541	21776011	AT5G48170	SLEEPY2 (SLY2)
BnaA02g29990D	A02	21786632	21787683	AT5G48180	nitrile specifier protein 5 (NSP5)
BnaA02g30000D	A02	21790004	21790303	AT5G48210	FUNCTIONS IN: molecular_function unknown
BnaA02g30010D	A02	21803598	21803903	AT5G48210	FUNCTIONS IN: molecular_function unknown
BnaA02g30020D	A02	21807872	21808180	AT5G48210	FUNCTIONS IN: molecular_function unknown
BnaA02g30030D	A02	21810175	21812977	AT5G48230	acetoacetyl-CoA thiolase 2 (ACAT2)
BnaA02g30040D	A02	21813455	21815860	AT5G48250	B-box type zinc finger protein with CCT domain
BnaA02g30050D	A02	21817243	21818211	AT5G48270	Plant protein of unknown function (DUF868)
BnaA02g30060D	A02	21825155	21825316		unknown protein
BnaA02g30070D	A02	21825437	21826071	AT5G65360	Histone superfamily protein
BnaA02g30080D	A02	21829239	21832325	AT3G05660	receptor like protein 33 (RLP33)
BnaA02g30570D	A02	22099451	22100509	AT5G49100	unknown protein
BnaA02g30580D	A02	22103588	22104075		unknown protein
BnaA02g30590D	A02	22105326	22111366	AT5G49110	unknown protein
BnaA02g30600D	A02	22111619	22117865	AT5G49150	gamete expressed 2 (GEX2)
BnaA02g30610D	A02	22118506	22119105	AT5G49170	unknown protein
BnaA02g30620D	A02	22119790	22122345	AT5G49180	Plant invertase/pectin methylesterase inhibitor superfamily
BnaA02g30630D	A02	22125891	22127463	AT5G49210	unknown protein
BnaA02g30640D	A02	22128280	22128378		unknown protein
BnaA02g30650D	A02	22129908	22132649	AT5G49215	Pectin lyase-like superfamily protein
BnaA02g30660D	A02	22133495	22135698	AT5G49220	Protein of unknown function (DUF789)
BnaA02g30670D	A02	22146243	22149167	AT5G49240	pseudo-response regulator 4 (APRR4)
BnaA02g30680D	A02	22152892	22153781	AT5G49280	hydroxyproline-rich glycoprotein family protein
BnaA02g30690D	A02	22157324	22158034	AT5G49300	GATA transcription factor 16 (GATA16)
BnaA02g30700D	A02	22162845	22167637	AT3G06720	AT-IMP
BnaA02g30710D	A02	22168347	22169901	AT5G49320	Protein of unknown function (DUF1218)
BnaA02g30720D	A02	22172117	22172590	AT5G49330	myb domain protein 111 (MYB111)
BnaA02g30730D	A02	22178477	22180556	AT5G49340	TRICHOME BIREFRINGENCE-LIKE 4 (TBL4)
BnaA02g30740D	A02	22180981	22185890	AT5G49360	beta-xylosidase 1 (BXL1)
BnaA02g30750D	A02	22189324	22191957		unknown protein
BnaA02g30760D	A02	22192051	22195875	AT3G06670	binding
BnaA02g30770D	A02	22203123	22203840		unknown protein
BnaA02g30780D	A02	22208969	22214097	AT1G06900	Insulinase (Peptidase family M16) family protein
BnaA02g30790D	A02	22225431	22225983		unknown protein
BnaA02g30800D	A02	22229676	22229834		unknown protein
BnaA02g30810D	A02	22229889	22231793	AT3G57880	Calcium-dependent lipid-binding (CaLB domain) plant phosphoribosyltransferase family protein
BnaA02g30820D	A02	22233870	22237380	AT5G49460	ATP citrate lyase subunit B 2 (ACLB-2)
BnaA02g30830D	A02	22238983	22248294	AT5G49430	WD40/YVTN repeat-like-containing domain
BnaA02g30840D	A02	22252289	22255108	AT5G49410	unknown protein
BnaA02g30850D	A02	22256056	22263517	AT3G06670	binding
BnaA02g30860D	A02	22264650	22266080		unknown protein
BnaA02g30870D	A02	22267972	22269217		unknown protein
BnaA02g30880D	A02	22269286	22276016	AT5G16710	dehydroascorbate reductase 1 (DHAR3)
BnaA02g30890D	A02	22276813	22277235	AT5G49360	beta-xylosidase 1 (BXL1)
BnaA02g30900D	A02	22291517	22296461	AT1G06900	Insulinase (Peptidase family M16) family protein
BnaA02g32190D	A02	23159831	23162105	AT5G25120	ytochrome p450, family 71, subfamily B, polypeptide 11 (CYP71B11)
BnaA02g32200D	A02	23162934	23163301		unknown protein
BnaA02g32210D	A02	23166580	23167210	AT2G21655	Protein of unknown function (DUF784)
BnaA02g32220D	A02	23169489	23171810	AT5G25050	Major facilitator superfamily protein
BnaA02g32230D	A02	23174006	23179913	AT5G24970	Protein kinase superfamily protein
BnaA02g32240D	A02	23180495	23182433	AT5G24940	Protein phosphatase 2C family protein
BnaA02g32250D	A02	23193440	23193723	AT3G56640	exocyst complex component sec15A (SEC15A)
BnaA02g32260D	A02	23198966	23200416		unknown protein
BnaA02g32270D	A02	23202751	23204475	AT5G25410	Protein of Unknown Function (DUF239)
BnaA02g32280D	A02	23209252	23209629		unknown protein
BnaA02g32290D	A02	23226390	23227513	AT5G24890	unknown protein
BnaA02g32300D	A02	23232867	23235927	AT5G24880	BEST Arabidopsis thaliana protein match is: calmodulin-binding protein-related (TAIR:AT5G10660.1)
BnaA02g32310D	A02	23251631	23251849		unknown protein
BnaA02g32320D	A02	23253889	23260213	AT5G24810	ABC1 family protein
BnaA02g32330D	A02	23261294	23262608	AT5G24800	basic leucine zipper 9 (BZIP9)
BnaA02g32340D	A02	23266342	23266825		unknown protein
BnaA02g32350D	A02	23271794	23273172	AT5G24770	vegetative storage protein 2 (VSP2)
BnaA02g32360D	A02	23274946	23277243	AT5G24760	GroES-like zinc-binding dehydrogenase family protein
BnaA02g32370D	A02	23277818	23281474	AT5G24750	UDP-Glycosyltransferase superfamily protein
BnaA02g32380D	A02	23282766	23286234	AT2G30770	cytochrome P450, family 71, subfamily A, polypeptide 13 (CYP71A13)
BnaA02g32390D	A02	23296925	23297518	AT5G24660	RESPONSE TO LOW SULFUR 2 (LSU2)
BnaA02g32400D	A02	23300369	23302724	AT5G24620	Pathogenesis-related thaumatin superfamily protein
BnaA02g32410D	A02	23303510	23305304	AT5G24610	unknown protein
BnaA02g32420D	A02	23308364	23310065	AT5G24600	Protein of unknown function, DUF599
BnaA02g32430D	A02	23323691	23324342		unknown protein
BnaA02g32440D	A02	23327037	23328873	AT5G24580	Heavy metal transport/detoxification superfamily protein
BnaA02g32520D	A02	23399838	23400610	AT5G24520	TRANSPARENT TESTA GLABRA 1 (TTG1)
BnaA02g32530D	A02	23401739	23403170	AT5G24500	unknown protein
BnaA02g32540D	A02	23406650	23407013		unknown protein
BnaA02g32550D	A02	23411190	23413376	AT5G24470	pseudo-response regulator 5 (PRR5)
BnaA02g32560D	A02	23413518	23417646	AT5G24450	Transcription factor IIIC, subunit 5
BnaA02g32570D	A02	23431347	23439071	AT1G58602	LRR and NB-ARC domains-containing disease resistance protein
BnaA02g32580D	A02	23441979	23444630	AT1G59620	CW9
BnaA02g32590D	A02	23445694	23447290	AT5G24340	3'-5' exonuclease domain-containing protein
BnaA02g32600D	A02	23448836	23449720		unknown protein
BnaA02g32610D	A02	23449882	23450420		unknown protein
BnaA02g32620D	A02	23461834	23463306	AT1G59124	Disease resistance protein (CC-NBS-LRR class) family
BnaA02g32630D	A02	23464539	23472222	AT1G58602	LRR and NB-ARC domains-containing disease resistance protein
BnaA02g32640D	A02	23472320	23473749	AT1G58400	Disease resistance protein (CC-NBS-LRR class) family
BnaA02g32650D	A02	23473817	23474250	AT1G59780	NB-ARC domain-containing disease resistance protein
BnaA02g32660D	A02	23474536	23476302	AT1G59620	CW9
BnaA02g32670D	A02	23476363	23481485	AT1G59620	CW9
BnaA02g32680D	A02	23481566	23481803		unknown protein
BnaA02g32690D	A02	23481961	23484849		unknown protein
BnaA02g32700D	A02	23485884	23488724	AT1G58390	Disease resistance protein (CC-NBS-LRR class) family
BnaA02g32710D	A02	23488904	23491170	AT1G59620	CW9
BnaA02g32720D	A02	23494900	23498220	AT5G24140	squalene monooxygenase 2 (SQP2)
BnaA02g32730D	A02	23500380	23503090	AT5G24030	SLAC1 homologue 3 (SLAH3)
BnaA02g32740D	A02	23506884	23510509	AT5G23980	ferric reduction oxidase 4 (FRO4)
BnaA02g32750D	A02	23515203	23515825	AT5G23940	PERMEABLE LEAVES3 (PEL3)
BnaA02g32760D	A02	23516734	23520328	AT5G41690	RNA-binding (RRM/RBD/RNP motifs) family protein
BnaA02g32770D	A02	23531036	23534569	AT5G23870	Pectinacetylesterase family protein
BnaA02g32780D	A02	23539023	23540112	AT5G23740	ribosomal protein S11-beta (RPS11-BETA)
BnaA02g32790D	A02	23545563	23546930	AT5G23650	Homeodomain-like transcriptional regulator
BnaA02g32800D	A02	23549529	23556675	AT5G23630	phosphate deficiency response 2 (PDR2)
BnaA02g32810D	A02	23556973	23560194	AT5G23610	INVOLVED IN: biological_process unknown
BnaA02g32820D	A02	23561308	23564554	AT5G23580	calmodulin-like domain protein kinase 9 (CDPK9)
BnaA02g32830D	A02	23566567	23568603	AT5G23580	calmodulin-like domain protein kinase 9 (CDPK9)
BnaA02g32840D	A02	23575101	23577212	AT5G23580	calmodulin-like domain protein kinase 9 (CDPK9)
BnaA02g32850D	A02	23577310	23579677	AT5G23540	Mov34/MPN/PAD-1 family protein
BnaA02g32860D	A02	23580200	23586180	AT5G08430	SWIB/MDM2 domain
BnaA02g32870D	A02	23588122	23592872	AT5G23450	long-chain base (LCB) kinase 1 (LCBK1)
BnaA02g32880D	A02	23593128	23593595	AT5G23440	ferredoxin/thioredoxin reductase subunit A (variable subunit) 1 (FTRA1)
BnaA02g32890D	A02	23598499	23600622	AT5G23420	high-mobility group box 6 (HMGB6)
BnaA02g32900D	A02	23602210	23602984	AT5G23370	GRAM domain-containing protein / ABA-responsive protein-related
BnaA02g32910D	A02	23605973	23606763	AT5G23370	GRAM domain-containing protein / ABA-responsive protein-related
BnaA02g32920D	A02	23609588	23610412	AT5G23370	GRAM domain-containing protein / ABA-responsive protein-related
BnaA02g32930D	A02	23610766	23613057	AT5G23340	RNI-like superfamily protein
BnaA02g32940D	A02	23613940	23614724	AT5G23290	prefoldin 5 (PFD5)
BnaA02g32950D	A02	23618206	23619457	AT5G23280	TCP family transcription factor
BnaA02g32960D	A02	23632634	23636780	AT5G23210	serine carboxypeptidase-like 34 (SCPL34)
BnaA02g32970D	A02	23638292	23640135	AT5G23200	unknown protein
BnaA02g32980D	A02	23641398	23643855	AT5G23190	cytochrome P450, family 86, subfamily B, polypeptide 1 (CYP86B1)
BnaA02g32990D	A02	23645119	23646109	AT5G23160	unknown protein
BnaA02g33000D	A02	23647303	23649432	AT5G23150	ENHANCER OF AG-4 2 (HUA2)
BnaA02g33010D	A02	23649506	23653992	AT5G23150	ENHANCER OF AG-4 2 (HUA2)
BnaA02g33020D	A02	23664315	23665763	AT5G23040	CELL GROWTH DEFECT FACTOR 1 (CDF1)
BnaA02g33030D	A02	23666738	23668004	AT5G23030	tetraspanin12 (TET12)
BnaA02g33040D	A02	23669067	23672177	AT5G23010	methylthioalkylmalate synthase 1 (MAM1)
BnaA02g33050D	A02	23672265	23672363		unknown protein
BnaA02g33060D	A02	23675565	23680051	AT5G51530	Ubiquitin carboxyl-terminal hydrolase-related protein
BnaA02g33070D	A02	23681041	23686442	AT5G61940	Ubiquitin carboxyl-terminal hydrolase-related protein
BnaA02g33080D	A02	23686644	23689522	AT5G61960	MEI2-like protein 1 (ML1)
BnaA02g33090D	A02	23689595	23693777	AT5G61960	MEI2-like protein 1 (ML1)
BnaA02g33100D	A02	23697974	23702248	AT5G61970	signal recognition particle-related / SRP-related
BnaA02g33110D	A02	23703177	23708902	AT5G61980	ARF-GAP domain 1 (AGD1)
BnaA02g33120D	A02	23718046	23720270	AT5G62050	homolog of yeast oxidase assembly 1 (OXA1) (OXA1)
BnaA02g33130D	A02	23721363	23725038	AT5G62090	SEUSS-like 2 (SLK2)
BnaA02g33140D	A02	23726362	23727999	AT5G62100	BCL-2-associated athanogene 2 (BAG2)
BnaA02g33150D	A02	23728677	23730668		unknown protein
BnaA02g33160D	A02	23730985	23732622	AT5G62100	BCL-2-associated athanogene 2 (BAG2)
BnaA02g33170D	A02	23732682	23738435	AT5G07210	response regulator 21 (RR21)
BnaA02g33180D	A02	23752934	23755744	AT5G62130	Per1-like family protein
BnaA02g33190D	A02	23758149	23759619	AT5G62140	unknown protein
BnaA02g33200D	A02	23766449	23768305	AT5G62150	peptidoglycan-binding LysM domain-containing protein
BnaA02g33210D	A02	23779387	23780856	AT5G62160	zinc transporter 12 precursor (ZIP12)
BnaA02g33220D	A02	23782037	23782427		unknown protein
BnaA02g33230D	A02	23787373	23790223	AT5G62165	AGAMOUS-like 42 (AGL42)
BnaA02g33240D	A02	23790601	23790858	AT5G62180	carboxyesterase 20 (CXE20)
BnaA02g33250D	A02	23794734	23796384		unknown protein
BnaA02g33260D	A02	23796998	23797542	AT5G62180	carboxyesterase 20 (CXE20)
BnaA02g33270D	A02	23800164	23801220	AT5G62180	carboxyesterase 20 (CXE20)
BnaA02g33280D	A02	23801271	23801400		unknown protein
BnaA02g33290D	A02	23802464	23803419	AT5G62180	carboxyesterase 20 (CXE20)
BnaA02g33300D	A02	23864463	23868896	AT5G62180	carboxyesterase 20 (CXE20)
BnaA02g33310D	A02	23876075	23884521	AT5G62200	Embryo-specific protein 3, (ATS3)
BnaA02g33320D	A02	23885893	23887885	AT5G62260	AT hook motif DNA-binding family protein
BnaA02g33330D	A02	23888761	23890427	AT5G62270	FUNCTIONS IN: molecular_function unknown
BnaA02g33340D	A02	23898012	23899865	AT5G62290	nucleotide-sensitive chloride conductance regulator (ICln) family protein
BnaA02g33350D	A02	23906219	23907545	AT5G62310	INCOMPLETE ROOT HAIR ELONGATION (IRE)
BnaA02g33360D	A02	23907678	23910979	AT5G62310	INCOMPLETE ROOT HAIR ELONGATION (IRE)
BnaA02g33370D	A02	23915476	23916312	AT5G62350	Plant invertase/pectin methylesterase inhibitor superfamily protein
BnaA02g33380D	A02	23923477	23924702	AT5G62380	NAC-domain protein 101 (NAC101)
BnaA02g33390D	A02	23943973	23945835	AT5G62420	NAD(P)-linked oxidoreductase superfamily protein
BnaA02g33400D	A02	23956819	23958529	AT3G10290	Nucleotide-sugar transporter family protein
BnaA02g33410D	A02	23963443	23964973	AT5G62470	myb domain protein 96 (MYB96)
BnaA02g33420D	A02	23979715	23981193	AT5G62490	HVA22 homologue B (HVA22B)
BnaA02g33430D	A02	23981879	23983837	AT5G62500	end binding protein 1B (EB1B)
BnaA02g33440D	A02	23991153	23991563	AT1G51250	Plant self-incompatibility protein S1 family
BnaA02g33450D	A02	23992560	23994350	AT5G62520	similar to RCD one 5 (SRO5)
BnaA02g33460D	A02	23995755	23996408	AT5G62530	aldehyde dehydrogenase 12A1 (ALDH12A1)
BnaA02g33470D	A02	23996686	23999820	AT5G62530	aldehyde dehydrogenase 12A1 (ALDH12A1)
BnaA02g33480D	A02	24000200	24001647	AT5G62540	ubiquitin-conjugating enzyme 3 (UBC3)
BnaA02g33490D	A02	24002431	24002739	AT2G31050	Cupredoxin superfamily protein
BnaA02g33500D	A02	24029669	24031327	AT5G62560	RING/U-box superfamily protein with ARM repeat domain
BnaA02g33540D	A02	24066388	24068343	AT5G62820	Uncharacterised protein family (UPF0497)
BnaA02g33550D	A02	24068477	24071619	AT5G62850	VEGETATIVE CELL EXPRESSED1 (AtVEX1)
BnaA02g33560D	A02	24078449	24079880	AT5G62850	VEGETATIVE CELL EXPRESSED1 (AtVEX1)
BnaA02g33570D	A02	24081614	24082048	AT5G62060	F-box and associated interaction domains-containing protein
BnaA02g33580D	A02	24084546	24085031	AT5G62865	unknown protein
BnaA02g33590D	A02	24087962	24088506		unknown protein
BnaA02g33600D	A02	24090646	24092354	AT5G62880	RAC-like 10 (RAC10)
BnaA02g33610D	A02	24106194	24108921	AT5G62890	Xanthine/uracil permease family protein
BnaA02g33620D	A02	24109799	24110948	AT5G62910	RING/U-box superfamily protein
BnaA02g33630D	A02	24113526	24114697	AT5G62950	RNA polymerase II, Rpb4, core protein
BnaA02g33640D	A02	24119440	24120902	AT3G62850	zinc finger protein-related
BnaA02g33650D	A02	24126454	24130321	AT5G63160	BTB and TAZ domain protein 1 (BT1)
BnaA02g33660D	A02	24135660	24137192	AT5G63170	GDSL-like Lipase/Acylhydrolase superfamily protein
BnaA02g33670D	A02	24149992	24151667	AT5G63270	RPM1-interacting protein 4 (RIN4) family protein
BnaA02g33680D	A02	24153790	24156192	AT5G63280	C2H2-like zinc finger protein
BnaA02g33690D	A02	24156646	24159383	AT5G63350	unknown protein
BnaA02g33700D	A02	24168440	24169767	AT5G63460	SAP domain-containing protein
BnaA02g33710D	A02	24169824	24173520	AT5G63490	CBS / octicosapeptide/Phox/Bemp1 (PB1) domains-containing protein
BnaA02g33720D	A02	24177605	24179557	AT3G48680	gamma carbonic anhydrase-like 2 (GAMMA CAL2)
BnaA02g33730D	A02	24180148	24180480	AT2G14378	LOCATED IN: endomembrane system
BnaA02g33740D	A02	24181717	24182079	AT5G52975	Protein of unknown function (DUF1278)
BnaA03g28470D	A03	13902873	13903844	AT4G29090	Ribonuclease H-like superfamily protein
BnaA03g28480D	A03	13905612	13907758	AT3G04120	glyceraldehyde-3-phosphate dehydrogenase C subunit 1 (GAPC1)
BnaA03g28490D	A03	13907989	13910754	AT3G04160	unknown protein
BnaA03g28500D	A03	13913773	13915114	AT3G04150	RmlC-like cupins superfamily protein
BnaA03g28510D	A03	13916432	13920229	AT3G04290	Li-tolerant lipase 1 (LTL1)
BnaA03g28520D	A03	13924423	13925177	AT3G04300	RmlC-like cupins superfamily protein
BnaA03g28530D	A03	13925336	13926917	AT3G04310	unknown protein
BnaA03g28540D	A03	13926980	13928170	AT3G04360	Calcium-dependent lipid-binding (CaLB domain) family protein
BnaA03g28550D	A03	13930218	13933493	AT3G04380	SUVR4
BnaA03g28560D	A03	13933780	13935129	AT3G04400	embryo defective 2171 (emb2171)
BnaA03g28570D	A03	13937120	13940147	AT3G04460	peroxin-12 (PEX12)
BnaA03g28580D	A03	13940396	13943611	AT3G04480	endoribonucleases
BnaA03g28590D	A03	13946202	13946638	AT3G48230	Protein of Unknown Function (DUF239)
BnaA03g28600D	A03	13949478	13952088	AT3G04500	RNA-binding (RRM/RBD/RNP motifs) family protein
BnaA03g28610D	A03	13959643	13960215	AT3G04510	LIGHT SENSITIVE HYPOCOTYLS 2 (LSH2)
BnaA03g28620D	A03	13962954	13965777	AT3G04600	Nucleotidylyl transferase superfamily protein
BnaA03g28630D	A03	13966505	13968918	AT5G59920	UV-B LIGHT INSENSITIVE 3 (ULI3)
BnaA03g28640D	A03	13969002	13970482	AT5G59920	UV-B LIGHT INSENSITIVE 3 (ULI3)
BnaA03g28650D	A03	13970536	13971280	AT5G59920	UV-B LIGHT INSENSITIVE 3 (ULI3)
BnaA03g28660D	A03	13975230	13977849	AT4G03500	Ankyrin repeat family protein
BnaA03g28670D	A03	13978150	13982039	AT3G04610	flowering locus KH domain (FLK)
BnaA03g28680D	A03	13982550	13983790	AT3G04620	Alba DNA/RNA-binding protein
BnaA03g28690D	A03	13986591	13986738		unknown protein
BnaA03g28700D	A03	13988825	13990887	AT3G04630	WVD2-like 1 (WDL1)
BnaA03g28710D	A03	13991428	13994108	AT3G04650	FAD/NAD(P)-binding oxidoreductase family protein
BnaA03g28720D	A03	13994183	13995437	AT3G04670	WRKY DNA-binding protein 39 (WRKY39)
BnaA03g28730D	A03	13996769	13999432	AT3G04680	CLP-similar protein 3 (CLPS3)
BnaA03g28740D	A03	14000827	14002404	AT3G04700	CONTAINS InterPro DOMAIN/s: Protein of unknown function DUF1685 (InterPro:IPR012881)
BnaA03g28750D	A03	14002598	14005742	AT3G04710	ankyrin repeat family protein
BnaA03g28760D	A03	14006093	14006715	AT3G04720	pathogenesis-related 4 (PR4)
BnaA03g28770D	A03	14007850	14008697	AT3G04720	pathogenesis-related 4 (PR4)
BnaA03g28780D	A03	14009781	14011244	AT3G04720	pathogenesis-related 4 (PR4)
BnaA03g28790D	A03	14019049	14022723	AT3G04810	NIMA-related kinase 2 (NEK2)
BnaA03g28800D	A03	14023089	14027084	AT3G04820	Pseudouridine synthase family protein
BnaA03g28810D	A03	14028409	14031191	AT3G04830	Protein prenylyltransferase superfamily protein
BnaA03g28820D	A03	14031793	14033404	AT4G34670	Ribosomal protein S3Ae
BnaA03g28830D	A03	14033704	14036289	AT3G04850	Tesmin/TSO1-like CXC domain-containing protein
BnaA03g28840D	A03	14038343	14038687	AT3G04903	Defensin-like (DEFL) family protein
BnaA03g28850D	A03	14043088	14046666	AT3G04910	with no lysine (K) kinase 1 (WNK1)
BnaA03g28860D	A03	14049423	14050448	AT5G28060	Ribosomal protein S24e family protein
BnaA03g28870D	A03	14050511	14052833	AT3G04940	cysteine synthase D1 (CYSD1)
BnaA03g28880D	A03	14053734	14054527	AT3G22560	Acyl-CoA N-acyltransferases (NAT) superfamily protein
BnaA03g28890D	A03	14054778	14056541	AT3G04945	low-molecular-weight cysteine-rich 18 (LCR18)
BnaA03g28900D	A03	14056619	14057130	AT3G04945	low-molecular-weight cysteine-rich 18 (LCR18)
BnaA03g28910D	A03	14058606	14060282	AT3G04950	CONTAINS InterPro DOMAIN/s: SEC-C motif (InterPro:IPR004027)
BnaA03g28920D	A03	14060981	14063407	AT3G05010	Protein of unknown function, transmembrane-40
BnaA03g28930D	A03	14065585	14066779	AT3G05070	CONTAINS InterPro DOMAIN/s: mRNA splicing factor, Cwf18 (InterPro:IPR013169)
BnaA03g28940D	A03	14066855	14071795	AT3G05090	LATERAL ROOT STIMULATOR 1 (LRS1)
BnaA03g40740D	A03	20379821	20381755	AT3G50120	Plant protein of unknown function (DUF247)
BnaA03g40750D	A03	20383592	20384859		unknown protein
BnaA03g40760D	A03	20386300	20388420	AT3G50130	Plant protein of unknown function (DUF247)
BnaA03g40770D	A03	20389381	20391815	AT3G50140	Plant protein of unknown function (DUF247)
BnaA03g40780D	A03	20397006	20399059	AT3G50170	Plant protein of unknown function (DUF247)
BnaA03g40790D	A03	20405837	20407231	AT3G50390	Transducin/WD40 repeat-like superfamily protein
BnaA03g40800D	A03	20407918	20408680	AT3G50400	GDSL-like Lipase/Acylhydrolase superfamily protein
BnaA03g40810D	A03	20416980	20417708	AT3G50410	OBF binding protein 1 (OBP1)
BnaA03g40820D	A03	20417918	20420056	AT3G50420	Pentatricopeptide repeat (PPR) superfamily protein
BnaA03g40830D	A03	20421112	20422500	AT3G50440	methyl esterase 10 (MES10)
BnaA03g40840D	A03	20433378	20434531	AT3G50470	homolog of RPW8 3 (HR3)
BnaA03g40850D	A03	20435089	20437182	AT3G50500	SNF1-related protein kinase 2.2 (SNRK2.2)
BnaA03g40860D	A03	20437642	20438982	AT3G50520	Phosphoglycerate mutase family protein
BnaA03g40870D	A03	20440001	20441251	AT1G44191	ECA1 gametogenesis related family protein
BnaA03g40880D	A03	20443711	20445256	AT3G50620	P-loop containing nucleoside triphosphate hydrolases superfamily protein
BnaA03g40890D	A03	20460999	20462159	AT3G50630	KIP-related protein 2 (KRP2)
BnaA03g40900D	A03	20466121	20467020	AT3G50740	UDP-glucosyl transferase 72E1 (UGT72E1)
BnaA03g40910D	A03	20474380	20475703	AT3G50750	BES1/BZR1 homolog 1 (BEH1)
BnaA03g40920D	A03	20477830	20478235		unknown protein
BnaA03g40930D	A03	20486879	20488118	AT3G50760	galacturonosyltransferase-like 2 (GATL2)
BnaA03g40940D	A03	20495321	20496008	AT3G50770	calmodulin-like 41 (CML41)
BnaA03g40950D	A03	20500532	20501988		unknown protein
BnaA03g40960D	A03	20502412	20502663		unknown protein
BnaA03g40970D	A03	20503224	20503694	AT3G50800	unknown protein
BnaA03g40980D	A03	20506341	20506957	AT3G50810	Uncharacterised protein family (UPF0497)
BnaA03g40990D	A03	20511371	20512638	AT3G50830	cold-regulated 413-plasma membrane 2 (COR413-PM2)
BnaA03g41000D	A03	20526368	20527835	AT3G50860	Clathrin adaptor complex small chain family protein
BnaA03g49490D	A03	25559600	25560197	AT4G29285	low-molecular-weight cysteine-rich 24 (LCR24)
BnaA03g49500D	A03	25561415	25561999	AT4G29285	low-molecular-weight cysteine-rich 24 (LCR24)
BnaA03g49510D	A03	25563158	25565334	AT4G15720	Tetratricopeptide repeat (TPR)-like superfamily protein
BnaA03g49520D	A03	25565935	25566987	AT4G29340	profilin 4 (PRF4)
BnaA03g49530D	A03	25572762	25573970	AT5G39560	Galactose oxidase/kelch repeat superfamily protein
BnaA03g49540D	A03	25578706	25579956	AT4G29370	Galactose oxidase/kelch repeat superfamily protein
BnaA03g49550D	A03	25580634	25581968	AT4G29410	Ribosomal L28e protein family
BnaA03g49560D	A03	25582487	25583851	AT4G29480	Mitochondrial ATP synthase subunit G protein
BnaA03g49570D	A03	25584042	25586173	AT4G29510	arginine methyltransferase 11 (PRMT11)
BnaA03g49580D	A03	25586300	25588380	AT4G29590	S-adenosyl-L-methionine-dependent methyltransferases superfamily protein
BnaA03g49590D	A03	25600340	25602171	AT3G59590	jacalin lectin family protein
BnaA03g49600D	A03	25608461	25609300	AT4G29610	Cytidine/deoxycytidylate deaminase family protein
BnaA03g49610D	A03	25610043	25611187	AT2G19570	cytidine deaminase 1 (CDA1)
BnaA03g49620D	A03	25611497	25612860	AT4G29670	atypical CYS HIS rich thioredoxin 2 (ACHT2)
BnaA03g49630D	A03	25613308	25614714	AT4G29680	Alkaline-phosphatase-like family protein
BnaA03g49640D	A03	25624405	25625952	AT4G29720	polyamine oxidase 5 (PAO5)
BnaA03g49650D	A03	25630727	25631989	AT4G29735	unknown protein
BnaA03g49660D	A03	25641300	25644280	AT4G29740	cytokinin oxidase 4 (CKX4)
BnaA03g49670D	A03	25644611	25646685	AT2G25150	HXXXD-type acyl-transferase family protein
BnaA03g49680D	A03	25647326	25649208	AT1G14350	FOUR LIPS (FLP)
BnaA04g05200D	A04	3968974	3970181		unknown protein
BnaA04g05210D	A04	3973031	3973386	AT1G49310	unknown protein
BnaA04g05220D	A04	3977499	3978869	AT1G49300	RAB GTPase homolog G3E (RABG3E)
BnaA04g05230D	A04	3979038	3979393	AT1G49310	unknown protein
BnaA04g05240D	A04	3983257	3984439	AT1G49300	RAB GTPase homolog G3E (RABG3E)
BnaA04g05250D	A04	4008347	4008694	AT3G52790	peptidoglycan-binding LysM domain-containing protein
BnaA04g05260D	A04	4024789	4026525	AT3G52770	LITTLE ZIPPER 3 (ZPR3)
BnaA04g05270D	A04	4033079	4033492	AT3G52740	unknown protein
BnaA04g05280D	A04	4053217	4054523	AT3G52730	ubiquinol-cytochrome C reductase UQCRX/QCR9-like family protein
BnaA04g05290D	A04	4056554	4058021	AT3G52680	F-box/RNI-like/FBD-like domains-containing protein
BnaA04g12900D	A04	10880023	10881249	AT4G38870	F-box and associated interaction domains-containing protein
BnaA04g12910D	A04	10883892	10884629	AT2G22460	Protein of unknown function, DUF617
BnaA04g12920D	A04	10900285	10900683	AT2G22470	arabinogalactan protein 2 (AGP2)
BnaA04g12930D	A04	10903673	10905136	AT2G22475	GL2-EXPRESSION MODULATOR (GEM)
BnaA04g12940D	A04	10916269	10918514	AT2G22490	Cyclin D2
BnaA04g12950D	A04	10928992	10930514	AT2G22500	uncoupling protein 5 (UCP5)
BnaA04g12960D	A04	10932953	10933645	AT2G46000	FUNCTIONS IN: molecular_function unknown
BnaA04g12970D	A04	10936012	10936398	AT2G22510	hydroxyproline-rich glycoprotein family protein
BnaA04g12980D	A04	10937417	10948679	AT5G49680	Golgi-body localisation protein domain
BnaA04g12990D	A04	10961147	10963402	AT2G22540	SHORT VEGETATIVE PHASE (SVP)
BnaA04g13000D	A04	10967640	10970442	AT2G22560	Kinase interacting (KIP1-like) family protein
BnaA04g13010D	A04	10972927	10975931	AT2G22600	RNA-binding KH domain-containing protein
BnaA04g13020D	A04	10976605	10977980	AT4G15410	serine/threonine protein phosphatase 2A 55 kDa regulatory subunit B prime gamma (PUX5)
BnaA04g13030D	A04	10980819	10982265	AT4G15410	serine/threonine protein phosphatase 2A 55 kDa regulatory subunit B prime gamma (PUX5)
BnaA04g13040D	A04	10985995	10988091	AT4G04210	plant UBX domain containing protein 4 (PUX4)
BnaA04g13050D	A04	11005639	11008697	AT2G22630	AGAMOUS-like 17 (AGL17)
BnaA04g13060D	A04	11010567	11011444	AT2G22640	BRICK1 (BRK1)
BnaA04g13070D	A04	11012150	11015706	AT2G22660	Protein of unknown function (duplicated DUF1399)
BnaA04g13080D	A04	11015882	11016139	AT2G22660	Protein of unknown function (duplicated DUF1399)
BnaA04g13090D	A04	11018728	11020583	AT2G22670	indoleacetic acid-induced protein 8 (IAA8)
BnaA04g13850D	A04	11704476	11710607	AT2G23740	nucleic acid binding
BnaA04g13860D	A04	11725811	11731115	AT2G23760	BEL1-like homeodomain 4 (BLH4)
BnaA04g13870D	A04	11744720	11746625	AT2G23770	protein kinase family protein / peptidoglycan-binding LysM domain-containing protein
BnaA04g13880D	A04	11747641	11748881	AT2G23780	RING/U-box superfamily protein
BnaA04g13890D	A04	11749733	11751751	AT2G23790	Protein of unknown function (DUF607)
BnaA04g13900D	A04	11762785	11765109	AT1G10340	Ankyrin repeat family protein
BnaA04g13910D	A04	11793850	11796911	AT2G23800	geranylgeranyl pyrophosphate synthase 2 (GGPS2)
BnaA04g13920D	A04	11799207	11799732		unknown protein
BnaA04g13930D	A04	11801422	11803391	AT2G23820	Metal-dependent phosphohydrolase
BnaA04g13940D	A04	11803713	11806751	AT2G23890	HAD-superfamily hydrolase, subfamily IG, 5'-nucleotidase
BnaA04g13950D	A04	11809798	11811744	AT2G23900	Pectin lyase-like superfamily protein
BnaA04g13960D	A04	11814187	11815377		unknown protein
BnaA04g13970D	A04	11815429	11815754		unknown protein
BnaA04g13980D	A04	11822261	11825192	AT2G23910	NAD(P)-binding Rossmann-fold superfamily protein
BnaA04g13990D	A04	11827349	11828905	AT4G30480	Tetratricopeptide repeat (TPR)-like superfamily protein
BnaA04g14000D	A04	11829172	11830071	AT3G11500	Small nuclear ribonucleoprotein family protein
BnaA04g14010D	A04	11830585	11831943	AT2G23945	Eukaryotic aspartyl protease family protein
BnaA04g14020D	A04	11833699	11837146	AT2G23950	Leucine-rich repeat protein kinase family protein
BnaA04g14030D	A04	11848036	11851336	AT2G23980	cyclic nucleotide-gated channel 6 (CNGC6)
BnaA05g07250D	A05	3910196	3913044	AT2G37210	lysine decarboxylase family protein
BnaA05g07260D	A05	3913806	3914890	AT2G37200	Uncharacterised protein family (UPF0497)
BnaA05g07270D	A05	3917538	3918483		unknown protein
BnaA05g07280D	A05	3918581	3918832	AT2G37190	Ribosomal protein L11 family protein
BnaA05g07290D	A05	3928469	3929205	AT2G37170	plasma membrane intrinsic protein 2 (PIP2B)
BnaA05g07300D	A05	3932305	3933770	AT2G37170	plasma membrane intrinsic protein 2 (PIP2B)
BnaA05g07310D	A05	3936364	3937833		unknown protein
BnaA05g07320D	A05	3937891	3938962	AT1G14800	Nucleic acid-binding, OB-fold-like protein
BnaA05g07330D	A05	3940220	3941092	AT2G37100	protamine P1 family protein
BnaA05g07340D	A05	3943891	3945477	AT2G37090	IRREGULAR XYLEM 9 (IRX9)
BnaA05g07350D	A05	3947921	3951525	AT2G37080	ROP interactive partner 3 (RIP3)
BnaA05g07360D	A05	3951710	3955823	AT2G37050	Leucine-rich repeat protein kinase family protein
BnaA05g07370D	A05	3964509	3967574	AT2G37040	PHE ammonia lyase 1 (PAL1)
BnaA05g07380D	A05	3978925	3980601	AT2G37035	unknown protein
BnaA05g07390D	A05	3980845	3981327	AT2G37030	SAUR-like auxin-responsive protein family
BnaA05g07400D	A05	3985929	3991342	AT2G37010	non-intrinsic ABC protein 12 (NAP12)
BnaA05g07410D	A05	3995959	3996120	AT2G36985	ROTUNDIFOLIA4 (ROT4)
BnaA05g07420D	A05	3998816	4001894	AT2G36980	Tetratricopeptide repeat (TPR)-like superfamily protein
BnaA05g07430D	A05	4005774	4006631	AT2G36980	Tetratricopeptide repeat (TPR)-like superfamily protein
BnaA05g07440D	A05	4006687	4007633	AT2G36980	Tetratricopeptide repeat (TPR)-like superfamily protein
BnaA05g07450D	A05	4008819	4010631	AT2G36970	UDP-Glycosyltransferase superfamily protein
BnaA05g07460D	A05	4015971	4017646	AT2G36970	UDP-Glycosyltransferase superfamily protein
BnaA05g07470D	A05	4019314	4022905	AT2G36960	TSL-kinase interacting protein 1 (TKI1)
BnaA06g15500D	A06	8489424	8492006	AT1G21750	PDI-like 1-1 (PDIL1-1)
BnaA06g15510D	A06	8506686	8509104	AT1G21760	F-box protein 7 (FBP7)
BnaA06g15520D	A06	8509153	8509720	AT1G21770	Acyl-CoA N-acyltransferases (NAT) superfamily protein
BnaA06g15530D	A06	8509981	8511576	AT1G21780	BTB/POZ domain-containing protein
BnaA06g15540D	A06	8513263	8514400	AT1G21790	TRAM, LAG1 and CLN8 (TLC) lipid-sensing domain containing protein
BnaA06g15550D	A06	8517994	8519239	AT1G21830	unknown protein
BnaA06g15560D	A06	8524836	8526824	AT1G21880	lysm domain GPI-anchored protein 1 precursor (LYM1)
BnaA06g15570D	A06	8527132	8531842	AT1G21890	nodulin MtN21 /EamA-like transporter family protein
BnaA06g15580D	A06	8536714	8537895	AT1G21900	emp24/gp25L/p24 family/GOLD family protein
BnaA06g15590D	A06	8540225	8542123	AT3G49730	Tetratricopeptide repeat (TPR)-like superfamily protein
BnaA06g15600D	A06	8542833	8545862	AT3G49725	GTP-binding protein, HflX
BnaA06g15610D	A06	8556954	8558858	AT3G49720	unknown protein
BnaA06g15620D	A06	8558919	8561084	AT3G49710	Pentatricopeptide repeat (PPR) superfamily protein
BnaA06g15630D	A06	8566879	8568552	AT3G49700	1-aminocyclopropane-1-carboxylate synthase 9 (ACS9)
BnaA06g15640D	A06	8588037	8589257	AT3G49690	myb domain protein 84 (MYB84)
BnaA06g21620D	A06	15045431	15047820	AT5G62170	unknown protein
BnaA06g21630D	A06	15078316	15080853		unknown protein
BnaA06g21640D	A06	15082248	15083854	AT5G07200	gibberellin 20-oxidase 3 (GA20OX3)
BnaA06g21650D	A06	15091461	15098124	AT1G40390	DNAse I-like superfamily protein
BnaA06g21660D	A06	15098467	15103859	AT5G18880	RNA-directed DNA polymerase (reverse transcriptase)-related family protein
BnaA06g21670D	A06	15103930	15104022		unknown protein
BnaA06g21680D	A06	15106266	15108141	AT5G62220	glycosyltransferase 18 (GT18)
BnaA06g21690D	A06	15148017	15153757	AT5G62230	ERECTA-like 1 (ERL1)
BnaA06g34450D	A06	22768631	22773949	AT2G01890	purple acid phosphatase 8 (PAP8)
BnaA06g34460D	A06	22774509	22778108	AT2G01880	purple acid phosphatase 7 (PAP7)
BnaA06g34470D	A06	22778661	22779170	AT2G01870	unknown protein
BnaA06g34480D	A06	22779276	22780667	AT2G01860	EMBRYO DEFECTIVE 975 (EMB975)
BnaA06g34490D	A06	22781504	22783856	AT2G01850	endoxyloglucan transferase A3 (EXGT-A3)
BnaA06g34500D	A06	22793913	22799217	AT2G01830	WOODEN LEG (WOL)
BnaA06g34510D	A06	22802341	22803288	AT2G01820	Leucine-rich repeat protein kinase family protein
BnaA06g34520D	A06	22805386	22811779	AT1G41920	General transcription factor 2-related zinc finger protein
BnaA06g34530D	A06	22819826	22825185	AT2G01170	bidirectional amino acid transporter 1 (BAT1)
BnaA06g34540D	A06	22830356	22833361	AT2G01820	Leucine-rich repeat protein kinase family protein
BnaA06g34550D	A06	22833594	22835523	AT2G33560	BUB1-related (BUB1: budding uninhibited by benzymidazol 1) (BUBR1)
BnaA06g34560D	A06	22835589	22836079	AT4G32910	CONTAINS InterPro DOMAIN/s: Nuclear pore complex protein, Nucleoporin Nup85-like (InterPro:IPR011502)
BnaA06g34570D	A06	22837644	22839164	AT2G01735	RING-finger protein for embryogenesis (RIE1)
BnaA06g34580D	A06	22843590	22847362	AT2G01750	microtubule-associated proteins 70-3 (MAP70-3)
BnaA06g34590D	A06	22848180	22848841	AT2G01755	unknown protein
BnaA06g34600D	A06	22850753	22851420	AT2G01755	unknown protein
BnaA06g34610D	A06	22855316	22858139	AT2G01770	vacuolar iron transporter 1 (VIT1)
BnaA06g34620D	A06	22858241	22858465		unknown protein
BnaA06g34630D	A06	22864664	22868926	AT2G01810	RING/FYVE/PHD zinc finger superfamily protein
BnaA06g34640D	A06	22872132	22874575	AT2G01818	PLATZ transcription factor family protein
BnaA06g34650D	A06	22880541	22883584		unknown protein
BnaA06g34660D	A06	22887250	22887672	AT2G19130	S-locus lectin protein kinase family protein
BnaA06g34670D	A06	22889962	22892728	AT2G01820	Leucine-rich repeat protein kinase family protein
BnaA06g34680D	A06	22892797	22893118		unknown protein
BnaA06g34690D	A06	22908036	22910776	AT2G01720	Ribophorin I
BnaA06g34700D	A06	22915190	22919551	AT2G01690	ARM repeat superfamily protein
BnaA06g34710D	A06	22920141	22922783	AT2G01680	Ankyrin repeat family protein
BnaA06g34720D	A06	22938620	22940213	AT2G01670	nudix hydrolase homolog 17 (NUDT17)
BnaA06g34730D	A06	22948118	22949282	AT2G01660	plasmodesmata-located protein 6 (PDLP6)
BnaA06g34740D	A06	22961619	22963337	AT2G01650	plant UBX domain-containing protein 2 (PUX2)
BnaA06g34750D	A06	22966916	22967788	AT2G01620	maternal effect embryo arrest 11 (MEE11)
BnaA06g34760D	A06	22969030	22974129	AT2G01620	maternal effect embryo arrest 11 (MEE11)
BnaA07g12790D	A07	11439249	11440429	AT5G66170	sulfurtransferase 18 (STR18)
BnaA07g12800D	A07	11446278	11448004	AT5G66160	receptor homology region transmembrane domain ring H2 motif protein 1 (RMR1)
BnaA07g12810D	A07	11451070	11452523	AT2G26670	REVERSAL OF THE DET PHENOTYPE 4 (TED4)
BnaA07g12820D	A07	11453052	11468332	AT5G51200	Protein of unknown function (DUF3414)
BnaA07g12830D	A07	11472578	11478435	AT2G26690	Major facilitator superfamily protein
BnaA07g12840D	A07	11485216	11485554		unknown protein
BnaA07g12850D	A07	11503894	11505524		unknown protein
BnaA07g12860D	A07	11507736	11510291	AT2G26830	embryo defective 1187 (emb1187)
BnaA07g12870D	A07	11531131	11531655	AT2G26695	Ran BP2/NZF zinc finger-like superfamily protein
BnaA07g12880D	A07	11558201	11558368		unknown protein
BnaA07g12890D	A07	11558973	11562205	AT2G26710	PHYB ACTIVATION TAGGED SUPPRESSOR 1 (BAS1)
BnaA07g12900D	A07	11580536	11583489	AT2G26730	Leucine-rich repeat protein kinase family protein
BnaA07g12910D	A07	11589893	11593710	AT2G26770	plectin-related
BnaA07g12920D	A07	11600128	11603048	AT2G26790	Pentatricopeptide repeat (PPR) superfamily protein
BnaA07g23290D	A07	17530412	17531810	AT1G72030	Acyl-CoA N-acyltransferases (NAT) superfamily protein
BnaA07g23300D	A07	17532373	17533201	AT1G72020	unknown protein
BnaA07g23310D	A07	17537384	17537989	AT1G71970	unknown protein
BnaA07g23320D	A07	17547772	17556629	AT1G71960	ATP-binding casette family G25 (ABCG25)
BnaA07g23330D	A07	17557349	17559865	AT1G71940	SNARE associated Golgi protein family
BnaA07g23340D	A07	17561474	17562750	AT1G71900	Protein of unknown function (DUF803)
BnaA07g23350D	A07	17563832	17566282	AT1G71880	sucrose-proton symporter 1 (SUC1)
BnaA07g23360D	A07	17599781	17600813	AT1G71865	unknown protein
BnaA07g23370D	A07	17601910	17603979	AT2G46960	cytochrome P450, family 709, subfamily B, polypeptide 1 (CYP709B1)
BnaA07g23380D	A07	17605925	17607995	AT1G71840	transducin family protein / WD-40 repeat family protein
BnaA07g23390D	A07	17608650	17612285	AT1G71830	somatic embryogenesis receptor-like kinase 1 (SERK1)
BnaA07g23400D	A07	17615548	17622685	AT1G71820	SEC6
BnaA07g23410D	A07	17624755	17627805	AT1G71800	cleavage stimulating factor 64 (CSTF64)
BnaA07g23420D	A07	17628066	17629324	AT1G71780	unknown protein
BnaA07g23430D	A07	17630280	17633255	AT1G71770	poly(A)-binding protein 5 (PAB5)
BnaA07g23440D	A07	17649625	17653099	AT1G71710	DNAse I-like superfamily protein
BnaA07g23450D	A07	17655980	17658402	AT1G71695	Peroxidase superfamily protein
BnaA07g23460D	A07	17672495	17674787	AT1G71691	GDSL-like Lipase/Acylhydrolase superfamily protein
BnaA07g23470D	A07	17675664	17677958	AT1G71530	Protein kinase superfamily protein
BnaA07g23480D	A07	17679077	17681114	AT1G71490	Tetratricopeptide repeat (TPR)-like superfamily protein
BnaA07g30920D	A07	21759423	21760042	AT1G73540	nudix hydrolase homolog 21 (NUDT21)
BnaA07g30930D	A07	21761007	21762129	AT1G73550	Bifunctional inhibitor/lipid-transfer protein/seed storage 2S albumin superfamily protein
BnaA07g30940D	A07	21763999	21764890	AT1G73560	Bifunctional inhibitor/lipid-transfer protein/seed storage 2S albumin superfamily protein
BnaA07g30950D	A07	21767824	21771217	AT2G01420	PIN-FORMED 4 (PIN4)
BnaA07g30960D	A07	21778053	21778319	AT1G73600	S-adenosyl-L-methionine-dependent methyltransferases superfamily protein
BnaA07g30970D	A07	21785060	21786552	AT1G73610	GDSL-like Lipase/Acylhydrolase superfamily protein
BnaA07g30980D	A07	21788666	21790004	AT1G73620	Pathogenesis-related thaumatin superfamily protein
BnaA07g30990D	A07	21791036	21791839	AT1G73630	EF hand calcium-binding protein family
BnaA07g31000D	A07	21792964	21794999	AT3G03773	HSP20-like chaperones superfamily protein
BnaA07g31010D	A07	21795281	21796839	AT1G73650	FUNCTIONS IN: oxidoreductase activity, acting on the CH-CH group of donors
BnaA07g31020D	A07	21797338	21804545	AT1G73660	protein tyrosine kinase family protein
BnaA07g31030D	A07	21827111	21830538	AT1G73850	FUNCTIONS IN: structural constituent of ribosome
BnaA07g31040D	A07	21831036	21835867	AT1G73860	P-loop containing nucleoside triphosphate hydrolases superfamily protein
BnaA07g31050D	A07	21837491	21840942	AT1G73875	DNAse I-like superfamily protein
BnaA07g31060D	A07	21841165	21842010	AT1G73890	Bifunctional inhibitor/lipid-transfer protein/seed storage 2S albumin superfamily protein
BnaA07g31070D	A07	21843499	21847378	AT1G73920	alpha/beta-Hydrolases superfamily protein
BnaA07g31080D	A07	21847444	21848338	AT1G73940	unknown protein
BnaA07g31090D	A07	21849402	21852990	AT1G73950	Transmembrane Fragile-X-F-associated protein
BnaA07g31100D	A07	21853620	21862376	AT1G73960	TBP-associated factor 2 (TAF2)
BnaA07g31110D	A07	21868651	21872199	AT1G73970	unknown protein
BnaA07g31120D	A07	21872553	21873759	AT2G42470	TRAF-like family protein
BnaA07g31130D	A07	21875606	21876771	AT2G42460	TRAF-like family protein
BnaA07g31140D	A07	21878346	21882141	AT1G73990	signal peptide peptidase (SPPA)
BnaA07g31150D	A07	21882195	21882872	AT4G02655	unknown protein
BnaA07g31160D	A07	21883260	21884421	AT1G74020	strictosidine synthase 2 (SS2)
BnaA07g31170D	A07	21884925	21886846	AT1G74000	strictosidine synthase 3 (SS3)
BnaA07g31180D	A07	21887914	21889347	AT1G74010	Calcium-dependent phosphotriesterase superfamily protein
BnaA07g31190D	A07	21890657	21893290	AT1G74030	enolase 1 (ENO1)
BnaA07g31200D	A07	21895027	21895464	AT1G74055	unknown protein
BnaA07g31210D	A07	21895640	21897003	AT1G74060	Ribosomal protein L6 family protein
BnaA07g31220D	A07	21899119	21900574	AT1G74080	myb domain protein 122 (MYB122)
BnaA07g31230D	A07	21907484	21908677	AT1G74090	desulfo-glucosinolate sulfotransferase 18 (SOT18)
BnaA07g31240D	A07	21909231	21910442	AT1G21310	extensin 3 (EXT3)
BnaA07g31250D	A07	21914192	21915232	AT1G74090	desulfo-glucosinolate sulfotransferase 18 (SOT18)
BnaA07g31260D	A07	21915338	21916511	AT1G74100	sulfotransferase 16 (SOT16)
BnaA07g31270D	A07	21918004	21919736	AT1G74110	cytochrome P450, family 78, subfamily A, polypeptide 10 (CYP78A10)
BnaA07g32400D	A07	22468170	22471305	AT1G76160	SKU5 similar 5 (sks5)
BnaA07g32410D	A07	22473194	22475149	AT2G44270	repressor of lrx1 (ROL5)
BnaA07g32420D	A07	22475699	22476668	AT1G76180	EARLY RESPONSE TO DEHYDRATION 14 (ERD14)
BnaA07g32430D	A07	22479920	22480315	AT1G76190	SAUR-like auxin-responsive protein family
BnaA07g32440D	A07	22480855	22482284	AT1G76200	unknown protein
BnaA07g32450D	A07	22482546	22483220	AT1G76210	Arabidopsis protein of unknown function (DUF241)
BnaA07g32460D	A07	22484751	22485509	AT1G76220	Arabidopsis protein of unknown function (DUF241)
BnaA07g32470D	A07	22487027	22487455	AT1G76230	unknown protein
BnaA07g32480D	A07	22490005	22490922	AT1G76240	Arabidopsis protein of unknown function (DUF241)
BnaA07g32490D	A07	22500206	22503883	AT1G76250	unknown protein
BnaA07g32500D	A07	22504961	22507349	AT1G76260	DWD (DDB1-binding WD40 protein) hypersensitive to ABA 2 (DWA2)
BnaA07g32510D	A07	22507678	22510475	AT1G76270	O-fucosyltransferase family protein
BnaA07g32520D	A07	22512511	22516718	AT1G76280	Tetratricopeptide repeat (TPR)-like superfamily protein
BnaA07g32530D	A07	22517072	22517885		unknown protein
BnaA07g32540D	A07	22519198	22520074		unknown protein
BnaA07g32550D	A07	22521759	22523390		unknown protein
BnaA07g32560D	A07	22524315	22525724	AT1G20580	Small nuclear ribonucleoprotein family protein
BnaA07g32570D	A07	22527117	22528578	AT5G03495	RNA-binding (RRM/RBD/RNP motifs) family protein
BnaA07g32580D	A07	22528692	22531677		unknown protein
BnaA07g32590D	A07	22531732	22532427		unknown protein
BnaA07g32600D	A07	22533099	22533711		unknown protein
BnaA07g32610D	A07	22534341	22536608	AT1G76310	CYCLIN B2
BnaA07g32620D	A07	22541631	22542731	AT1G76340	golgi nucleotide sugar transporter 3 (GONST3)
BnaA07g32630D	A07	22548833	22552146	AT1G76350	Plant regulator RWP-RK family protein
BnaA07g32640D	A07	22552808	22555808	AT1G76360	Protein kinase superfamily protein
BnaA07g32650D	A07	22557762	22559699	AT1G76370	Protein kinase superfamily protein
BnaA07g32660D	A07	22560964	22564482	AT1G76380	DNA-binding bromodomain-containing protein
BnaA07g32670D	A07	22564863	22568746	AT1G76390	ARM repeat superfamily protein
BnaA07g32680D	A07	22568797	22571667	AT1G76400	Ribophorin I
BnaA08g08170D	A08	8047029	8047421		unknown protein
BnaA08g08180D	A08	8059512	8059739	AT4G17060	FRIGIDA interacting protein 2 (FIP2)
BnaA08g08190D	A08	8059795	8060244	AT2G44730	Alcohol dehydrogenase transcription factor Myb/SANT-like family protein
BnaA08g08200D	A08	8060502	8061873	AT4G17070	peptidyl-prolyl cis-trans isomerases
BnaA08g08210D	A08	8064937	8067479	AT4G17080	Histone H3 K4-specific methyltransferase SET7/9 family protein
BnaA08g08220D	A08	8067920	8068406	AT4G17085	Putative membrane lipoprotein
BnaA08g08230D	A08	8068950	8076869	AT4G17090	chloroplast beta-amylase (CT-BMY)
BnaA08g08240D	A08	8078810	8086257	AT4G17140	pleckstrin homology (PH) domain-containing protein
BnaA08g08250D	A08	8142972	8143733	AT4G17380	MUTS-like protein 4 (MSH4)
BnaA08g11180D	A08	10218438	10221136	AT4G34440	Protein kinase superfamily protein
BnaA08g11190D	A08	10221643	10225955	AT4G34430	CHB3
BnaA08g11200D	A08	10228054	10228235		unknown protein
BnaA08g11210D	A08	10228879	10229259	AT4G34419	unknown protein
BnaA08g11220D	A08	10232887	10233918	AT4G34410	redox responsive transcription factor 1 (RRTF1)
BnaA08g11230D	A08	10239650	10243308	AT4G34390	extra-large GTP-binding protein 2 (XLG2)
BnaA08g11240D	A08	10245005	10246474	AT4G34380	Transducin/WD40 repeat-like superfamily protein
BnaA08g11250D	A08	10250358	10252838	AT4G34350	4-hydroxy-3-methylbut-2-enyl diphosphate reductase (HDR)
BnaA08g11260D	A08	10252890	10253448		unknown protein
BnaA08g11270D	A08	10260985	10263475	AT4G34320	Protein of unknown function (DUF677)
BnaA08g11280D	A08	10269875	10270094		unknown protein
BnaA08g11290D	A08	10270234	10270961	AT1G20100	unknown protein
BnaA08g11300D	A08	10282679	10283425	AT4G34300	Cupredoxin superfamily protein
BnaA08g11310D	A08	10284057	10284697	AT2G14880	SWIB/MDM2 domain superfamily protein
BnaA08g11320D	A08	10296385	10298687	AT4G34200	embryo sac development arrest 9 (EDA9)
BnaA08g11330D	A08	10299103	10300125	AT2G27970	CDK-subunit 2 (CKS2)
BnaA08g11340D	A08	10300929	10304240	AT3G42050	vacuolar ATP synthase subunit H family protein
BnaA08g11350D	A08	10313999	10315895	AT4G34160	CYCLIN D3
BnaA08g11360D	A08	10316456	10318532	AT4G34150	Calcium-dependent lipid-binding (CaLB domain) family protein
BnaA09g00130D	A09	59042	60175	AT4G01230	Reticulon family protein
BnaA09g00140D	A09	65717	74327	AT4G01210	glycosyl transferase family 1 protein
BnaA09g00150D	A09	78213	79762	AT4G01150	unknown protein
BnaA09g00160D	A09	81317	82255	AT4G01140	Protein of unknown function (DUF1191)
BnaA09g00170D	A09	86828	89608	AT4G01120	G-box binding factor 2 (GBF2)
BnaA09g00180D	A09	89866	92400	AT4G01100	adenine nucleotide transporter 1 (ADNT1)
BnaA09g00190D	A09	94762	97962	AT4G01090	Protein of unknown function (DUF3133)
BnaA09g00200D	A09	99113	101119	AT4G01080	TRICHOME BIREFRINGENCE-LIKE 26 (TBL26)
BnaA09g00210D	A09	103927	104181	AT4G01070	GT72B1
BnaA09g00220D	A09	104382	105541	AT4G01070	GT72B1
BnaA09g00230D	A09	107360	107817	AT4G01060	CAPRICE-like MYB3 (CPL3)
BnaA09g00240D	A09	113069	113574		unknown protein
BnaA09g00250D	A09	115572	117931	AT4G01050	thylakoid rhodanese-like (TROL)
BnaA09g00260D	A09	118536	120074	AT4G01037	what's this factor? (WTF1)
BnaA09g00270D	A09	120330	123282	AT4G01030	pentatricopeptide (PPR) repeat-containing protein
BnaA09g00280D	A09	123603	125448	AT4G01000	Ubiquitin-like superfamily protein
BnaA09g00290D	A09	125807	131444	AT4G00990	Transcription factor jumonji (jmjC) domain-containing protein
BnaA09g00300D	A09	133682	134482	AT4G00990	Transcription factor jumonji (jmjC) domain-containing protein
BnaA09g00310D	A09	134732	136738	AT4G00980	zinc knuckle (CCHC-type) family protein
BnaA09g00320D	A09	138925	140763	AT1G64780	ammonium transporter 1
BnaA09g00330D	A09	141810	142510	AT5G27260	unknown protein
BnaA09g00340D	A09	146643	148245	AT4G01700	Chitinase family protein
BnaA09g00350D	A09	161128	164377	AT4G01720	WRKY47
BnaA09g00360D	A09	165632	167758		unknown protein
BnaA09g00370D	A09	168656	172453	AT4G01810	Sec23/Sec24 protein transport family protein
BnaA09g00380D	A09	174965	176704	AT4G01840	Ca2+ activated outward rectifying K+ channel 5 (KCO5)
BnaA09g00390D	A09	178568	180785	AT4G01850	S-adenosylmethionine synthetase 2 (SAM-2)
BnaA09g00750D	A09	476938	477869	AT4G02380	senescence-associated gene 21 (SAG21)
BnaA09g00760D	A09	478923	482360	AT4G02400	U3 ribonucleoprotein (Utp) family protein
BnaA09g00770D	A09	487098	489482	AT1G54385	ARM repeat superfamily protein
BnaA09g00780D	A09	491394	493454	AT4G02420	Concanavalin A-like lectin protein kinase family protein
BnaA09g00790D	A09	496380	499254	AT1G02840	SR1
BnaA09g00800D	A09	499819	501051	AT4G02440	EMPFINDLICHER IM DUNKELROTEN LICHT 1 (EID1)
BnaA09g00810D	A09	501541	505132	AT4G01910	Cysteine/Histidine-rich C1 domain family protein
BnaA09g00820D	A09	506276	512950	AT4G02480	AAA-type ATPase family protein
BnaA09g00830D	A09	514486	515917	AT4G02485	2-oxoglutarate (2OG) and Fe(II)-dependent oxygenase superfamily protein
BnaA09g00840D	A09	516961	519096	AT4G02500	UDP-xylosyltransferase 2 (XT2)
BnaA09g00850D	A09	525672	526016	AT2G02930	glutathione S-transferase F3 (GSTF3)
BnaA09g00860D	A09	526088	526497	AT2G02930	glutathione S-transferase F3 (GSTF3)
BnaA09g00870D	A09	528010	529105	AT2G02930	glutathione S-transferase F3 (GSTF3)
BnaA09g03380D	A09	1747342	1750404	AT5G49540	Rab5-interacting family protein
BnaA09g03390D	A09	1751646	1752269	AT3G04320	Kunitz family trypsin and protease inhibitor protein
BnaA09g03400D	A09	1753207	1753882	AT5G49550	CONTAINS InterPro DOMAIN/s: Biogenesis of lysosome-related organelles complex-1, subunit 2 (InterPro:IPR019269)
BnaA09g03410D	A09	1754183	1757107	AT5G49570	peptide-N-glycanase 1 (PNG1)
BnaA09g03420D	A09	1757169	1757747	AT5G28490	LIGHT-DEPENDENT SHORT HYPOCOTYLS 1 (LSH1)
BnaA09g03430D	A09	1767329	1770414	AT3G04590	AT hook motif DNA-binding family protein
BnaA09g03440D	A09	1771185	1771667	AT5G28610	BEST Arabidopsis thaliana protein match is: glycine-rich protein (TAIR:AT5G28630.1)
BnaA09g03450D	A09	1772293	1774326	AT5G28640	ANGUSTIFOLIA 3 (AN3)
BnaA09g03460D	A09	1774389	1774793		unknown protein
BnaA09g03470D	A09	1776543	1777782	AT3G04620	Alba DNA/RNA-binding protein
BnaA09g03480D	A09	1779370	1780288	AT5G28750	Bacterial sec-independent translocation protein mttA/Hcf106
BnaA09g03490D	A09	1780931	1783480	AT5G28830	calcium-binding EF hand family protein
BnaA09g03500D	A09	1784834	1785463	AT5G54225	low-molecular-weight cysteine-rich 83 (LCR83)
BnaA09g03510D	A09	1786650	1789971	AT5G28850	Calcium-binding EF-hand family protein
BnaA09g03520D	A09	1790282	1792995	AT3G04470	Ankyrin repeat family protein
BnaA09g03530D	A09	1793765	1796709	AT5G28910	unknown protein
BnaA09g03540D	A09	1797716	1800204	AT5G29000	Homeodomain-like superfamily protein
BnaA09g03550D	A09	1805215	1807640	AT5G28030	L-cysteine desulfhydrase 1 (DES1)
BnaA09g03560D	A09	1808901	1811399	AT5G28020	cysteine synthase D2 (CYSD2)
BnaA09g03570D	A09	1811524	1812974	AT5G27990	Pre-rRNA-processing protein TSR2, conserved region
BnaA09g03580D	A09	1813221	1814143	AT5G27980	Seed maturation protein
BnaA09g03590D	A09	1815016	1817812	AT5G27120	NOP56-like pre RNA processing ribonucleoprotein
BnaA09g03600D	A09	1818990	1823401	AT5G27150	Na+/H+ exchanger 1 (NHX1)
BnaA09g03610D	A09	1823513	1824394	AT5G27200	acyl carrier protein 5 (ACP5)
BnaA09g03620D	A09	1824459	1827086	AT5G27210	Protein of unknown function, transmembrane-40
BnaA09g03630D	A09	1830150	1833951	AT5G27220	Frigida-like protein
BnaA09g03640D	A09	1835880	1839737	AT5G27220	Frigida-like protein
BnaA09g03650D	A09	1840887	1842537	AT5G27230	Frigida-like protein
BnaA09g03660D	A09	1842596	1843940	AT5G27230	Frigida-like protein
BnaA09g03670D	A09	1844936	1848703	AT5G27240	DNAJ heat shock N-terminal domain-containing protein
BnaA09g03680D	A09	1849348	1851644	AT3G04970	DHHC-type zinc finger family protein
BnaA09g03690D	A09	1851722	1853379	AT5G27290	unknown protein
BnaA09g03700D	A09	1854292	1856911	AT5G27380	glutathione synthetase 2 (GSH2)
BnaA09g03710D	A09	1866690	1871066	AT5G27410	D-aminoacid aminotransferase-like PLP-dependent enzymes superfamily protein
BnaA09g03720D	A09	1872007	1873198	AT5G27420	carbon/nitrogen insensitive 1 (CNI1)
BnaA09g03730D	A09	1881700	1884044	AT5G27450	mevalonate kinase (MK)
BnaA09g03740D	A09	1884161	1885873	AT5G27460	Tetratricopeptide repeat (TPR)-like superfamily protein
BnaA09g03750D	A09	1890172	1895914	AT5G27540	MIRO-related GTP-ase 1 (MIRO1)
BnaA09g03760D	A09	1896741	1897157	AT2G33845	Nucleic acid-binding, OB-fold-like protein
BnaA09g03770D	A09	1898134	1900424	AT5G27470	seryl-tRNA synthetase / serine--tRNA ligase
BnaA09g03780D	A09	1900556	1902262	AT5G27520	peroxisomal adenine nucleotide carrier 2 (PNC2)
BnaA09g03790D	A09	1908270	1912081	AT5G27550	P-loop containing nucleoside triphosphate hydrolases superfamily protein
BnaA09g03800D	A09	1912170	1914270	AT5G27560	FUNCTIONS IN: molecular_function unknown
BnaA09g03810D	A09	1914991	1917718	AT5G27620	cyclin H
BnaA09g03820D	A09	1918555	1922008	AT5G27650	Tudor/PWWP/MBT superfamily protein
BnaA09g03830D	A09	1922509	1923291	AT5G27670	histone H2A 7 (HTA7)
BnaA09g03840D	A09	1923933	1924985	AT5G27700	Ribosomal protein S21e
BnaA09g03850D	A09	1927317	1927667	AT3G05490	ralf-like 22 (RALFL22)
BnaA09g03860D	A09	1928762	1930646	AT5G27710	unknown protein
BnaA09g03870D	A09	1930714	1933049	AT5G27720	embryo defective 1644 (emb1644)
BnaA09g03880D	A09	1940243	1943838	AT5G27830	FUNCTIONS IN: molecular_function unknown
BnaA09g03890D	A09	1943927	1945923	AT3G05590	ribosomal protein L18 (RPL18)
BnaA09g03900D	A09	1946704	1948680	AT5G27870	Plant invertase/pectin methylesterase inhibitor superfamily
BnaA09g04030D	A09	2008517	2011052		unknown protein
BnaA09g04040D	A09	2011927	2015491	AT5G26920	Cam-binding protein 60-like G (CBP60G)
BnaA09g04050D	A09	2025485	2029387	AT5G26910	unknown protein
BnaA09g04060D	A09	2029786	2035092	AT5G26850	Uncharacterized protein
BnaA09g04070D	A09	2035554	2039303	AT5G26830	Threonyl-tRNA synthetase
BnaA09g04080D	A09	2040046	2041217	AT5G26800	FUNCTIONS IN: molecular_function unknown
BnaA09g04090D	A09	2042193	2044162	AT5G26770	unknown protein
BnaA09g04100D	A09	2051040	2053964	AT5G26751	shaggy-related kinase 11 (SK 11)
BnaA09g04110D	A09	2054147	2055253	AT5G26749	C2H2 and C2HC zinc fingers superfamily protein
BnaA09g04120D	A09	2055326	2057286	AT5G26610	D111/G-patch domain-containing protein
BnaA09g04130D	A09	2061543	2061803	AT5G26620	unknown protein
BnaA09g04140D	A09	2066526	2070162	AT5G26670	Pectinacetylesterase family protein
BnaA09g04150D	A09	2070699	2071427	AT5G26700	RmlC-like cupins superfamily protein
BnaA09g04160D	A09	2071490	2075027	AT5G26710	Glutamyl/glutaminyl-tRNA synthetase, class Ic
BnaA09g04170D	A09	2075917	2077243	AT5G26730	Fasciclin-like arabinogalactan family protein
BnaA09g04180D	A09	2078620	2078925	AT5G26731	unknown protein
BnaA09g04190D	A09	2080858	2085268	AT5G26742	embryo defective 1138 (emb1138)
BnaA09g04200D	A09	2085450	2085686	AT5G26717	Putative membrane lipoprotein
BnaA09g04210D	A09	2086568	2089303	AT5G26667	PYR6
BnaA09g04220D	A09	2090435	2092132	AT5G26594	response regulator 24 (RR24)
BnaA09g04230D	A09	2092284	2092529	AT5G26717	Putative membrane lipoprotein
BnaA09g04240D	A09	2093403	2099000	AT5G26570	PHOSPHOGLUCAN WATER DIKINASE (PWD)
BnaA09g04250D	A09	2099713	2099973	AT5G26360	TCP-1/cpn60 chaperonin family protein
BnaA09g04260D	A09	2101665	2105350	AT5G26340	MSS1
BnaA09g04270D	A09	2109430	2110231	AT5G26330	Cupredoxin superfamily protein
BnaA09g04280D	A09	2110501	2112608	AT5G26280	TRAF-like family protein
BnaA09g04290D	A09	2115439	2117376	AT5G26280	TRAF-like family protein
BnaA09g04300D	A09	2118651	2120450	AT5G26280	TRAF-like family protein
BnaA09g04310D	A09	2121611	2122495	AT5G26230	unknown protein
BnaA09g04320D	A09	2126786	2128337	AT5G26220	ChaC-like family protein
BnaA09g04330D	A09	2131868	2132731	AT1G50980	F-box/RNI-like/FBD-like domains-containing protein
BnaA09g04340D	A09	2134327	2136147	AT5G26210	alfin-like 4 (AL4)
BnaA09g04350D	A09	2136632	2137633	AT5G26200	Mitochondrial substrate carrier family protein
BnaA09g04360D	A09	2139276	2139944		unknown protein
BnaA09g04370D	A09	2140001	2141172	AT3G45310	Cysteine proteinases superfamily protein
BnaA09g04380D	A09	2142508	2145197	AT5G26180	S-adenosyl-L-methionine-dependent methyltransferases superfamily protein
BnaA09g04390D	A09	2147274	2148880	AT5G11950	Putative lysine decarboxylase family protein
BnaA09g04400D	A09	2149976	2153906	AT5G26090	Plant self-incompatibility protein S1 family
BnaA09g04410D	A09	2156707	2157177	AT5G26050	Plant self-incompatibility protein S1 family
BnaA09g04420D	A09	2157887	2160103		unknown protein
BnaA09g04430D	A09	2170676	2171743	AT5G25890	indole-3-acetic acid inducible 28 (IAA28)
BnaA09g04440D	A09	2177058	2177895	AT5G25840	Protein of unknown function (DUF1677)
BnaA09g04450D	A09	2179495	2180725	AT5G25830	GATA transcription factor 12 (GATA12)
BnaA09g04460D	A09	2184821	2187481	AT5G25820	Exostosin family protein
BnaA09g04470D	A09	2196229	2196882	AT5G25810	TINY (tny)
BnaA09g04480D	A09	2203990	2205985	AT5G25790	Tesmin/TSO1-like CXC domain-containing protein
BnaA09g04490D	A09	2209624	2210956	AT5G25760	peroxin4 (PEX4)
BnaA09g04500D	A09	2211795	2214685	AT5G25630	Tetratricopeptide repeat (TPR)-like superfamily protein
BnaA09g04510D	A09	2216786	2219687	AT5G25620	YUCCA6 (YUC6)
BnaA09g04520D	A09	2228151	2230298	AT5G25610	RESPONSIVE TO DESSICATION 22 (RD22)
BnaA09g04530D	A09	2231725	2235236	AT5G11470	bromo-adjacent homology (BAH) domain-containing protein
BnaA09g04540D	A09	2236660	2238481	AT5G25460	Protein of unknown function, DUF642
BnaA09g04550D	A09	2241241	2243205	AT5G25440	Protein kinase superfamily protein
BnaA09g04560D	A09	2243804	2250812	AT1G65550	Xanthine/uracil permease family protein
BnaA09g04570D	A09	2251126	2252173	AT4G31980	unknown protein
BnaA09g04580D	A09	2256913	2258361	AT5G25390	shine2 (SHN2)
BnaA09g04590D	A09	2259971	2260237		unknown protein
BnaA09g04600D	A09	2264467	2267046	AT5G25350	EIN3-binding F box protein 2 (EBF2)
BnaA09g04610D	A09	2270213	2271884	AT5G25280	serine-rich protein-related
BnaA09g04620D	A09	2277937	2278745	AT2G47840	Uncharacterised conserved protein ycf60
BnaA09g04630D	A09	2279627	2281889	AT5G25265	unknown protein
BnaA09g04640D	A09	2283475	2283846	AT5G25240	unknown protein
BnaA09g04650D	A09	2290730	2291577	AT5G25190	Integrase-type DNA-binding superfamily protein
BnaA09g04660D	A09	2296536	2297300	AT5G25160	zinc finger protein 3 (ZFP3)
BnaA09g04670D	A09	2299380	2304181	AT5G25150	TBP-associated factor 5 (TAF5)
BnaA09g04680D	A09	2306783	2308789	AT5G25140	cytochrome P450, family 71, subfamily B, polypeptide 13 (CYP71B13)
BnaA09g04690D	A09	2310961	2311599	AT5G25090	early nodulin-like protein 13 (ENODL13)
BnaA09g04700D	A09	2311718	2313688	AT5G25080	Sas10/Utp3/C1D family
BnaA09g04710D	A09	2314576	2320412	AT5G25060	RNA recognition motif (RRM)-containing protein
BnaA09g04720D	A09	2321891	2323033	AT5G25020	Protein of unknown function (DUF1336)
BnaA09g04730D	A09	2323293	2324652	AT4G31750	HOPW1-1-interacting 2 (WIN2)
BnaA09g04740D	A09	2325220	2327016	AT5G24930	CONSTANS-like 4 (COL4)
BnaA09g04750D	A09	2336911	2338084	AT5G24890	unknown protein
BnaA09g04760D	A09	2341590	2342894	AT5G24880	BEST Arabidopsis thaliana protein match is: calmodulin-binding protein-related (TAIR:AT5G10660.1)
BnaA09g04770D	A09	2344869	2345195	AT5G24860	FLOWERING PROMOTING FACTOR 1 (FPF1)
BnaA09g04780D	A09	2347543	2351999	AT5G24850	cryptochrome 3 (CRY3)
BnaA09g04790D	A09	2356997	2364332	AT5G24710	Transducin/WD40 repeat-like superfamily protein
BnaA09g04800D	A09	2365457	2371368	AT5G24630	brassinosteroid-insensitive4 (BIN4)
BnaA09g04810D	A09	2371689	2374200	AT5G24590	TCV-interacting protein (TIP)
BnaA09g04820D	A09	2375821	2376372	AT5G24510	60S acidic ribosomal protein family
BnaA09g04830D	A09	2377706	2379639	AT5G24490	30S ribosomal protein, putative
BnaA09g04840D	A09	2383745	2386610	AT5G24470	pseudo-response regulator 5 (PRR5)
BnaA09g04850D	A09	2386738	2387817	AT5G24460	unknown protein
BnaA09g04860D	A09	2391774	2394382	AT5G24440	CTC-interacting domain 13 (CID13)
BnaA09g04870D	A09	2399076	2401696	AT5G24440	CTC-interacting domain 13 (CID13)
BnaA09g04880D	A09	2405106	2407659	AT5G24440	CTC-interacting domain 13 (CID13)
BnaA09g04890D	A09	2410452	2414245	AT5G24430	Calcium-dependent protein kinase (CDPK) family protein
BnaA09g04900D	A09	2414708	2415736	AT5G24400	EMBRYO DEFECTIVE 2024 (EMB2024)
BnaA09g04910D	A09	2416781	2418510	AT5G24318	O-Glycosyl hydrolases family 17 protein
BnaA09g04920D	A09	2419225	2420326	AT5G24316	proline-rich family protein
BnaA09g04930D	A09	2429821	2431315	AT5G24270	SALT OVERLY SENSITIVE 3 (SOS3)
BnaA09g04940D	A09	2432368	2435106	AT5G24260	prolyl oligopeptidase family protein
BnaA09g04950D	A09	2435460	2437245	AT4G20450	Leucine-rich repeat protein kinase family protein
BnaA09g04960D	A09	2437338	2440675	AT4G20450	Leucine-rich repeat protein kinase family protein
BnaA09g04970D	A09	2446829	2448987	AT5G24240	Phosphatidylinositol 3- and 4-kinase
BnaA09g04980D	A09	2452882	2456963	AT5G24150	SQP1
BnaA09g04990D	A09	2459629	2462873	AT5G24120	sigma factor E (SIGE)
BnaA09g05000D	A09	2464948	2466463	AT5G24110	WRKY DNA-binding protein 30 (WRKY30)
BnaA09g05010D	A09	2466672	2467800	AT2G46330	arabinogalactan protein 16 (AGP16)
BnaA09g05020D	A09	2468247	2470518	AT5G24100	Leucine-rich repeat protein kinase family protein
BnaA09g05030D	A09	2473161	2473366		unknown protein
BnaA09g05040D	A09	2473612	2474875		unknown protein
BnaA09g05050D	A09	2477135	2478513	AT5G24090	chitinase A (CHIA)
BnaA09g05060D	A09	2482449	2484172	AT5G24070	Peroxidase superfamily protein
BnaA09g05070D	A09	2498810	2499076	AT5G23970	HXXXD-type acyl-transferase family protein
BnaA09g05080D	A09	2500906	2502092	AT5G23950	Calcium-dependent lipid-binding (CaLB domain) family protein
BnaA09g05090D	A09	2503228	2504116	AT5G23920	unknown protein
BnaA09g05100D	A09	2504246	2508353	AT5G23910	ATP binding microtubule motor family protein
BnaA09g05110D	A09	2508570	2509769	AT3G49010	breast basic conserved 1 (BBC1)
BnaA09g05120D	A09	2510047	2514064	AT5G23890	LOCATED IN: mitochondrion, chloroplast thylakoid membrane, chloroplast, plastid, chloroplast envelope
BnaA09g05130D	A09	2514968	2517786	AT5G23810	amino acid permease 7 (AAP7)
BnaA09g05140D	A09	2518824	2519997	AT5G23760	Copper transport protein family
BnaA09g05150D	A09	2523406	2524471	AT5G23740	ribosomal protein S11-beta (RPS11-BETA)
BnaA09g05160D	A09	2526774	2529791	AT4G39160	Homeodomain-like superfamily protein
BnaA09g05170D	A09	2536860	2537975	AT5G23730	Transducin/WD40 repeat-like superfamily protein
BnaA09g05180D	A09	2542493	2543173	AT5G23710	DNA binding
BnaA09g05190D	A09	2551570	2553626	AT5G23660	homolog of Medicago truncatula MTN3 (MTN3)
BnaA09g05200D	A09	2555849	2562821	AT5G23630	phosphate deficiency response 2 (PDR2)
BnaA09g05210D	A09	2562921	2566371	AT5G23610	INVOLVED IN: biological_process unknown
BnaA09g05220D	A09	2568165	2570680	AT5G23580	calmodulin-like domain protein kinase 9 (CDPK9)
BnaA09g05230D	A09	2570788	2573928	AT5G23575	Transmembrane CLPTM1 family protein
BnaA09g05240D	A09	2574479	2576106	AT5G23550	Got1/Sft2-like vescicle transport protein family
BnaA09g05250D	A09	2576344	2578311	AT5G23540	Mov34/MPN/PAD-1 family protein
BnaA09g05260D	A09	2578711	2580234	AT5G23535	KOW domain-containing protein
BnaA09g05270D	A09	2581131	2582138	AT5G23530	carboxyesterase 18 (CXE18)
BnaA09g05280D	A09	2582663	2591372	AT5G23490	unknown protein
BnaA09g05290D	A09	2599094	2599474	AT5G56170	LORELEI-LIKE-GPI-ANCHORED PROTEIN 1 (LLG1)
BnaA09g05300D	A09	2600161	2600529	AT5G56170	LORELEI-LIKE-GPI-ANCHORED PROTEIN 1 (LLG1)
BnaA09g05310D	A09	2602992	2604669	AT5G23420	high-mobility group box 6 (HMGB6)
BnaA09g05320D	A09	2604900	2606387	AT5G23400	Leucine-rich repeat (LRR) family protein
BnaA09g05330D	A09	2606491	2606651		unknown protein
BnaA09g05340D	A09	2613090	2613382	AT2G21590	APL4
BnaA09g05350D	A09	2616024	2618363	AT5G23380	Protein of unknown function (DUF789)
BnaA09g05360D	A09	2621627	2622265	AT5G23370	GRAM domain-containing protein / ABA-responsive protein-related
BnaA09g05370D	A09	2624696	2626200	AT5G23310	Fe superoxide dismutase 3 (FSD3)
BnaA09g05380D	A09	2627359	2631215	AT5G23300	pyrimidine d (PYRD)
BnaA09g05390D	A09	2631360	2632557	AT5G23290	prefoldin 5 (PFD5)
BnaA09g05400D	A09	2634978	2636838	AT5G23280	TCP family transcription factor
BnaA09g05410D	A09	2642292	2646291	AT5G23260	TRANSPARENT TESTA16 (TT16)
BnaA09g05480D	A09	2699074	2700222	AT5G60890	myb domain protein 34 (MYB34)
BnaA09g05490D	A09	2708597	2714621	AT5G60900	receptor-like protein kinase 1 (RLK1)
BnaA09g05500D	A09	2718832	2722094	AT5G60910	AGAMOUS-like 8 (AGL8)
BnaA09g05510D	A09	2728536	2731412	AT5G60920	COBRA (COB)
BnaA09g05520D	A09	2734246	2734330		unknown protein
BnaA09g05530D	A09	2734399	2734551		unknown protein
BnaA09g05540D	A09	2735486	2736722	AT3G03405	F-box associated ubiquitination effector family protein
BnaA09g05550D	A09	2737095	2739986	AT5G60980	Nuclear transport factor 2 (NTF2) family protein with RNA binding (RRM-RBD-RNP motifs) domain
BnaA09g05560D	A09	2740256	2743276	AT5G61000	RPA70D
BnaA09g05570D	A09	2743657	2745060	AT5G61030	glycine-rich RNA-binding protein 3 (GR-RBP3)
BnaA09g05580D	A09	2745118	2746835	AT5G61060	histone deacetylase 5 (HDA05)
BnaA09g05590D	A09	2746986	2750811	AT5G61060	histone deacetylase 5 (HDA05)
BnaA09g05600D	A09	2755159	2756685	AT5G61130	plasmodesmata callose-binding protein 1 (PDCB1)
BnaA09g05610D	A09	2756927	2760484	AT5G61150	VERNALIZATION INDEPENDENCE 4 (VIP4)
BnaA09g05620D	A09	2760688	2762021	AT5G61170	Ribosomal protein S19e family protein
BnaA09g05630D	A09	2762396	2766748	AT5G61190	putative endonuclease or glycosyl hydrolase with C2H2-type zinc finger domain
BnaA09g05640D	A09	2767054	2767895	AT5G61230	Ankyrin repeat family protein
BnaA09g05650D	A09	2767979	2770043	AT5G61240	Leucine-rich repeat (LRR) family protein
BnaA09g05660D	A09	2771093	2773648	AT5G61330	rRNA processing protein-related
BnaA09g05670D	A09	2774330	2775926	AT5G61340	unknown protein
BnaA09g05680D	A09	2779692	2780483	AT5G61510	GroES-like zinc-binding alcohol dehydrogenase family protein
BnaA09g05690D	A09	2781899	2785317	AT5G61550	U-box domain-containing protein kinase family protein
BnaA09g05700D	A09	2789510	2793646	AT5G61550	U-box domain-containing protein kinase family protein
BnaA09g05710D	A09	2794240	2795081	AT5G61590	Integrase-type DNA-binding superfamily protein
BnaA09g05720D	A09	2803135	2803777		unknown protein
BnaA09g05730D	A09	2804150	2804338	AT5G61630	unknown protein
BnaA09g05740D	A09	2812690	2813898		unknown protein
BnaA09g05750D	A09	2814855	2817654	AT3G55200	Cleavage and polyadenylation specificity factor (CPSF) A subunit protein
BnaA09g05760D	A09	2817711	2818361	AT5G61660	glycine-rich protein
BnaA09g05770D	A09	2822456	2823363	AT4G14342	Splicing factor 3B subunit 5/RDS3 complex subunit 10
BnaA09g05780D	A09	2823719	2825715	AT5G61670	BEST Arabidopsis thaliana protein match is: chaperone protein dnaJ-related (TAIR:AT5G06130.2)
BnaA09g05790D	A09	2826060	2828281	AT5G61760	inositol polyphosphate kinase 2 beta (IPK2BETA)
BnaA09g05800D	A09	2829288	2831142	AT5G61770	PETER PAN-like protein (PPAN)
BnaA09g05810D	A09	2831621	2834402	AT5G61790	calnexin 1 (CNX1)
BnaA09g05820D	A09	2835065	2836288	AT1G23580	Domain of unknown function DUF220
BnaA09g05830D	A09	2838739	2840616	AT5G61930	ACCUMULATION OF PHOTOSYSTEM ONE 3 (APO3)
BnaA09g05840D	A09	2850292	2854914	AT5G62000	auxin response factor 2 (ARF2)
BnaA09g05850D	A09	2857721	2858987	AT5G02500	heat shock cognate protein 70-1 (HSC70-1)
BnaA09g05860D	A09	2859058	2860286	AT5G02500	heat shock cognate protein 70-1 (HSC70-1)
BnaA09g05870D	A09	2861137	2863026		unknown protein
BnaA09g05880D	A09	2866800	2867111	AT5G62150	peptidoglycan-binding LysM domain-containing protein
BnaA09g05890D	A09	2867855	2869402		unknown protein
BnaA09g05900D	A09	2877003	2880821	AT5G62165	AGAMOUS-like 42 (AGL42)
BnaA09g05910D	A09	2885144	2886574	AT5G62170	unknown protein
BnaA09g05920D	A09	2889473	2890597	AT5G62180	carboxyesterase 20 (CXE20)
BnaA09g05930D	A09	2891241	2894661	AT5G62190	PRH75
BnaA09g05940D	A09	2895034	2896619	AT5G62200	Embryo-specific protein 3, (ATS3)
BnaA09g05950D	A09	2896960	2899144	AT5G62240	Cell cycle regulated microtubule associated protein
BnaA09g05960D	A09	2899955	2902266	AT5G62250	microtubule-associated protein 65-9 (MAP65-9)
BnaA09g05970D	A09	2903525	2905581	AT5G62260	AT hook motif DNA-binding family protein
BnaA09g05980D	A09	2908089	2909796		unknown protein
BnaA09g05990D	A09	2913263	2914973	AT3G10290	Nucleotide-sugar transporter family protein
BnaA09g06000D	A09	2919436	2919814		unknown protein
BnaA09g06010D	A09	2920451	2923098		unknown protein
BnaA09g06020D	A09	2930458	2931582	AT5G62280	Protein of unknown function (DUF1442)
BnaA09g06030D	A09	2934067	2934842	AT5G62360	Plant invertase/pectin methylesterase inhibitor superfamily protein
BnaA09g06040D	A09	2935637	2936015		unknown protein
BnaA09g06050D	A09	2936648	2939298		unknown protein
BnaA09g06060D	A09	2945132	2946295	AT5G62380	NAC-domain protein 101 (NAC101)
BnaA09g06070D	A09	2946896	2947652	AT3G47370	Ribosomal protein S10p/S20e family protein
BnaA09g06080D	A09	2947725	2948304	AT5G62440	FUNCTIONS IN: molecular_function unknown
BnaA09g06090D	A09	2951395	2953024	AT5G62470	myb domain protein 96 (MYB96)
BnaA09g06100D	A09	2972976	2973386	AT1G51250	Plant self-incompatibility protein S1 family
BnaA09g06110D	A09	2976341	2976748	AT1G51240	Plant self-incompatibility protein S1 family
BnaA09g06120D	A09	2997182	2998965	AT5G62560	RING/U-box superfamily protein with ARM repeat domain
BnaA09g06130D	A09	3002594	3003001	AT1G51250	Plant self-incompatibility protein S1 family
BnaA09g06140D	A09	3009514	3012092	AT5G62580	ARM repeat superfamily protein
BnaA09g06150D	A09	3012985	3021193	AT5G62600	ARM repeat superfamily protein
BnaA09g06160D	A09	3022244	3024064	AT5G62610	basic helix-loop-helix (bHLH) DNA-binding superfamily protein
BnaA09g06170D	A09	3025810	3028806	AT2G25710	holocarboxylase synthase 1 (HCS1)
BnaA09g06180D	A09	3033884	3036607	AT5G62680	Major facilitator superfamily protein
BnaA09g06190D	A09	3046978	3049581	AT5G62680	Major facilitator superfamily protein
BnaA09g06200D	A09	3063692	3067266	AT5G62710	Leucine-rich repeat protein kinase family protein
BnaA09g06210D	A09	3068259	3071909	AT5G62720	Integral membrane HPP family protein
BnaA09g06220D	A09	3072419	3073141	AT5G62770	Protein of unknown function (DUF1645)
BnaA09g06230D	A09	3074914	3078079	AT5G62790	1-deoxy-D-xylulose 5-phosphate reductoisomerase (DXR)
BnaA09g06240D	A09	3079421	3082371	AT5G62810	peroxin 14 (PEX14)
BnaA09g06250D	A09	3084026	3085592	AT5G62850	VEGETATIVE CELL EXPRESSED1 (AtVEX1)
BnaA09g06260D	A09	3086479	3088106	AT3G48050	BAH domain
BnaA09g06270D	A09	3094116	3097815	AT5G62890	Xanthine/uracil permease family protein
BnaA09g06280D	A09	3103806	3105702	AT5G62940	HIGH CAMBIAL ACTIVITY2 (HCA2)
BnaA09g06290D	A09	3109050	3109661	AT5G62950	RNA polymerase II, Rpb4, core protein
BnaA09g06300D	A09	3114762	3116603	AT5G62960	unknown protein
BnaA09g06310D	A09	3121646	3123127	AT5G62990	embryo defective 1692 (emb1692)
BnaA09g06320D	A09	3123355	3124352	AT5G63030	Thioredoxin superfamily protein
BnaA09g06330D	A09	3124552	3125630	AT5G63030	Thioredoxin superfamily protein
BnaA09g06340D	A09	3125775	3127816	AT5G63040	unknown protein
BnaA09g06350D	A09	3131574	3133698	AT5G63050	embryo defective 2759 (EMB2759)
BnaA09g06360D	A09	3133827	3135490	AT5G63060	Sec14p-like phosphatidylinositol transfer family protein
BnaA09g06370D	A09	3137359	3137917	AT5G63085	Plant thionin family protein
BnaA09g06380D	A09	3141606	3142222	AT5G63085	Plant thionin family protein
BnaA09g06390D	A09	3143610	3144136	AT5G63085	Plant thionin family protein
BnaA09g06400D	A09	3147869	3148345	AT5G63070	Ribosomal protein S19 family protein
BnaA09g06410D	A09	3150925	3151401	AT5G63070	Ribosomal protein S19 family protein
BnaA09g06420D	A09	3153408	3155871	AT5G63080	2-oxoglutarate (2OG) and Fe(II)-dependent oxygenase superfamily protein
BnaA09g06430D	A09	3155943	3156050		unknown protein
BnaA09g06440D	A09	3161420	3163917	AT5G63090	LATERAL ORGAN BOUNDARIES (LOB)
BnaA09g06450D	A09	3167677	3168824	AT5G63100	S-adenosyl-L-methionine-dependent methyltransferases superfamily protein
BnaA09g06460D	A09	3168983	3171470	AT5G63110	histone deacetylase 6 (HDA6)
BnaA09g06470D	A09	3171871	3175510	AT5G63120	P-loop containing nucleoside triphosphate hydrolases superfamily protein
BnaA09g06480D	A09	3180120	3180705	AT5G63135	unknown protein
BnaA09g06490D	A09	3183187	3185244	AT5G63140	purple acid phosphatase 29 (PAP29)
BnaA09g06500D	A09	3185845	3189403	AT5G63180	Pectin lyase-like superfamily protein
BnaA09g06510D	A09	3192502	3195899	AT5G63200	tetratricopeptide repeat (TPR)-containing protein
BnaA09g06520D	A09	3199381	3201012	AT5G63290	Radical SAM superfamily protein
BnaA09g06530D	A09	3202543	3208674	AT5G63320	nuclear protein X1 (NPX1)
BnaA09g06540D	A09	3208742	3209540	AT5G63320	nuclear protein X1 (NPX1)
BnaA09g06550D	A09	3210247	3212090	AT5G63400	adenylate kinase 1 (ADK1)
BnaA09g06560D	A09	3213298	3216474	AT5G63410	Leucine-rich repeat protein kinase family protein
BnaA09g06570D	A09	3218422	3219626	AT4G10400	F-box/RNI-like/FBD-like domains-containing protein
BnaA09g06580D	A09	3220507	3222021	AT5G63450	cytochrome P450, family 94, subfamily B, polypeptide 1 (CYP94B1)
BnaA09g06590D	A09	3226254	3227642	AT5G63460	SAP domain-containing protein
BnaA09g06600D	A09	3228843	3229536	AT5G63480	unknown protein
BnaA09g06610D	A09	3229637	3233197	AT5G63490	CBS / octicosapeptide/Phox/Bemp1 (PB1) domains-containing protein
BnaA09g06620D	A09	3233778	3235634	AT5G63510	gamma carbonic anhydrase like 1 (GAMMA CAL1)
BnaA09g06630D	A09	3243507	3246287	AT5G63530	farnesylated protein 3 (FP3)
BnaA09g06640D	A09	3252733	3252822		unknown protein
BnaA09g06650D	A09	3258880	3262093	AT5G63540	RECQ MEDIATED INSTABILITY 1 (RMI1)
BnaA09g06660D	A09	3262358	3265880	AT5G63550	DEK domain-containing chromatin associated protein
BnaA09g06670D	A09	3266294	3268472	AT5G63570	glutamate-1-semialdehyde-2,1-aminomutase (GSA1)
BnaA09g06680D	A09	3273954	3275892	AT5G63980	SAL1
BnaA09g06690D	A09	3275956	3276926	AT5G64040	PSAN
BnaA09g06700D	A09	3277266	3278727	AT5G64090	FUNCTIONS IN: molecular_function unknown
BnaA09g06710D	A09	3280501	3281859	AT5G67150	HXXXD-type acyl-transferase family protein
BnaA09g06720D	A09	3284655	3285461	AT5G64130	cAMP-regulated phosphoprotein 19-related protein
BnaA09g06730D	A09	3286021	3286773	AT5G64140	ribosomal protein S28 (RPS28)
BnaA09g06740D	A09	3288049	3289330	AT5G64180	unknown protein
BnaA09g06750D	A09	3291429	3293372	AT5G64210	alternative oxidase 2 (AOX2)
BnaA09g06760D	A09	3297678	3303234	AT5G64220	Calmodulin-binding transcription activator protein with CG-1 and Ankyrin domains
BnaA09g06770D	A09	3304112	3308086	AT5G64270	splicing factor, putative
BnaA09g06780D	A09	3308428	3310964	AT5G64290	dicarboxylate transport 2.1 (DIT2.1)
BnaA09g06790D	A09	3314349	3317358	AT5G64300	GTP cyclohydrolase II (GCH)
BnaA09g06800D	A09	3322203	3326570	AT5G64330	NON-PHOTOTROPIC HYPOCOTYL 3 (NPH3)
BnaA09g06810D	A09	3327145	3328667	AT5G64350	FK506-binding protein 12 (FKBP12)
BnaA09g06820D	A09	3329889	3331785	AT5G64370	beta-ureidopropionase (BETA-UP)
BnaA09g06830D	A09	3332869	3334128	AT5G09570	Cox19-like CHCH family protein
BnaA09g06840D	A09	3334208	3334474		unknown protein
BnaA09g06850D	A09	3334577	3335179		unknown protein
BnaA09g06860D	A09	3335813	3337868	AT5G64520	homolog of X-ray repair cross complementing 2 (XRCC2) (XRCC2)
BnaA09g06870D	A09	3343385	3345267	AT5G64530	xylem NAC domain 1 (XND1)
BnaA09g06880D	A09	3346848	3348530	AT5G64550	loricrin-related
BnaA09g06890D	A09	3351507	3354427	AT5G64560	magnesium transporter 9 (MGT9)
BnaA09g06900D	A09	3355019	3358442	AT5G64570	beta-D-xylosidase 4 (XYL4)
BnaA09g06910D	A09	3362394	3364872	AT5G64600	O-fucosyltransferase family protein
BnaA09g06920D	A09	3364999	3367542	AT5G64610	histone acetyltransferase of the MYST family 1 (HAM1)
BnaA09g06930D	A09	3369121	3369651	AT5G64620	cell wall / vacuolar inhibitor of fructosidase 2 (C/VIF2)
BnaA09g06940D	A09	3374999	3376196	AT5G64650	Ribosomal protein L17 family protein
BnaA09g06950D	A09	3381431	3382849	AT5G64670	Ribosomal protein L18e/L15 superfamily protein
BnaA09g06960D	A09	3383287	3383890	AT5G09830	BolA-like family protein
BnaA09g06970D	A09	3384498	3386134	AT5G64690	neurofilament triplet H protein-related
BnaA09g06980D	A09	3387604	3389823	AT5G64700	nodulin MtN21 /EamA-like transporter family protein
BnaA09g06990D	A09	3400166	3406297	AT5G64740	cellulose synthase 6 (CESA6)
BnaA09g08200D	A09	3996167	3999048	AT2G11810	monogalactosyldiacylglycerol synthase type C (MGDC)
BnaA09g08210D	A09	3999945	4001562	AT2G11910	unknown protein
BnaA09g08220D	A09	4003038	4005760	AT2G12400	unknown protein
BnaA09g08230D	A09	4019606	4021814	AT5G42240	serine carboxypeptidase-like 42 (scpl42)
BnaA09g08240D	A09	4030794	4033241	AT2G12646	PLATZ transcription factor family protein
BnaA09g08250D	A09	4037939	4040283	AT1G49860	glutathione S-transferase (class phi) 14 (GSTF14)
BnaA09g08260D	A09	4045552	4047260	AT2G13290	beta-1,4-N-acetylglucosaminyltransferase family protein
BnaA09g08270D	A09	4049000	4050223	AT2G13350	Calcium-dependent lipid-binding (CaLB domain) family protein
BnaA09g08280D	A09	4052406	4053629	AT2G13350	Calcium-dependent lipid-binding (CaLB domain) family protein
BnaA09g08290D	A09	4054993	4057194	AT2G13360	alanine:glyoxylate aminotransferase (AGT)
BnaA09g08300D	A09	4058465	4069133	AT2G13370	chromatin remodeling 5 (CHR5)
BnaA09g08310D	A09	4071147	4071492	AT2G13540	ABA HYPERSENSITIVE 1 (ABH1)
BnaA09g08320D	A09	4078980	4084133	AT2G13560	NAD-dependent malic enzyme 1 (NAD-ME1)
BnaA09g08330D	A09	4084474	4085100	AT2G13570	nuclear factor Y, subunit B7 (NF-YB7)
BnaA09g08340D	A09	4087129	4093964	AT2G13620	cation/hydrogen exchanger 15 (CHX15)
BnaA09g08530D	A09	4262964	4265153	AT2G15620	nitrite reductase 1 (NIR1)
BnaA09g08540D	A09	4268128	4268697	AT2G15680	Calcium-binding EF-hand family protein
BnaA09g08550D	A09	4272215	4273549	AT4G00893	unknown protein
BnaA09g08560D	A09	4284446	4285354	AT2G15760	Protein of unknown function (DUF1645)
BnaA09g08570D	A09	4288608	4294627		unknown protein
BnaA09g08580D	A09	4296348	4297256	AT2G15760	Protein of unknown function (DUF1645)
BnaA09g08590D	A09	4303406	4307949		unknown protein
BnaA09g08600D	A09	4324272	4324954	AT1G11430	plastid developmental protein DAG, putative
BnaA09g08610D	A09	4325717	4326711	AT2G16070	PLASTID DIVISION2 (PDV2)
BnaA09g08620D	A09	4327394	4328623	AT5G56420	F-box/RNI-like/FBD-like domains-containing protein
BnaA09g08630D	A09	4329316	4330412	AT2G16190	FUNCTIONS IN: molecular_function unknown
BnaA09g08640D	A09	4335351	4335977	AT5G42146	unknown protein
BnaA09g08650D	A09	4336272	4339329	AT2G16230	O-Glycosyl hydrolases family 17 protein
BnaA09g08660D	A09	4344652	4345821	AT2G16280	3-ketoacyl-CoA synthase 9 (KCS9)
BnaA09g08670D	A09	4345870	4346022	AT2G16280	3-ketoacyl-CoA synthase 9 (KCS9)
BnaA09g08680D	A09	4346444	4347595	AT2G16290	CONTAINS InterPro DOMAIN/s: F-box domain, cyclin-like (InterPro:IPR001810), Protein of unknown function DUF295 (InterPro:IPR005174)
BnaA09g08690D	A09	4348979	4350288	AT2G16290	CONTAINS InterPro DOMAIN/s: F-box domain, cyclin-like (InterPro:IPR001810), Protein of unknown function DUF295 (InterPro:IPR005174)
BnaA09g08700D	A09	4353423	4356027	AT2G16430	purple acid phosphatase 10 (PAP10)
BnaA09g08710D	A09	4360329	4360850		unknown protein
BnaA09g08720D	A09	4362004	4363853	AT2G16460	Protein of unknown function (DUF1640)
BnaA09g08730D	A09	4364190	4364384	AT4G33270	CDC20.1
BnaA09g08740D	A09	4364820	4367097	AT2G16485	nucleic acid binding
BnaA09g08750D	A09	4367206	4371673	AT2G16485	nucleic acid binding
BnaA09g08760D	A09	4377564	4379821	AT4G02050	sugar transporter protein 7 (STP7)
BnaA09g08770D	A09	4380028	4381735	AT2G16530	3-oxo-5-alpha-steroid 4-dehydrogenase family protein
BnaA09g08780D	A09	4387165	4388075	AT2G16600	rotamase CYP 3 (ROC3)
BnaA09g08790D	A09	4390789	4392122	AT2G16630	Pollen Ole e 1 allergen and extensin family protein
BnaA09g08800D	A09	4392335	4393426		unknown protein
BnaA09g08810D	A09	4393515	4396241	AT4G34950	Major facilitator superfamily protein
BnaA09g08820D	A09	4403266	4404364		unknown protein
BnaA09g08830D	A09	4405260	4406887	AT2G16710	Iron-sulphur cluster biosynthesis family protein
BnaA09g08840D	A09	4407305	4408012		unknown protein
BnaA09g08850D	A09	4408790	4410309	AT2G16750	Protein kinase protein with adenine nucleotide alpha hydrolases-like domain
BnaA09g08860D	A09	4410389	4412054	AT2G16750	Protein kinase protein with adenine nucleotide alpha hydrolases-like domain
BnaA09g08870D	A09	4414582	4415760	AT2G16770	bZIP23
BnaA09g08880D	A09	4416049	4418196	AT2G16780	MULTICOPY SUPPRESSOR OF IRA1 2 (MSI2)
BnaA09g08890D	A09	4418937	4420277	AT2G16790	P-loop containing nucleoside triphosphate hydrolases superfamily protein
BnaA09g08900D	A09	4421604	4423136	AT2G16800	high-affinity nickel-transport family protein
BnaA09g08910D	A09	4423954	4430349	AT2G16950	transportin 1 (TRN1)
BnaA09g48060D	A09	32269182	32270132	AT1G10586	basic helix-loop-helix (bHLH) DNA-binding superfamily protein
BnaA09g48070D	A09	32273793	32274823	AT1G10585	basic helix-loop-helix (bHLH) DNA-binding superfamily protein
BnaA09g48080D	A09	32278475	32280599	AT1G48660	Auxin-responsive GH3 family protein
BnaA09g48090D	A09	32280697	32284510	AT1G48660	Auxin-responsive GH3 family protein
BnaA09g48100D	A09	32286011	32290992	AT5G51470	Auxin-responsive GH3 family protein
BnaA09g48110D	A09	32291090	32293375	AT5G51470	Auxin-responsive GH3 family protein
BnaA09g48120D	A09	32293449	32295437	AT1G48670	auxin-responsive GH3 family protein
BnaA09g48130D	A09	32298754	32299630	AT1G10530	unknown protein
BnaA09g48140D	A09	32301003	32301991	AT1G10490	CONTAINS InterPro DOMAIN/s: Domain of unknown function DUF1726 (InterPro:IPR013562), Domain of unknown function DUF699, exodeoxyribonuclease V alpha chain (InterPro:IPR007807)
BnaA09g48150D	A09	32306091	32306699	AT1G10480	zinc finger protein 5 (ZFP5)
BnaA09g48160D	A09	32313276	32314748	AT1G10470	response regulator 4 (ARR4)
BnaA09g48170D	A09	32319599	32320258	AT1G10460	germin-like protein 7 (GLP7)
BnaA09g48180D	A09	32321746	32324069	AT1G10430	protein phosphatase 2A-2 (PP2A-2)
BnaA09g48190D	A09	32324210	32331415	AT1G59820	aminophospholipid ATPase 3 (ALA3)
BnaA09g48200D	A09	32338764	32341285	AT1G10410	Protein of unknown function (DUF1336)
BnaA09g48210D	A09	32341553	32342659	AT1G02370	Tetratricopeptide repeat (TPR)-like superfamily protein
BnaA09g48220D	A09	32345478	32346635	AT1G10360	glutathione S-transferase TAU 18 (GSTU18)
BnaA09g48230D	A09	32349348	32356090	AT1G10290	dynamin-like protein 6 (ADL6)
BnaA09g48240D	A09	32359429	32362083	AT1G10270	glutamine-rich protein 23 (GRP23)
BnaA09g48250D	A09	32362397	32369109	AT5G35360	acetyl Co-enzyme a carboxylase biotin carboxylase subunit (CAC2)
BnaA09g48260D	A09	32371229	32371529		unknown protein
BnaA09g48270D	A09	32371640	32374604	AT1G10170	NF-X-like 1 (NFXL1)
BnaA09g48280D	A09	32377497	32379084	AT1G10150	Carbohydrate-binding protein
BnaA09g48290D	A09	32380033	32382558	AT1G09870	histidine acid phosphatase family protein
BnaA09g48300D	A09	32389505	32392239	AT1G09800	Pseudouridine synthase family protein
BnaA09g48310D	A09	32396839	32399100	AT1G09760	U2 small nuclear ribonucleoprotein A (U2A')
BnaA09g48320D	A09	32399743	32400627	AT1G09690	Translation protein SH3-like family protein
BnaC01g17410D	C01	11999406	12002093	AT4G25530	FLOWERING WAGENINGEN (FWA)
BnaC01g17420D	C01	12003996	12004338	AT4G25540	homolog of DNA mismatch repair protein MSH3 (MSH3)
BnaC01g17430D	C01	12004779	12008412	AT4G25550	Cleavage/polyadenylation specificity factor, 25kDa subunit
BnaC01g17440D	C01	12009591	12010572	AT4G25560	myb domain protein 18 (MYB18)
BnaC01g17450D	C01	12013248	12013785	AT4G25570	ACYB-2
BnaC01g17460D	C01	12025723	12026838	AT4G25590	actin depolymerizing factor 7 (ADF7)
BnaC01g17470D	C01	12027640	12029635	AT4G25600	Oxoglutarate/iron-dependent oxygenase
BnaC01g17480D	C01	12034295	12037810	AT4G25610	C2H2-like zinc finger protein
BnaC01g17490D	C01	12037930	12039556	AT4G25620	hydroxyproline-rich glycoprotein family protein
BnaC01g17500D	C01	12044448	12045724	AT4G25630	fibrillarin 2 (FIB2)
BnaC01g17510D	C01	12048339	12050745	AT4G25630	fibrillarin 2 (FIB2)
BnaC01g17520D	C01	12051275	12054641	AT4G25640	detoxifying efflux carrier 35 (DTX35)
BnaC01g17530D	C01	12055413	12055870		unknown protein
BnaC01g17540D	C01	12058260	12060590	AT4G25650	ACD1-like (ACD1-LIKE)
BnaC01g17550D	C01	12061168	12062649	AT4G25680	PPPDE putative thiol peptidase family protein
BnaC01g17560D	C01	12062700	12063510	AT4G25670	unknown protein
BnaC01g17570D	C01	12063596	12064588	AT4G25672	conserved peptide upstream open reading frame 12 (CPuORF12)
BnaC01g17580D	C01	12065002	12066528	AT4G25680	PPPDE putative thiol peptidase family protein
BnaC01g17590D	C01	12066699	12067429	AT4G25670	unknown protein
BnaC01g17600D	C01	12067497	12068359	AT4G25672	conserved peptide upstream open reading frame 12 (CPuORF12)
BnaC01g17610D	C01	12072557	12074740	AT4G25700	beta-hydroxylase 1 (BETA-OHASE 1)
BnaC01g17620D	C01	12075391	12078418	AT4G25720	glutaminyl cyclase (QC)
BnaC01g21550D	C01	15059230	15060948	AT4G16790	hydroxyproline-rich glycoprotein family protein
BnaC01g21560D	C01	15097765	15098484		unknown protein
BnaC01g21570D	C01	15099956	15101383	AT4G16770	2-oxoglutarate (2OG) and Fe(II)-dependent oxygenase superfamily protein
BnaC01g21580D	C01	15122605	15127785	AT1G50460	hexokinase-like 1 (HKL1)
BnaC01g21590D	C01	15153922	15154436		unknown protein
BnaC01g21600D	C01	15154514	15157705		unknown protein
BnaC01g21610D	C01	15157758	15159459	AT4G23350	Protein of Unknown Function (DUF239)
BnaC01g21620D	C01	15163450	15164585	AT4G16442	Uncharacterised protein family (UPF0497)
BnaC01g21630D	C01	15169165	15169798	AT3G51030	thioredoxin H-type 1 (TRX1)
BnaC01g21640D	C01	15173046	15175429	AT4G16440	ferredoxin hydrogenases
BnaC01g21650D	C01	15175709	15177261	AT4G16430	basic helix-loop-helix (bHLH) DNA-binding superfamily protein
BnaC02g05910D	C02	3104819	3105768	AT5G15160	BANQUO 2 (BNQ2)
BnaC02g05920D	C02	3110189	3111720	AT5G15180	Peroxidase superfamily protein
BnaC02g05930D	C02	3112266	3112911	AT5G15190	unknown protein
BnaC02g05940D	C02	3114006	3115302	AT5G15200	Ribosomal protein S4
BnaC02g05950D	C02	3116699	3117479	AT2G16930	Ribosomal protein L27 family protein
BnaC02g05960D	C02	3122210	3123568	AT5G15230	GAST1 protein homolog 4 (GASA4)
BnaC02g05970D	C02	3143398	3146001	AT5G15240	Transmembrane amino acid transporter family protein
BnaC02g05980D	C02	3146526	3149993	AT5G15280	Pentatricopeptide repeat (PPR) superfamily protein
BnaC02g05990D	C02	3156157	3158259	AT5G15310	myb domain protein 16 (MYB16)
BnaC02g06000D	C02	3165865	3168987	AT3G01120	METHIONINE OVERACCUMULATION 1 (MTO1)
BnaC02g06010D	C02	3169240	3171133	AT5G15400	U-box domain-containing protein
BnaC02g06020D	C02	3171194	3174331	AT5G15400	U-box domain-containing protein
BnaC02g06030D	C02	3176793	3177827		unknown protein
BnaC02g06040D	C02	3182302	3183756	AT5G15430	Plant calmodulin-binding protein-related
BnaC02g06050D	C02	3185789	3186507		unknown protein
BnaC02g06060D	C02	3186567	3191157	AT5G15450	casein lytic proteinase B3 (CLPB3)
BnaC02g06070D	C02	3192023	3199302	AT5G15470	galacturonosyltransferase 14 (GAUT14)
BnaC02g06080D	C02	3200475	3203620	AT5G15490	UDP-glucose 6-dehydrogenase family protein
BnaC02g06090D	C02	3205945	3208255	AT5G15510	TPX2 (targeting protein for Xklp2) protein family
BnaC02g06100D	C02	3208487	3218215	AT5G15540	EMBRYO DEFECTIVE 2773 (EMB2773)
BnaC02g06110D	C02	3224756	3226516	AT5G39280	expansin A23 (EXPA23)
BnaC02g06120D	C02	3233276	3236631	AT5G15580	LONGIFOLIA1 (LNG1)
BnaC02g14660D	C02	10148287	10151450	AT5G53060	RNA-binding KH domain-containing protein
BnaC02g14670D	C02	10157633	10165450	AT4G08620	sulphate transporter 1
BnaC02g14680D	C02	10179135	10180441	AT4G36060	basic Helix-Loop-Helix 11 (bHLH11)
BnaC02g14690D	C02	10185248	10186013	AT5G53040	RWP-RK domain-containing protein
BnaC02g14700D	C02	10225555	10226586		unknown protein
BnaC02g14710D	C02	10230632	10231639	AT5G53030	unknown protein
BnaC02g14720D	C02	10233146	10233355		unknown protein
BnaC02g14730D	C02	10233415	10233877	AT1G76490	hydroxy methylglutaryl CoA reductase 1 (HMG1)
BnaC02g14740D	C02	10235001	10235210		unknown protein
BnaC02g14750D	C02	10235270	10236298	AT1G76490	hydroxy methylglutaryl CoA reductase 1 (HMG1)
BnaC02g14760D	C02	10237714	10238210	AT1G76490	hydroxy methylglutaryl CoA reductase 1 (HMG1)
BnaC02g14770D	C02	10244294	10244470		unknown protein
BnaC02g14780D	C02	10245389	10246657	AT5G53000	2A phosphatase associated protein of 46 kD (TAP46)
BnaC02g14790D	C02	10246922	10248180	AT5G52990	SNARE-like superfamily protein
BnaC02g14800D	C02	10248841	10250159	AT5G52980	CONTAINS InterPro DOMAIN/s: ATPase, vacuolar ER assembly factor, Vma12 (InterPro:IPR021013)
BnaC02g18280D	C02	14301004	14301381	AT1G68500	unknown protein
BnaC02g18290D	C02	14304131	14306671		unknown protein
BnaC02g18300D	C02	14317672	14317962	ATCG00500	acetyl-CoA carboxylase carboxyl transferase subunit beta (ACCD)
BnaC02g18310D	C02	14323764	14325492	AT1G68520	B-box type zinc finger protein with CCT domain
BnaC02g18320D	C02	14329236	14329619		unknown protein
BnaC02g18330D	C02	14345144	14345548	AT1G68530	3-ketoacyl-CoA synthase 6 (KCS6)
BnaC02g18340D	C02	14361373	14362326	AT1G68530	3-ketoacyl-CoA synthase 6 (KCS6)
BnaC02g18350D	C02	14382320	14386161	AT1G68560	alpha-xylosidase 1 (XYL1)
BnaC02g18360D	C02	14499281	14499898	AT2G37420	ATP binding microtubule motor family protein
BnaC02g18370D	C02	14512167	14514380	AT3G55010	PUR5
BnaC02g18380D	C02	14520979	14521982	AT1G68660	Ribosomal protein L12/ ATP-dependent Clp protease adaptor protein ClpS family protein
BnaC02g18390D	C02	14532705	14534327	AT1G68670	myb-like transcription factor family protein
BnaC02g18400D	C02	14537414	14540619	AT1G68720	tRNA arginine adenosine deaminase (TADA)
BnaC02g18410D	C02	14540678	14541904	AT1G68720	tRNA arginine adenosine deaminase (TADA)
BnaC02g18420D	C02	14542036	14542985	AT1G68730	Zim17-type zinc finger protein
BnaC02g18430D	C02	14545006	14548616	AT1G68740	PHO1
BnaC02g38250D	C02	41255493	41261822	AT5G47820	FRAGILE FIBER 1 (FRA1)
BnaC02g38260D	C02	41261883	41262800	AT5G47830	unknown protein
BnaC02g38270D	C02	41273681	41277876	AT4G03500	Ankyrin repeat family protein
BnaC02g38280D	C02	41279066	41280322	AT5G47880	eukaryotic release factor 1-1 (ERF1-1)
BnaC02g38290D	C02	41280738	41281782	AT5G47890	NADH-ubiquinone oxidoreductase B8 subunit, putative
BnaC02g38300D	C02	41295620	41303487	AT5G47910	respiratory burst oxidase homologue D (RBOHD)
BnaC02g38310D	C02	41306439	41306993	AT5G47920	unknown protein
BnaC02g38320D	C02	41311456	41312585	AT3G61110	ribosomal protein S27 (RS27A)
BnaC02g38330D	C02	41313190	41316610	AT5G48030	gametophytic factor 2 (GFA2)
BnaC02g38340D	C02	41316880	41322634	AT5G48100	TRANSPARENT TESTA 10 (TT10)
BnaC02g38350D	C02	41329262	41334967	AT5G48120	ARM repeat superfamily protein
BnaC02g38360D	C02	41340977	41342766	AT5G48140	Pectin lyase-like superfamily protein
BnaC02g38370D	C02	41346778	41349310	AT5G48150	phytochrome a signal transduction 1 (PAT1)
BnaC02g38380D	C02	41362434	41362904	AT5G48170	SLEEPY2 (SLY2)
BnaC02g38390D	C02	41364451	41364645		unknown protein
BnaC02g38400D	C02	41387956	41389561	AT5G48180	nitrile specifier protein 5 (NSP5)
BnaC02g38410D	C02	41435183	41435506		unknown protein
BnaC02g38420D	C02	41436328	41436627	AT5G48210	FUNCTIONS IN: molecular_function unknown
BnaC02g38430D	C02	41440243	41440650		unknown protein
BnaC02g38440D	C02	41445298	41451930	AT5G48230	acetoacetyl-CoA thiolase 2 (ACAT2)
BnaC02g38450D	C02	41451986	41453468	AT5G48230	acetoacetyl-CoA thiolase 2 (ACAT2)
BnaC02g38460D	C02	41454601	41456647	AT5G48250	B-box type zinc finger protein with CCT domain
BnaC02g38470D	C02	41458092	41459060	AT5G48270	Plant protein of unknown function (DUF868)
BnaC02g38480D	C02	41466874	41467014		unknown protein
BnaC02g38490D	C02	41467153	41467840	AT5G65360	Histone superfamily protein
BnaC02g38500D	C02	41469818	41472510	AT3G11080	receptor like protein 35 (RLP35)
BnaC02g38510D	C02	41474697	41477777	AT3G05660	receptor like protein 33 (RLP33)
BnaC02g38520D	C02	41481580	41484424	AT5G48380	BAK1-interacting receptor-like kinase 1 (BIR1)
BnaC02g38530D	C02	41485609	41488095	AT5G48385	FRIGIDA-like protein
BnaC02g38540D	C02	41495784	41499389	AT5G48410	glutamate receptor 1.3 (GLR1.3)
BnaC02g38550D	C02	41508080	41512543	AT5G48410	glutamate receptor 1.3 (GLR1.3)
BnaC02g38560D	C02	41514008	41517361	AT5G48410	glutamate receptor 1.3 (GLR1.3)
BnaC02g38570D	C02	41518995	41519791	AT5G48410	glutamate receptor 1.3 (GLR1.3)
BnaC02g38580D	C02	41519877	41522866	AT5G48410	glutamate receptor 1.3 (GLR1.3)
BnaC02g38590D	C02	41523089	41523390	AT5G08280	hydroxymethylbilane synthase (HEMC)
BnaC02g38600D	C02	41525241	41526208	AT5G05130	DNA/RNA helicase protein
BnaC02g38610D	C02	41528326	41531060	AT5G48450	SKU5 similar 3 (sks3)
BnaC02g38620D	C02	41533593	41534763	AT3G07470	Protein of unknown function, DUF538
BnaC02g38630D	C02	41537617	41538705	AT5G48480	Lactoylglutathione lyase / glyoxalase I family protein
BnaC02g38640D	C02	41539189	41539500	AT5G48490	Bifunctional inhibitor/lipid-transfer protein/seed storage 2S albumin superfamily protein
BnaC02g38650D	C02	41609279	41610768		unknown protein
BnaC02g38660D	C02	41613181	41613351		unknown protein
BnaC02g38670D	C02	41615197	41622098	AT5G48560	basic helix-loop-helix (bHLH) DNA-binding superfamily protein
BnaC02g38680D	C02	41627269	41628738	AT5G48580	FK506- and rapamycin-binding protein 15 kD-2 (FKBP15-2)
BnaC02g38690D	C02	41630593	41635945	AT5G51630	Disease resistance protein (TIR-NBS-LRR class) family
BnaC02g39200D	C02	42189982	42190530	AT5G49580	Chaperone DnaJ-domain superfamily protein
BnaC02g39210D	C02	42198411	42200233		unknown protein
BnaC02g39220D	C02	42213806	42217000	AT5G63950	chromatin remodeling 24 (CHR24)
BnaC02g39230D	C02	42220065	42220568	AT5G49600	Protein of unknown function, DUF538
BnaC02g39240D	C02	42221367	42222622	AT5G49610	F-box family protein
BnaC02g39250D	C02	42224229	42224417		unknown protein
BnaC02g39260D	C02	42232255	42234196	AT5G49620	myb domain protein 78 (MYB78)
BnaC02g39270D	C02	42247581	42251906	AT5G29560	caleosin-related family protein
BnaC02g39280D	C02	42252857	42253904	AT5G29000	Homeodomain-like superfamily protein
BnaC02g39290D	C02	42253955	42255665	AT5G29000	Homeodomain-like superfamily protein
BnaC02g39300D	C02	42259098	42262070	AT5G28840	GDP-D-mannose 3',5'-epimerase (GME)
BnaC02g39310D	C02	42269663	42271684	AT5G28770	BZO2H3
BnaC02g39320D	C02	42273112	42274472	AT5G28750	Bacterial sec-independent translocation protein mttA/Hcf106
BnaC02g39330D	C02	42274524	42278109	AT5G28740	Tetratricopeptide repeat (TPR)-like superfamily protein
BnaC02g39340D	C02	42280707	42281294	AT5G28690	Protein of unknown function (DUF1685)
BnaC02g39350D	C02	42281996	42284945	AT5G28680	ANXUR2 (ANX2)
BnaC02g39360D	C02	42291428	42293156	AT5G28650	WRKY DNA-binding protein 74 (WRKY74)
BnaC02g39370D	C02	42305069	42307337	AT5G28640	ANGUSTIFOLIA 3 (AN3)
BnaC02g39380D	C02	42311643	42312224	AT5G28610	BEST Arabidopsis thaliana protein match is: glycine-rich protein (TAIR:AT5G28630.1)
BnaC02g39390D	C02	42315757	42316161	AT5G28610	BEST Arabidopsis thaliana protein match is: glycine-rich protein (TAIR:AT5G28630.1)
BnaC02g39400D	C02	42322004	42322433		unknown protein
BnaC02g39410D	C02	42322534	42322967		unknown protein
BnaC02g39420D	C02	42331997	42333274		unknown protein
BnaC02g39430D	C02	42337986	42340353	AT3G04590	AT hook motif DNA-binding family protein
BnaC02g39440D	C02	42352958	42353533	AT5G28490	LIGHT-DEPENDENT SHORT HYPOCOTYLS 1 (LSH1)
BnaC02g39450D	C02	42358314	42362324	AT5G28470	Major facilitator superfamily protein
BnaC02g39460D	C02	42362994	42364639	AT4G29250	HXXXD-type acyl-transferase family protein
BnaC02g39470D	C02	42369572	42371837	AT5G28300	Duplicated homeodomain-like superfamily protein
BnaC02g40490D	C02	43526261	43527561	AT5G25757	RNA polymerase I-associated factor PAF67
BnaC02g40500D	C02	43545536	43545888		unknown protein
BnaC02g40510D	C02	43545946	43546005		unknown protein
BnaC02g40520D	C02	43546726	43549058	AT5G25752	rhomboid-like protein 11 (RBL11)
BnaC02g40530D	C02	43553552	43553971	AT1G45063	copper ion binding
BnaC02g40540D	C02	43557214	43558599	AT5G32613	Zinc knuckle (CCHC-type) family protein
BnaC02g40550D	C02	43558839	43559123		unknown protein
BnaC02g40670D	C02	43725134	43725752	AT5G01500	thylakoid ATP/ADP carrier (TAAC)
BnaC02g40680D	C02	43725838	43726701	AT5G01530	light harvesting complex photosystem II (LHCB4.1)
BnaC02g40690D	C02	43735079	43737186		unknown protein
BnaC02g40700D	C02	43761010	43762111	AT5G25415	Protein of Unknown Function (DUF239)
BnaC02g40710D	C02	43772887	43773556	AT5G24970	Protein kinase superfamily protein
BnaC02g40720D	C02	43777076	43777465		unknown protein
BnaC02g40730D	C02	43780721	43782899	AT5G25265	unknown protein
BnaC02g40740D	C02	43783409	43786746	AT4G11900	S-locus lectin protein kinase family protein
BnaC02g40750D	C02	43787077	43789138	AT5G25260	SPFH/Band 7/PHB domain-containing membrane-associated protein family
BnaC02g40760D	C02	43790494	43792042	AT2G13680	callose synthase 5 (CALS5)
BnaC02g40770D	C02	43798309	43800378	AT2G07760	Zinc knuckle (CCHC-type) family protein
BnaC02g40780D	C02	43801121	43801578	AT5G25240	unknown protein
BnaC02g40790D	C02	43802090	43804797	AT5G25220	KNOTTED1-like homeobox gene 3 (KNAT3)
BnaC02g40800D	C02	43821005	43821247		unknown protein
BnaC02g40810D	C02	43849627	43850558	AT5G25190	Integrase-type DNA-binding superfamily protein
BnaC02g40820D	C02	43865964	43867620	AT5G25120	ytochrome p450, family 71, subfamily B, polypeptide 11 (CYP71B11)
BnaC02g40830D	C02	43870477	43872028	AT5G25120	ytochrome p450, family 71, subfamily B, polypeptide 11 (CYP71B11)
BnaC02g40840D	C02	43872204	43873132	AT5G25170	PPPDE putative thiol peptidase family protein
BnaC02g40850D	C02	43884824	43885570	AT5G25160	zinc finger protein 3 (ZFP3)
BnaC02g40860D	C02	43890826	43895435	AT5G25150	TBP-associated factor 5 (TAF5)
BnaC02g40870D	C02	43896092	43898143	AT5G25120	ytochrome p450, family 71, subfamily B, polypeptide 11 (CYP71B11)
BnaC02g40880D	C02	43907476	43907943	AT2G21655	Protein of unknown function (DUF784)
BnaC02g40890D	C02	43909205	43911493	AT5G25050	Major facilitator superfamily protein
BnaC02g40900D	C02	43915196	43916092	AT5G25020	Protein of unknown function (DUF1336)
BnaC02g40910D	C02	43916956	43917898		unknown protein
BnaC02g40920D	C02	43919195	43923276	AT5G24970	Protein kinase superfamily protein
BnaC02g40930D	C02	43923890	43925816	AT5G24940	Protein phosphatase 2C family protein
BnaC02g40940D	C02	43930497	43930655		unknown protein
BnaC02g40950D	C02	43933143	43933394		unknown protein
BnaC02g40960D	C02	43934769	43935719	AT5G24900	cytochrome P450, family 714, subfamily A, polypeptide 2 (CYP714A2)
BnaC02g40970D	C02	43948010	43949725	AT5G25410	Protein of Unknown Function (DUF239)
BnaC02g40980D	C02	43966170	43966525	AT5G25410	Protein of Unknown Function (DUF239)
BnaC02g40990D	C02	43968666	43970321	AT5G28820	unknown protein
BnaC02g41000D	C02	44005572	44006326	AT5G24900	cytochrome P450, family 714, subfamily A, polypeptide 2 (CYP714A2)
BnaC02g41010D	C02	44006679	44007894	AT3G23910	BEST Arabidopsis thaliana protein match is: RNA-directed DNA polymerase (reverse transcriptase)-related family protein (TAIR:AT3G24255.2)
BnaC02g41020D	C02	44013281	44014476	AT5G24890	unknown protein
BnaC02g41030D	C02	44016203	44017950	AT3G24255	RNA-directed DNA polymerase (reverse transcriptase)-related family protein
BnaC02g41040D	C02	44033802	44040179	AT5G24810	ABC1 family protein
BnaC02g41050D	C02	44040916	44042302	AT5G24800	basic leucine zipper 9 (BZIP9)
BnaC02g41060D	C02	44052897	44054260	AT5G24770	vegetative storage protein 2 (VSP2)
BnaC02g41070D	C02	44057707	44059976	AT5G24760	GroES-like zinc-binding dehydrogenase family protein
BnaC02g41080D	C02	44060505	44064180	AT5G24750	UDP-Glycosyltransferase superfamily protein
BnaC02g41090D	C02	44065642	44068039	AT2G30770	cytochrome P450, family 71, subfamily A, polypeptide 13 (CYP71A13)
BnaC02g41100D	C02	44070415	44070873	AT5G24660	RESPONSE TO LOW SULFUR 2 (LSU2)
BnaC02g41110D	C02	44072761	44075660	AT5G24620	Pathogenesis-related thaumatin superfamily protein
BnaC02g41120D	C02	44076051	44077697	AT5G24610	unknown protein
BnaC02g41130D	C02	44080446	44082168	AT5G24600	Protein of unknown function, DUF599
BnaC02g41140D	C02	44087049	44087867	ATCG00740	RNA polymerase subunit alpha (RPOA)
BnaC02g41150D	C02	44087937	44088353	ATCG00750	ribosomal protein S11 (RPS11)
BnaC02g41160D	C02	44089638	44090053	ATCG00780	ribosomal protein L14 (RPL14)
BnaC02g41170D	C02	44090169	44090417	ATCG00790	ribosomal protein L16 (RPL16)
BnaC02g41180D	C02	44103651	44105670	AT5G24580	Heavy metal transport/detoxification superfamily protein
BnaC02g41190D	C02	44114337	44114776	AT5G24570	unknown protein
BnaC02g41200D	C02	44116076	44122251	AT5G24530	DOWNY MILDEW RESISTANT 6 (DMR6)
BnaC02g41210D	C02	44139817	44140315		unknown protein
BnaC02g41220D	C02	44143533	44145178	AT2G07200	Cysteine proteinases superfamily protein
BnaC02g41230D	C02	44145295	44145393		unknown protein
BnaC02g41240D	C02	44145448	44145582		unknown protein
BnaC02g41250D	C02	44151165	44152082	AT5G24520	TRANSPARENT TESTA GLABRA 1 (TTG1)
BnaC02g41260D	C02	44156942	44157334	AT3G17220	pectin methylesterase inhibitor 2 (PMEI2)
BnaC02g41270D	C02	44163078	44164720	AT5G28237	Pyridoxal-5'-phosphate-dependent enzyme family protein
BnaC02g41280D	C02	44172792	44174188	AT2G01660	plasmodesmata-located protein 6 (PDLP6)
BnaC02g41290D	C02	44177735	44178164	AT2G24080	Protein of unknown function (DUF295)
BnaC02g41300D	C02	44190866	44191738	AT2G01660	plasmodesmata-located protein 6 (PDLP6)
BnaC02g41310D	C02	44192337	44192844		unknown protein
BnaC02g41320D	C02	44199627	44201986	AT2G24080	Protein of unknown function (DUF295)
BnaC02g41790D	C02	44598027	44600079	AT5G23010	methylthioalkylmalate synthase 1 (MAM1)
BnaC02g41800D	C02	44604115	44607930	AT5G08130	basic helix-loop-helix (bHLH) DNA-binding superfamily protein
BnaC02g41810D	C02	44636375	44636908	AT5G60830	basic leucine-zipper 70 (bZIP70)
BnaC02g41820D	C02	44653208	44654212	AT5G60850	OBF binding protein 4 (OBP4)
BnaC02g41830D	C02	44658292	44658357		unknown protein
BnaC02g41840D	C02	44658449	44660219		unknown protein
BnaC02g41940D	C02	44800534	44800971	AT2G22440	BEST Arabidopsis thaliana protein match is: Ribonuclease H-like superfamily protein (TAIR:AT4G29090.1)
BnaC02g41950D	C02	44805962	44807025	AT3G19520	Protein of unknown function (DUF626)
BnaC02g41960D	C02	44807103	44808504		unknown protein
BnaC02g41970D	C02	44809586	44812489	AT5G61060	histone deacetylase 5 (HDA05)
BnaC02g41980D	C02	44812957	44814876	AT5G61090	Polynucleotidyl transferase, ribonuclease H-like superfamily protein
BnaC02g41990D	C02	44820971	44823153		unknown protein
BnaC02g42000D	C02	44823325	44823625		unknown protein
BnaC02g42010D	C02	44833097	44836708	AT5G61130	plasmodesmata callose-binding protein 1 (PDCB1)
BnaC02g42020D	C02	44838145	44845451	AT5G61140	U5 small nuclear ribonucleoprotein helicase
BnaC02g42030D	C02	44845590	44849840	AT5G61140	U5 small nuclear ribonucleoprotein helicase
BnaC02g42040D	C02	44850167	44854477	AT5G61150	VERNALIZATION INDEPENDENCE 4 (VIP4)
BnaC02g42050D	C02	44855229	44856011	AT5G61170	Ribosomal protein S19e family protein
BnaC02g42060D	C02	44858128	44858349	AT3G62210	embryo sac development arrest 32 (EDA32)
BnaC02g42070D	C02	44858394	44859209	AT5G61180	Putative endonuclease or glycosyl hydrolase
BnaC02g42080D	C02	44867170	44867511	AT4G04985	Eukaryotic aspartyl protease family protein
BnaC02g42090D	C02	44869345	44872357	AT5G61190	putative endonuclease or glycosyl hydrolase with C2H2-type zinc finger domain
BnaC02g42100D	C02	44873793	44875533	AT5G61210	soluble N-ethylmaleimide-sensitive factor adaptor protein 33 (SNAP33)
BnaC02g42110D	C02	44881141	44883329	AT5G65990	Transmembrane amino acid transporter family protein
BnaC02g42120D	C02	44884897	44886556	AT5G61220	LYR family of Fe/S cluster biogenesis protein
BnaC02g42130D	C02	44886854	44888354	AT5G61240	Leucine-rich repeat (LRR) family protein
BnaC02g42140D	C02	44889398	44891395	AT5G61260	Plant calmodulin-binding protein-related
BnaC02g42150D	C02	44892693	44893037		unknown protein
BnaC02g42160D	C02	44894105	44894746	AT5G23370	GRAM domain-containing protein / ABA-responsive protein-related
BnaC02g42170D	C02	44897188	44897826	AT5G23360	GRAM domain-containing protein / ABA-responsive protein-related
BnaC02g42180D	C02	44897904	44901075	AT5G23340	RNI-like superfamily protein
BnaC02g42190D	C02	44901667	44903458	AT5G23310	Fe superoxide dismutase 3 (FSD3)
BnaC02g42200D	C02	44903620	44906124	AT5G23300	pyrimidine d (PYRD)
BnaC02g42210D	C02	44906200	44907554	AT5G23290	prefoldin 5 (PFD5)
BnaC02g42220D	C02	44909467	44910729	AT5G23280	TCP family transcription factor
BnaC02g42230D	C02	44912865	44915189	AT5G23270	sugar transporter 11 (STP11)
BnaC02g42240D	C02	44915695	44918385	AT5G23260	TRANSPARENT TESTA16 (TT16)
BnaC02g42250D	C02	44926867	44932289	AT5G62670	H(+)-ATPase 11 (HA11)
BnaC02g42260D	C02	44932481	44934360	AT5G62680	Major facilitator superfamily protein
BnaC02g42270D	C02	44935121	44937640		unknown protein
BnaC02g42280D	C02	44938800	44941250	AT5G62680	Major facilitator superfamily protein
BnaC02g42290D	C02	44966052	44966261		unknown protein
BnaC02g42300D	C02	44971459	44973628	AT5G62820	Uncharacterised protein family (UPF0497)
BnaC02g42310D	C02	44976111	44977490	AT5G62850	VEGETATIVE CELL EXPRESSED1 (AtVEX1)
BnaC02g42320D	C02	44977576	44981878	AT5G62850	VEGETATIVE CELL EXPRESSED1 (AtVEX1)
BnaC02g42330D	C02	44991715	44994839	AT5G62865	unknown protein
BnaC02g42340D	C02	45003396	45005469	AT5G62880	RAC-like 10 (RAC10)
BnaC02g42350D	C02	45018801	45021224	AT5G62890	Xanthine/uracil permease family protein
BnaC02g42360D	C02	45022185	45023401	AT5G62910	RING/U-box superfamily protein
BnaC02g42370D	C02	45026579	45027787	AT5G62950	RNA polymerase II, Rpb4, core protein
BnaC02g42380D	C02	45027895	45029456	AT4G02425	unknown protein
BnaC02g42390D	C02	45043627	45045537	AT3G62850	zinc finger protein-related
BnaC02g42400D	C02	45047024	45048202	AT3G54730	FUNCTIONS IN: molecular_function unknown
BnaC02g42410D	C02	45058770	45061331	AT5G63160	BTB and TAZ domain protein 1 (BT1)
BnaC02g42420D	C02	45065069	45066961	AT5G63170	GDSL-like Lipase/Acylhydrolase superfamily protein
BnaC02g42430D	C02	45068835	45069177	AT5G63270	RPM1-interacting protein 4 (RIN4) family protein
BnaC02g42440D	C02	45069748	45071947	AT5G63280	C2H2-like zinc finger protein
BnaC02g42450D	C02	45072487	45072996	AT5G63300	Ribosomal protein S21 family protein
BnaC02g42460D	C02	45075537	45075751	AT1G18335	Acyl-CoA N-acyltransferases (NAT) superfamily protein
BnaC02g42470D	C02	45075870	45076690	AT1G18335	Acyl-CoA N-acyltransferases (NAT) superfamily protein
BnaC02g42480D	C02	45082440	45083544	AT5G63350	unknown protein
BnaC02g42490D	C02	45094686	45095552	AT5G63370	Protein kinase superfamily protein
BnaC02g42500D	C02	45095737	45096080	AT5G63370	Protein kinase superfamily protein
BnaC02g42510D	C02	45097599	45100173	AT5G63380	AMP-dependent synthetase and ligase family protein
BnaC02g42520D	C02	45100681	45102890	AT5G63380	AMP-dependent synthetase and ligase family protein
BnaC02g42530D	C02	45118071	45123260	AT5G63490	CBS / octicosapeptide/Phox/Bemp1 (PB1) domains-containing protein
BnaC02g42540D	C02	45124471	45126308	AT3G48680	gamma carbonic anhydrase-like 2 (GAMMA CAL2)
BnaC02g42550D	C02	45126806	45127138	AT4G35165	Protein of unknown function (DUF1278)
BnaC03g20650D	C03	10964534	10966673	AT2G37260	TRANSPARENT TESTA GLABRA 2 (TTG2)
BnaC03g20660D	C03	10966807	10968362	AT2G37270	ribosomal protein 5B (RPS5B)
BnaC03g20670D	C03	10974280	10975188	AT2G37300	unknown protein
BnaC03g20680D	C03	10976632	10979194	AT2G37340	arginine/serine-rich zinc knuckle-containing protein 33 (RSZ33)
BnaC03g20690D	C03	11010646	11012492	AT2G37440	DNAse I-like superfamily protein
BnaC03g20700D	C03	11018596	11021848	AT2G37460	nodulin MtN21 /EamA-like transporter family protein
BnaC03g20710D	C03	11029424	11031620	AT2G37460	nodulin MtN21 /EamA-like transporter family protein
BnaC03g20720D	C03	11039550	11040712	AT2G37480	unknown protein
BnaC03g20730D	C03	11048422	11048909		unknown protein
BnaC03g20740D	C03	11049982	11050700	AT2G37530	unknown protein
BnaC03g20750D	C03	11051043	11053432	AT2G37550	ARF-GAP domain 7 (AGD7)
BnaC03g20760D	C03	11053883	11054458	AT5G59970	Histone superfamily protein
BnaC03g20770D	C03	11057614	11058609	AT2G37580	RING/U-box superfamily protein
BnaC03g20780D	C03	11059377	11062239	AT2G46470	inner membrane protein OXA1-like (OXA1L)
BnaC03g20790D	C03	11066043	11067231	AT2G37590	DNA binding with one finger 2.4 (DOF2.4)
BnaC03g20800D	C03	11071579	11072826	AT3G53740	Ribosomal protein L36e family protein
BnaC03g20810D	C03	11077046	11077387	AT2G37610	unknown protein
BnaC03g20820D	C03	11079041	11081106	AT3G53750	actin 3 (ACT3)
BnaC03g20830D	C03	11081369	11083076	AT2G37630	ASYMMETRIC LEAVES 1 (AS1)
BnaC03g20840D	C03	11085976	11086149		unknown protein
BnaC03g20850D	C03	11099519	11099782		unknown protein
BnaC03g21530D	C03	11659710	11662540	AT2G38670	phosphorylethanolamine cytidylyltransferase 1 (PECT1)
BnaC03g21540D	C03	11662594	11664687	AT2G38680	5'-nucleotidases
BnaC03g21550D	C03	11667813	11670071	AT2G38695	unknown protein
BnaC03g21560D	C03	11670151	11671909	AT2G38710	AMMECR1 family
BnaC03g21570D	C03	11672738	11673625		unknown protein
BnaC03g21580D	C03	11677135	11678596	AT2G38740	Haloacid dehalogenase-like hydrolase (HAD) superfamily protein
BnaC03g21590D	C03	11678913	11681085	AT2G38750	annexin 4 (ANNAT4)
BnaC03g21600D	C03	11687126	11688901	AT2G38760	annexin 3 (ANNAT3)
BnaC03g21610D	C03	11689740	11692876	AT2G38780	unknown protein
BnaC03g21620D	C03	11692948	11693696	AT2G38790	unknown protein
BnaC03g21630D	C03	11695641	11698653	AT1G61000	FUNCTIONS IN: molecular_function unknown
BnaC03g21640D	C03	11699195	11699518	AT2G38790	unknown protein
BnaC03g21650D	C03	11700776	11702664	AT2G38800	Plant calmodulin-binding protein-related
BnaC03g21660D	C03	11702725	11704015	AT2G38810	histone H2A 8 (HTA8)
BnaC03g21670D	C03	11705032	11706500	AT2G38820	Protein of unknown function (DUF506)
BnaC03g21680D	C03	11711435	11711660		unknown protein
BnaC03g21690D	C03	11711866	11713145		unknown protein
BnaC03g21700D	C03	11731669	11736239	AT2G38840	Guanylate-binding family protein
BnaC03g21710D	C03	11751911	11752931	AT2G38870	Serine protease inhibitor, potato inhibitor I-type family protein
BnaC03g21720D	C03	11755979	11758190	AT3G54620	basic leucine zipper 25 (BZIP25)
BnaC03g21730D	C03	11759347	11760703	AT2G38880	nuclear factor Y, subunit B1 (NF-YB1)
BnaC03g21740D	C03	11761599	11763180	AT2G38890	unknown protein
BnaC03g21750D	C03	11763803	11764211	AT2G38905	Low temperature and salt responsive protein family
BnaC03g21760D	C03	11764922	11767433	AT2G38910	calcium-dependent protein kinase 20 (CPK20)
BnaC03g21770D	C03	11805906	11808657	AT2G38995	O-acyltransferase (WSD1-like) family protein
BnaC03g21780D	C03	11820256	11822741	AT2G38995	O-acyltransferase (WSD1-like) family protein
BnaC03g21790D	C03	11823060	11824141		unknown protein
BnaC03g21800D	C03	11843142	11847247	AT2G39010	plasma membrane intrinsic protein 2E (PIP2E)
BnaC03g21810D	C03	11850199	11851197	AT3G13360	WPP domain interacting protein 3 (WIP3)
BnaC03g21820D	C03	11851338	11852226	AT2G39020	Acyl-CoA N-acyltransferases (NAT) superfamily protein
BnaC03g21830D	C03	11853122	11855503	AT2G39040	Peroxidase superfamily protein
BnaC03g21840D	C03	11856486	11857000		unknown protein
BnaC03g21850D	C03	11857072	11871661	AT2G28290	SPLAYED (SYD)
BnaC03g21860D	C03	11873868	11875572	AT2G39050	hydroxyproline-rich glycoprotein family protein
BnaC03g21870D	C03	11876287	11877214	AT2G39060	Nodulin MtN3 family protein
BnaC03g21880D	C03	11877967	11880442	AT2G39080	NAD(P)-binding Rossmann-fold superfamily protein
BnaC03g21890D	C03	11880520	11882479	AT2G39170	unknown protein
BnaC03g21900D	C03	11895267	11897063	AT2G39180	CRINKLY4 related 2 (CCR2)
BnaC03g21910D	C03	11897152	11897630		unknown protein
BnaC03g21920D	C03	11904774	11910479	AT2G39190	ATATH8
BnaC03g21930D	C03	11910604	11915435	AT2G39200	MILDEW RESISTANCE LOCUS O 12 (MLO12)
BnaC03g22050D	C03	12060233	12060900		unknown protein
BnaC03g22060D	C03	12064784	12067649	AT2G39360	Protein kinase superfamily protein
BnaC03g22070D	C03	12069597	12070452		unknown protein
BnaC03g22080D	C03	12074918	12080366	AT2G39390	Ribosomal L29 family protein
BnaC03g22090D	C03	12081242	12085547	AT2G39420	alpha/beta-Hydrolases superfamily protein
BnaC03g22100D	C03	12086445	12087374	AT2G39430	Disease resistance-responsive (dirigent-like protein) family protein
BnaC03g22110D	C03	12087468	12089439	AT2G39435	Phosphatidylinositol N-acetyglucosaminlytransferase subunit P-related
BnaC03g22120D	C03	12091604	12092649	AT2G39460	ribosomal protein L23AA (RPL23AA)
BnaC03g22130D	C03	12092981	12093386	AT2G39470	PsbP-like protein 2 (PPL2)
BnaC03g22140D	C03	12093492	12100341	AT2G39480	P-glycoprotein 6 (PGP6)
BnaC03g22150D	C03	12108105	12110621	AT2G39620	Pentatricopeptide repeat (PPR) superfamily protein
BnaC03g22160D	C03	12111039	12115246	AT2G39630	Nucleotide-diphospho-sugar transferases superfamily protein
BnaC03g22170D	C03	12116226	12118628	AT2G39650	Protein of unknown function (DUF506)
BnaC03g22180D	C03	12124793	12127072	AT2G39660	botrytis-induced kinase1 (BIK1)
BnaC03g22190D	C03	12128594	12128845		unknown protein
BnaC03g22200D	C03	12128933	12130252	AT2G39700	expansin A4 (EXPA4)
BnaC03g22210D	C03	12137811	12139270	AT2G39720	RING-H2 finger C2A (RHC2A)
BnaC03g22220D	C03	12142111	12144800	AT2G39730	rubisco activase (RCA)
BnaC03g22230D	C03	12150283	12153516	AT2G39750	S-adenosyl-L-methionine-dependent methyltransferases superfamily protein
BnaC03g22240D	C03	12155688	12156326		unknown protein
BnaC03g22250D	C03	12201912	12202307	AT2G41960	unknown protein
BnaC03g22260D	C03	12205124	12207097	AT2G39840	type one serine/threonine protein phosphatase 4 (TOPP4)
BnaC03g22270D	C03	12218296	12219702	AT3G27900	Protein of unknown function (DUF1184)
BnaC03g22350D	C03	12273855	12273998		unknown protein
BnaC03g22360D	C03	12274196	12275414		unknown protein
BnaC03g22370D	C03	12277250	12279071	AT2G39960	Microsomal signal peptidase 25 kDa subunit (SPC25)
BnaC03g22380D	C03	12279880	12281806	AT2G39990	eukaryotic translation initiation factor 2 (EIF2)
BnaC03g22390D	C03	12284161	12285547	AT2G40000	ortholog of sugar beet HS1 PRO-1 2 (HSPRO2)
BnaC03g22400D	C03	12296356	12298253	AT2G40010	Ribosomal protein L10 family protein
BnaC03g22410D	C03	12301350	12302151	AT5G61500	ATG3
BnaC03g22420D	C03	12369033	12370071		unknown protein
BnaC03g22430D	C03	12372603	12373382	AT4G03160	BEST Arabidopsis thaliana protein match is: AP2/B3-like transcriptional factor family protein (TAIR:AT4G03170.1)
BnaC03g22440D	C03	12395096	12395711		unknown protein
BnaC03g22450D	C03	12396592	12400336	AT2G40130	Double Clp-N motif-containing P-loop nucleoside triphosphate hydrolases superfamily protein
BnaC03g24150D	C03	13549453	13550297	AT5G33406	hAT dimerisation domain-containing protein / transposase-related
BnaC03g24160D	C03	13550454	13552621	AT3G17450	hAT dimerisation domain-containing protein
BnaC03g24170D	C03	13552917	13553799		unknown protein
BnaC03g24180D	C03	13554262	13555207		unknown protein
BnaC03g24190D	C03	13557149	13557621		unknown protein
BnaC03g24200D	C03	13557749	13560223	AT2G43430	glyoxalase 2-1 (GLX2-1)
BnaC03g24210D	C03	13563780	13565273	AT3G59540	Ribosomal L38e protein family
BnaC03g24220D	C03	13565460	13566718	AT3G07565	Protein of unknown function (DUF3755)
BnaC03g24230D	C03	13588155	13591741	AT2G43500	Plant regulator RWP-RK family protein
BnaC03g24240D	C03	13593391	13593815	AT1G47540	Scorpion toxin-like knottin superfamily protein
BnaC03g24250D	C03	13594291	13595619		unknown protein
BnaC03g24260D	C03	13596290	13597991		unknown protein
BnaC03g24270D	C03	13607893	13609216	AT2G43570	chitinase, putative (CHI)
BnaC03g24280D	C03	13614270	13615575	AT2G43580	Chitinase family protein
BnaC03g24290D	C03	13628566	13630189	AT2G43590	Chitinase family protein
BnaC03g24300D	C03	13641790	13643090	AT2G43600	Chitinase family protein
BnaC03g24310D	C03	13644193	13644910	AT2G43600	Chitinase family protein
BnaC03g24320D	C03	13645135	13646503	AT1G71720	Nucleic acid-binding proteins superfamily
BnaC03g24330D	C03	13646581	13649085	AT2G43600	Chitinase family protein
BnaC03g24340D	C03	13654943	13656106	AT2G43610	Chitinase family protein
BnaC03g24350D	C03	13659718	13669266	AT5G45570	Ulp1 protease family protein
BnaC03g24360D	C03	13695822	13697335	AT2G43620	Chitinase family protein
BnaC03g24370D	C03	13697871	13699133	AT2G43640	Signal recognition particle, SRP9/SRP14 subunit
BnaC03g24380D	C03	13699292	13704397	AT2G43650	EMBRYO DEFECTIVE 2777 (EMB2777)
BnaC03g24390D	C03	13704506	13706668	AT2G43680	IQ-domain 14 (IQD14)
BnaC03g24400D	C03	13707216	13708289	AT2G43700	Concanavalin A-like lectin protein kinase family protein
BnaC03g24410D	C03	13708621	13712123	AT2G43700	Concanavalin A-like lectin protein kinase family protein
BnaC03g24420D	C03	13714703	13717366	AT2G43710	SSI2
BnaC03g24430D	C03	13718111	13718197		unknown protein
BnaC03g24440D	C03	13718258	13718777	AT2G43730	Mannose-binding lectin superfamily protein
BnaC03g24450D	C03	13721508	13722367	AT2G43730	Mannose-binding lectin superfamily protein
BnaC03g24460D	C03	13728485	13729950	AT2G43740	Mannose-binding lectin superfamily protein
BnaC03g45320D	C03	30320344	30323434	AT1G58410	Disease resistance protein (CC-NBS-LRR class) family
BnaC03g45330D	C03	30327696	30330053	AT2G13840	Polymerase/histidinol phosphatase-like
BnaC03g45340D	C03	30330360	30331976	AT2G14045	unknown protein
BnaC03g45350D	C03	30350908	30355133	AT2G14050	minichromosome maintenance 9 (MCM9)
BnaC03g45360D	C03	30360402	30360662	AT4G09490	Polynucleotidyl transferase, ribonuclease H-like superfamily protein
BnaC03g45370D	C03	30385674	30387268	AT3G20130	cytochrome P450, family 705, subfamily A, polypeptide 22 (CYP705A22)
BnaC03g45380D	C03	30395036	30396455	AT2G14095	unknown protein
BnaC03g45390D	C03	30396977	30397343		unknown protein
BnaC03g45400D	C03	30397405	30397653	AT1G07320	ribosomal protein L4 (RPL4)
BnaC03g45410D	C03	30420061	30422003	AT4G37850	basic helix-loop-helix (bHLH) DNA-binding superfamily protein
BnaC03g45420D	C03	30422773	30425184	AT2G14260	proline iminopeptidase (PIP)
BnaC03g45430D	C03	30426003	30427559	AT2G14520	FUNCTIONS IN: molecular_function unknown
BnaC03g45440D	C03	30434439	30435644	AT2G14520	FUNCTIONS IN: molecular_function unknown
BnaC03g45450D	C03	30437941	30441321	AT2G14530	TRICHOME BIREFRINGENCE-LIKE 13 (TBL13)
BnaC03g61670D	C03	50842212	50847366	AT5G11250	Disease resistance protein (TIR-NBS-LRR class)
BnaC03g61680D	C03	50847576	50851816	AT3G44670	Disease resistance protein (TIR-NBS-LRR class) family
BnaC03g61690D	C03	50921094	50923667		unknown protein
BnaC03g61700D	C03	50924115	50926303	AT1G14800	Nucleic acid-binding, OB-fold-like protein
BnaC03g61710D	C03	50928013	50931106		unknown protein
BnaC03g61720D	C03	50933034	50935279	AT4G37180	Homeodomain-like superfamily protein
BnaC03g61730D	C03	50938082	50940391	AT4G37210	Tetratricopeptide repeat (TPR)-like superfamily protein
BnaC03g61740D	C03	50941844	50943130	AT4G37220	Cold acclimation protein WCOR413 family
BnaC03g61750D	C03	50969008	50969588	AT4G37240	unknown protein
BnaC03g61760D	C03	50983453	50988199	AT4G36870	BEL1-like homeodomain 2 (BLH2)
BnaC03g61770D	C03	50997196	50997495		unknown protein
BnaC03g61780D	C03	50997568	50997657		unknown protein
BnaC03g61790D	C03	50999712	51000924		unknown protein
BnaC03g61800D	C03	51011295	51012631		unknown protein
BnaC03g61810D	C03	51026997	51028223		unknown protein
BnaC03g61820D	C03	51029027	51029870	AT2G45060	Uncharacterised conserved protein UCP022280
BnaC03g61830D	C03	51032132	51033333	AT4G36740	homeobox protein 40 (HB40)
BnaC03g61840D	C03	51040702	51042984	AT4G36730	G-box binding factor 1 (GBF1)
BnaC03g61850D	C03	51043048	51046165	AT4G36720	HVA22-like protein K (HVA22K)
BnaC03g61860D	C03	51051066	51051457		unknown protein
BnaC03g61870D	C03	51053136	51056040	AT4G36700	RmlC-like cupins superfamily protein
BnaC03g61880D	C03	51067354	51071000	AT4G36690	ATU2AF65A
BnaC03g61890D	C03	51073820	51075043	AT4G36680	Tetratricopeptide repeat (TPR)-like superfamily protein
BnaC03g61900D	C03	51076637	51078492	AT1G23310	glutamate:glyoxylate aminotransferase (GGT1)
BnaC03g61910D	C03	51082816	51084851	AT4G36670	Major facilitator superfamily protein
BnaC03g61920D	C03	51088624	51089684	AT4G09490	Polynucleotidyl transferase, ribonuclease H-like superfamily protein
BnaC03g62700D	C03	51908217	51909302	AT3G17170	REGULATOR OF FATTY-ACID COMPOSITION 3 (RFC3)
BnaC03g62710D	C03	51934329	51937263	AT4G18550	alpha/beta-Hydrolases superfamily protein
BnaC03g62720D	C03	51953209	51956120		unknown protein
BnaC03g63200D	C03	52584383	52591420	AT4G37860	SPT2 chromatin protein
BnaC03g63210D	C03	52596832	52599946	AT4G19440	Tetratricopeptide repeat (TPR)-like superfamily protein
BnaC03g63220D	C03	52608107	52609888	AT4G19450	Major facilitator superfamily protein
BnaC03g63230D	C03	52610287	52614470	AT4G19510	Disease resistance protein (TIR-NBS-LRR class)
BnaC03g63240D	C03	52630864	52635129	AT4G19500	nucleoside-triphosphatases
BnaC03g63250D	C03	52641104	52641831	AT4G19510	Disease resistance protein (TIR-NBS-LRR class)
BnaC03g63260D	C03	52641937	52643346	AT4G19510	Disease resistance protein (TIR-NBS-LRR class)
BnaC03g63270D	C03	52653029	52655288	AT3G31430	unknown protein
BnaC03g63280D	C03	52661758	52665326	AT4G19500	nucleoside-triphosphatases
BnaC03g63290D	C03	52666780	52671994	AT4G19510	Disease resistance protein (TIR-NBS-LRR class)
BnaC03g63300D	C03	52690495	52690704	AT4G19520	disease resistance protein (TIR-NBS-LRR class) family
BnaC03g63310D	C03	52692026	52693741	AT4G19540	IND1(iron-sulfur protein required for NADH dehydrogenase)-like (INDL)
BnaC03g65630D	C03	55364550	55364943		unknown protein
BnaC03g65640D	C03	55367386	55367779		unknown protein
BnaC03g65650D	C03	55369177	55369632		unknown protein
BnaC03g65660D	C03	55386895	55389374	AT4G34950	Major facilitator superfamily protein
BnaC03g65670D	C03	55389531	55391642	AT2G07760	Zinc knuckle (CCHC-type) family protein
BnaC03g65680D	C03	55397536	55399515	AT4G34940	armadillo repeat only 1 (ARO1)
BnaC03g65690D	C03	55402268	55403738	AT4G34930	PLC-like phosphodiesterases superfamily protein
BnaC03g65700D	C03	55411719	55412941	AT4G34920	PLC-like phosphodiesterases superfamily protein
BnaC03g65710D	C03	55418185	55421180	AT4G34910	P-loop containing nucleoside triphosphate hydrolases superfamily protein
BnaC03g65720D	C03	55423195	55426409	AT4G34860	Plant neutral invertase family protein
BnaC03g65730D	C03	55426564	55428053	AT4G34850	LESS ADHESIVE POLLEN 5 (LAP5)
BnaC03g65740D	C03	55428598	55430077	AT4G34840	Phosphorylase superfamily protein
BnaC03g65750D	C03	55431994	55432185	AT4G34810	SAUR-like auxin-responsive protein family
BnaC03g65760D	C03	55441296	55441817		unknown protein
BnaC03g65770D	C03	55447355	55447642	AT4G34800	SAUR-like auxin-responsive protein family
BnaC03g65780D	C03	55559629	55561037		unknown protein
BnaC03g65790D	C03	55561163	55563159		unknown protein
BnaC03g65800D	C03	55563337	55564689		unknown protein
BnaC03g65810D	C03	55572015	55574078	AT4G34710	arginine decarboxylase 2 (ADC2)
BnaC03g65820D	C03	55575800	55577582	AT1G31090	F-box family protein
BnaC03g65830D	C03	55581319	55582405	AT5G61180	Putative endonuclease or glycosyl hydrolase
BnaC03g65840D	C03	55587540	55588034		unknown protein
BnaC03g65850D	C03	55592400	55592832	AT4G34710	arginine decarboxylase 2 (ADC2)
BnaC03g65860D	C03	55595602	55596684	AT1G67130	F-box family protein
BnaC03g65870D	C03	55597339	55597922	AT3G62200	Putative endonuclease or glycosyl hydrolase
BnaC03g65880D	C03	55598331	55599955	AT4G34700	LYR family of Fe/S cluster biogenesis protein
BnaC03g65890D	C03	55609233	55610917	AT4G34670	Ribosomal protein S3Ae
BnaC03g65900D	C03	55615317	55618012	AT4G34660	SH3 domain-containing protein
BnaC03g65910D	C03	55618187	55621469	AT4G34640	squalene synthase 1 (SQS1)
BnaC03g65920D	C03	55628217	55629181	AT4G34600	unknown protein
BnaC03g65930D	C03	55649694	55650319	AT4G34590	G-box binding factor 6 (GBF6)
BnaC03g65940D	C03	55658121	55661476	AT4G34580	CAN OF WORMS1 (COW1)
BnaC03g65950D	C03	55667792	55667995	AT4G34550	BEST Arabidopsis thaliana protein match is: F-box family protein (TAIR:AT2G16365.3)
BnaC03g65960D	C03	55668131	55669211	AT4G34550	BEST Arabidopsis thaliana protein match is: F-box family protein (TAIR:AT2G16365.3)
BnaC03g65970D	C03	55673438	55674632	AT4G34530	cryptochrome-interacting basic-helix-loop-helix 1 (CIB1)
BnaC03g65980D	C03	55684352	55685779	AT4G34520	3-ketoacyl-CoA synthase 18 (KCS18)
BnaC03g65990D	C03	55725220	55725540	AT4G34780	SAUR-like auxin-responsive protein family
BnaC03g66000D	C03	55726542	55726775		unknown protein
BnaC03g66010D	C03	55737168	55743363	AT5G11870	Alkaline phytoceramidase (aPHC)
BnaC05g01570D	C05	820228	820359	AT1G02940	glutathione S-transferase (class phi) 5 (GSTF5)
BnaC05g01580D	C05	820573	820842	AT1G02940	glutathione S-transferase (class phi) 5 (GSTF5)
BnaC05g01590D	C05	820969	823389	AT1G02950	glutathione S-transferase F4 (GSTF4)
BnaC05g01600D	C05	825598	832504	AT4G02570	cullin 1 (CUL1)
BnaC05g01610D	C05	832611	837044	AT1G02990	FUNCTIONS IN: molecular_function unknown
BnaC05g01620D	C05	837259	839826	AT1G03000	peroxin 6 (PEX6)
BnaC05g01630D	C05	841242	844176	AT1G03010	Phototropic-responsive NPH3 family protein
BnaC05g01640D	C05	844951	845259	AT1G03020	Thioredoxin superfamily protein
BnaC05g01650D	C05	848543	850802	AT1G03030	P-loop containing nucleoside triphosphate hydrolases superfamily protein
BnaC05g01660D	C05	851049	852899	AT1G03040	basic helix-loop-helix (bHLH) DNA-binding superfamily protein
BnaC05g01670D	C05	853992	854268		unknown protein
BnaC05g01680D	C05	854358	856305	AT1G03050	ENTH/ANTH/VHS superfamily protein
BnaC05g01690D	C05	856928	871317	AT1G03060	SPIRRIG (SPI)
BnaC05g01700D	C05	873190	874569	AT1G03070	Bax inhibitor-1 family protein
BnaC05g01710D	C05	874699	877318	AT1G03080	kinase interacting (KIP1-like) family protein
BnaC05g01720D	C05	877372	881421	AT1G03080	kinase interacting (KIP1-like) family protein
BnaC05g01730D	C05	883689	886040	AT1G03100	Pentatricopeptide repeat (PPR) superfamily protein
BnaC05g01740D	C05	886297	888818	AT1G03110	Transducin/WD40 repeat-like superfamily protein
BnaC05g01750D	C05	889128	890137	AT1G03120	responsive to abscisic acid 28 (RAB28)
BnaC05g01760D	C05	890349	891612	AT1G50870	F-box and associated interaction domains-containing protein
BnaC05g01770D	C05	892118	894007	AT1G03150	Acyl-CoA N-acyltransferases (NAT) superfamily protein
BnaC05g01780D	C05	896454	897424	AT1G03170	Protein of unknown function (DUF3049)
BnaC05g01790D	C05	902943	904516	AT1G03210	Phenazine biosynthesis PhzC/PhzF protein
BnaC05g01800D	C05	904614	906283	AT1G03250	unknown protein
BnaC05g01810D	C05	906374	907297		unknown protein
BnaC05g01820D	C05	907475	908335	AT3G03770	Leucine-rich repeat protein kinase family protein
BnaC05g01830D	C05	908762	909429	AT3G10990	F-box associated ubiquitination effector family protein
BnaC05g01840D	C05	909778	911349		unknown protein
BnaC05g01850D	C05	912789	916209	AT1G03270	CBS domain-containing protein with a domain of unknown function (DUF21)
BnaC05g01860D	C05	916485	919976	AT1G03280	Transcription factor TFIIE, alpha subunit
BnaC05g01870D	C05	920213	922633	AT1G03290	unknown protein
BnaC05g01880D	C05	924978	928277	AT1G03310	debranching enzyme 1 (DBE1)
BnaC05g01890D	C05	928590	929625	AT1G03320	unknown protein
BnaC05g01900D	C05	929804	931018	AT1G03360	ribosomal RNA processing 4 (RRP4)
BnaC05g01910D	C05	931561	933231	AT1G03365	RING/U-box superfamily protein
BnaC05g01920D	C05	933342	938207	AT1G03380	homolog of yeast autophagy 18 (ATG18) G (ATG18G)
BnaC05g01930D	C05	939352	940743	AT1G03390	HXXXD-type acyl-transferase family protein
BnaC05g01940D	C05	941210	941739	AT1G03410	2A6
BnaC05g01950D	C05	948641	954732	AT3G61400	2-oxoglutarate (2OG) and Fe(II)-dependent oxygenase superfamily protein
BnaC05g01960D	C05	955105	956899	AT1G03610	Protein of unknown function (DUF789)
BnaC05g01970D	C05	957888	959543	AT1G03620	ELMO/CED-12 family protein
BnaC05g01980D	C05	961099	963050	AT1G03630	protochlorophyllide oxidoreductase C (POR C)
BnaC05g01990D	C05	965421	966612	AT2G42470	TRAF-like family protein
BnaC05g02000D	C05	970211	970988	AT1G03700	Uncharacterised protein family (UPF0497)
BnaC05g02010D	C05	971045	974875	AT1G03710	Cystatin/monellin superfamily protein
BnaC05g02020D	C05	979393	982702	AT1G03740	Protein kinase superfamily protein
BnaC05g02030D	C05	983836	985677	AT1G03760	Prefoldin chaperone subunit family protein
BnaC05g02040D	C05	986978	990591	AT1G03770	RING 1B (RING1B)
BnaC05g02050D	C05	991301	993483	AT4G03500	Ankyrin repeat family protein
BnaC05g02060D	C05	993904	998110	AT1G03780	targeting protein for XKLP2 (TPX2)
BnaC05g02070D	C05	1001720	1002904	AT1G03790	SOMNUS (SOM)
BnaC05g02080D	C05	1008483	1009025	AT5G44210	erf domain protein 9 (ERF9)
BnaC05g02090D	C05	1010575	1011074	AT1G03810	Nucleic acid-binding, OB-fold-like protein
BnaC05g02100D	C05	1011454	1012116	AT1G03820	unknown protein
BnaC05g02110D	C05	1014517	1016825	AT1G03840	Magpie (MGP)
BnaC05g02120D	C05	1021257	1022580	AT1G25260	Ribosomal protein L10 family protein
BnaC05g02130D	C05	1026603	1027248	AT1G03850	Glutaredoxin family protein
BnaC05g02140D	C05	1029044	1030956	AT1G03860	prohibitin 2 (PHB2)
BnaC05g02150D	C05	1031891	1032756	AT1G03870	FASCICLIN-like arabinoogalactan 9 (FLA9)
BnaC05g02160D	C05	1035352	1037933	AT1G03880	cruciferin 2 (CRU2)
BnaC05g02170D	C05	1038042	1040841	AT1G65660	SWELLMAP 1 (SMP1)
BnaC05g02180D	C05	1041651	1048572	AT1G03910	EXPRESSED IN: 24 plant structures
BnaC05g02190D	C05	1053516	1055543	AT1G03950	vacuolar protein sorting-associated protein 2.3 (VPS2.3)
BnaC05g02200D	C05	1056732	1057680	AT1G03970	G-box binding factor 4 (GBF4)
BnaC05g02210D	C05	1058800	1059837	AT1G03982	PAK-box/P21-Rho-binding family protein
BnaC05g02220D	C05	1061451	1064160	AT1G03990	Long-chain fatty alcohol dehydrogenase family protein
BnaC05g02230D	C05	1064384	1065100	AT1G04000	unknown protein
BnaC05g02240D	C05	1067304	1071859	AT1G04010	phospholipid sterol acyl transferase 1 (PSAT1)
BnaC05g02250D	C05	1072415	1072705	AT1G04070	translocase of outer membrane 22-I (TOM22-I)
BnaC05g02260D	C05	1073470	1078157	AT1G04080	PRP39
BnaC05g02270D	C05	1078454	1080976	AT1G04090	Plant protein of unknown function (DUF946)
BnaC05g02280D	C05	1081222	1082892	AT1G04100	indoleacetic acid-induced protein 10 (IAA10)
BnaC05g02290D	C05	1083082	1085415	AT1G04110	STOMATAL DENSITY AND DISTRIBUTION (SDD1)
BnaC05g02300D	C05	1087759	1093817	AT1G04120	multidrug resistance-associated protein 5 (MRP5)
BnaC05g02310D	C05	1098754	1101385	AT1G04170	eukaryotic translation initiation factor 2 gamma subunit (EIF2 GAMMA)
BnaC05g02320D	C05	1109606	1110969	AT1G04180	YUCCA 9 (YUC9)
BnaC05g38880D	C05	37468106	37468474	AT3G14700	SART-1 family
BnaC05g38890D	C05	37469992	37472179	AT3G14690	cytochrome P450, family 72, subfamily A, polypeptide 15 (CYP72A15)
BnaC05g38900D	C05	37473940	37476102	AT3G14690	cytochrome P450, family 72, subfamily A, polypeptide 15 (CYP72A15)
BnaC05g38910D	C05	37476833	37478880	AT3G14690	cytochrome P450, family 72, subfamily A, polypeptide 15 (CYP72A15)
BnaC05g38920D	C05	37480589	37481312		unknown protein
BnaC05g38930D	C05	37486439	37487355	AT1G53165	ATMAP4K ALPHA1
BnaC05g38940D	C05	37493100	37504117	AT3G14610	cytochrome P450, family 72, subfamily A, polypeptide 7 (CYP72A7)
BnaC05g38950D	C05	37507376	37508705	AT2G34480	Ribosomal protein L18ae/LX family protein
BnaC05g38960D	C05	37521948	37525495	AT1G24650	Leucine-rich repeat protein kinase family protein
BnaC05g38970D	C05	37537832	37539169	AT1G24650	Leucine-rich repeat protein kinase family protein
BnaC05g38980D	C05	37549811	37551343	AT3G14595	Ribosomal protein L18ae family
BnaC05g38990D	C05	37560773	37563812	AT3G14590	NTMC2T6.2
BnaC05g39000D	C05	37564100	37565317	AT3G14580	Pentatricopeptide repeat (PPR) superfamily protein
BnaC05g39010D	C05	37570848	37571575		unknown protein
BnaC05g39020D	C05	37582231	37592373	AT3G14570	glucan synthase-like 4 (GSL04)
BnaC06g01600D	C06	2429115	2430073	AT1G24650	Leucine-rich repeat protein kinase family protein
BnaC06g01610D	C06	2461124	2463953	AT1G48100	Pectin lyase-like superfamily protein
BnaC06g01620D	C06	2464570	2467949	AT1G48110	evolutionarily conserved C-terminal region 7 (ECT7)
BnaC06g01630D	C06	2471026	2476553	AT1G48120	hydrolases
BnaC06g01640D	C06	2479211	2484461		unknown protein
BnaC06g01650D	C06	2485069	2486123	AT1G48140	dolichol-phosphate mannosyltransferase-related
BnaC06g01660D	C06	2486724	2487303	AT1G48160	signal recognition particle 19 kDa protein, putative / SRP19, putative
BnaC06g01670D	C06	2488018	2489713	AT2G04400	Aldolase-type TIM barrel family protein
BnaC06g01680D	C06	2492832	2493772	AT1G65486	unknown protein
BnaC06g01690D	C06	2500309	2501013		unknown protein
BnaC06g01700D	C06	2501086	2502133		unknown protein
BnaC06g01710D	C06	2502247	2504195		unknown protein
BnaC06g01720D	C06	2505094	2505897	AT1G45063	copper ion binding
BnaC06g01730D	C06	2510313	2513254		unknown protein
BnaC06g01740D	C06	2517549	2517699		unknown protein
BnaC06g01750D	C06	2517756	2518911	AT1G16560	Per1-like family protein
BnaC06g01760D	C06	2523505	2524566	AT1G48170	unknown protein
BnaC06g01770D	C06	2525572	2527239	AT1G48175	embryo defective 2191 (emb2191)
BnaC06g01780D	C06	2528014	2528922	AT1G48200	unknown protein
BnaC06g01790D	C06	2537589	2540113	AT1G48230	nodulin MtN21 /EamA-like transporter family protein
BnaC06g23290D	C06	25140232	25142971	AT1G18590	sulfotransferase 17 (SOT17)
BnaC06g23300D	C06	25146866	25147934	AT1G74060	Ribosomal protein L6 family protein
BnaC06g23310D	C06	25225650	25228780	AT1G73920	alpha/beta-Hydrolases superfamily protein
BnaC06g23320D	C06	25233512	25234372	AT1G73885	unknown protein
BnaC06g23330D	C06	25235126	25236544	AT1G73880	UDP-glucosyl transferase 89B1 (UGT89B1)
BnaC06g23340D	C06	25246465	25248236	AT3G14420	Aldolase-type TIM barrel family protein
BnaC06g23350D	C06	25248388	25249202	AT1G73875	DNAse I-like superfamily protein
BnaC06g23360D	C06	25249908	25250456		unknown protein
BnaC06g23370D	C06	25252073	25257113	AT1G73860	P-loop containing nucleoside triphosphate hydrolases superfamily protein
BnaC06g23380D	C06	25257706	25260074	AT1G73840	ENHANCED SILENCING PHENOTYPE 1 (ESP1)
BnaC06g23390D	C06	25260570	25262078	AT1G73820	Ssu72-like family protein
BnaC06g23400D	C06	25273625	25277304	AT1G73805	Calmodulin binding protein-like
BnaC06g23410D	C06	25279244	25279629	AT4G09550	AtGCP3 interacting protein 1 (GIP1)
BnaC06g23420D	C06	25279703	25279961		unknown protein
BnaC06g23430D	C06	25282050	25282238		unknown protein
BnaC06g23440D	C06	25294425	25296058	AT1G73760	RING/U-box superfamily protein
BnaC06g23450D	C06	25297162	25299268	AT1G73730	ETHYLENE-INSENSITIVE3-like 3 (EIL3)
BnaC06g23460D	C06	25299394	25302278	AT1G73720	SUPPRESSORS OF MEC-8 AND UNC-52 1 (SMU1)
BnaC06g23470D	C06	25302686	25305990	AT1G73700	MATE efflux family protein
BnaC06g23480D	C06	25308413	25311038		unknown protein
BnaC06g23490D	C06	25311093	25314300	AT1G73680	alpha dioxygenase (ALPHA DOX2)
BnaC06g23500D	C06	25314704	25318994	AT1G73670	MAP kinase 15 (MPK15)
BnaC06g23510D	C06	25319899	25321002	AT1G73655	FKBP-like peptidyl-prolyl cis-trans isomerase family protein
BnaC06g23520D	C06	25339785	25344960	AT1G73600	S-adenosyl-L-methionine-dependent methyltransferases superfamily protein
BnaC06g23530D	C06	25345282	25347790		unknown protein
BnaC06g23540D	C06	25361137	25362056	AT1G73560	Bifunctional inhibitor/lipid-transfer protein/seed storage 2S albumin superfamily protein
BnaC06g23780D	C06	25520857	25521090	AT1G73165	CLAVATA3/ESR-RELATED 1 (CLE1)
BnaC06g23790D	C06	25521894	25524455	AT1G73160	UDP-Glycosyltransferase superfamily protein
BnaC06g23800D	C06	25524509	25525626		unknown protein
BnaC06g23810D	C06	25579994	25583205	AT1G73100	SU(VAR)3-9 homolog 3 (SUVH3)
BnaC06g23820D	C06	25583666	25587916	AT1G73080	PEP1 receptor 1 (PEPR1)
BnaC06g23830D	C06	25591319	25592792	AT1G73030	VPS46.2
BnaC06g23840D	C06	25593291	25596822	AT1G73020	unknown protein
BnaC06g23850D	C06	25597583	25598065	AT5G03000	Galactose oxidase/kelch repeat superfamily protein
BnaC06g23860D	C06	25601574	25602347	AT1G72990	beta-galactosidase 17 (BGAL17)
BnaC06g23870D	C06	25609845	25614640	AT1G72990	beta-galactosidase 17 (BGAL17)
BnaC06g23880D	C06	25615897	25619166	AT1G72970	HOTHEAD (HTH)
BnaC06g23890D	C06	25621684	25626008	AT1G72960	Root hair defective 3 GTP-binding protein (RHD3)
BnaC06g23900D	C06	25628719	25630283	AT1G72890	Disease resistance protein (TIR-NBS class)
BnaC06g23930D	C06	25772560	25774915	AT1G72950	Disease resistance protein (TIR-NBS class)
BnaC06g23940D	C06	25783138	25785279	AT1G72840	Disease resistance protein (TIR-NBS-LRR class)
BnaC06g23950D	C06	25785398	25785966	AT5G48770	Disease resistance protein (TIR-NBS-LRR class) family
BnaC06g23960D	C06	25786047	25789296	AT4G09360	NB-ARC domain-containing disease resistance protein
BnaC06g23970D	C06	25795655	25797514	AT1G72870	Disease resistance protein (TIR-NBS class)
BnaC06g23980D	C06	25798016	25802052	AT5G48770	Disease resistance protein (TIR-NBS-LRR class) family
BnaC06g23990D	C06	25802108	25803328	AT4G09360	NB-ARC domain-containing disease resistance protein
BnaC06g24000D	C06	25804313	25806016	AT4G09420	Disease resistance protein (TIR-NBS class)
BnaC06g24010D	C06	25807209	25811202	AT1G72840	Disease resistance protein (TIR-NBS-LRR class)
BnaC06g24020D	C06	25842713	25843744	AT1G72820	Mitochondrial substrate carrier family protein
BnaC06g24030D	C06	25850766	25852550	AT1G72790	hydroxyproline-rich glycoprotein family protein
BnaC06g24040D	C06	25862125	25864095		unknown protein
BnaC06g24050D	C06	25864799	25864972		unknown protein
BnaC06g24060D	C06	25866083	25866920	AT1G72730	DEA(D/H)-box RNA helicase family protein
BnaC06g26570D	C06	28184032	28186470	AT1G67710	response regulator 11 (ARR11)
BnaC06g26580D	C06	28186535	28187713	AT1G67700	unknown protein
BnaC06g26590D	C06	28189760	28190416		unknown protein
BnaC06g26600D	C06	28195771	28199198	AT1G54470	resistance to Peronospora parasitica 27 (RPP27)
BnaC06g26610D	C06	28199534	28204176	AT1G67690	Zincin-like metalloproteases family protein
BnaC06g26620D	C06	28204365	28206468	AT1G67680	SRP72 RNA-binding domain
BnaC06g26630D	C06	28206627	28207160	AT1G67650	SRP72 RNA-binding domain
BnaC06g26640D	C06	28209542	28212882	AT1G67570	Protein of unknown function (DUF3537)
BnaC06g26650D	C06	28213656	28224154		unknown protein
BnaC06g26660D	C06	28224291	28226568	AT4G05410	YAOZHE (YAO)
BnaC06g26670D	C06	28235754	28242952	AT1G67560	PLAT/LH2 domain-containing lipoxygenase family protein
BnaC06g26680D	C06	28256688	28260883	AT1G57820	VARIANT IN METHYLATION 1 (VIM1)
BnaC06g26690D	C06	28264918	28265535	AT4G38940	Galactose oxidase/kelch repeat superfamily protein
BnaC06g26700D	C06	28275133	28275735	AT4G38940	Galactose oxidase/kelch repeat superfamily protein
BnaC06g26710D	C06	28278154	28286752	AT1G67500	recovery protein 3 (REV3)
BnaC06g26720D	C06	28289284	28295323	AT1G67490	glucosidase 1 (GCS1)
BnaC06g26730D	C06	28295992	28296257	AT2G14247	Expressed protein
BnaC06g26740D	C06	28297133	28298717	AT1G67430	Ribosomal protein L22p/L17e family protein
BnaC06g26750D	C06	28300197	28305502	AT1G67420	Zn-dependent exopeptidases superfamily protein
BnaC06g26760D	C06	28319947	28321678	AT1G67410	Exostosin family protein
BnaC06g26770D	C06	28321814	28326926	AT1G67370	ASYNAPTIC 1 (ASY1)
BnaC06g26780D	C06	28329477	28330780	AT1G67360	Rubber elongation factor protein (REF)
BnaC06g26790D	C06	28344529	28346096	AT1G67340	HCP-like superfamily protein with MYND-type zinc finger
BnaC06g26800D	C06	28379774	28380429		unknown protein
BnaC06g26810D	C06	28381588	28382640		unknown protein
BnaC06g26820D	C06	28390689	28391564	AT1G67330	Protein of unknown function (DUF579)
BnaC06g26830D	C06	28396419	28400512	AT1G67325	Ran BP2/NZF zinc finger-like superfamily protein
BnaC06g27150D	C06	28608355	28610569	AT1G65650	UCH2
BnaC06g27160D	C06	28611328	28613402	AT1G65700	Small nuclear ribonucleoprotein family protein
BnaC06g27170D	C06	28615117	28619724	AT5G37020	auxin response factor 8 (ARF8)
BnaC06g27180D	C06	28620463	28621369	AT1G65720	unknown protein
BnaC06g27190D	C06	28623530	28628590	AT1G65730	YELLOW STRIPE like 7 (YSL7)
BnaC06g27200D	C06	28628873	28632994	AT1G65780	P-loop containing nucleoside triphosphate hydrolases superfamily protein
BnaC06g27210D	C06	28634655	28634927	AT1G65790	receptor kinase 1 (RK1)
BnaC06g27220D	C06	28635346	28637723	AT1G65800	receptor kinase 2 (RK2)
BnaC06g27230D	C06	28639374	28648830	AT1G65800	receptor kinase 2 (RK2)
BnaC06g27240D	C06	28657340	28658623	AT1G65790	receptor kinase 1 (RK1)
BnaC06g27250D	C06	28670707	28674474	AT3G58790	galacturonosyltransferase 15 (GAUT15)
BnaC06g27260D	C06	28674667	28675301	AT3G58780	SHATTERPROOF 1 (SHP1)
BnaC06g27270D	C06	28675589	28677024	AT1G65790	receptor kinase 1 (RK1)
BnaC06g27280D	C06	28678770	28681025	AT1G65880	benzoyloxyglucosinolate 1 (BZO1)
BnaC06g27290D	C06	28682858	28686369	AT1G65900	unknown protein
BnaC06g27300D	C06	28700426	28703620	AT1G65930	cytosolic NADP+-dependent isocitrate dehydrogenase (cICDH)
BnaC06g27310D	C06	28704513	28708695	AT1G65950	Protein kinase superfamily protein
BnaC06g27320D	C06	28711209	28712578		unknown protein
BnaC06g27330D	C06	28714416	28718786	AT1G65960	glutamate decarboxylase 2 (GAD2)
BnaC06g27340D	C06	28720116	28721308	AT1G65980	thioredoxin-dependent peroxidase 1 (TPX1)
BnaC06g27350D	C06	28722103	28723954	AT5G38890	Nucleic acid-binding, OB-fold-like protein
BnaC06g27360D	C06	28724274	28726350	AT2G03820	nonsense-mediated mRNA decay NMD3 family protein
BnaC06g27370D	C06	28727479	28728149	AT5G56150	ubiquitin-conjugating enzyme 30 (UBC30)
BnaC06g27380D	C06	28733117	28735352	AT1G34480	Cysteine/Histidine-rich C1 domain family protein
BnaC06g27390D	C06	28735580	28737396	AT1G66070	Translation initiation factor eIF3 subunit
BnaC06g27400D	C06	28739376	28740214	AT1G66080	unknown protein
BnaC06g27410D	C06	28742581	28743636	AT1G66110	Family of unknown function (DUF577)
BnaC06g27420D	C06	28744244	28746326	AT1G66130	NAD(P)-binding Rossmann-fold superfamily protein
BnaC06g27430D	C06	28748189	28749027	AT1G66140	zinc finger protein 4 (ZFP4)
BnaC06g27440D	C06	28751740	28752063	AT3G25720	RNA-directed DNA polymerase (reverse transcriptase)-related family protein
BnaC06g27450D	C06	28761118	28764200	AT1G66150	transmembrane kinase 1 (TMK1)
BnaC06g27460D	C06	28764301	28765686		unknown protein
BnaC06g27470D	C06	28768289	28768333		unknown protein
BnaC06g27480D	C06	28782631	28784067	AT1G66480	plastid movement impaired 2 (PMI2)
BnaC06g27490D	C06	28788586	28789842	AT5G43620	Pre-mRNA cleavage complex II
BnaC06g27500D	C06	28790228	28793080	AT1G66510	AAR2 protein family
BnaC06g27510D	C06	28793195	28795318	AT1G66520	pigment defective 194 (pde194)
BnaC06g27520D	C06	28796597	28801905	AT1G66620	Protein with RING/U-box and TRAF-like domains
BnaC06g27530D	C06	28801964	28803940	AT1G66620	Protein with RING/U-box and TRAF-like domains
BnaC06g27540D	C06	28806703	28808104	AT1G66700	PXMT1
BnaC06g27550D	C06	28810728	28812845	AT1G66660	Protein with RING/U-box and TRAF-like domains
BnaC06g27560D	C06	28816022	28817919	AT1G66670	CLP protease proteolytic subunit 3 (CLPP3)
BnaC06g27570D	C06	28818094	28820562	AT1G66680	AR401
BnaC06g36260D	C06	34879075	34880625	AT1G75540	salt tolerance homolog2 (STH2)
BnaC06g36270D	C06	34882687	34883178	AT1G75550	glycine-rich protein
BnaC06g36280D	C06	34884379	34887183	AT1G75560	zinc knuckle (CCHC-type) family protein
BnaC06g36290D	C06	34890886	34891212	AT1G75580	SAUR-like auxin-responsive protein family
BnaC06g36300D	C06	34898898	34899335	AT1G75590	SAUR-like auxin-responsive protein family
BnaC06g36310D	C06	34921852	34923510	AT1G75620	glyoxal oxidase-related protein
BnaC06g36320D	C06	34927571	34930990	AT1G75640	Leucine-rich receptor-like protein kinase family protein
BnaC06g36330D	C06	34935066	34940724	AT1G75660	5'-3' exoribonuclease 3 (XRN3)
BnaC06g36340D	C06	34940775	34943820	AT1G75680	glycosyl hydrolase 9B7 (GH9B7)
BnaC06g36350D	C06	34944578	34945725	AT1G75690	DnaJ/Hsp40 cysteine-rich domain superfamily protein
BnaC06g36360D	C06	34946041	34947483	AT1G75700	HVA22-like protein G (HVA22G)
BnaC06g36370D	C06	34951154	34953442	AT1G75710	C2H2-like zinc finger protein
BnaC06g36380D	C06	34956731	34957000	AT1G75717	unknown protein
BnaC06g36390D	C06	34957748	34958586	AT1G75720	Plant protein of unknown function (DUF827)
BnaC06g36400D	C06	34959196	34962836	AT1G75730	unknown protein
BnaC06g36410D	C06	34966988	34967824	AT1G75750	GAST1 protein homolog 1 (GASA1)
BnaC06g36420D	C06	34971006	34972911	AT1G75760	ER lumen protein retaining receptor family protein
BnaC06g36430D	C06	34974326	34974435		unknown protein
BnaC06g36440D	C06	34974497	34978636	AT5G11210	glutamate receptor 2.5 (GLR2.5)
BnaC06g36450D	C06	34981517	34982374	AT1G75770	unknown protein
BnaC06g36460D	C06	34982515	34985210	AT1G75780	tubulin beta-1 chain (TUB1)
BnaC06g36470D	C06	34989679	34991593	AT1G75800	Pathogenesis-related thaumatin superfamily protein
BnaC06g36480D	C06	34994809	34996414	AT1G07710	Ankyrin repeat family protein
BnaC06g36490D	C06	34999664	35000035	AT1G75810	unknown protein
BnaC06g36500D	C06	35001304	35004339	AT1G75820	CLAVATA 1 (CLV1)
BnaC06g36510D	C06	35022524	35022778	AT5G44420	plant defensin 1.2 (PDF1.2)
BnaC06g36520D	C06	35023044	35023787		unknown protein
BnaC06g36530D	C06	35025517	35026264	AT5G44420	plant defensin 1.2 (PDF1.2)
BnaC06g36540D	C06	35027385	35029059	AT1G75840	RAC-like GTP binding protein 5 (ARAC5)
BnaC06g36550D	C06	35029261	35029858	AT1G75850	VPS35 homolog B (VPS35B)
BnaC06g36560D	C06	35029948	35035676	AT1G75850	VPS35 homolog B (VPS35B)
BnaC06g36570D	C06	35035877	35037826	AT1G75860	unknown protein
BnaC06g36580D	C06	35044418	35046317	AT1G75890	GDSL-like Lipase/Acylhydrolase superfamily protein
BnaC06g36590D	C06	35060232	35063049	AT1G75900	GDSL-like Lipase/Acylhydrolase superfamily protein
BnaC06g36600D	C06	35066922	35068217	AT1G75950	S phase kinase-associated protein 1 (SKP1)
BnaC06g36610D	C06	35068577	35069518	AT2G44630	Galactose oxidase/kelch repeat superfamily protein
BnaC06g36830D	C06	35157102	35160373	AT1G76140	Prolyl oligopeptidase family protein
BnaC06g36840D	C06	35160437	35160582		unknown protein
BnaC06g36850D	C06	35160777	35163335	AT1G76150	enoyl-CoA hydratase 2 (ECH2)
BnaC06g36860D	C06	35163727	35166858	AT1G76160	SKU5 similar 5 (sks5)
BnaC06g36870D	C06	35169171	35171333	AT2G44270	repressor of lrx1 (ROL5)
BnaC06g36880D	C06	35172305	35173301	AT1G76180	EARLY RESPONSE TO DEHYDRATION 14 (ERD14)
BnaC06g36890D	C06	35182308	35182703	AT1G76190	SAUR-like auxin-responsive protein family
BnaC06g36900D	C06	35183172	35184668	AT1G76200	unknown protein
BnaC06g36910D	C06	35184930	35185610	AT1G76210	Arabidopsis protein of unknown function (DUF241)
BnaC06g36920D	C06	35187134	35187892	AT1G76220	Arabidopsis protein of unknown function (DUF241)
BnaC06g36930D	C06	35188908	35190218		unknown protein
BnaC06g36940D	C06	35190743	35191171	AT1G76230	unknown protein
BnaC06g36950D	C06	35194186	35195103	AT1G76240	Arabidopsis protein of unknown function (DUF241)
BnaC06g36960D	C06	35207472	35213166	AT1G76250	unknown protein
BnaC06g36970D	C06	35221571	35224135	AT1G76260	DWD (DDB1-binding WD40 protein) hypersensitive to ABA 2 (DWA2)
BnaC06g36980D	C06	35224362	35227024	AT1G76270	O-fucosyltransferase family protein
BnaC06g36990D	C06	35227709	35231996	AT1G76280	Tetratricopeptide repeat (TPR)-like superfamily protein
BnaC06g37000D	C06	35237159	35238566	AT1G20580	Small nuclear ribonucleoprotein family protein
BnaC06g37010D	C06	35250097	35253462	AT3G42170	BED zinc finger
BnaC06g37020D	C06	35254545	35256843	AT5G03495	RNA-binding (RRM/RBD/RNP motifs) family protein
BnaC06g37030D	C06	35271639	35273878	AT2G33040	gamma subunit of Mt ATP synthase (ATP3)
BnaC06g37040D	C06	35274360	35275840	AT2G38280	EMBRYONIC FACTOR1 (FAC1)
BnaC06g37050D	C06	35279738	35282236	AT1G76310	CYCLIN B2
BnaC06g37180D	C06	35348219	35351786	AT1G76430	phosphate transporter 1
BnaC06g37190D	C06	35360756	35361538	AT1G76430	phosphate transporter 1
BnaC06g37200D	C06	35362933	35364800	AT1G76430	phosphate transporter 1
BnaC06g37210D	C06	35364853	35365232	AT1G76430	phosphate transporter 1
BnaC06g37220D	C06	35367835	35367873		unknown protein
BnaC06g37230D	C06	35367950	35370536	AT1G76430	phosphate transporter 1
BnaC06g37240D	C06	35371792	35372863	AT1G76440	HSP20-like chaperones superfamily protein
BnaC06g37250D	C06	35373900	35375791	AT2G33630	NAD(P)-binding Rossmann-fold superfamily protein
BnaC06g37260D	C06	35376472	35378119	AT1G76450	Photosystem II reaction center PsbP family protein
BnaC06g37270D	C06	35378178	35380152	AT1G76460	RNA-binding (RRM/RBD/RNP motifs) family protein
BnaC06g37280D	C06	35381049	35382895	AT1G76470	NAD(P)-binding Rossmann-fold superfamily protein
BnaC06g37290D	C06	35387061	35390112	AT1G76490	hydroxy methylglutaryl CoA reductase 1 (HMG1)
BnaC06g37300D	C06	35395936	35396808	AT1G76500	SUPPRESSOR OF PHYB-4#3 (SOB3)
BnaC06g37310D	C06	35397908	35398407		unknown protein
BnaC06g37320D	C06	35398502	35398708		unknown protein
BnaC06g37330D	C06	35402320	35405295	AT1G76510	ARID/BRIGHT DNA-binding domain-containing protein
BnaC06g37340D	C06	35407315	35407938	AT5G59970	Histone superfamily protein
BnaC06g37350D	C06	35408723	35409603	AT2G37550	ARF-GAP domain 7 (AGD7)
BnaC06g37360D	C06	35412606	35413732	AT2G37540	NAD(P)-binding Rossmann-fold superfamily protein
BnaC06g37370D	C06	35417719	35418821		unknown protein
BnaC06g37380D	C06	35418992	35421012	AT1G76540	cyclin-dependent kinase B2
BnaC06g37390D	C06	35424615	35428819	AT1G76550	Phosphofructokinase family protein
BnaC06g37400D	C06	35430945	35432730	AT2G03120	signal peptide peptidase (SPP)
BnaC06g37410D	C06	35436522	35437229	AT3G52690	RNI-like superfamily protein
BnaC06g37420D	C06	35443921	35444449	AT1G76560	CP12 domain-containing protein 3 (CP12-3)
BnaC06g37830D	C06	35680152	35681942	AT1G77090	Mog1/PsbP/DUF1795-like photosystem II reaction center PsbP family protein
BnaC06g37840D	C06	35682602	35683900	AT1G77100	Peroxidase superfamily protein
BnaC06g37850D	C06	35688470	35691862	AT1G77110	PIN-FORMED 6 (PIN6)
BnaC06g37860D	C06	35693186	35694901	AT1G77120	alcohol dehydrogenase 1 (ADH1)
BnaC06g37870D	C06	35694963	35696394	AT1G77122	Uncharacterised protein family UPF0090
BnaC06g37880D	C06	35699525	35700603	AT1G77160	Protein of unknown function (DUF506)
BnaC06g37890D	C06	35701926	35703000	AT1G77145	Protein of unknown function (DUF506)
BnaC06g37900D	C06	35710666	35711681	AT1G77160	Protein of unknown function (DUF506)
BnaC06g37910D	C06	35713372	35717413	AT1G77180	SKIP
BnaC06g37920D	C06	35721295	35722023	AT1G77200	Integrase-type DNA-binding superfamily protein
BnaC06g37930D	C06	35724221	35724409		unknown protein
BnaC06g37940D	C06	35731029	35733790	AT1G77210	sugar transport protein 14 (STP14)
BnaC06g37950D	C06	35739305	35742223	AT1G77220	Protein of unknown function (DUF300)
BnaC06g37960D	C06	35745131	35746977	AT1G77240	AMP-dependent synthetase and ligase family protein
BnaC06g37970D	C06	35748746	35751467	AT1G77250	RING/FYVE/PHD-type zinc finger family protein
BnaC06g37980D	C06	35752853	35756223	AT1G77260	S-adenosyl-L-methionine-dependent methyltransferases superfamily protein
BnaC06g37990D	C06	35758855	35762069	AT1G77280	Protein kinase protein with adenine nucleotide alpha hydrolases-like domain
BnaC06g38000D	C06	35770684	35772229	AT1G77290	Glutathione S-transferase family protein
BnaC06g38010D	C06	35772518	35779988	AT1G77300	EARLY FLOWERING IN SHORT DAYS (EFS)
BnaC06g38020D	C06	35785838	35790110	AT1G77310	BEST Arabidopsis thaliana protein match is: wound-responsive family protein (TAIR:AT1G21610.1)
BnaC06g38030D	C06	35790217	35796080	AT1G77320	meiosis defective 1 (MEI1)
BnaC06g38040D	C06	35796414	35796780	AT1G77330	2-oxoglutarate (2OG) and Fe(II)-dependent oxygenase superfamily protein
BnaC06g38050D	C06	35796844	35797089	AT1G77330	2-oxoglutarate (2OG) and Fe(II)-dependent oxygenase superfamily protein
BnaC06g38060D	C06	35800847	35802085	AT1G77330	2-oxoglutarate (2OG) and Fe(II)-dependent oxygenase superfamily protein
BnaC06g38070D	C06	35808202	35809565	AT1G21660	Chaperone DnaJ-domain superfamily protein
BnaC06g38080D	C06	35809720	35812428	AT1G77380	amino acid permease 3 (AAP3)
BnaC06g38090D	C06	35814063	35816640	AT1G77380	amino acid permease 3 (AAP3)
BnaC06g38100D	C06	35823770	35824027		unknown protein
BnaC06g38110D	C06	35826531	35826827		unknown protein
BnaC06g38120D	C06	35827810	35829842	AT1G77390	CYCLIN A1
BnaC06g38130D	C06	35831411	35832270	AT1G77400	CONTAINS InterPro DOMAIN/s: Protein of unknown function DUF688 (InterPro:IPR007789)
BnaC06g38140D	C06	35833943	35836105	AT1G77480	Eukaryotic aspartyl protease family protein
BnaC06g38150D	C06	35836567	35839141	AT1G77490	thylakoidal ascorbate peroxidase (TAPX)
BnaC06g38160D	C06	35841150	35844811	AT1G77500	Protein of unknown function (DUF630 and DUF632)
BnaC06g38170D	C06	35854213	35854650		unknown protein
BnaC06g38180D	C06	35854726	35855196		unknown protein
BnaC06g38190D	C06	35855697	35857749	AT5G64870	SPFH/Band 7/PHB domain-containing membrane-associated protein family
BnaC06g38200D	C06	35862909	35865756	AT1G77510	PDI-like 1-2 (PDIL1-2)
BnaC06g38210D	C06	35869307	35871022	AT1G77520	O-methyltransferase family protein
BnaC06g38220D	C06	35871563	35875006	AT1G77580	Plant protein of unknown function (DUF869)
BnaC06g38230D	C06	35879321	35881124	AT1G77610	EamA-like transporter family protein
BnaC06g38240D	C06	35881240	35888302	AT1G77620	P-loop containing nucleoside triphosphate hydrolases superfamily protein
BnaC06g38250D	C06	35894050	35894754	AT1G77640	Integrase-type DNA-binding superfamily protein
BnaC06g38260D	C06	35897940	35899319	AT1G77660	Histone H3 K4-specific methyltransferase SET7/9 family protein
BnaC06g38270D	C06	35901092	35902485	AT1G77670	Pyridoxal phosphate (PLP)-dependent transferases superfamily protein
BnaC06g38280D	C06	35914131	35914741	AT1G77720	putative protein kinase 1 (PPK1)
BnaC06g38290D	C06	35914913	35916043	AT1G77750	Ribosomal protein S13/S18 family
BnaC07g30630D	C07	35008896	35011807	AT5G23690	Polynucleotide adenylyltransferase family protein
BnaC07g30640D	C07	35016396	35017085	AT5G23680	Sterile alpha motif (SAM) domain-containing protein
BnaC07g30650D	C07	35027055	35029034	AT5G23660	homolog of Medicago truncatula MTN3 (MTN3)
BnaC07g30660D	C07	35036496	35037706	AT5G23650	Homeodomain-like transcriptional regulator
BnaC07g30670D	C07	35042511	35049035	AT5G23590	DNAJ heat shock N-terminal domain-containing protein
BnaC07g30680D	C07	35049193	35051393	AT5G23580	calmodulin-like domain protein kinase 9 (CDPK9)
BnaC07g30690D	C07	35051446	35054775	AT5G23575	Transmembrane CLPTM1 family protein
BnaC07g30700D	C07	35054879	35058031	AT5G23570	SUPPRESSOR OF GENE SILENCING 3 (SGS3)
BnaC07g30710D	C07	35066558	35068429	AT5G23550	Got1/Sft2-like vescicle transport protein family
BnaC07g30720D	C07	35068488	35070340	AT5G23540	Mov34/MPN/PAD-1 family protein
BnaC07g30730D	C07	35071331	35072932	AT5G23535	KOW domain-containing protein
BnaC07g30740D	C07	35074750	35077520	AT5G23530	carboxyesterase 18 (CXE18)
BnaC07g30750D	C07	35081328	35083765	AT5G23520	smr (Small MutS Related) domain-containing protein
BnaC07g30760D	C07	35083820	35089665	AT5G23490	unknown protein
BnaC07g30770D	C07	35090891	35092007	AT4G11000	Ankyrin repeat family protein
BnaC07g30780D	C07	35092066	35092280		unknown protein
BnaC07g30790D	C07	35094856	35099131	AT5G23450	long-chain base (LCB) kinase 1 (LCBK1)
[truncated: 612 more rows]
