# Supplementary material for: Whole-genome resequencing reveals Brassica napus origin and genetic loci involved in its improvement
Source: Nat Commun. 2019 Mar 11;10:1154. doi: 10.1038/s41467-019-09134-9 (PMC6411957; doi:10.1038/s41467-019-09134-9)
Supplement: Supplementary file 25 — Supplementary Data 21 [file 41467_2019_9134_MOESM25_ESM.xlsx]

## Sheet: Supplementary Data 21
Supplementary Data 21 GO categories of BP enriched in the overlapped improvement-selection outliers detected by at least three methods between landraces and improved B. napus cultivars.
GO number	GO term	Number of backgroud genes	Number of genes in the outlier region	P-value
GO:0006026	aminoglycan catabolic process	70	11	2.9e-06
GO:0006030	chitin metabolic process	70	11	2.9e-06
GO:0006032	chitin catabolic process	70	11	2.9e-06
GO:0046348	amino sugar catabolic process	70	11	2.9e-06
GO:1901072	glucosamine-containing compound cataboli...	70	11	2.9e-06
GO:1901071	glucosamine-containing compound metaboli...	78	11	8.6e-06
GO:0006022	aminoglycan metabolic process	97	12	1.3e-05
GO:0016998	cell wall macromolecule catabolic proces...	101	12	2e-05
GO:0090449	phloem glucosinolate loading	14	5	2.4e-05
GO:1901349	glucosinolate transport	14	5	2.4e-05
GO:0035435	phosphate ion transmembrane transport	15	5	3.5e-05
GO:0006206	pyrimidine nucleobase metabolic process	98	11	7.6e-05
GO:0006207	'de novo' pyrimidine nucleobase biosynth...	40	7	9.3e-05
GO:0006874	cellular calcium ion homeostasis	123	12	0.00014
GO:0048865	stem cell fate commitment	5	3	0.00019
GO:0048867	stem cell fate determination	5	3	0.00019
GO:1901684	arsenate ion transmembrane transport	21	5	0.00021
GO:0009173	pyrimidine ribonucleoside monophosphate ...	46	7	0.00023
GO:0006040	amino sugar metabolic process	113	11	0.00027
GO:0051260	protein homooligomerization	113	11	0.00027
GO:0019856	pyrimidine nucleobase biosynthetic proce...	51	7	0.00044
GO:0044272	sulfur compound biosynthetic process	618	32	0.00049
GO:0044036	cell wall macromolecule metabolic proces...	519	28	0.00057
GO:0010438	cellular response to sulfur starvation	26	5	0.00061
GO:0055074	calcium ion homeostasis	145	12	0.00065
GO:0009661	chromoplast organization	2	2	0.00074
GO:0080145	cysteine homeostasis	2	2	0.00074
GO:0009129	pyrimidine nucleoside monophosphate meta...	56	7	0.00079
GO:0000245	spliceosomal complex assembly	91	9	0.00085
GO:0016144	S-glycoside biosynthetic process	217	15	0.00098
GO:0019758	glycosinolate biosynthetic process	217	15	0.00098
GO:0019761	glucosinolate biosynthetic process	217	15	0.00098
GO:0048863	stem cell differentiation	8	3	0.00102
GO:1901659	glycosyl compound biosynthetic process	363	21	0.00112
GO:0008380	RNA splicing	717	34	0.0015
GO:2000029	regulation of proanthocyanidin biosynthe...	20	4	0.00187
GO:0022618	ribonucleoprotein complex assembly	509	26	0.00188
GO:0071826	ribonucleoprotein complex subunit organi...	513	26	0.00209
GO:0002100	tRNA wobble adenosine to inosine editing	3	2	0.00218
GO:0006382	adenosine to inosine editing	3	2	0.00218
GO:0009856	pollination	848	38	0.00222
GO:0044706	multi-multicellular organism process	848	38	0.00222
GO:0000398	mRNA splicing, via spliceosome	462	24	0.00222
GO:0008643	carbohydrate transport	243	15	0.00294
GO:0010023	proanthocyanidin biosynthetic process	37	5	0.00314
GO:0072527	pyrimidine-containing compound metabolic...	199	13	0.00336
GO:0009846	pollen germination	247	15	0.00343
GO:0045493	xylan catabolic process	38	5	0.00353
GO:0006397	mRNA processing	960	41	0.00356
GO:0001709	cell fate determination	24	4	0.00376
GO:0000375	RNA splicing, via transesterification re...	486	24	0.00418
GO:0000377	RNA splicing, via transesterification re...	486	24	0.00418
GO:0009988	cell-cell recognition	4	2	0.00428
GO:0042966	biotin carboxyl carrier protein biosynth...	4	2	0.00428
GO:0045026	plasma membrane fusion	4	2	0.00428
GO:0061936	fusion of sperm to egg plasma membrane i...	4	2	0.00428
GO:0080157	regulation of plant-type cell wall organ...	4	2	0.00428
GO:0080173	male-female gamete recognition during do...	4	2	0.00428
GO:1904143	positive regulation of carotenoid biosyn...	4	2	0.00428
GO:1904276	regulation of wax biosynthetic process	4	2	0.00428
GO:1904277	negative regulation of wax biosynthetic ...	4	2	0.00428
GO:0006790	sulfur compound metabolic process	1484	58	0.00436
GO:0051259	protein complex oligomerization	159	11	0.00437
GO:0046189	phenol-containing compound biosynthetic ...	117	9	0.0048
GO:0009112	nucleobase metabolic process	162	11	0.00502
GO:0031222	arabinan catabolic process	26	4	0.00506
GO:0002237	response to molecule of bacterial origin	119	9	0.00536
GO:0031221	arabinan metabolic process	27	4	0.00582
GO:0032968	positive regulation of transcription elo...	14	3	0.00585
GO:0080140	regulation of jasmonic acid metabolic pr...	14	3	0.00585
GO:0009860	pollen tube growth	501	24	0.00603
GO:0072529	pyrimidine-containing compound catabolic...	28	4	0.00664
GO:0010230	alternative respiration	5	2	0.00701
GO:0010232	vascular transport	63	6	0.0073
GO:0010233	phloem transport	63	6	0.0073
GO:2000243	positive regulation of reproductive proc...	219	13	0.00742
GO:0002097	tRNA wobble base modification	30	4	0.00852
GO:0060236	regulation of mitotic spindle organizati...	30	4	0.00852
GO:0090224	regulation of spindle organization	30	4	0.00852
GO:0032786	positive regulation of DNA-templated tra...	16	3	0.00864
GO:0009826	unidimensional cell growth	1137	45	0.00892
GO:0009240	isopentenyl diphosphate biosynthetic pro...	107	8	0.009
GO:0046490	isopentenyl diphosphate metabolic proces...	107	8	0.009
GO:0006625	protein targeting to peroxisome	48	5	0.00964
GO:0070828	heterochromatin organization	48	5	0.00964
GO:0072662	protein localization to peroxisome	48	5	0.00964
GO:0072663	establishment of protein localization to...	48	5	0.00964
GO:0006221	pyrimidine nucleotide biosynthetic proce...	88	7	0.01026
GO:0010226	response to lithium ion	6	2	0.01032
GO:0032952	regulation of (1->3)-beta-D-glucan metab...	6	2	0.01032
GO:0032953	regulation of (1->3)-beta-D-glucan biosy...	6	2	0.01032
GO:0043496	regulation of protein homodimerization a...	6	2	0.01032
GO:0071461	cellular response to redox state	6	2	0.01032
GO:0010152	pollen maturation	49	5	0.0105
GO:0015766	disaccharide transport	68	6	0.0105
GO:0015770	sucrose transport	68	6	0.0105
GO:0015772	oligosaccharide transport	68	6	0.0105
GO:0019287	isopentenyl diphosphate biosynthetic pro...	68	6	0.0105
GO:0006518	peptide metabolic process	3237	110	0.01075
GO:0007017	microtubule-based process	584	26	0.0108
GO:0016071	mRNA metabolic process	1251	48	0.01205
GO:0034243	regulation of transcription elongation f...	18	3	0.01209
GO:0045944	positive regulation of transcription by ...	113	8	0.01227
GO:0040029	regulation of gene expression, epigeneti...	591	26	0.01241
GO:0072503	cellular divalent inorganic cation homeo...	209	12	0.01257
GO:0009932	cell tip growth	592	26	0.01266
GO:0000387	spliceosomal snRNP assembly	71	6	0.01284
GO:0009625	response to insect	137	9	0.01295
GO:0046112	nucleobase biosynthetic process	93	7	0.01363
GO:0032950	regulation of beta-glucan metabolic proc...	19	3	0.01407
GO:0032951	regulation of beta-glucan biosynthetic p...	19	3	0.01407
GO:0042539	hypotonic salinity response	7	2	0.01419
GO:0006220	pyrimidine nucleotide metabolic process	94	7	0.0144
GO:0043574	peroxisomal transport	53	5	0.01447
GO:0016125	sterol metabolic process	293	15	0.01526
GO:0007052	mitotic spindle organization	54	5	0.01559
GO:1902850	microtubule cytoskeleton organization in...	54	5	0.01559
GO:0006368	transcription elongation from RNA polyme...	36	4	0.01611
GO:0006213	pyrimidine nucleoside metabolic process	120	8	0.01711
GO:0010467	gene expression	14373	429	0.01745
GO:0080154	regulation of fertilization	21	3	0.01855
GO:0080155	regulation of double fertilization formi...	21	3	0.01855
GO:0032447	protein urmylation	8	2	0.01858
GO:0042178	xenobiotic catabolic process	8	2	0.01858
GO:0072348	sulfur compound transport	99	7	0.01866
GO:0010218	response to far red light	172	10	0.01991
GO:0022613	ribonucleoprotein complex biogenesis	1386	51	0.02001
GO:0010587	miRNA catabolic process	22	3	0.02105
GO:0034508	centromere complex assembly	22	3	0.02105
GO:0006222	UMP biosynthetic process	39	4	0.02111
GO:0009174	pyrimidine ribonucleoside monophosphate ...	39	4	0.02111
GO:0046049	UMP metabolic process	39	4	0.02111
GO:0009911	positive regulation of flower developmen...	150	9	0.02205
GO:0071219	cellular response to molecule of bacteri...	40	4	0.02296
GO:0016043	cellular component organization	8280	254	0.02319
GO:0046131	pyrimidine ribonucleoside metabolic proc...	81	6	0.02321
GO:0006216	cytidine catabolic process	9	2	0.02346
GO:0006435	threonyl-tRNA aminoacylation	9	2	0.02346
GO:0009972	cytidine deamination	9	2	0.02346
GO:0015729	oxaloacetate transport	9	2	0.02346
GO:0043393	regulation of protein binding	9	2	0.02346
GO:0046087	cytidine metabolic process	9	2	0.02346
GO:0048015	phosphatidylinositol-mediated signaling	9	2	0.02346
GO:0048017	inositol lipid-mediated signaling	9	2	0.02346
GO:0090058	metaxylem development	9	2	0.02346
GO:1902356	oxaloacetate(2-) transmembrane transport	9	2	0.02346
GO:1902584	positive regulation of response to water...	9	2	0.02346
GO:0000902	cell morphogenesis	1562	56	0.02402
GO:0000226	microtubule cytoskeleton organization	338	16	0.0241
GO:0006749	glutathione metabolic process	283	14	0.02413
GO:0071483	cellular response to blue light	82	6	0.02448
GO:0009813	flavonoid biosynthetic process	311	15	0.02451
GO:0010410	hemicellulose metabolic process	311	15	0.02451
GO:0006084	acetyl-CoA metabolic process	129	8	0.02516
GO:0009070	serine family amino acid biosynthetic pr...	129	8	0.02516
GO:0048869	cellular developmental process	3317	109	0.02567
GO:0033500	carbohydrate homeostasis	83	6	0.0258
GO:0006970	response to osmotic stress	2520	85	0.02646
GO:0009957	epidermal cell fate specification	24	3	0.02659
GO:0018065	protein-cofactor linkage	24	3	0.02659
GO:0015919	peroxisomal membrane transport	42	4	0.02696
GO:0016558	protein import into peroxisome matrix	42	4	0.02696
GO:0097272	ammonia homeostasis	1	1	0.02721
GO:0097275	cellular ammonia homeostasis	1	1	0.02721
GO:0034641	cellular nitrogen compound metabolic pro...	18358	537	0.02787
GO:0016126	sterol biosynthetic process	182	10	0.02804
GO:0006434	seryl-tRNA aminoacylation	10	2	0.0288
GO:0051512	positive regulation of unidimensional ce...	10	2	0.0288
GO:0071275	cellular response to aluminum ion	10	2	0.0288
GO:0071494	cellular response to UV-C	10	2	0.0288
GO:0080187	floral organ senescence	10	2	0.0288
GO:0009416	response to light stimulus	2531	85	0.02892
GO:0043933	protein-containing complex subunit organ...	1744	61	0.02951
GO:0080142	regulation of salicylic acid biosyntheti...	25	3	0.02961
GO:1901136	carbohydrate derivative catabolic proces...	320	15	0.03047
GO:0098661	inorganic anion transmembrane transport	110	7	0.03099
GO:0034661	ncRNA catabolic process	44	4	0.03134
GO:0048868	pollen tube development	644	26	0.03176
GO:0002229	defense response to oomycetes	65	5	0.03199
GO:1900376	regulation of secondary metabolite biosy...	111	7	0.03233
GO:0044205	'de novo' UMP biosynthetic process	26	3	0.03282
GO:0006476	protein deacetylation	88	6	0.03311
GO:0016575	histone deacetylation	88	6	0.03311
GO:0065003	protein-containing complex assembly	1594	56	0.0333
GO:0032989	cellular component morphogenesis	1694	59	0.03411
GO:0006971	hypotonic response	11	2	0.03458
GO:0010351	lithium ion transport	11	2	0.03458
GO:0080183	response to photooxidative stress	11	2	0.03458
GO:0009314	response to radiation	2621	87	0.03471
GO:0043043	peptide biosynthetic process	2861	94	0.03617
GO:0051775	response to redox state	27	3	0.03619
GO:1901657	glycosyl compound metabolic process	683	27	0.03631
GO:0060560	developmental growth involved in morphog...	1281	46	0.03681
GO:0045814	negative regulation of gene expression, ...	218	11	0.03744
GO:0048589	developmental growth	1640	57	0.03794
GO:0045047	protein targeting to ER	91	6	0.03809
GO:0072599	establishment of protein localization to...	91	6	0.03809
GO:0006396	RNA processing	2003	68	0.0386
GO:0033993	response to lipid	2871	94	0.03886
GO:0010224	response to UV-B	275	13	0.03951
GO:0031507	heterochromatin assembly	28	3	0.03974
GO:0008360	regulation of cell shape	69	5	0.03988
GO:0070925	organelle assembly	390	17	0.04026
GO:0006562	proline catabolic process	12	2	0.04075
GO:0008298	intracellular mRNA localization	12	2	0.04075
GO:0010133	proline catabolic process to glutamate	12	2	0.04075
GO:0010981	regulation of cell wall macromolecule me...	12	2	0.04075
GO:0031055	chromatin remodeling at centromere	12	2	0.04075
GO:0042868	antisense RNA metabolic process	12	2	0.04075
GO:0080141	regulation of jasmonic acid biosynthetic...	12	2	0.04075
GO:0072528	pyrimidine-containing compound biosynthe...	168	9	0.04117
GO:0010629	negative regulation of gene expression	1421	50	0.04128
GO:0031146	SCF-dependent proteasomal ubiquitin-depe...	249	12	0.04129
GO:0016458	gene silencing	572	23	0.0429
GO:0080144	amino acid homeostasis	29	3	0.04345
GO:0009130	pyrimidine nucleoside monophosphate bios...	49	4	0.04403
GO:0006412	translation	2828	92	0.04612
GO:0043603	cellular amide metabolic process	3473	111	0.04635
GO:0009651	response to salt stress	2325	77	0.04643
GO:0006208	pyrimidine nucleobase catabolic process	13	2	0.04731
GO:0006212	uracil catabolic process	13	2	0.04731
GO:0019483	beta-alanine biosynthetic process	13	2	0.04731
GO:0019860	uracil metabolic process	13	2	0.04731
GO:0045828	positive regulation of isoprenoid metabo...	13	2	0.04731
GO:0045491	xylan metabolic process	147	8	0.0485
GO:0008544	epidermis development	73	5	0.04887
GO:0009913	epidermal cell differentiation	73	5	0.04887
GO:0030855	epithelial cell differentiation	73	5	0.04887
GO:0051726	regulation of cell cycle	767	29	0.04971
