# Supplementary material for: Whole-genome resequencing reveals Brassica napus origin and genetic loci involved in its improvement
Source: Nat Commun. 2019 Mar 11;10:1154. doi: 10.1038/s41467-019-09134-9 (PMC6411957; doi:10.1038/s41467-019-09134-9)
Supplement: Supplementary file 26 — Supplementary Data 22 [file 41467_2019_9134_MOESM26_ESM.xlsx]

## Sheet: Supplementary Data 22
Supplementary Data 22 Overlapped improvement-selection windows detected by at least three methods between double-high and double-low B. napus cultivars
Number	Chromosome	Start position (bp)	End position (bp)
1	A01	9440001	9540000
2	A01	9450001	9550000
3	A01	9460001	9560000
4	A01	9470001	9570000
5	A01	9480001	9580000
6	A01	9490001	9590000
7	A01	9500001	9600000
8	A01	9510001	9610000
9	A01	18590001	18690000
10	A01	18600001	18700000
11	A01	18610001	18710000
12	A01	18620001	18720000
13	A01	18630001	18730000
14	A01	18640001	18740000
15	A01	18650001	18750000
16	A01	18660001	18760000
17	A01	18670001	18770000
18	A01	18680001	18780000
19	A01	18690001	18790000
20	A01	18700001	18800000
21	A01	18710001	18810000
22	A01	18720001	18820000
23	A01	19200001	19300000
24	A01	19210001	19310000
25	A01	19220001	19320000
26	A01	19230001	19330000
27	A01	19240001	19340000
28	A01	19250001	19350000
29	A01	19260001	19360000
30	A01	19270001	19370000
31	A01	20680001	20780000
32	A02	6280001	6380000
33	A02	6630001	6730000
34	A02	19510001	19610000
35	A02	19520001	19620000
36	A02	19530001	19630000
37	A02	19540001	19640000
38	A02	19550001	19650000
39	A02	19560001	19660000
40	A02	19570001	19670000
41	A02	19580001	19680000
42	A02	19590001	19690000
43	A02	19600001	19700000
44	A02	19610001	19710000
45	A02	19660001	19760000
46	A02	19670001	19770000
47	A02	19680001	19780000
48	A02	19690001	19790000
49	A02	20860001	20960000
50	A02	20870001	20970000
51	A02	20880001	20980000
52	A02	20890001	20990000
53	A02	20900001	21000000
54	A02	20910001	21010000
55	A02	20920001	21020000
56	A02	20930001	21030000
57	A02	20940001	21040000
58	A02	20950001	21050000
59	A02	20960001	21060000
60	A02	20970001	21070000
61	A02	20980001	21080000
62	A02	20990001	21090000
63	A02	21000001	21100000
64	A02	21010001	21110000
65	A02	21700001	21800000
66	A02	21710001	21810000
67	A02	21720001	21820000
68	A02	21730001	21830000
69	A02	21740001	21840000
70	A02	21750001	21850000
71	A02	21760001	21860000
72	A02	21770001	21870000
73	A02	21780001	21880000
74	A02	22100001	22200000
75	A02	22110001	22210000
76	A02	22120001	22220000
77	A02	22130001	22230000
78	A02	22140001	22240000
79	A02	22150001	22250000
80	A02	22160001	22260000
81	A02	22170001	22270000
82	A02	22180001	22280000
83	A02	22190001	22290000
84	A02	22200001	22300000
85	A02	22210001	22310000
86	A02	22220001	22320000
87	A02	22230001	22330000
88	A02	22240001	22340000
89	A03	19520001	19620000
90	A03	19530001	19630000
91	A03	19540001	19640000
92	A03	19550001	19650000
93	A03	19560001	19660000
94	A03	19570001	19670000
95	A03	19580001	19680000
96	A03	19590001	19690000
97	A04	11300001	11400000
98	A04	11310001	11410000
99	A04	11320001	11420000
100	A04	11330001	11430000
101	A04	11340001	11440000
102	A04	11350001	11450000
103	A05	1700001	1800000
104	A05	1740001	1840000
105	A05	3930001	4030000
106	A05	3940001	4040000
107	A05	3950001	4050000
108	A05	3960001	4060000
109	A05	3970001	4070000
110	A05	3980001	4080000
111	A05	3990001	4090000
112	A05	4000001	4100000
113	A05	4010001	4110000
114	A06	830001	930000
115	A06	840001	940000
116	A06	850001	950000
117	A06	8640001	8740000
118	A06	8650001	8750000
119	A06	8660001	8760000
120	A06	8670001	8770000
121	A06	8680001	8780000
122	A06	8690001	8790000
123	A06	8700001	8800000
124	A06	8710001	8810000
125	A06	8720001	8820000
126	A06	8730001	8830000
127	A06	8740001	8840000
128	A06	8750001	8850000
129	A06	8760001	8860000
130	A06	8770001	8870000
131	A06	8890001	8990000
132	A06	9230001	9330000
133	A06	16930001	17030000
134	A06	16940001	17040000
135	A06	17710001	17810000
136	A06	17720001	17820000
137	A06	17940001	18040000
138	A06	23440001	23540000
139	A06	23450001	23550000
140	A06	23460001	23560000
141	A06	23470001	23570000
142	A06	23480001	23580000
143	A06	23490001	23590000
144	A07	9720001	9820000
145	A07	9730001	9830000
146	A07	9740001	9840000
147	A07	9750001	9850000
148	A07	9760001	9860000
149	A07	9770001	9870000
150	A07	16910001	17010000
151	A08	4930001	5030000
152	A08	4940001	5040000
153	A08	4950001	5050000
154	A08	4960001	5060000
155	A08	4970001	5070000
156	A08	4980001	5080000
157	A08	4990001	5090000
158	A08	5000001	5100000
159	A08	5010001	5110000
160	A08	5020001	5120000
161	A08	5030001	5130000
162	A08	5040001	5140000
163	A08	5050001	5150000
164	A08	5060001	5160000
165	A08	5070001	5170000
166	A08	5080001	5180000
167	A08	5090001	5190000
168	A08	5100001	5200000
169	A08	5110001	5210000
170	A08	5120001	5220000
171	A08	5130001	5230000
172	A08	5140001	5240000
173	A08	5150001	5250000
174	A08	5160001	5260000
175	A08	5690001	5790000
176	A08	5700001	5800000
177	A08	5710001	5810000
178	A08	5720001	5820000
179	A08	5730001	5830000
180	A08	5740001	5840000
181	A08	5750001	5850000
182	A08	5760001	5860000
183	A08	5770001	5870000
184	A08	5780001	5880000
185	A08	5790001	5890000
186	A08	5800001	5900000
187	A08	5990001	6090000
188	A08	6000001	6100000
189	A08	6520001	6620000
190	A08	6530001	6630000
191	A08	6540001	6640000
192	A08	6550001	6650000
193	A08	6560001	6660000
194	A08	6570001	6670000
195	A08	6580001	6680000
196	A08	6590001	6690000
197	A08	6600001	6700000
198	A08	6610001	6710000
199	A08	6630001	6730000
200	A08	6640001	6740000
201	A08	6650001	6750000
202	A08	8050001	8150000
203	A08	8060001	8160000
204	A08	8070001	8170000
205	A08	8080001	8180000
206	A08	8090001	8190000
207	A08	8100001	8200000
208	A08	8110001	8210000
209	A08	8120001	8220000
210	A08	8130001	8230000
211	A08	8140001	8240000
212	A08	8150001	8250000
213	A08	8160001	8260000
214	A08	8170001	8270000
215	A08	8180001	8280000
216	A08	8190001	8290000
217	A08	8260001	8360000
218	A08	8270001	8370000
219	A08	8280001	8380000
220	A08	8290001	8390000
221	A08	8300001	8400000
222	A08	8310001	8410000
223	A08	8320001	8420000
224	A08	8330001	8430000
225	A08	8340001	8440000
226	A08	8350001	8450000
227	A08	8360001	8460000
228	A08	8370001	8470000
229	A08	8380001	8480000
230	A08	8390001	8490000
231	A08	8400001	8500000
232	A08	8410001	8510000
233	A08	8420001	8520000
234	A08	8430001	8530000
235	A08	8440001	8540000
236	A08	8450001	8550000
237	A08	8460001	8560000
238	A08	8470001	8570000
239	A08	8480001	8580000
240	A08	8490001	8590000
241	A08	8500001	8600000
242	A08	8510001	8610000
243	A08	8520001	8620000
244	A08	8530001	8630000
245	A08	8540001	8640000
246	A08	8550001	8650000
247	A08	8560001	8660000
248	A08	8570001	8670000
249	A08	8580001	8680000
250	A08	8590001	8690000
251	A08	8600001	8700000
252	A08	8610001	8710000
253	A08	8620001	8720000
254	A08	8630001	8730000
255	A08	8640001	8740000
256	A08	8650001	8750000
257	A08	8660001	8760000
258	A08	8670001	8770000
259	A08	8680001	8780000
260	A08	8690001	8790000
261	A08	8700001	8800000
262	A08	8710001	8810000
263	A08	8720001	8820000
264	A08	8730001	8830000
265	A08	8740001	8840000
266	A08	8750001	8850000
267	A08	8760001	8860000
268	A08	8770001	8870000
269	A08	8780001	8880000
270	A08	8790001	8890000
271	A08	8800001	8900000
272	A08	8810001	8910000
273	A08	8820001	8920000
274	A08	8830001	8930000
275	A08	8840001	8940000
276	A08	8850001	8950000
277	A08	8860001	8960000
278	A08	8870001	8970000
279	A08	8880001	8980000
280	A08	8890001	8990000
281	A08	8900001	9000000
282	A08	8910001	9010000
283	A08	8920001	9020000
284	A08	8930001	9030000
285	A08	8940001	9040000
286	A08	8950001	9050000
287	A08	8960001	9060000
288	A08	8970001	9070000
289	A08	8980001	9080000
290	A08	8990001	9090000
291	A08	9000001	9100000
292	A08	9010001	9110000
293	A08	9020001	9120000
294	A08	9030001	9130000
295	A08	9040001	9140000
296	A08	9050001	9150000
297	A08	9060001	9160000
298	A08	9070001	9170000
299	A08	9080001	9180000
300	A08	9090001	9190000
301	A08	9100001	9200000
302	A08	9110001	9210000
303	A08	9120001	9220000
304	A08	9130001	9230000
305	A08	9140001	9240000
306	A08	9150001	9250000
307	A08	9160001	9260000
308	A08	9170001	9270000
309	A08	9180001	9280000
310	A08	9190001	9290000
311	A08	9200001	9300000
312	A08	9210001	9310000
313	A08	9220001	9320000
314	A08	9230001	9330000
315	A08	9240001	9340000
316	A08	9250001	9350000
317	A08	9260001	9360000
318	A08	9270001	9370000
319	A08	9280001	9380000
320	A08	9290001	9390000
321	A08	9300001	9400000
322	A08	9310001	9410000
323	A08	9320001	9420000
324	A08	9330001	9430000
325	A08	9340001	9440000
326	A08	9350001	9450000
327	A08	9360001	9460000
328	A08	9370001	9470000
329	A08	9380001	9480000
330	A08	9390001	9490000
331	A08	9400001	9500000
332	A08	9410001	9510000
333	A08	9420001	9520000
334	A08	9430001	9530000
335	A08	9440001	9540000
336	A08	9450001	9550000
337	A08	9460001	9560000
338	A08	9470001	9570000
339	A08	9480001	9580000
340	A08	9490001	9590000
341	A08	9500001	9600000
342	A08	9510001	9610000
343	A08	9520001	9620000
344	A08	9530001	9630000
345	A08	9540001	9640000
346	A08	9550001	9650000
347	A08	9560001	9660000
348	A08	9570001	9670000
349	A08	9580001	9680000
350	A08	9610001	9710000
351	A08	9620001	9720000
352	A08	9630001	9730000
353	A08	9640001	9740000
354	A08	9650001	9750000
355	A08	9660001	9760000
356	A08	9730001	9830000
357	A08	9910001	10010000
358	A08	9920001	10020000
359	A08	9930001	10030000
360	A08	9940001	10040000
361	A08	9950001	10050000
362	A08	9960001	10060000
363	A08	9970001	10070000
364	A08	9980001	10080000
365	A08	9990001	10090000
366	A08	10000001	10100000
367	A08	10010001	10110000
368	A08	10020001	10120000
369	A08	10030001	10130000
370	A08	10040001	10140000
371	A08	10050001	10150000
372	A08	10060001	10160000
373	A08	10070001	10170000
374	A08	10080001	10180000
375	A08	10090001	10190000
376	A08	10100001	10200000
377	A08	10110001	10210000
378	A08	10120001	10220000
379	A08	10130001	10230000
380	A08	10140001	10240000
381	A08	10150001	10250000
382	A08	10160001	10260000
383	A08	10170001	10270000
384	A08	10180001	10280000
385	A08	10190001	10290000
386	A08	10200001	10300000
387	A08	10210001	10310000
388	A08	10220001	10320000
389	A08	10230001	10330000
390	A08	10240001	10340000
391	A08	10250001	10350000
392	A08	10260001	10360000
393	A08	10270001	10370000
394	A08	10280001	10380000
395	A08	10290001	10390000
396	A08	10300001	10400000
397	A08	10310001	10410000
398	A08	10320001	10420000
399	A08	10330001	10430000
400	A08	10340001	10440000
401	A08	10350001	10450000
402	A08	10360001	10460000
403	A08	10370001	10470000
404	A08	10380001	10480000
405	A08	10390001	10490000
406	A08	10400001	10500000
407	A08	10410001	10510000
408	A08	10420001	10520000
409	A08	10430001	10530000
410	A08	10440001	10540000
411	A08	10450001	10550000
412	A08	10460001	10560000
413	A08	10470001	10570000
414	A08	10480001	10580000
415	A08	10490001	10590000
416	A08	10500001	10600000
417	A08	10510001	10610000
418	A08	10520001	10620000
419	A08	10530001	10630000
420	A08	10540001	10640000
421	A08	10550001	10650000
422	A08	10560001	10660000
423	A08	10570001	10670000
424	A08	10580001	10680000
425	A08	10590001	10690000
426	A08	10600001	10700000
427	A08	10610001	10710000
428	A08	10620001	10720000
429	A08	10630001	10730000
430	A08	10640001	10740000
431	A08	10650001	10750000
432	A08	10660001	10760000
433	A08	10670001	10770000
434	A08	10680001	10780000
435	A08	10690001	10790000
436	A08	10700001	10800000
437	A08	10710001	10810000
438	A08	10720001	10820000
439	A08	10730001	10830000
440	A08	10740001	10840000
441	A08	10750001	10850000
442	A08	10760001	10860000
443	A08	10770001	10870000
444	A08	10780001	10880000
445	A08	10790001	10890000
446	A08	10810001	10910000
447	A08	10820001	10920000
448	A08	10830001	10930000
449	A08	10850001	10950000
450	A08	10860001	10960000
451	A08	10870001	10970000
452	A08	10880001	10980000
453	A08	10890001	10990000
454	A08	10900001	11000000
455	A08	10910001	11010000
456	A08	10920001	11020000
457	A08	11040001	11140000
458	A08	11050001	11150000
459	A08	11060001	11160000
460	A08	11070001	11170000
461	A08	11080001	11180000
462	A08	11100001	11200000
463	A08	11110001	11210000
464	A08	11120001	11220000
465	A08	11130001	11230000
466	A08	11140001	11240000
467	A08	11150001	11250000
468	A08	11160001	11260000
469	A08	11170001	11270000
470	A08	11180001	11280000
471	A08	11190001	11290000
472	A08	11200001	11300000
473	A08	11470001	11570000
474	A08	11480001	11580000
475	A08	11490001	11590000
476	A08	11500001	11600000
477	A08	11510001	11610000
478	A08	11520001	11620000
479	A08	11530001	11630000
480	A08	11540001	11640000
481	A08	11550001	11650000
482	A08	11560001	11660000
483	A09	430001	530000
484	A09	440001	540000
485	A09	450001	550000
486	A09	460001	560000
487	A09	470001	570000
488	A09	480001	580000
489	A09	490001	590000
490	A09	1740001	1840000
491	A09	1750001	1850000
492	A09	1760001	1860000
493	A09	1770001	1870000
494	A09	1780001	1880000
495	A09	1790001	1890000
496	A09	1800001	1900000
497	A09	1810001	1910000
498	A09	1820001	1920000
499	A09	1830001	1930000
500	A09	1840001	1940000
501	A09	1850001	1950000
502	A09	1860001	1960000
503	A09	1870001	1970000
504	A09	2000001	2100000
505	A09	2010001	2110000
506	A09	2020001	2120000
507	A09	2030001	2130000
508	A09	2040001	2140000
509	A09	2050001	2150000
510	A09	2060001	2160000
511	A09	2070001	2170000
512	A09	2080001	2180000
513	A09	2090001	2190000
514	A09	2100001	2200000
515	A09	2110001	2210000
516	A09	2120001	2220000
517	A09	2130001	2230000
518	A09	2140001	2240000
519	A09	2230001	2330000
520	A09	2240001	2340000
521	A09	2250001	2350000
522	A09	2260001	2360000
523	A09	2270001	2370000
524	A09	2280001	2380000
525	A09	2290001	2390000
526	A09	2300001	2400000
527	A09	2310001	2410000
528	A09	2320001	2420000
529	A09	2330001	2430000
530	A09	2340001	2440000
531	A09	2350001	2450000
532	A09	2360001	2460000
533	A09	2370001	2470000
534	A09	2380001	2480000
535	A09	2390001	2490000
536	A09	2400001	2500000
537	A09	2410001	2510000
538	A09	2420001	2520000
539	A09	2430001	2530000
540	A09	2440001	2540000
541	A09	2450001	2550000
542	A09	2460001	2560000
543	A09	2470001	2570000
544	A09	2480001	2580000
545	A09	2490001	2590000
546	A09	2500001	2600000
547	A09	2510001	2610000
548	A09	2520001	2620000
549	A09	2530001	2630000
550	A09	2540001	2640000
551	A09	2550001	2650000
552	A09	2560001	2660000
553	A09	2570001	2670000
554	A09	2580001	2680000
555	A09	2590001	2690000
556	A09	2600001	2700000
557	A09	2610001	2710000
558	A09	2620001	2720000
559	A09	2630001	2730000
560	A09	2640001	2740000
561	A09	2650001	2750000
562	A09	2660001	2760000
563	A09	2670001	2770000
564	A09	2680001	2780000
565	A09	2690001	2790000
566	A09	2700001	2800000
567	A09	2710001	2810000
568	A09	2720001	2820000
569	A09	2730001	2830000
570	A09	2740001	2840000
571	A09	2750001	2850000
572	A09	2760001	2860000
573	A09	2770001	2870000
574	A09	2780001	2880000
575	A09	2790001	2890000
576	A09	2800001	2900000
577	A09	2810001	2910000
578	A09	2820001	2920000
579	A09	2830001	2930000
580	A09	2840001	2940000
581	A09	2850001	2950000
582	A09	2860001	2960000
583	A09	2870001	2970000
584	A09	2880001	2980000
585	A09	2890001	2990000
586	A09	2900001	3000000
587	A09	2910001	3010000
588	A09	2920001	3020000
589	A09	2930001	3030000
590	A09	2940001	3040000
591	A09	2950001	3050000
592	A09	2960001	3060000
593	A09	2970001	3070000
594	A09	2980001	3080000
595	A09	2990001	3090000
596	A09	3000001	3100000
597	A09	3010001	3110000
598	A09	3020001	3120000
599	A09	3030001	3130000
600	A09	3040001	3140000
601	A09	3050001	3150000
602	A09	3060001	3160000
603	A09	3070001	3170000
604	A09	3080001	3180000
605	A09	3090001	3190000
606	A09	3100001	3200000
607	A09	3110001	3210000
608	A09	3120001	3220000
609	A09	3130001	3230000
610	A09	3140001	3240000
611	A09	3150001	3250000
612	A09	3170001	3270000
613	A09	3180001	3280000
614	A09	3190001	3290000
615	A09	3200001	3300000
616	A09	3210001	3310000
617	A09	3220001	3320000
618	A09	3230001	3330000
619	A09	3240001	3340000
620	A09	3250001	3350000
621	A09	3260001	3360000
622	A09	3270001	3370000
623	A09	3280001	3380000
624	A09	3290001	3390000
625	A09	3300001	3400000
626	A09	3310001	3410000
627	A09	3320001	3420000
628	A09	3330001	3430000
629	A09	3340001	3440000
630	A09	3350001	3450000
631	A09	3360001	3460000
632	A09	3370001	3470000
633	A09	3380001	3480000
634	A09	3390001	3490000
635	A09	3400001	3500000
636	A09	3410001	3510000
637	A09	3420001	3520000
638	A09	3980001	4080000
639	A09	3990001	4090000
640	A09	4000001	4100000
641	A09	4010001	4110000
642	A09	4020001	4120000
643	A09	4030001	4130000
644	A09	4040001	4140000
645	A09	4050001	4150000
646	A09	4060001	4160000
647	A09	4240001	4340000
648	A09	4250001	4350000
649	A09	4260001	4360000
650	A09	4270001	4370000
651	A09	4280001	4380000
652	A09	4290001	4390000
653	A09	4300001	4400000
654	A09	4310001	4410000
655	A09	4320001	4420000
656	A09	4330001	4430000
657	A09	4340001	4440000
658	A09	4350001	4450000
659	A09	4360001	4460000
660	A09	4370001	4470000
661	A09	4660001	4760000
662	A09	4670001	4770000
663	A09	4680001	4780000
664	A09	4690001	4790000
665	A09	26150001	26250000
666	A09	26160001	26260000
667	A09	30150001	30250000
668	A09	30170001	30270000
669	A09	30180001	30280000
670	A09	30190001	30290000
671	A09	30200001	30300000
672	A09	30210001	30310000
673	A09	30220001	30320000
674	A09	30230001	30330000
675	A09	30470001	30570000
676	A09	30480001	30580000
677	A09	30490001	30590000
678	A09	31990001	32090000
679	A09	32000001	32100000
680	A09	32010001	32110000
681	A09	32020001	32120000
682	A09	32060001	32160000
683	A10	2680001	2780000
684	A10	2690001	2790000
685	A10	2700001	2800000
686	A10	4910001	5010000
687	A10	4920001	5020000
688	A10	4930001	5030000
689	A10	4940001	5040000
690	A10	4950001	5050000
691	A10	4960001	5060000
692	A10	4970001	5070000
693	A10	5630001	5730000
694	A10	5640001	5740000
695	A10	5650001	5750000
696	A10	5660001	5760000
697	A10	5670001	5770000
698	C01	310001	410000
699	C01	6920001	7020000
700	C01	6930001	7030000
701	C01	6940001	7040000
702	C01	6950001	7050000
703	C01	6960001	7060000
704	C01	6970001	7070000
705	C01	6980001	7080000
706	C01	6990001	7090000
707	C01	7000001	7100000
708	C02	9030001	9130000
709	C02	9040001	9140000
710	C02	36230001	36330000
711	C02	36240001	36340000
712	C02	36250001	36350000
713	C02	36260001	36360000
714	C02	43160001	43260000
715	C02	43170001	43270000
716	C02	43190001	43290000
717	C02	43200001	43300000
718	C02	43210001	43310000
719	C02	43790001	43890000
720	C02	43800001	43900000
721	C02	43810001	43910000
722	C02	43820001	43920000
723	C02	43830001	43930000
724	C02	43840001	43940000
725	C02	43850001	43950000
726	C02	43860001	43960000
727	C02	43870001	43970000
728	C02	43880001	43980000
729	C02	43890001	43990000
730	C02	43900001	44000000
731	C02	43910001	44010000
732	C02	43920001	44020000
733	C02	43930001	44030000
734	C02	43940001	44040000
735	C02	43950001	44050000
736	C02	44770001	44870000
737	C02	44780001	44880000
738	C02	44790001	44890000
739	C02	44800001	44900000
740	C02	44810001	44910000
741	C02	44820001	44920000
742	C02	44830001	44930000
743	C02	44840001	44940000
744	C02	44850001	44950000
745	C02	44860001	44960000
746	C02	44870001	44970000
747	C02	44880001	44980000
748	C02	44890001	44990000
749	C02	44900001	45000000
750	C02	44910001	45010000
751	C02	44920001	45020000
752	C02	44930001	45030000
753	C02	44940001	45040000
754	C02	44950001	45050000
755	C02	44960001	45060000
756	C02	44970001	45070000
757	C02	44980001	45080000
758	C02	44990001	45090000
759	C02	45000001	45100000
760	C02	45010001	45110000
761	C02	45020001	45120000
762	C02	45030001	45130000
763	C02	45040001	45140000
764	C02	45050001	45150000
765	C02	45060001	45160000
766	C02	45070001	45170000
767	C02	45080001	45180000
768	C02	45090001	45190000
769	C02	45100001	45200000
770	C02	45110001	45210000
771	C02	45120001	45220000
772	C03	10090001	10190000
773	C03	10100001	10200000
774	C03	10110001	10210000
775	C03	10850001	10950000
776	C03	10860001	10960000
777	C03	10870001	10970000
778	C03	10940001	11040000
779	C03	10950001	11050000
780	C03	10960001	11060000
781	C03	10970001	11070000
782	C03	10980001	11080000
783	C03	10990001	11090000
784	C03	11120001	11220000
785	C03	11130001	11230000
786	C03	11140001	11240000
787	C03	11690001	11790000
788	C03	11700001	11800000
789	C03	11710001	11810000
790	C03	11720001	11820000
791	C03	11730001	11830000
792	C03	11740001	11840000
793	C03	11750001	11850000
794	C03	11760001	11860000
795	C03	11770001	11870000
796	C03	11780001	11880000
797	C03	11790001	11890000
798	C03	11800001	11900000
799	C03	30410001	30510000
800	C03	30420001	30520000
801	C03	30430001	30530000
802	C03	30440001	30540000
803	C03	30450001	30550000
804	C03	47280001	47380000
805	C03	47290001	47390000
806	C03	47300001	47400000
807	C03	47310001	47410000
808	C03	47320001	47420000
809	C03	47330001	47430000
810	C03	47340001	47440000
811	C03	47350001	47450000
812	C03	47360001	47460000
813	C03	50290001	50390000
814	C03	50300001	50400000
815	C03	50840001	50940000
816	C03	50850001	50950000
817	C03	50860001	50960000
818	C03	50870001	50970000
819	C03	50880001	50980000
820	C03	50890001	50990000
821	C03	50900001	51000000
822	C03	50910001	51010000
823	C03	50920001	51020000
824	C03	50930001	51030000
825	C03	50940001	51040000
826	C03	50980001	51080000
827	C03	50990001	51090000
828	C03	51000001	51100000
829	C03	51010001	51110000
830	C03	51020001	51120000
831	C03	51030001	51130000
832	C03	51040001	51140000
833	C03	51050001	51150000
834	C03	51060001	51160000
835	C03	51070001	51170000
836	C03	51640001	51740000
837	C03	51650001	51750000
838	C03	51660001	51760000
839	C03	51670001	51770000
840	C03	51680001	51780000
841	C03	51690001	51790000
842	C03	51700001	51800000
843	C03	51710001	51810000
844	C03	51720001	51820000
845	C03	51730001	51830000
846	C03	51810001	51910000
847	C03	51820001	51920000
848	C03	51830001	51930000
849	C03	51840001	51940000
850	C03	51850001	51950000
851	C03	51860001	51960000
852	C03	51870001	51970000
853	C03	51880001	51980000
854	C03	51890001	51990000
855	C03	51900001	52000000
856	C03	51910001	52010000
857	C03	51920001	52020000
858	C03	51930001	52030000
859	C03	51940001	52040000
860	C03	51950001	52050000
861	C03	51960001	52060000
862	C03	51970001	52070000
863	C03	51980001	52080000
864	C03	51990001	52090000
865	C03	52000001	52100000
866	C03	52010001	52110000
867	C03	52020001	52120000
868	C03	52030001	52130000
869	C03	52040001	52140000
870	C03	52050001	52150000
871	C03	52060001	52160000
872	C03	52070001	52170000
873	C03	52080001	52180000
874	C03	52090001	52190000
875	C03	52100001	52200000
876	C03	52110001	52210000
877	C03	52120001	52220000
878	C03	52130001	52230000
879	C03	52140001	52240000
880	C03	52150001	52250000
881	C03	52160001	52260000
882	C03	52180001	52280000
883	C03	52190001	52290000
884	C03	52200001	52300000
885	C03	52210001	52310000
886	C03	52220001	52320000
887	C03	52230001	52330000
888	C03	52240001	52340000
889	C03	52250001	52350000
890	C03	52260001	52360000
891	C03	52270001	52370000
892	C03	52280001	52380000
893	C03	52290001	52390000
894	C03	52300001	52400000
895	C03	52310001	52410000
896	C03	52320001	52420000
897	C03	52330001	52430000
898	C03	52340001	52440000
899	C03	52350001	52450000
900	C03	52360001	52460000
901	C03	52370001	52470000
902	C03	52560001	52660000
903	C03	52570001	52670000
904	C03	52580001	52680000
905	C03	52590001	52690000
906	C03	52600001	52700000
907	C03	52610001	52710000
908	C03	52620001	52720000
909	C03	52630001	52730000
910	C03	52640001	52740000
911	C03	52650001	52750000
912	C03	52660001	52760000
913	C03	52670001	52770000
914	C03	52680001	52780000
915	C03	52690001	52790000
916	C03	52710001	52810000
917	C03	52720001	52820000
918	C03	52730001	52830000
919	C03	52740001	52840000
920	C03	52750001	52850000
921	C03	53000001	53100000
922	C03	53010001	53110000
923	C03	53660001	53760000
924	C03	53670001	53770000
925	C03	53680001	53780000
926	C03	53690001	53790000
927	C03	53700001	53800000
928	C03	53710001	53810000
929	C03	53720001	53820000
930	C03	53730001	53830000
931	C03	53740001	53840000
932	C03	53750001	53850000
933	C03	53760001	53860000
934	C03	53790001	53890000
935	C03	53800001	53900000
936	C03	53810001	53910000
937	C03	53820001	53920000
938	C03	53830001	53930000
939	C03	53840001	53940000
940	C03	53850001	53950000
941	C03	53860001	53960000
942	C03	53870001	53970000
943	C03	53880001	53980000
944	C03	53890001	53990000
945	C03	54080001	54180000
946	C03	54410001	54510000
947	C03	54420001	54520000
948	C03	54430001	54530000
949	C03	54440001	54540000
950	C03	54450001	54550000
951	C03	54460001	54560000
952	C03	54470001	54570000
953	C03	54480001	54580000
954	C03	54490001	54590000
955	C03	54500001	54600000
956	C03	54510001	54610000
957	C03	54520001	54620000
958	C03	55330001	55430000
959	C03	55340001	55440000
960	C03	55350001	55450000
961	C03	55360001	55460000
962	C03	55370001	55470000
963	C03	55380001	55480000
964	C03	55390001	55490000
965	C03	55400001	55500000
966	C03	55410001	55510000
967	C03	55420001	55520000
968	C03	55430001	55530000
969	C03	55440001	55540000
970	C03	55450001	55550000
971	C03	55460001	55560000
972	C03	55470001	55570000
973	C03	55480001	55580000
974	C03	55490001	55590000
975	C03	55500001	55600000
976	C03	55510001	55610000
977	C03	55520001	55620000
978	C03	55530001	55630000
979	C03	55540001	55640000
980	C03	55550001	55650000
981	C03	55560001	55660000
982	C03	55590001	55690000
983	C03	55600001	55700000
984	C03	55610001	55710000
985	C03	55620001	55720000
986	C03	55630001	55730000
987	C03	55640001	55740000
988	C03	55650001	55750000
989	C03	55660001	55760000
990	C03	55670001	55770000
991	C03	56320001	56420000
992	C03	56330001	56430000
993	C03	56340001	56440000
994	C03	56350001	56450000
995	C03	56360001	56460000
996	C03	56370001	56470000
997	C03	56380001	56480000
998	C03	56390001	56490000
999	C03	58500001	58600000
1000	C03	58510001	58610000
1001	C03	58520001	58620000
1002	C03	58530001	58630000
1003	C03	58540001	58640000
1004	C03	58550001	58650000
1005	C03	58560001	58660000
1006	C03	58900001	59000000
1007	C03	58910001	59010000
1008	C03	58920001	59020000
1009	C03	58930001	59030000
1010	C03	58940001	59040000
1011	C04	37120001	37220000
1012	C04	37130001	37230000
1013	C04	37140001	37240000
1014	C04	37150001	37250000
1015	C04	37160001	37260000
1016	C04	37170001	37270000
1017	C04	37180001	37280000
1018	C04	37190001	37290000
1019	C04	37200001	37300000
1020	C04	37210001	37310000
1021	C04	37220001	37320000
1022	C05	29770001	29870000
1023	C05	29780001	29880000
1024	C05	29790001	29890000
1025	C05	29800001	29900000
1026	C05	29810001	29910000
1027	C05	29820001	29920000
1028	C05	29830001	29930000
1029	C05	29840001	29940000
1030	C05	29850001	29950000
1031	C05	29860001	29960000
1032	C05	29870001	29970000
1033	C05	29880001	29980000
1034	C05	29890001	29990000
1035	C05	29900001	30000000
1036	C05	29910001	30010000
1037	C05	29920001	30020000
1038	C05	29930001	30030000
1039	C05	29940001	30040000
1040	C05	29950001	30050000
1041	C05	29960001	30060000
1042	C05	29970001	30070000
1043	C05	29980001	30080000
1044	C05	29990001	30090000
1045	C05	30000001	30100000
1046	C05	30010001	30110000
1047	C05	30020001	30120000
1048	C05	30030001	30130000
1049	C05	30040001	30140000
1050	C05	30050001	30150000
1051	C05	30060001	30160000
1052	C05	30070001	30170000
1053	C05	30080001	30180000
1054	C05	30090001	30190000
1055	C05	30100001	30200000
1056	C05	30110001	30210000
1057	C05	30120001	30220000
1058	C05	30130001	30230000
1059	C05	30140001	30240000
1060	C05	30150001	30250000
1061	C05	30160001	30260000
1062	C05	30170001	30270000
1063	C05	30180001	30280000
1064	C05	30190001	30290000
1065	C05	30200001	30300000
1066	C05	30210001	30310000
1067	C05	30220001	30320000
1068	C05	30230001	30330000
1069	C05	30240001	30340000
1070	C05	30250001	30350000
1071	C05	30260001	30360000
1072	C05	30270001	30370000
1073	C05	30280001	30380000
1074	C05	30290001	30390000
1075	C05	30300001	30400000
1076	C05	30310001	30410000
1077	C05	30320001	30420000
1078	C05	30330001	30430000
1079	C05	30340001	30440000
1080	C05	30350001	30450000
1081	C05	30360001	30460000
1082	C05	30370001	30470000
1083	C05	30380001	30480000
1084	C05	30390001	30490000
1085	C05	30400001	30500000
1086	C05	30410001	30510000
1087	C05	30420001	30520000
1088	C05	30430001	30530000
1089	C05	30440001	30540000
1090	C05	30450001	30550000
1091	C05	30460001	30560000
1092	C05	30470001	30570000
1093	C05	30480001	30580000
1094	C05	30490001	30590000
1095	C05	30500001	30600000
1096	C05	30510001	30610000
1097	C05	30520001	30620000
1098	C05	30530001	30630000
1099	C05	30540001	30640000
1100	C05	30550001	30650000
1101	C05	30560001	30660000
1102	C05	30570001	30670000
1103	C05	30580001	30680000
1104	C05	30590001	30690000
1105	C05	30600001	30700000
1106	C07	27280001	27380000
1107	C07	27290001	27390000
1108	C07	27300001	27400000
1109	C07	27310001	27410000
1110	C07	27320001	27420000
1111	C07	27330001	27430000
1112	C07	27340001	27440000
1113	C07	27350001	27450000
1114	C07	27360001	27460000
1115	C07	27370001	27470000
1116	C07	27380001	27480000
1117	C07	27390001	27490000
1118	C07	27420001	27520000
1119	C07	35920001	36020000
1120	C07	35930001	36030000
1121	C07	35940001	36040000
1122	C07	35950001	36050000
1123	C07	35960001	36060000
1124	C07	35970001	36070000
1125	C07	35980001	36080000
1126	C07	35990001	36090000
1127	C07	42100001	42200000
1128	C07	42110001	42210000
1129	C07	42120001	42220000
1130	C07	42130001	42230000
1131	C07	42140001	42240000
1132	C07	42150001	42250000
1133	C07	42160001	42260000
1134	C07	42170001	42270000
1135	C07	42180001	42280000
1136	C08	29340001	29440000
1137	C08	29350001	29450000
1138	C08	29360001	29460000
1139	C08	29370001	29470000
1140	C08	29380001	29480000
1141	C08	29390001	29490000
1142	C08	29400001	29500000
1143	C08	29410001	29510000
1144	C08	29420001	29520000
1145	C08	29430001	29530000
1146	C08	29440001	29540000
1147	C08	29450001	29550000
1148	C09	1	100000
1149	C09	130001	230000
1150	C09	140001	240000
1151	C09	150001	250000
1152	C09	160001	260000
1153	C09	170001	270000
1154	C09	180001	280000
1155	C09	190001	290000
1156	C09	200001	300000
1157	C09	210001	310000
1158	C09	220001	320000
1159	C09	230001	330000
1160	C09	360001	460000
1161	C09	370001	470000
1162	C09	390001	490000
1163	C09	410001	510000
1164	C09	420001	520000
1165	C09	430001	530000
1166	C09	1230001	1330000
1167	C09	1240001	1340000
1168	C09	1250001	1350000
1169	C09	1260001	1360000
1170	C09	1270001	1370000
1171	C09	1280001	1380000
1172	C09	1290001	1390000
1173	C09	1300001	1400000
1174	C09	1310001	1410000
1175	C09	1320001	1420000
1176	C09	1330001	1430000
1177	C09	1340001	1440000
1178	C09	1350001	1450000
1179	C09	1360001	1460000
1180	C09	1370001	1470000
1181	C09	1380001	1480000
1182	C09	1390001	1490000
1183	C09	1400001	1500000
1184	C09	1410001	1510000
1185	C09	1420001	1520000
1186	C09	1430001	1530000
1187	C09	1440001	1540000
1188	C09	1450001	1550000
1189	C09	1460001	1560000
1190	C09	1470001	1570000
1191	C09	1480001	1580000
1192	C09	1490001	1590000
1193	C09	1500001	1600000
1194	C09	1510001	1610000
1195	C09	1520001	1620000
1196	C09	1530001	1630000
1197	C09	1540001	1640000
1198	C09	1550001	1650000
1199	C09	1560001	1660000
1200	C09	1570001	1670000
1201	C09	1580001	1680000
1202	C09	1590001	1690000
1203	C09	1600001	1700000
1204	C09	1610001	1710000
1205	C09	1620001	1720000
1206	C09	1630001	1730000
1207	C09	1640001	1740000
1208	C09	1650001	1750000
1209	C09	1660001	1760000
1210	C09	1670001	1770000
1211	C09	1680001	1780000
1212	C09	1690001	1790000
1213	C09	1700001	1800000
1214	C09	1710001	1810000
1215	C09	1720001	1820000
1216	C09	1730001	1830000
1217	C09	1740001	1840000
1218	C09	1750001	1850000
1219	C09	1760001	1860000
1220	C09	1770001	1870000
1221	C09	1780001	1880000
1222	C09	1790001	1890000
1223	C09	1800001	1900000
1224	C09	1810001	1910000
1225	C09	1820001	1920000
1226	C09	1830001	1930000
1227	C09	1840001	1940000
1228	C09	1850001	1950000
1229	C09	1860001	1960000
1230	C09	1870001	1970000
1231	C09	1880001	1980000
1232	C09	1890001	1990000
1233	C09	1900001	2000000
1234	C09	1910001	2010000
1235	C09	1920001	2020000
1236	C09	1930001	2030000
1237	C09	1940001	2040000
1238	C09	1950001	2050000
1239	C09	1960001	2060000
1240	C09	1970001	2070000
1241	C09	1980001	2080000
1242	C09	1990001	2090000
1243	C09	2000001	2100000
1244	C09	2010001	2110000
1245	C09	2020001	2120000
1246	C09	2030001	2130000
1247	C09	2040001	2140000
1248	C09	2050001	2150000
1249	C09	2060001	2160000
1250	C09	2070001	2170000
1251	C09	2080001	2180000
1252	C09	2090001	2190000
1253	C09	2100001	2200000
1254	C09	2110001	2210000
1255	C09	2120001	2220000
1256	C09	2130001	2230000
1257	C09	2140001	2240000
1258	C09	2150001	2250000
1259	C09	2160001	2260000
1260	C09	2170001	2270000
1261	C09	2180001	2280000
1262	C09	2190001	2290000
1263	C09	2200001	2300000
1264	C09	2210001	2310000
1265	C09	2220001	2320000
1266	C09	2230001	2330000
1267	C09	2240001	2340000
1268	C09	2250001	2350000
1269	C09	2260001	2360000
1270	C09	2270001	2370000
1271	C09	2280001	2380000
1272	C09	2290001	2390000
1273	C09	2300001	2400000
1274	C09	2310001	2410000
1275	C09	2320001	2420000
1276	C09	2330001	2430000
1277	C09	2340001	2440000
1278	C09	2350001	2450000
1279	C09	2360001	2460000
1280	C09	2370001	2470000
1281	C09	2380001	2480000
1282	C09	2390001	2490000
1283	C09	2400001	2500000
1284	C09	2410001	2510000
1285	C09	2420001	2520000
1286	C09	2430001	2530000
1287	C09	2440001	2540000
1288	C09	2450001	2550000
1289	C09	2460001	2560000
1290	C09	2470001	2570000
1291	C09	2480001	2580000
1292	C09	2490001	2590000
1293	C09	2500001	2600000
1294	C09	2510001	2610000
1295	C09	2520001	2620000
1296	C09	2530001	2630000
1297	C09	2540001	2640000
1298	C09	2550001	2650000
1299	C09	2560001	2660000
1300	C09	2570001	2670000
1301	C09	2580001	2680000
1302	C09	2590001	2690000
1303	C09	2600001	2700000
1304	C09	2610001	2710000
1305	C09	2620001	2720000
1306	C09	2630001	2730000
1307	C09	2640001	2740000
1308	C09	2650001	2750000
1309	C09	2660001	2760000
1310	C09	2670001	2770000
1311	C09	2680001	2780000
1312	C09	2690001	2790000
1313	C09	2700001	2800000
1314	C09	2710001	2810000
1315	C09	2720001	2820000
1316	C09	2730001	2830000
1317	C09	2740001	2840000
1318	C09	2750001	2850000
1319	C09	2760001	2860000
1320	C09	2770001	2870000
1321	C09	2780001	2880000
1322	C09	2790001	2890000
1323	C09	2800001	2900000
1324	C09	2810001	2910000
1325	C09	2820001	2920000
1326	C09	2830001	2930000
1327	C09	2840001	2940000
1328	C09	2850001	2950000
1329	C09	2860001	2960000
1330	C09	2870001	2970000
1331	C09	2880001	2980000
1332	C09	2890001	2990000
1333	C09	2900001	3000000
1334	C09	2910001	3010000
1335	C09	2920001	3020000
1336	C09	2930001	3030000
1337	C09	2940001	3040000
1338	C09	2950001	3050000
1339	C09	2960001	3060000
1340	C09	2970001	3070000
1341	C09	2980001	3080000
1342	C09	2990001	3090000
1343	C09	3000001	3100000
1344	C09	3010001	3110000
1345	C09	3020001	3120000
1346	C09	3030001	3130000
1347	C09	3040001	3140000
1348	C09	3050001	3150000
1349	C09	3060001	3160000
1350	C09	3070001	3170000
1351	C09	3080001	3180000
1352	C09	3090001	3190000
1353	C09	3100001	3200000
1354	C09	3110001	3210000
1355	C09	3120001	3220000
1356	C09	3130001	3230000
1357	C09	3140001	3240000
1358	C09	3150001	3250000
1359	C09	3190001	3290000
1360	C09	3200001	3300000
1361	C09	3210001	3310000
1362	C09	3290001	3390000
1363	C09	3300001	3400000
1364	C09	3310001	3410000
1365	C09	3320001	3420000
1366	C09	3330001	3430000
1367	C09	3340001	3440000
1368	C09	3350001	3450000
1369	C09	3360001	3460000
1370	C09	3370001	3470000
1371	C09	3380001	3480000
1372	C09	3390001	3490000
1373	C09	3400001	3500000
1374	C09	3410001	3510000
1375	C09	3420001	3520000
1376	C09	3430001	3530000
1377	C09	3440001	3540000
1378	C09	3450001	3550000
1379	C09	3460001	3560000
1380	C09	3470001	3570000
1381	C09	3480001	3580000
1382	C09	3490001	3590000
1383	C09	3500001	3600000
1384	C09	3510001	3610000
1385	C09	3520001	3620000
1386	C09	3530001	3630000
1387	C09	3540001	3640000
1388	C09	3550001	3650000
1389	C09	3560001	3660000
1390	C09	3570001	3670000
1391	C09	3580001	3680000
1392	C09	3590001	3690000
1393	C09	3600001	3700000
1394	C09	3610001	3710000
1395	C09	3620001	3720000
1396	C09	3630001	3730000
1397	C09	3650001	3750000
1398	C09	3660001	3760000
1399	C09	3670001	3770000
1400	C09	3680001	3780000
1401	C09	3690001	3790000
1402	C09	3700001	3800000
1403	C09	3710001	3810000
1404	C09	3720001	3820000
1405	C09	3730001	3830000
1406	C09	3740001	3840000
1407	C09	4310001	4410000
1408	C09	4320001	4420000
1409	C09	5430001	5530000
1410	C09	5440001	5540000
1411	C09	5450001	5550000
1412	C09	6180001	6280000
1413	C09	8420001	8520000
1414	C09	8430001	8530000
1415	C09	8480001	8580000
1416	C09	8490001	8590000
1417	C09	8500001	8600000
