# Supplementary material for: Whole-genome resequencing reveals Brassica napus origin and genetic loci involved in its improvement
Source: Nat Commun. 2019 Mar 11;10:1154. doi: 10.1038/s41467-019-09134-9 (PMC6411957; doi:10.1038/s41467-019-09134-9)
Supplement: Supplementary file 27 — Supplementary Data 23 [file 41467_2019_9134_MOESM27_ESM.xlsx]

## Sheet: Supplementary Data 23
Supplementary Data 23 Candidate genes in the overlapped improvement-selection outliers detected by at least three methods between double-high and double-low B. napus cultivars
Gene ID	Chromosome	Start location (bp)	End location (bp)	Ortholog in Arabidopsis	Function description
BnaA01g17820D	A01	9441818	9442722		unknown protein
BnaA01g17830D	A01	9442774	9444438		unknown protein
BnaA01g17840D	A01	9445454	9447322	AT4G17240	unknown protein
BnaA01g17850D	A01	9451442	9452947	AT3G45850	P-loop containing nucleoside triphosphate hydrolases superfamily protein
BnaA01g17860D	A01	9455510	9458175	AT4G17230	SCARECROW-like 13 (SCL13)
BnaA01g17870D	A01	9459587	9461984	AT4G17220	microtubule-associated proteins 70-5 (MAP70-5)
BnaA01g17880D	A01	9465003	9465648	AT4G06599	ubiquitin family protein
BnaA01g17890D	A01	9466121	9467969	AT4G06599	ubiquitin family protein
BnaA01g17900D	A01	9468191	9469825	AT4G17210	Plant protein of unknown function (DUF827)
BnaA01g17910D	A01	9470038	9471691	AT4G17180	O-Glycosyl hydrolases family 17 protein
BnaA01g17920D	A01	9473281	9473577		unknown protein
BnaA01g17930D	A01	9478775	9480408	AT4G17170	RAB GTPase homolog B1C (RABB1C)
BnaA01g17940D	A01	9483862	9487010	AT4G17090	chloroplast beta-amylase (CT-BMY)
BnaA01g17950D	A01	9499085	9501875	AT4G17070	peptidyl-prolyl cis-trans isomerases
BnaA01g17960D	A01	9502207	9503448	AT4G17060	FRIGIDA interacting protein 2 (FIP2)
BnaA01g17970D	A01	9504085	9505893	AT4G11000	Ankyrin repeat family protein
BnaA01g17980D	A01	9507792	9510300	AT4G17050	ureidoglycine aminohydrolase (UGLYAH)
BnaA01g17990D	A01	9510528	9513799	AT4G17040	CLP protease R subunit 4 (CLPR4)
BnaA01g18000D	A01	9519820	9521313	AT4G17030	expansin-like B1 (EXLB1)
BnaA01g18010D	A01	9522726	9525865	AT4G17020	transcription factor-related
BnaA01g18020D	A01	9527362	9529993	AT5G58840	Subtilase family protein
BnaA01g18030D	A01	9530290	9532164	AT4G17010	unknown protein
BnaA01g18040D	A01	9538924	9541742	AT4G17000	unknown protein
BnaA01g18050D	A01	9544374	9545090	AT4G16980	arabinogalactan-protein family
BnaA01g18060D	A01	9548594	9552958	AT4G16970	Protein kinase superfamily protein
BnaA01g18070D	A01	9553800	9556294	AT4G16850	unknown protein
BnaA01g18080D	A01	9556385	9558331	AT4G16835	Tetratricopeptide repeat (TPR)-like superfamily protein
BnaA01g18090D	A01	9558639	9566069	AT4G16830	Hyaluronan / mRNA binding family
BnaA01g18100D	A01	9569676	9571214	AT4G16820	alpha/beta-Hydrolases superfamily protein
BnaA01g18110D	A01	9596841	9599776	AT4G16845	REDUCED VERNALIZATION RESPONSE 2 (VRN2)
BnaA01g18120D	A01	9602322	9604577		unknown protein
BnaA01g26540D	A01	18588167	18590675	AT3G18770	Autophagy-related protein 13
BnaA01g26550D	A01	18592042	18595009	AT3G18750	with no lysine (K) kinase 6 (WNK6)
BnaA01g26560D	A01	18595166	18595876	AT1G36240	Ribosomal protein L7Ae/L30e/S12e/Gadd45 family protein
BnaA01g26570D	A01	18596173	18596371		unknown protein
BnaA01g26580D	A01	18599612	18599899	AT3G18715	inflorescence deficient in abscission (IDA)-like 4 (IDL4)
BnaA01g26590D	A01	18601898	18604225		unknown protein
BnaA01g26600D	A01	18643185	18647018	AT3G18660	plant glycogenin-like starch initiation protein 1 (PGSIP1)
BnaA01g26610D	A01	18648750	18649490	AT3G18650	AGAMOUS-like 103 (AGL103)
BnaA01g26620D	A01	18649557	18649778		unknown protein
BnaA01g26630D	A01	18650554	18653534	AT3G18640	Zinc finger C-x8-C-x5-C-x3-H type family protein
BnaA01g26640D	A01	18653784	18655237	AT3G18630	uracil dna glycosylase (UNG)
BnaA01g26650D	A01	18655927	18659661	AT3G18600	P-loop containing nucleoside triphosphate hydrolases superfamily protein
BnaA01g26660D	A01	18659875	18660514	AT3G18590	early nodulin-like protein 5 (ENODL5)
BnaA01g26670D	A01	18667922	18669128	AT3G18580	Nucleic acid-binding, OB-fold-like protein
BnaA01g26680D	A01	18669237	18669731	AT3G18570	Oleosin family protein
BnaA01g26690D	A01	18677572	18678234	AT3G18560	unknown protein
BnaA01g26700D	A01	18696549	18698259	AT3G18550	BRANCHED 1 (BRC1)
BnaA01g26710D	A01	18698358	18698688		unknown protein
BnaA01g26720D	A01	18729255	18731163	AT3G18490	Eukaryotic aspartyl protease family protein
BnaA01g26730D	A01	18738873	18743572	AT3G18480	CCAAT-displacement protein alternatively spliced product (CASP)
BnaA01g26740D	A01	18744613	18748401	AT3G18440	aluminum-activated malate transporter 9 (ALMT9)
BnaA01g26750D	A01	18748976	18749548	AT3G18410	Complex I subunit NDUFS6
BnaA01g26760D	A01	18754981	18757023	AT3G18400	NAC domain containing protein 58 (NAC058)
BnaA01g26770D	A01	18757688	18761721	AT3G18390	embryo defective 1865 (EMB1865)
BnaA01g26780D	A01	18761918	18764379	AT3G18380	sequence-specific DNA binding transcription factors
BnaA01g26790D	A01	18765350	18766213	AT3G18360	VQ motif-containing protein
BnaA01g26800D	A01	18767164	18771048	AT3G18350	Plant protein of unknown function (DUF639)
BnaA01g26810D	A01	18771880	18773052	AT3G18295	Protein of unknown function (DUF1639)
BnaA01g26820D	A01	18784516	18790103	AT3G18290	BRUTUS (BTS)
BnaA01g27460D	A01	19200071	19201361	AT3G17020	Adenine nucleotide alpha hydrolases-like superfamily protein
BnaA01g27470D	A01	19201662	19204005	AT3G17000	ubiquitin-conjugating enzyme 32 (UBC32)
BnaA01g27480D	A01	19204212	19206549	AT2G18780	F-box and associated interaction domains-containing protein
BnaA01g27490D	A01	19207317	19208434	AT3G16740	F-box and associated interaction domains-containing protein
BnaA01g27500D	A01	19214015	19214455	AT3G16970	Plant self-incompatibility protein S1 family
BnaA01g27510D	A01	19216752	19217500	AT3G16900	Protein of unknown function (DUF567)
BnaA01g27520D	A01	19218074	19220258	AT3G16890	pentatricopeptide (PPR) domain protein 40 (PPR40)
BnaA01g27530D	A01	19222206	19222819	AT3G16870	GATA transcription factor 17 (GATA17)
BnaA01g27540D	A01	19228718	19231140	AT3G16860	COBRA-like protein 8 precursor (COBL8)
BnaA01g27550D	A01	19232447	19237106	AT3G16840	P-loop containing nucleoside triphosphate hydrolases superfamily protein
BnaA01g27560D	A01	19240831	19241823		unknown protein
BnaA01g27570D	A01	19277301	19278558	AT3G16770	ethylene-responsive element binding protein (EBP)
BnaA01g27580D	A01	19279743	19282012	AT3G16760	Tetratricopeptide repeat (TPR)-like superfamily protein
BnaA01g27590D	A01	19284104	19288163	AT1G31740	beta-galactosidase 15 (BGAL15)
BnaA01g27600D	A01	19295494	19298638	AT3G16730	CONTAINS InterPro DOMAIN/s: Non-SMC condensin II complex, subunit H2-like (InterPro:IPR009378)
BnaA01g27610D	A01	19300402	19301157	AT3G16720	TOXICOS EN LEVADURA 2 (ATL2)
BnaA01g27620D	A01	19303929	19308858	AT3G16720	TOXICOS EN LEVADURA 2 (ATL2)
BnaA01g27630D	A01	19309399	19310174	AT3G16710	Pentatricopeptide repeat (PPR) superfamily protein
BnaA01g27640D	A01	19310690	19311088	AT3G16720	TOXICOS EN LEVADURA 2 (ATL2)
BnaA01g27650D	A01	19312181	19313701	AT3G16710	Pentatricopeptide repeat (PPR) superfamily protein
BnaA01g27660D	A01	19314757	19316096	AT3G16700	Fumarylacetoacetate (FAA) hydrolase family
BnaA01g27670D	A01	19317932	19319707	AT3G16690	Nodulin MtN3 family protein
BnaA01g27680D	A01	19321707	19322984	AT3G16660	Pollen Ole e 1 allergen and extensin family protein
BnaA01g27690D	A01	19325277	19328794	AT3G16650	Transducin/WD40 repeat-like superfamily protein
BnaA01g27700D	A01	19332872	19338663		unknown protein
BnaA01g27710D	A01	19345174	19346698	AT3G16640	translationally controlled tumor protein (TCTP)
BnaA01g27720D	A01	19348352	19353602	AT3G16630	KINESIN-13A
BnaA01g27730D	A01	19353687	19356997	AT3G16510	Calcium-dependent lipid-binding (CaLB domain) family protein
BnaA01g27740D	A01	19357500	19359467	AT3G16610	pentatricopeptide (PPR) repeat-containing protein
BnaA01g27750D	A01	19359648	19361775	AT3G16010	Pentatricopeptide repeat (PPR-like) superfamily protein
BnaA01g27760D	A01	19361847	19364677		unknown protein
BnaA01g30000D	A01	20679672	20680413	AT3G13140	hydroxyproline-rich glycoprotein family protein
BnaA01g30010D	A01	20682419	20682851		unknown protein
BnaA01g30020D	A01	20684345	20685773	AT3G13120	Ribosomal protein S10p/S20e family protein
BnaA01g30030D	A01	20686439	20687051	AT3G13090	multidrug resistance-associated protein 8 (MRP8)
BnaA01g30040D	A01	20687102	20691358	AT3G13080	multidrug resistance-associated protein 3 (MRP3)
BnaA01g30050D	A01	20692176	20692798	AT3G13080	multidrug resistance-associated protein 3 (MRP3)
BnaA01g30060D	A01	20692866	20697340	AT3G13080	multidrug resistance-associated protein 3 (MRP3)
BnaA01g30070D	A01	20697509	20700653	AT3G13065	STRUBBELIG-receptor family 4 (SRF4)
BnaA01g30080D	A01	20700955	20703323	AT3G13062	Polyketide cyclase/dehydrase and lipid transport superfamily protein
BnaA01g30090D	A01	20703840	20707346	AT3G13060	evolutionarily conserved C-terminal region 5 (ECT5)
BnaA01g30100D	A01	20707475	20710046	AT3G13050	Major facilitator superfamily protein
BnaA01g30110D	A01	20712451	20715282	AT3G13040	myb-like HTH transcriptional regulator family protein
BnaA01g30120D	A01	20715771	20718083	AT3G13020	hAT transposon superfamily protein
BnaA01g30130D	A01	20718337	20719584	AT2G38150	alpha 1,4-glycosyltransferase family protein
BnaA01g30140D	A01	20721354	20723661	AT3G13020	hAT transposon superfamily protein
BnaA01g30150D	A01	20729062	20737057	AT3G12980	histone acetyltransferase of the CBP family 5 (HAC5)
BnaA01g30160D	A01	20740563	20741006	AT3G12960	unknown protein
BnaA01g30170D	A01	20741207	20741635	AT3G12955	SAUR-like auxin-responsive protein family
BnaA01g30180D	A01	20742467	20745396	AT3G12950	Trypsin family protein
BnaA01g30190D	A01	20749117	20753732	AT3G12930	Lojap-related protein
BnaA01g30200D	A01	20760016	20762661		unknown protein
BnaA01g30210D	A01	20767049	20768474	AT3G12920	SBP (S-ribonuclease binding protein) family protein
BnaA01g30220D	A01	20774978	20776586	AT3G12910	NAC (No Apical Meristem) domain transcriptional regulator superfamily protein
BnaA02g11990D	A02	6275983	6280411	AT1G65200	Ubiquitin carboxyl-terminal hydrolase-related protein
BnaA02g12000D	A02	6283694	6286487	AT1G65220	ARM repeat superfamily protein
BnaA02g12010D	A02	6286591	6288486	AT1G65230	Uncharacterized conserved protein (DUF2358)
BnaA02g12020D	A02	6294419	6297875	AT1G65260	plastid transcriptionally active 4 (PTAC4)
BnaA02g12030D	A02	6297973	6299704	AT1G65260	plastid transcriptionally active 4 (PTAC4)
BnaA02g12040D	A02	6300870	6303097	AT1G65270	unknown protein
BnaA02g12050D	A02	6303724	6304652	AT1G65290	mitochondrial acyl carrier protein 2 (mtACP2)
BnaA02g12060D	A02	6313204	6314215		unknown protein
BnaA02g12070D	A02	6317005	6319432	AT1G65380	clavata 2 (CLV2)
BnaA02g12080D	A02	6320966	6323314	AT1G65410	non-intrinsic ABC protein 11 (NAP11)
BnaA02g12090D	A02	6323456	6324342	AT1G65420	NONPHOTOCHEMICAL QUENCHING 7 (NPQ7)
BnaA02g12100D	A02	6326435	6331272	AT1G65430	ARIADNE 8 (ARI8)
BnaA02g12110D	A02	6334756	6340369	AT1G65440	global transcription factor group B1 (GTB1)
BnaA02g12120D	A02	6356218	6358927	AT1G65450	HXXXD-type acyl-transferase family protein
BnaA02g12130D	A02	6375936	6379058	AT1G65480	FLOWERING LOCUS T (FT)
BnaA02g12420D	A02	6635974	6638126		unknown protein
BnaA02g12430D	A02	6638194	6640675	AT1G66200	glutamine synthase clone F11 (GSR2)
BnaA02g12440D	A02	6670240	6672954	AT1G66250	O-Glycosyl hydrolases family 17 protein
BnaA02g12450D	A02	6678683	6681009	AT1G56400	F-box family protein
BnaA02g12460D	A02	6681078	6684898	AT1G56400	F-box family protein
BnaA02g12470D	A02	6687242	6692385	AT2G01918	PsbQ-like 3 (PQL3)
BnaA02g12480D	A02	6692739	6695340	AT1G66330	senescence-associated family protein
BnaA02g12490D	A02	6697226	6699078	AT1G03670	ankyrin repeat family protein
BnaA02g12500D	A02	6699159	6699203		unknown protein
BnaA02g12510D	A02	6700975	6702594	AT1G66345	Pentatricopeptide repeat (PPR) superfamily protein
BnaA02g12520D	A02	6706754	6707176	AT1G77570	Winged helix-turn-helix transcription repressor DNA-binding
BnaA02g12530D	A02	6713625	6714944	AT1G66700	PXMT1
BnaA02g12540D	A02	6726474	6729239	AT3G44840	S-adenosyl-L-methionine-dependent methyltransferases superfamily protein
BnaA02g26440D	A02	19509643	19514531	AT1G14460	AAA-type ATPase family protein
BnaA02g26450D	A02	19517687	19519898	AT2G02500	ISPD
BnaA02g26460D	A02	19520096	19520363	AT2G02510	NADH dehydrogenase (ubiquinone)s
BnaA02g26470D	A02	19535971	19537480	AT2G02540	homeobox protein 21 (HB21)
BnaA02g26480D	A02	19539616	19541807	AT1G14800	Nucleic acid-binding, OB-fold-like protein
BnaA02g26490D	A02	19542806	19544284	AT4G27270	Quinone reductase family protein
BnaA02g26500D	A02	19546267	19547418	AT1G11270	F-box and associated interaction domains-containing protein
BnaA02g26510D	A02	19558516	19566163	AT2G02560	cullin-associated and neddylation dissociated (CAND1)
BnaA02g26520D	A02	19570970	19572820	AT2G02570	nucleic acid binding
BnaA02g26530D	A02	19575307	19577693	AT3G62050	Putative endonuclease or glycosyl hydrolase
BnaA02g26540D	A02	19586984	19589684	AT2G02720	Pectate lyase family protein
BnaA02g26550D	A02	19590818	19592379	AT2G02760	ubiquiting-conjugating enzyme 2 (UBC2)
BnaA02g26560D	A02	19595710	19596753	AT2G02790	IQ-domain 29 (IQD29)
BnaA02g26570D	A02	19607537	19609748	AT2G02810	UDP-galactose transporter 1 (UTR1)
BnaA02g26580D	A02	19610766	19613199	AT2G02820	myb domain protein 88 (MYB88)
BnaA02g26590D	A02	19633841	19635233	AT2G02850	plantacyanin (ARPN)
BnaA02g26600D	A02	19635749	19639697	AT2G02860	sucrose transporter 2 (SUT2)
BnaA02g26610D	A02	19651304	19653533	AT2G02870	Galactose oxidase/kelch repeat superfamily protein
BnaA02g26620D	A02	19654811	19656923	AT2G02880	mucin-related
BnaA02g26630D	A02	19657852	19662222	AT2G02910	Protein of unknown function (DUF616)
BnaA02g26640D	A02	19664428	19666072	AT2G02950	phytochrome kinase substrate 1 (PKS1)
BnaA02g26650D	A02	19668879	19670702	AT2G02980	ORGANELLE TRANSCRIPT PROCESSING 85 (OTP85)
BnaA02g26660D	A02	19675133	19676337	AT2G02990	ribonuclease 1 (RNS1)
BnaA02g26670D	A02	19679811	19681497	AT2G03090	expansin A15 (EXPA15)
BnaA02g26680D	A02	19687756	19690278	AT2G03120	signal peptide peptidase (SPP)
BnaA02g26690D	A02	19695168	19697718	AT2G03150	embryo defective 1579 (emb1579)
BnaA02g26700D	A02	19698778	19699175		unknown protein
BnaA02g26710D	A02	19699439	19703257	AT2G03240	EXS (ERD1/XPR1/SYG1) family protein
BnaA02g26720D	A02	19731587	19731619		unknown protein
BnaA02g26730D	A02	19734262	19740658	AT5G67100	INCURVATA2 (ICU2)
BnaA02g26740D	A02	19742049	19744232	AT5G67090	Subtilisin-like serine endopeptidase family protein
BnaA02g26750D	A02	19753944	19754265	AT1G17070	GC-rich sequence DNA-binding factor-like protein with Tuftelin interacting domain
BnaA02g26760D	A02	19758338	19759499	AT2G03290	emp24/gp25L/p24 family/GOLD family protein
BnaA02g26770D	A02	19760653	19761715	AT2G03300	Toll-Interleukin-Resistance (TIR) domain family protein
BnaA02g26780D	A02	19774946	19775956	AT3G11810	unknown protein
BnaA02g26790D	A02	19776474	19776539		unknown protein
BnaA02g26800D	A02	19779392	19779848		unknown protein
BnaA02g26810D	A02	19788549	19791216	AT2G01490	phytanoyl-CoA dioxygenase (PhyH) family protein
BnaA02g28330D	A02	20862268	20866749	AT3G26840	Esterase/lipase/thioesterase family protein
BnaA02g28340D	A02	20869807	20875092	AT3G26840	Esterase/lipase/thioesterase family protein
BnaA02g28350D	A02	20884333	20886927	AT3G26840	Esterase/lipase/thioesterase family protein
BnaA02g28360D	A02	20887061	20887467	AT5G56110	myb domain protein 103 (MYB103)
BnaA02g28370D	A02	20887629	20892561	AT3G26840	Esterase/lipase/thioesterase family protein
BnaA02g28380D	A02	20905670	20908478	AT3G26840	Esterase/lipase/thioesterase family protein
BnaA02g28390D	A02	20908579	20912137	AT3G26890	unknown protein
BnaA02g28400D	A02	20913230	20916034	AT3G26910	hydroxyproline-rich glycoprotein family protein
BnaA02g28410D	A02	20926286	20928178	AT3G26932	dsRNA-binding protein 3 (DRB3)
BnaA02g28420D	A02	20928833	20931437	AT3G26935	DHHC-type zinc finger family protein
BnaA02g28430D	A02	20934799	20936792	AT3G26940	CONSTITUTIVE DIFFERENTIAL GROWTH 1 (CDG1)
BnaA02g28440D	A02	20942087	20942684	AT3G26980	membrane-anchored ubiquitin-fold protein 4 precursor (MUB4)
BnaA02g28450D	A02	20954397	20955158	AT1G15430	Protein of unknown function (DUF1644)
BnaA02g28460D	A02	20957159	20957287		unknown protein
BnaA02g28470D	A02	20957342	20957565		unknown protein
BnaA02g28480D	A02	20962945	20963093		unknown protein
BnaA02g28490D	A02	20965268	20965879	AT1G15430	Protein of unknown function (DUF1644)
BnaA02g28500D	A02	20967317	20968077	AT3G27010	TEOSINTE BRANCHED 1, cycloidea, PCF (TCP)-domain family protein 20 (TCP20)
BnaA02g28510D	A02	20989355	20989762	AT2G04115	Plant self-incompatibility protein S1 family
BnaA02g28520D	A02	21001864	21002524		unknown protein
BnaA02g28530D	A02	21007597	21009175	AT3G27025	unknown protein
BnaA02g28540D	A02	21010116	21010462	AT3G27027	Protein of unknown function (DUF 3339)
BnaA02g28550D	A02	21010759	21010968	AT3G27030	unknown protein
BnaA02g28560D	A02	21014057	21014331	AT3G27030	unknown protein
BnaA02g28570D	A02	21020114	21021179	AT3G27060	TSO MEANING 'UGLY' IN CHINESE 2 (TSO2)
BnaA02g28580D	A02	21027451	21027747		unknown protein
BnaA02g28590D	A02	21027802	21029321	AT3G27080	translocase of outer membrane 20 kDa subunit 3 (TOM20-3)
BnaA02g28600D	A02	21035068	21036958	AT1G50500	HEAT-INTOLERANT 1 (HIT1)
BnaA02g28610D	A02	21040479	21042390	AT3G27090	DCD (Development and Cell Death) domain protein
BnaA02g28620D	A02	21042996	21043947	AT3G27110	Peptidase family M48 family protein
BnaA02g28630D	A02	21044199	21044464	AT3G27120	P-loop containing nucleoside triphosphate hydrolases superfamily protein
BnaA02g28640D	A02	21048145	21051907	AT3G27120	P-loop containing nucleoside triphosphate hydrolases superfamily protein
BnaA02g28650D	A02	21054347	21055582	AT3G27150	Galactose oxidase/kelch repeat superfamily protein
BnaA02g28660D	A02	21066866	21067969	AT3G27160	GLUCOSE HYPERSENSITIVE 1 (GHS1)
BnaA02g28670D	A02	21074291	21077580	AT3G27170	chloride channel B (CLC-B)
BnaA02g28680D	A02	21078784	21082544	AT3G27190	uridine kinase-like 2 (UKL2)
BnaA02g28690D	A02	21084200	21084804	AT3G27200	Cupredoxin superfamily protein
BnaA02g28700D	A02	21085845	21087849	AT3G27210	unknown protein
BnaA02g28710D	A02	21101775	21102863		unknown protein
BnaA02g28720D	A02	21106696	21108853	AT3G27240	Cytochrome C1 family
BnaA02g29860D	A02	21702780	21703888	AT3G29380	Cyclin-like family protein
BnaA02g29870D	A02	21712859	21718437	AT1G31150	FUNCTIONS IN: sequence-specific DNA binding transcription factor activity
BnaA02g29880D	A02	21719885	21723516	AT3G29390	RS2-interacting KH protein (RIK)
BnaA02g29890D	A02	21723577	21724702	AT3G29390	RS2-interacting KH protein (RIK)
BnaA02g29900D	A02	21724770	21726596	AT3G29400	exocyst subunit exo70 family protein E1 (EXO70E1)
BnaA02g29910D	A02	21732623	21733490	AT3G29575	ABI five binding protein 3 (AFP3)
BnaA02g29920D	A02	21736143	21736958	AT3G29635	HXXXD-type acyl-transferase family protein
BnaA02g29930D	A02	21739859	21741381	AT3G29635	HXXXD-type acyl-transferase family protein
BnaA02g29940D	A02	21742125	21745507	AT1G76065	LYR family of Fe/S cluster biogenesis protein
BnaA02g29950D	A02	21748928	21752140	AT3G29770	methyl esterase 11 (MES11)
BnaA02g29960D	A02	21752622	21752855		unknown protein
BnaA02g29970D	A02	21759297	21761579	AT5G67360	ARA12
BnaA02g29980D	A02	21775541	21776011	AT5G48170	SLEEPY2 (SLY2)
BnaA02g29990D	A02	21786632	21787683	AT5G48180	nitrile specifier protein 5 (NSP5)
BnaA02g30000D	A02	21790004	21790303	AT5G48210	FUNCTIONS IN: molecular_function unknown
BnaA02g30010D	A02	21803598	21803903	AT5G48210	FUNCTIONS IN: molecular_function unknown
BnaA02g30020D	A02	21807872	21808180	AT5G48210	FUNCTIONS IN: molecular_function unknown
BnaA02g30030D	A02	21810175	21812977	AT5G48230	acetoacetyl-CoA thiolase 2 (ACAT2)
BnaA02g30040D	A02	21813455	21815860	AT5G48250	B-box type zinc finger protein with CCT domain
BnaA02g30050D	A02	21817243	21818211	AT5G48270	Plant protein of unknown function (DUF868)
BnaA02g30060D	A02	21825155	21825316		unknown protein
BnaA02g30070D	A02	21825437	21826071	AT5G65360	Histone superfamily protein
BnaA02g30080D	A02	21829239	21832325	AT3G05660	receptor like protein 33 (RLP33)
BnaA02g30090D	A02	21842593	21845679	AT3G28890	receptor like protein 43 (RLP43)
BnaA02g30100D	A02	21851128	21853921	AT5G48380	BAK1-interacting receptor-like kinase 1 (BIR1)
BnaA02g30110D	A02	21854463	21859241	AT5G48385	FRIGIDA-like protein
BnaA02g30120D	A02	21859931	21866215	AT5G48410	glutamate receptor 1.3 (GLR1.3)
BnaA02g30130D	A02	21866289	21869207	AT5G48410	glutamate receptor 1.3 (GLR1.3)
BnaA02g30140D	A02	21871483	21877918	AT5G48410	glutamate receptor 1.3 (GLR1.3)
BnaA02g30150D	A02	21878088	21878893	AT5G48410	glutamate receptor 1.3 (GLR1.3)
BnaA02g30160D	A02	21878979	21880717	AT5G48410	glutamate receptor 1.3 (GLR1.3)
BnaA02g30570D	A02	22099451	22100509	AT5G49100	unknown protein
BnaA02g30580D	A02	22103588	22104075		unknown protein
BnaA02g30590D	A02	22105326	22111366	AT5G49110	unknown protein
BnaA02g30600D	A02	22111619	22117865	AT5G49150	gamete expressed 2 (GEX2)
BnaA02g30610D	A02	22118506	22119105	AT5G49170	unknown protein
BnaA02g30620D	A02	22119790	22122345	AT5G49180	Plant invertase/pectin methylesterase inhibitor superfamily
BnaA02g30630D	A02	22125891	22127463	AT5G49210	unknown protein
BnaA02g30640D	A02	22128280	22128378		unknown protein
BnaA02g30650D	A02	22129908	22132649	AT5G49215	Pectin lyase-like superfamily protein
BnaA02g30660D	A02	22133495	22135698	AT5G49220	Protein of unknown function (DUF789)
BnaA02g30670D	A02	22146243	22149167	AT5G49240	pseudo-response regulator 4 (APRR4)
BnaA02g30680D	A02	22152892	22153781	AT5G49280	hydroxyproline-rich glycoprotein family protein
BnaA02g30690D	A02	22157324	22158034	AT5G49300	GATA transcription factor 16 (GATA16)
BnaA02g30700D	A02	22162845	22167637	AT3G06720	AT-IMP
BnaA02g30710D	A02	22168347	22169901	AT5G49320	Protein of unknown function (DUF1218)
BnaA02g30720D	A02	22172117	22172590	AT5G49330	myb domain protein 111 (MYB111)
BnaA02g30730D	A02	22178477	22180556	AT5G49340	TRICHOME BIREFRINGENCE-LIKE 4 (TBL4)
BnaA02g30740D	A02	22180981	22185890	AT5G49360	beta-xylosidase 1 (BXL1)
BnaA02g30750D	A02	22189324	22191957		unknown protein
BnaA02g30760D	A02	22192051	22195875	AT3G06670	binding
BnaA02g30770D	A02	22203123	22203840		unknown protein
BnaA02g30780D	A02	22208969	22214097	AT1G06900	Insulinase (Peptidase family M16) family protein
BnaA02g30790D	A02	22225431	22225983		unknown protein
BnaA02g30800D	A02	22229676	22229834		unknown protein
BnaA02g30810D	A02	22229889	22231793	AT3G57880	Calcium-dependent lipid-binding (CaLB domain) plant phosphoribosyltransferase family protein
BnaA02g30820D	A02	22233870	22237380	AT5G49460	ATP citrate lyase subunit B 2 (ACLB-2)
BnaA02g30830D	A02	22238983	22248294	AT5G49430	WD40/YVTN repeat-like-containing domain
BnaA02g30840D	A02	22252289	22255108	AT5G49410	unknown protein
BnaA02g30850D	A02	22256056	22263517	AT3G06670	binding
BnaA02g30860D	A02	22264650	22266080		unknown protein
BnaA02g30870D	A02	22267972	22269217		unknown protein
BnaA02g30880D	A02	22269286	22276016	AT5G16710	dehydroascorbate reductase 1 (DHAR3)
BnaA02g30890D	A02	22276813	22277235	AT5G49360	beta-xylosidase 1 (BXL1)
BnaA02g30900D	A02	22291517	22296461	AT1G06900	Insulinase (Peptidase family M16) family protein
BnaA02g30910D	A02	22301009	22303281		unknown protein
BnaA02g30920D	A02	22303423	22306232		unknown protein
BnaA03g39170D	A03	19521747	19525177	AT4G34950	Major facilitator superfamily protein
BnaA03g39180D	A03	19538438	19538690	AT2G16700	actin depolymerizing factor 5 (ADF5)
BnaA03g39190D	A03	19539119	19539746	AT4G24470	Zinc-finger protein expressed in Inflorescence Meristem (ZIM)
BnaA03g39200D	A03	19543090	19544604	AT2G16700	actin depolymerizing factor 5 (ADF5)
BnaA03g39210D	A03	19544716	19545343	AT4G24470	Zinc-finger protein expressed in Inflorescence Meristem (ZIM)
BnaA03g39220D	A03	19551667	19553171	AT2G16710	Iron-sulphur cluster biosynthesis family protein
BnaA03g39230D	A03	19554618	19555184	AT1G49150	unknown protein
BnaA03g39240D	A03	19559745	19560920	AT2G16720	myb domain protein 7 (MYB7)
BnaA03g39250D	A03	19566368	19568832	AT4G35000	ascorbate peroxidase 3 (APX3)
BnaA03g39260D	A03	19570111	19575083	AT2G16730	glycosyl hydrolase family 35 protein
BnaA03g39270D	A03	19577970	19579809	AT4G35020	RAC-like 3 (RAC3)
BnaA03g39280D	A03	19581099	19582275	AT4G35020	RAC-like 3 (RAC3)
BnaA03g39290D	A03	19584138	19585096	AT2G16740	ubiquitin-conjugating enzyme 29 (UBC29)
BnaA03g39300D	A03	19591946	19593308	AT2G16770	bZIP23
BnaA03g39310D	A03	19598186	19598898		unknown protein
BnaA03g39320D	A03	19601089	19602027	AT5G02500	heat shock cognate protein 70-1 (HSC70-1)
BnaA03g39330D	A03	19602078	19602223		unknown protein
BnaA03g39340D	A03	19602288	19602937	AT5G02490	Heat shock protein 70 (Hsp 70) family protein
BnaA03g39350D	A03	19603014	19603304	AT5G02490	Heat shock protein 70 (Hsp 70) family protein
BnaA03g39360D	A03	19607730	19608020	AT5G02490	Heat shock protein 70 (Hsp 70) family protein
BnaA03g39370D	A03	19615070	19615270		unknown protein
BnaA03g39380D	A03	19618019	19620362	AT2G16890	UDP-Glycosyltransferase superfamily protein
BnaA03g39390D	A03	19622860	19624936	AT2G16900	Arabidopsis phospholipase-like protein (PEARLI 4) family
BnaA03g39400D	A03	19629736	19632341	AT2G16910	ABORTED MICROSPORES (AMS)
BnaA03g39410D	A03	19632399	19639322	AT2G16920	ubiquitin-conjugating enzyme 23 (UBC23)
BnaA03g39420D	A03	19642006	19647923	AT2G16950	transportin 1 (TRN1)
BnaA03g39430D	A03	19649811	19659199	AT2G16990	Major facilitator superfamily protein
BnaA03g39440D	A03	19659631	19666996	AT2G17000	Mechanosensitive ion channel family protein
BnaA03g39450D	A03	19678552	19679859	AT2G17040	NAC domain containing protein 36 (NAC036)
BnaA03g39460D	A03	19682752	19683543	AT2G17070	Arabidopsis protein of unknown function (DUF241)
BnaA03g39470D	A03	19684611	19685384	AT2G17070	Arabidopsis protein of unknown function (DUF241)
BnaA04g13390D	A04	11296728	11302393	AT5G49160	methyltransferase 1 (MET1)
BnaA04g13400D	A04	11305721	11307028	AT4G15400	HXXXD-type acyl-transferase family protein
BnaA04g13410D	A04	11318384	11323925	AT2G22980	serine carboxypeptidase-like 13 (SCPL13)
BnaA04g13420D	A04	11329692	11332324	AT2G23030	SNF1-related protein kinase 2.9 (SNRK2.9)
BnaA04g13430D	A04	11342920	11343156		unknown protein
BnaA04g13440D	A04	11343227	11345107	AT2G23050	NAKED PINS IN YUC MUTANTS 4 (NPY4)
BnaA04g13450D	A04	11348501	11350219	AT2G23060	Acyl-CoA N-acyltransferases (NAT) superfamily protein
BnaA04g13460D	A04	11376617	11381047	AT5G36150	putative pentacyclic triterpene synthase 3 (PEN3)
BnaA04g13470D	A04	11382519	11384859	AT1G78490	cytochrome P450, family 708, subfamily A, polypeptide 3 (CYP708A3)
BnaA04g13480D	A04	11391578	11396419	AT1G78490	cytochrome P450, family 708, subfamily A, polypeptide 3 (CYP708A3)
BnaA04g13490D	A04	11398484	11401431	AT2G23070	Protein kinase superfamily protein
BnaA04g13500D	A04	11407245	11407754	AT1G14650	SWAP (Suppressor-of-White-APricot)/surp domain-containing protein / ubiquitin family protein
BnaA04g13510D	A04	11407856	11408923	AT2G23093	Major facilitator superfamily protein
BnaA04g13520D	A04	11413145	11415754	AT2G23140	RING/U-box superfamily protein with ARM repeat domain
BnaA04g13530D	A04	11425855	11426115	AT2G23270	unknown protein
BnaA04g13540D	A04	11434574	11435452	AT4G37260	myb domain protein 73 (MYB73)
BnaA05g03120D	A05	1700721	1701838	AT3G58680	multiprotein bridging factor 1B (MBF1B)
BnaA05g03130D	A05	1702384	1704432	AT2G42670	Protein of unknown function (DUF1637)
BnaA05g03140D	A05	1705975	1710201	AT2G42880	MAP kinase 20 (MPK20)
BnaA05g03150D	A05	1711282	1716419	AT2G42890	MEI2-like 2 (ML2)
BnaA05g03160D	A05	1718417	1720311	AT2G42910	Phosphoribosyltransferase family protein
BnaA05g03170D	A05	1720715	1722364	AT2G42920	Pentatricopeptide repeat (PPR-like) superfamily protein
BnaA05g03180D	A05	1722602	1723384	AT2G42940	Predicted AT-hook DNA-binding family protein
BnaA05g03190D	A05	1723935	1726392	AT2G42960	Protein kinase superfamily protein
BnaA05g03200D	A05	1728640	1730208	AT2G42980	Eukaryotic aspartyl protease family protein
BnaA05g03210D	A05	1801172	1804248	AT2G43160	ENTH/VHS family protein
BnaA05g03220D	A05	1804433	1806401	AT2G43190	ribonuclease P family protein
BnaA05g03230D	A05	1807252	1809287	AT2G43230	Protein kinase superfamily protein
BnaA05g03240D	A05	1810424	1814583	AT2G43250	unknown protein
BnaA05g03250D	A05	1815458	1816807	AT2G43260	F-box and associated interaction domains-containing protein
BnaA05g03260D	A05	1827049	1829037	AT2G43330	inositol transporter 1 (INT1)
BnaA05g03270D	A05	1832211	1833087	AT2G43340	Protein of unknown function (DUF1685)
BnaA05g03280D	A05	1833440	1835566	AT2G43360	BIOTIN AUXOTROPH 2 (BIO2)
BnaA05g07300D	A05	3932305	3933770	AT2G37170	plasma membrane intrinsic protein 2 (PIP2B)
BnaA05g07310D	A05	3936364	3937833		unknown protein
BnaA05g07320D	A05	3937891	3938962	AT1G14800	Nucleic acid-binding, OB-fold-like protein
BnaA05g07330D	A05	3940220	3941092	AT2G37100	protamine P1 family protein
BnaA05g07340D	A05	3943891	3945477	AT2G37090	IRREGULAR XYLEM 9 (IRX9)
BnaA05g07350D	A05	3947921	3951525	AT2G37080	ROP interactive partner 3 (RIP3)
BnaA05g07360D	A05	3951710	3955823	AT2G37050	Leucine-rich repeat protein kinase family protein
BnaA05g07370D	A05	3964509	3967574	AT2G37040	PHE ammonia lyase 1 (PAL1)
BnaA05g07380D	A05	3978925	3980601	AT2G37035	unknown protein
BnaA05g07390D	A05	3980845	3981327	AT2G37030	SAUR-like auxin-responsive protein family
BnaA05g07400D	A05	3985929	3991342	AT2G37010	non-intrinsic ABC protein 12 (NAP12)
BnaA05g07410D	A05	3995959	3996120	AT2G36985	ROTUNDIFOLIA4 (ROT4)
BnaA05g07420D	A05	3998816	4001894	AT2G36980	Tetratricopeptide repeat (TPR)-like superfamily protein
BnaA05g07430D	A05	4005774	4006631	AT2G36980	Tetratricopeptide repeat (TPR)-like superfamily protein
BnaA05g07440D	A05	4006687	4007633	AT2G36980	Tetratricopeptide repeat (TPR)-like superfamily protein
BnaA05g07450D	A05	4008819	4010631	AT2G36970	UDP-Glycosyltransferase superfamily protein
BnaA05g07460D	A05	4015971	4017646	AT2G36970	UDP-Glycosyltransferase superfamily protein
BnaA05g07470D	A05	4019314	4022905	AT2G36960	TSL-kinase interacting protein 1 (TKI1)
BnaA05g07480D	A05	4040303	4041768	AT2G36950	Heavy metal transport/detoxification superfamily protein
BnaA05g07490D	A05	4045308	4046276	AT2G36930	zinc finger (C2H2 type) family protein
BnaA05g07500D	A05	4047041	4048119	AT2G36900	membrin 11 (MEMB11)
BnaA05g07510D	A05	4050848	4052358	AT2G36890	REGULATOR OF AXILLARY MERISTEMS 2 (RAX2)
BnaA05g07520D	A05	4065993	4067605	AT2G36885	unknown protein
BnaA05g07530D	A05	4068186	4070179	AT2G36880	methionine adenosyltransferase 3 (MAT3)
BnaA05g07540D	A05	4071802	4073532	AT5G58690	phosphatidylinositol-speciwc phospholipase C5 (PLC5)
BnaA05g07550D	A05	4094484	4096566	AT2G36870	xyloglucan endotransglucosylase/hydrolase 32 (XTH32)
BnaA05g07560D	A05	4102062	4116992	AT2G36850	glucan synthase-like 8 (GSL8)
BnaA06g01310D	A06	830684	831058	AT1G54120	unknown protein
BnaA06g01320D	A06	833498	834813	AT1G54100	aldehyde dehydrogenase 7B4 (ALDH7B4)
BnaA06g01330D	A06	836242	837231	AT1G54095	Protein of unknown function (DUF1677)
BnaA06g01340D	A06	839841	843048	AT1G54080	oligouridylate-binding protein 1A (UBP1A)
BnaA06g01350D	A06	843097	844135	AT1G54070	Dormancy/auxin associated family protein
BnaA06g01360D	A06	844650	845033	AT1G54060	6B-interacting protein 1-like 1 (ASIL1)
BnaA06g01370D	A06	845306	845551		unknown protein
BnaA06g01380D	A06	847701	848002		unknown protein
BnaA06g01390D	A06	858235	859784	AT1G54040	epithiospecifier protein (ESP)
BnaA06g01400D	A06	868820	869975	AT1G76540	cyclin-dependent kinase B2
BnaA06g01410D	A06	870033	870820	AT1G54020	GDSL-like Lipase/Acylhydrolase superfamily protein
BnaA06g01420D	A06	885281	887534	AT1G54030	MODIFIED VACUOLE PHENOTYPE 1 (MVP1)
BnaA06g01430D	A06	890299	892911	AT1G54020	GDSL-like Lipase/Acylhydrolase superfamily protein
BnaA06g01440D	A06	896082	899007		unknown protein
BnaA06g01450D	A06	900626	901799	AT1G56050	GTP-binding protein-related
BnaA06g01460D	A06	904458	907026	AT3G47390	PHOTOSENSITIVE 1 (PHS1)
BnaA06g01470D	A06	916683	918730	AT1G52770	Phototropic-responsive NPH3 family protein
BnaA06g01480D	A06	922118	922219		unknown protein
BnaA06g01490D	A06	924104	925013		unknown protein
BnaA06g01500D	A06	926355	928630	AT1G52760	lysophospholipase 2 (LysoPL2)
BnaA06g01510D	A06	930646	933175	AT1G52750	alpha/beta-Hydrolases superfamily protein
BnaA06g01520D	A06	933382	934939	AT1G52740	histone H2A protein 9 (HTA9)
BnaA06g01530D	A06	935172	937065	AT1G52730	Transducin/WD40 repeat-like superfamily protein
BnaA06g15740D	A06	8640537	8642541	AT3G49601	FUNCTIONS IN: molecular_function unknown
BnaA06g15750D	A06	8649389	8655569	AT3G49600	ubiquitin-specific protease 26 (UBP26)
BnaA06g15760D	A06	8655673	8655783	AT3G49590	Autophagy-related protein 13
BnaA06g15770D	A06	8655931	8656991	AT3G49590	Autophagy-related protein 13
BnaA06g15780D	A06	8659276	8659744	AT3G49580	RESPONSE TO LOW SULFUR 1 (LSU1)
BnaA06g15790D	A06	8669711	8670813		unknown protein
BnaA06g15800D	A06	8679855	8680345	AT3G49570	RESPONSE TO LOW SULFUR 3 (LSU3)
BnaA06g15810D	A06	8681012	8682816	AT5G24650	Mitochondrial import inner membrane translocase subunit Tim17/Tim22/Tim23 family protein
BnaA06g15820D	A06	8684159	8684921	AT3G49540	unknown protein
BnaA06g15830D	A06	8686468	8687699	AT3G24570	Peroxisomal membrane 22 kDa (Mpv17/PMP22) family protein
BnaA06g15840D	A06	8688093	8689106	AT3G29380	Cyclin-like family protein
BnaA06g15850D	A06	8689735	8690196		unknown protein
BnaA06g15860D	A06	8691265	8691758		unknown protein
BnaA06g15870D	A06	8703861	8706094	AT3G49530	NAC domain containing protein 62 (NAC062)
BnaA06g15880D	A06	8707078	8710084	AT3G49490	unknown protein
BnaA06g15890D	A06	8725379	8726605	AT3G49450	F-box and associated interaction domains-containing protein
BnaA06g15900D	A06	8734359	8735576	AT3G49450	F-box and associated interaction domains-containing protein
BnaA06g15910D	A06	8737510	8737872	AT3G49450	F-box and associated interaction domains-containing protein
BnaA06g15920D	A06	8744503	8746162		unknown protein
BnaA06g15930D	A06	8756159	8759128	AT3G49430	SER/ARG-rich protein 34A (SRp34a)
BnaA06g15940D	A06	8764776	8767145	AT3G49390	CTC-interacting domain 10 (CID10)
BnaA06g15950D	A06	8770759	8772409	AT3G49380	IQ-domain 15 (iqd15)
BnaA06g15960D	A06	8781452	8782302		unknown protein
BnaA06g15970D	A06	8783589	8786720	AT3G49370	Calcium-dependent protein kinase (CDPK) family protein
BnaA06g15980D	A06	8791387	8793141	AT3G49340	Cysteine proteinases superfamily protein
BnaA06g15990D	A06	8793791	8794576	AT3G49330	Plant invertase/pectin methylesterase inhibitor superfamily protein
BnaA06g16000D	A06	8795896	8798169	AT3G49310	Major facilitator superfamily protein
BnaA06g16010D	A06	8816012	8817332	AT5G63200	tetratricopeptide repeat (TPR)-containing protein
BnaA06g16020D	A06	8847969	8848622	AT1G30800	Fasciclin-like arabinogalactan family protein
BnaA06g16030D	A06	8852911	8853774	AT3G49300	proline-rich family protein
BnaA06g16040D	A06	8855253	8856188		unknown protein
BnaA06g16050D	A06	8857845	8860354	AT3G49290	ABL interactor-like protein 2 (ABIL2)
BnaA06g16060D	A06	8865101	8869122	AT3G49260	IQ-domain 21 (iqd21)
BnaA06g16090D	A06	8891330	8895196	AT3G49220	Plant invertase/pectin methylesterase inhibitor superfamily
BnaA06g16100D	A06	8942932	8946570	AT3G49210	O-acyltransferase (WSD1-like) family protein
BnaA06g16110D	A06	8946690	8949199	AT3G49180	ROOT INITIATION DEFECTIVE 3 (RID3)
BnaA06g16120D	A06	8950140	8952767	AT3G49170	embryo defective 2261 (EMB2261)
BnaA06g16130D	A06	8953036	8955185	AT2G23900	Pectin lyase-like superfamily protein
BnaA06g16140D	A06	8956904	8960196	AT3G49140	Pentatricopeptide repeat (PPR) superfamily protein
BnaA06g16150D	A06	8961535	8964470	AT3G49120	peroxidase CB (PRXCB)
BnaA06g16160D	A06	8983804	8989809	AT3G49120	peroxidase CB (PRXCB)
BnaA06g16440D	A06	9243565	9244593	AT1G70770	Protein of unknown function DUF2359, transmembrane
BnaA06g16450D	A06	9247320	9250072		unknown protein
BnaA06g16460D	A06	9271457	9273450	AT3G48530	SNF1-related protein kinase regulatory subunit gamma 1 (KING1)
BnaA06g16470D	A06	9292655	9294175	AT3G48520	cytochrome P450, family 94, subfamily B, polypeptide 3 (CYP94B3)
BnaA06g16480D	A06	9295960	9296559		unknown protein
BnaA06g16490D	A06	9298290	9299420		unknown protein
BnaA06g16500D	A06	9300614	9301906	AT3G15910	unknown protein
BnaA06g16510D	A06	9302065	9302833	AT3G48490	unknown protein
BnaA06g16520D	A06	9305901	9308693	AT3G48460	GDSL-like Lipase/Acylhydrolase superfamily protein
BnaA06g16530D	A06	9316222	9316284		unknown protein
BnaA06g16540D	A06	9316366	9318818	AT3G48440	Zinc finger C-x8-C-x5-C-x3-H type family protein
BnaA06g16550D	A06	9325992	9331626	AT3G48430	relative of early flowering 6 (REF6)
BnaA06g24380D	A06	16986825	16987199		unknown protein
BnaA06g24390D	A06	16987747	16989169	AT5G08540	unknown protein
BnaA06g24400D	A06	16993729	16996869	AT5G65510	AINTEGUMENTA-like 7 (AIL7)
BnaA06g24410D	A06	16997116	17000062	AT5G65530	Protein kinase superfamily protein
BnaA06g24420D	A06	17002263	17004782	AT5G65540	unknown protein
BnaA06g24430D	A06	17005268	17006366	AT5G65560	Pentatricopeptide repeat (PPR) superfamily protein
BnaA06g24440D	A06	17006504	17007755	AT5G65560	Pentatricopeptide repeat (PPR) superfamily protein
BnaA06g24450D	A06	17007835	17008325	AT5G65560	Pentatricopeptide repeat (PPR) superfamily protein
BnaA06g24460D	A06	17008554	17009674	AT5G65570	Tetratricopeptide repeat (TPR)-like superfamily protein
BnaA06g24470D	A06	17009748	17010704	AT5G65570	Tetratricopeptide repeat (TPR)-like superfamily protein
BnaA06g24480D	A06	17013946	17014206	AT5G65590	Dof-type zinc finger DNA-binding family protein
BnaA06g24490D	A06	17014272	17014862	AT5G65590	Dof-type zinc finger DNA-binding family protein
BnaA06g24500D	A06	17018143	17020146	AT5G65600	Concanavalin A-like lectin protein kinase family protein
BnaA06g24510D	A06	17022419	17023091		unknown protein
BnaA06g24520D	A06	17023921	17027889	AT5G65620	Zincin-like metalloproteases family protein
BnaA06g24530D	A06	17027952	17029655	AT5G10550	global transcription factor group E2 (GTE2)
BnaA06g24540D	A06	17029783	17030114	AT5G65630	global transcription factor group E7 (GTE7)
BnaA06g25590D	A06	17713403	17715056	AT4G35840	RING/U-box superfamily protein
BnaA06g25600D	A06	17715702	17720328	AT3G58940	F-box/RNI-like superfamily protein
BnaA06g25610D	A06	17724844	17726956	AT3G58940	F-box/RNI-like superfamily protein
BnaA06g25620D	A06	17736530	17738382	AT3G58940	F-box/RNI-like superfamily protein
BnaA06g25630D	A06	17740227	17742261	AT2G17720	2-oxoglutarate (2OG) and Fe(II)-dependent oxygenase superfamily protein
BnaA06g25640D	A06	17744977	17745383	AT5G56110	myb domain protein 103 (MYB103)
BnaA06g25650D	A06	17747246	17748217	AT1G60280	NAC domain containing protein 23 (NAC023)
BnaA06g25660D	A06	17749870	17753293	AT2G17700	ACT-like protein tyrosine kinase family protein
BnaA06g25670D	A06	17753585	17754761	AT2G17695	FUNCTIONS IN: molecular_function unknown
BnaA06g25680D	A06	17766108	17766317	AT2G17660	RPM1-interacting protein 4 (RIN4) family protein
BnaA06g25690D	A06	17770576	17772968	AT2G17640	ATSERAT3
BnaA06g25700D	A06	17773074	17773325	AT2G17630	Pyridoxal phosphate (PLP)-dependent transferases superfamily protein
BnaA06g25710D	A06	17773456	17774381	AT2G17630	Pyridoxal phosphate (PLP)-dependent transferases superfamily protein
BnaA06g25720D	A06	17774939	17777005	AT3G58950	F-box/RNI-like superfamily protein
BnaA06g25730D	A06	17777238	17779492	AT2G17620	Cyclin B2
BnaA06g25740D	A06	17808797	17812291	AT2G17580	Polynucleotide adenylyltransferase family protein
BnaA06g25750D	A06	17813373	17813453		unknown protein
BnaA06g25760D	A06	17813512	17813718	AT5G05540	small RNA degrading nuclease 2 (SDN2)
BnaA06g25770D	A06	17814251	17815471	AT2G17570	Undecaprenyl pyrophosphate synthetase family protein
BnaA06g25930D	A06	17936012	17942485	AT2G17150	Plant regulator RWP-RK family protein
BnaA06g25940D	A06	17944793	17946593	AT2G17120	lysm domain GPI-anchored protein 2 precursor (LYM2)
BnaA06g25950D	A06	17948326	17948610	AT1G65342	unknown protein
BnaA06g25960D	A06	17949890	17950465	AT5G66110	Heavy metal transport/detoxification superfamily protein
BnaA06g25970D	A06	17952514	17953864	AT5G66070	RING/U-box superfamily protein
BnaA06g25980D	A06	17956915	17957377	AT5G66060	2-oxoglutarate (2OG) and Fe(II)-dependent oxygenase superfamily protein
BnaA06g25990D	A06	17960150	17962915	AT2G17110	Protein of unknown function (DUF630 and DUF632)
BnaA06g26000D	A06	17964737	17966229	AT3G58310	FUNCTIONS IN: molecular_function unknown
BnaA06g26010D	A06	17972068	17973243	AT5G23280	TCP family transcription factor
BnaA06g26020D	A06	17975493	17976792	AT5G23290	prefoldin 5 (PFD5)
BnaA06g26030D	A06	17976927	17979636	AT5G23300	pyrimidine d (PYRD)
BnaA06g26040D	A06	17979799	17981430	AT5G23310	Fe superoxide dismutase 3 (FSD3)
BnaA06g26050D	A06	17982484	17985405	AT5G23340	RNI-like superfamily protein
BnaA06g26060D	A06	17985595	17986233	AT5G23370	GRAM domain-containing protein / ABA-responsive protein-related
BnaA06g26070D	A06	17986981	17992155	AT5G23370	GRAM domain-containing protein / ABA-responsive protein-related
BnaA06g26080D	A06	17997598	18000256	AT1G43760	DNAse I-like superfamily protein
BnaA06g26090D	A06	18000313	18002241	AT3G42170	BED zinc finger
BnaA06g26100D	A06	18003167	18003976	AT2G07760	Zinc knuckle (CCHC-type) family protein
BnaA06g26110D	A06	18009354	18009995	AT5G23370	GRAM domain-containing protein / ABA-responsive protein-related
BnaA06g26120D	A06	18019782	18020663	AT5G23370	GRAM domain-containing protein / ABA-responsive protein-related
BnaA06g26130D	A06	18023945	18027882	AT5G23390	Plant protein of unknown function (DUF639)
BnaA06g26140D	A06	18027955	18029108	AT5G23395	Cox19-like CHCH family protein
BnaA06g26150D	A06	18031934	18033697	AT5G23400	Leucine-rich repeat (LRR) family protein
BnaA06g26160D	A06	18034067	18036680	AT5G23420	high-mobility group box 6 (HMGB6)
BnaA06g26170D	A06	18039880	18045188	AT5G23430	Transducin/WD40 repeat-like superfamily protein
BnaA06g35700D	A06	23440159	23440743	AT5G46980	Plant invertase/pectin methylesterase inhibitor superfamily protein
BnaA06g35710D	A06	23442877	23444826	AT5G47590	Heat shock protein HSP20/alpha crystallin family
BnaA06g35720D	A06	23444965	23445547	AT5G47600	HSP20-like chaperones superfamily protein
BnaA06g35730D	A06	23446790	23447338	AT5G46930	Plant invertase/pectin methylesterase inhibitor superfamily protein
BnaA06g35740D	A06	23451974	23452842	AT5G46910	Transcription factor jumonji (jmj) family protein / zinc finger (C5HC2 type) family protein
BnaA06g35750D	A06	23453488	23453823	AT5G46900	Bifunctional inhibitor/lipid-transfer protein/seed storage 2S albumin superfamily protein
BnaA06g35760D	A06	23455862	23456197	AT5G46900	Bifunctional inhibitor/lipid-transfer protein/seed storage 2S albumin superfamily protein
BnaA06g35770D	A06	23458229	23458564	AT5G46900	Bifunctional inhibitor/lipid-transfer protein/seed storage 2S albumin superfamily protein
BnaA06g35780D	A06	23460526	23461140	AT5G46900	Bifunctional inhibitor/lipid-transfer protein/seed storage 2S albumin superfamily protein
BnaA06g35790D	A06	23466404	23467017	AT5G46900	Bifunctional inhibitor/lipid-transfer protein/seed storage 2S albumin superfamily protein
BnaA06g35800D	A06	23468748	23469083	AT5G46900	Bifunctional inhibitor/lipid-transfer protein/seed storage 2S albumin superfamily protein
BnaA06g35810D	A06	23477598	23481723	AT5G46880	homeobox-7 (HB-7)
BnaA06g35820D	A06	23484083	23485037	AT5G46873	Defensin-like (DEFL) family protein
BnaA06g35830D	A06	23488253	23489463	AT1G43170	ribosomal protein 1 (RP1)
BnaA06g35840D	A06	23489713	23490464	AT5G46873	Defensin-like (DEFL) family protein
BnaA06g35850D	A06	23493508	23495610	AT1G43170	ribosomal protein 1 (RP1)
BnaA06g35860D	A06	23496994	23497974	AT5G46873	Defensin-like (DEFL) family protein
BnaA06g35870D	A06	23499593	23501383	AT5G46870	RNA-binding (RRM/RBD/RNP motifs) family protein
BnaA06g35880D	A06	23502737	23504416	AT5G46860	VACUOLAR MORPHOLOGY 3 (VAM3)
BnaA06g35890D	A06	23504497	23505668	AT5G46850	FUNCTIONS IN: molecular_function unknown
BnaA06g35900D	A06	23509529	23512671	AT5G46840	RNA-binding (RRM/RBD/RNP motifs) family protein
BnaA06g35910D	A06	23514744	23515838	AT5G46830	NACL-inducible gene 1 (NIG1)
BnaA06g35920D	A06	23583383	23585518	AT5G46580	pentatricopeptide (PPR) repeat-containing protein
BnaA06g35930D	A06	23585603	23588421	AT5G46570	BR-signaling kinase 2 (BSK2)
BnaA07g10200D	A07	9732490	9733246	AT1G22990	Heavy metal transport/detoxification superfamily protein
BnaA07g10210D	A07	9743344	9745517	AT1G22920	COP9 signalosome 5A (CSN5A)
BnaA07g10220D	A07	9746568	9746621		unknown protein
BnaA07g10230D	A07	9746921	9748997	AT1G22910	RNA-binding (RRM/RBD/RNP motifs) family protein
BnaA07g10240D	A07	9754759	9756438	AT1G22880	cellulase 5 (CEL5)
BnaA07g10250D	A07	9760906	9762953	AT1G22850	SNARE associated Golgi protein family
BnaA07g10260D	A07	9763028	9763978	AT1G22840	CYTOCHROME C-1 (CYTC-1)
BnaA07g10270D	A07	9765282	9765737	AT1G22810	Integrase-type DNA-binding superfamily protein
BnaA07g10280D	A07	9766208	9767047	AT1G22800	S-adenosyl-L-methionine-dependent methyltransferases superfamily protein
BnaA07g10290D	A07	9767144	9772933	AT1G22730	MA3 domain-containing protein
BnaA07g10300D	A07	9773170	9775245	AT1G32870	NAC domain protein 13 (NAC13)
BnaA07g10310D	A07	9775314	9775997	AT4G09650	ATP synthase delta-subunit gene (ATPD)
BnaA07g10320D	A07	9796654	9798956	AT1G22710	sucrose-proton symporter 2 (SUC2)
BnaA07g10330D	A07	9804472	9806002	AT1G22700	Tetratricopeptide repeat (TPR)-like superfamily protein
BnaA07g10340D	A07	9806062	9809896	AT1G22660	Polynucleotide adenylyltransferase family protein
BnaA07g10350D	A07	9818997	9820254	AT1G22640	myb domain protein 3 (MYB3)
BnaA07g10360D	A07	9830079	9835236	AT1G22620	suppressor of actin 1 (ATSAC1)
BnaA07g10370D	A07	9835710	9836955	AT1G22600	Late embryogenesis abundant protein (LEA) family protein
BnaA07g10380D	A07	9837265	9837798	AT1G22590	AGAMOUS-like 87 (AGL87)
BnaA07g10390D	A07	9860714	9862993	AT1G22550	Major facilitator superfamily protein
BnaA07g10400D	A07	9866387	9866978		unknown protein
BnaA07g10410D	A07	9869137	9870238	AT1G22520	Domain of unknown function (DUF543)
BnaA07g21990D	A07	16908266	16911670	AT1G74920	aldehyde dehydrogenase 10A8 (ALDH10A8)
BnaA07g22000D	A07	16911864	16914942	AT1G74910	ADP-glucose pyrophosphorylase family protein
BnaA07g22010D	A07	16915646	16916937	AT1G74890	response regulator 15 (ARR15)
BnaA07g22020D	A07	16917907	16919388	AT1G74830	Protein of unknown function, DUF593
BnaA07g22030D	A07	16920203	16920862	AT1G74820	RmlC-like cupins superfamily protein
BnaA07g22040D	A07	16922295	16924791	AT1G74800	Galactosyltransferase family protein
BnaA07g22050D	A07	16925802	16927977	AT1G74780	Nodulin-like / Major Facilitator Superfamily protein
BnaA07g22060D	A07	16931145	16932710	AT1G74750	Pentatricopeptide repeat (PPR) superfamily protein
BnaA07g22070D	A07	16932775	16934560	AT1G74750	Pentatricopeptide repeat (PPR) superfamily protein
BnaA07g22080D	A07	16935970	16939107	AT1G74720	QUIRKY (QKY)
BnaA07g22090D	A07	16943392	16947048	AT1G74710	ENHANCED DISEASE SUSCEPTIBILITY TO ERYSIPHE ORONTII 16 (EDS16)
BnaA07g22100D	A07	16956548	16960232	AT1G74680	Exostosin family protein
BnaA07g22110D	A07	16965985	16967097		unknown protein
BnaA07g22120D	A07	16968374	16968667	AT1G74660	mini zinc finger 1 (MIF1)
BnaA07g22130D	A07	16974224	16975664	AT1G74650	myb domain protein 31 (MYB31)
BnaA07g22140D	A07	16989280	16989727	AT1G74640	alpha/beta-Hydrolases superfamily protein
BnaA07g22150D	A07	17004814	17005959	AT2G41360	Galactose oxidase/kelch repeat superfamily protein
BnaA07g22160D	A07	17007290	17008786	AT1G74540	cytochrome P450, family 98, subfamily A, polypeptide 8 (CYP98A8)
BnaA08g05010D	A08	4947825	4949789		unknown protein
BnaA08g05020D	A08	4952734	4953374	AT4G13210	Pectin lyase-like superfamily protein
BnaA08g05030D	A08	4954802	4955878	AT4G13230	Late embryogenesis abundant protein (LEA) family protein
BnaA08g05040D	A08	4969884	4970380		unknown protein
BnaA08g05050D	A08	5004975	5005931		unknown protein
BnaA08g05060D	A08	5006886	5013889	AT4G19360	SCD6 protein-related
BnaA08g05070D	A08	5042645	5046298	AT4G13430	isopropyl malate isomerase large subunit 1 (IIL1)
BnaA08g05080D	A08	5056080	5056208	AT2G31900	myosin-like protein XIF (XIF)
BnaA08g05090D	A08	5056358	5057377		unknown protein
BnaA08g05100D	A08	5066055	5066967	AT4G13450	Adenine nucleotide alpha hydrolases-like superfamily protein
BnaA08g05110D	A08	5068197	5069443	AT5G10620	methyltransferases
BnaA08g05120D	A08	5076500	5076760	AT1G53510	mitogen-activated protein kinase 18 (MPK18)
BnaA08g05130D	A08	5089166	5090713	AT4G13640	unfertilized embryo sac 16 (UNE16)
BnaA08g05140D	A08	5097909	5100289	AT4G13590	Uncharacterized protein family (UPF0016)
BnaA08g05150D	A08	5100371	5101105	AT4G13580	Disease resistance-responsive (dirigent-like protein) family protein
BnaA08g05160D	A08	5156152	5157060	AT4G13560	unfertilized embryo sac 15 (UNE15)
BnaA08g05170D	A08	5161650	5161988	AT1G77480	Eukaryotic aspartyl protease family protein
BnaA08g05180D	A08	5166625	5166735		unknown protein
BnaA08g05190D	A08	5169403	5169729	AT5G05760	syntaxin of plants 31 (SYP31)
BnaA08g05200D	A08	5178130	5179167	AT2G44700	Galactose oxidase/kelch repeat superfamily protein
BnaA08g05210D	A08	5187713	5188040		unknown protein
BnaA08g05220D	A08	5192271	5194818	AT4G13700	purple acid phosphatase 23 (PAP23)
BnaA08g05230D	A08	5228337	5228690	AT1G28350	Nucleotidylyl transferase superfamily protein
BnaA08g05240D	A08	5233312	5236875	AT1G30810	Transcription factor jumonji (jmj) family protein / zinc finger (C5HC2 type) family protein
BnaA08g05250D	A08	5237054	5237746	AT1G30800	Fasciclin-like arabinogalactan family protein
BnaA08g05260D	A08	5246968	5249655	AT1G30580	GTP binding
BnaA08g05770D	A08	5691415	5693368	AT4G15740	Calcium-dependent lipid-binding (CaLB domain) family protein
BnaA08g05780D	A08	5695072	5695743	AT4G15740	Calcium-dependent lipid-binding (CaLB domain) family protein
BnaA08g05790D	A08	5695796	5696022		unknown protein
BnaA08g05800D	A08	5696084	5696418		unknown protein
BnaA08g05810D	A08	5707081	5709325	AT3G15980	Coatomer, beta' subunit
BnaA08g05820D	A08	5729166	5730055	AT4G15755	Calcium-dependent lipid-binding (CaLB domain) family protein
BnaA08g05830D	A08	5740172	5743565		unknown protein
BnaA08g05840D	A08	5743627	5748293	AT4G15760	monooxygenase 1 (MO1)
BnaA08g05850D	A08	5754040	5755183		unknown protein
BnaA08g05860D	A08	5764716	5765462	AT4G15770	RNA binding
BnaA08g05870D	A08	5766033	5768531	AT4G15780	vesicle-associated membrane protein 724 (VAMP724)
BnaA08g05880D	A08	5772226	5774588	AT4G15790	unknown protein
BnaA08g05890D	A08	5774700	5775655	AT4G15802	heat shock factor binding protein (HSBP)
BnaA08g05900D	A08	5776221	5777689	AT4G15830	ARM repeat superfamily protein
BnaA08g05910D	A08	5778010	5781727	AT4G15880	EARLY IN SHORT DAYS 4 (ESD4)
BnaA08g05920D	A08	5788321	5789835	AT2G40920	F-box and associated interaction domains-containing protein
BnaA08g05930D	A08	5791888	5792317	AT5G21274	calmodulin 6 (CAM6)
BnaA08g05940D	A08	5884633	5885639	AT4G16400	unknown protein
BnaA08g05950D	A08	5886055	5887710	AT4G16390	pentatricopeptide (PPR) repeat-containing protein
BnaA08g05960D	A08	5887767	5888130	AT4G16390	pentatricopeptide (PPR) repeat-containing protein
BnaA08g05970D	A08	5891590	5893290	AT4G16380	Heavy metal transport/detoxification superfamily protein
BnaA08g06060D	A08	5990041	5993203	AT4G16160	ATOEP16-2
BnaA08g06070D	A08	5995610	5996131	AT4G16195	Plant self-incompatibility protein S1 family
BnaA08g06080D	A08	6008140	6012801	AT4G16150	calmodulin binding
BnaA08g06090D	A08	6020917	6024228	AT4G16143	importin alpha isoform 2 (IMPA-2)
BnaA08g06100D	A08	6027125	6027328		unknown protein
BnaA08g06110D	A08	6029251	6029664	AT3G17080	Plant self-incompatibility protein S1 family
BnaA08g06120D	A08	6047323	6048355	AT4G16130	arabinose kinase (ARA1)
BnaA08g06130D	A08	6058298	6060753	AT1G36370	serine hydroxymethyltransferase 7 (SHM7)
BnaA08g06140D	A08	6072740	6074103	AT1G36320	unknown protein
BnaA08g06150D	A08	6074177	6074677	AT1G36320	unknown protein
BnaA08g06160D	A08	6079933	6081687	AT1G36310	S-adenosyl-L-methionine-dependent methyltransferases superfamily protein
BnaA08g06170D	A08	6096323	6096749	AT4G13520	small acidic protein 1 (SMAP1)
BnaA08g06180D	A08	6097579	6107339	AT1G36160	acetyl-CoA carboxylase 1 (ACC1)
BnaA08g06590D	A08	6523071	6523389		unknown protein
BnaA08g06600D	A08	6538838	6539023		unknown protein
BnaA08g06610D	A08	6552968	6555477	AT1G33270	Acyl transferase/acyl hydrolase/lysophospholipase superfamily protein
BnaA08g06620D	A08	6561936	6563039	AT5G10340	F-box family protein
BnaA08g06630D	A08	6584220	6590527	AT1G27150	Tetratricopeptide repeat (TPR)-like superfamily protein
BnaA08g06640D	A08	6600401	6601707	AT1G33240	GT-2-like 1 (GTL1)
BnaA08g06650D	A08	6608590	6610998	AT1G33230	TMPIT-like protein
BnaA08g06660D	A08	6639814	6642453	AT1G33170	S-adenosyl-L-methionine-dependent methyltransferases superfamily protein
BnaA08g06670D	A08	6670871	6678732	AT1G33110	MATE efflux family protein
BnaA08g06680D	A08	6682197	6682319	ATCG00900	RPS7.1
BnaA08g06690D	A08	6725219	6725359	AT1G33055	unknown protein
BnaA08g06700D	A08	6726084	6726362		unknown protein
BnaA08g06710D	A08	6738317	6740730	AT1G33050	unknown protein
BnaA08g06720D	A08	6741963	6743386	AT1G33030	O-methyltransferase family protein
BnaA08g06730D	A08	6746494	6747343	AT1G32990	plastid ribosomal protein l11 (PRPL11)
BnaA08g08180D	A08	8059512	8059739	AT4G17060	FRIGIDA interacting protein 2 (FIP2)
BnaA08g08190D	A08	8059795	8060244	AT2G44730	Alcohol dehydrogenase transcription factor Myb/SANT-like family protein
BnaA08g08200D	A08	8060502	8061873	AT4G17070	peptidyl-prolyl cis-trans isomerases
BnaA08g08210D	A08	8064937	8067479	AT4G17080	Histone H3 K4-specific methyltransferase SET7/9 family protein
BnaA08g08220D	A08	8067920	8068406	AT4G17085	Putative membrane lipoprotein
BnaA08g08230D	A08	8068950	8076869	AT4G17090	chloroplast beta-amylase (CT-BMY)
BnaA08g08240D	A08	8078810	8086257	AT4G17140	pleckstrin homology (PH) domain-containing protein
BnaA08g08250D	A08	8142972	8143733	AT4G17380	MUTS-like protein 4 (MSH4)
BnaA08g08260D	A08	8151735	8157185	AT4G17380	MUTS-like protein 4 (MSH4)
BnaA08g08270D	A08	8157248	8158644	AT4G16720	Ribosomal protein L23/L15e family protein
BnaA08g08280D	A08	8159684	8163432	AT4G17483	alpha/beta-Hydrolases superfamily protein
BnaA08g08290D	A08	8164181	8165550	AT4G17486	PPPDE putative thiol peptidase family protein
BnaA08g08300D	A08	8171743	8172627	AT4G17490	ethylene responsive element binding factor 6 (ERF6)
BnaA08g08310D	A08	8180219	8180761	AT4G17500	ethylene responsive element binding factor 1 (ERF-1)
BnaA08g08320D	A08	8192878	8194139	AT5G62160	zinc transporter 12 precursor (ZIP12)
BnaA08g08330D	A08	8195808	8198092	AT4G17520	Hyaluronan / mRNA binding family
BnaA08g08340D	A08	8198182	8199794	AT4G17530	RAB GTPase homolog 1C (RAB1C)
BnaA08g08350D	A08	8204013	8205880	AT4G17550	Major facilitator superfamily protein
BnaA08g08360D	A08	8207522	8209047	AT4G17560	Ribosomal protein L19 family protein
BnaA08g08370D	A08	8209646	8211633	AT4G17570	GATA transcription factor 26 (GATA26)
BnaA08g08380D	A08	8220429	8222194	AT4G17650	Polyketide cyclase / dehydrase and lipid transport protein
BnaA08g08390D	A08	8230563	8232037	AT4G17660	Protein kinase superfamily protein
BnaA08g08400D	A08	8259329	8260807	AT5G62160	zinc transporter 12 precursor (ZIP12)
BnaA08g08410D	A08	8267597	8270822	AT4G17710	homeodomain GLABROUS 4 (HDG4)
BnaA08g08420D	A08	8274245	8274765		unknown protein
BnaA08g08430D	A08	8274850	8275785		unknown protein
BnaA08g08440D	A08	8279229	8281146	AT4G17785	myb domain protein 39 (MYB39)
BnaA08g08450D	A08	8307107	8307449		unknown protein
BnaA08g08460D	A08	8307655	8308469	AT4G17870	PYRABACTIN RESISTANCE 1 (PYR1)
BnaA08g08470D	A08	8320321	8323022	AT4G17895	ubiquitin-specific protease 20 (UBP20)
BnaA08g08480D	A08	8326506	8326697		unknown protein
BnaA08g08490D	A08	8331562	8333504	AT4G17900	PLATZ transcription factor family protein
BnaA08g08500D	A08	8336387	8337496	AT4G17940	Tetratricopeptide repeat (TPR)-like superfamily protein
BnaA08g08510D	A08	8337686	8339718	AT4G17950	AT hook motif DNA-binding family protein
BnaA08g08520D	A08	8340956	8341339		unknown protein
BnaA08g08530D	A08	8343730	8345529	AT4G18040	eukaryotic translation initiation factor 4E (EIF4E)
BnaA08g08540D	A08	8346747	8348594	AT4G18070	unknown protein
BnaA08g08550D	A08	8349301	8350395	AT4G18100	Ribosomal protein L32e
BnaA08g08560D	A08	8356856	8360128	AT4G18150	Kinase-related protein of unknown function (DUF1296)
BnaA08g08570D	A08	8365596	8365860		unknown protein
BnaA08g08580D	A08	8365926	8366940	AT4G18160	Ca2+ activated outward rectifying K+ channel 6 (KCO6)
BnaA08g08590D	A08	8390466	8391622	AT4G18170	WRKY DNA-binding protein 28 (WRKY28)
BnaA08g08600D	A08	8401769	8403087	AT4G18195	purine permease 8 (PUP8)
BnaA08g08610D	A08	8404374	8404466		unknown protein
BnaA08g08620D	A08	8405709	8407481	AT4G18210	purine permease 10 (PUP10)
BnaA08g08630D	A08	8408560	8409955	AT4G18210	purine permease 10 (PUP10)
BnaA08g08640D	A08	8418881	8420433	AT4G18210	purine permease 10 (PUP10)
BnaA08g08650D	A08	8420486	8420620		unknown protein
BnaA08g08660D	A08	8421739	8426605	AT4G18240	starch synthase 4 (SS4)
BnaA08g08670D	A08	8467991	8468924	AT4G18250	receptor serine/threonine kinase, putative
BnaA08g08680D	A08	8479373	8480061		unknown protein
BnaA08g08690D	A08	8480393	8480575		unknown protein
BnaA08g08700D	A08	8490219	8490542		unknown protein
BnaA08g08710D	A08	8493809	8497928	AT4G18290	potassium channel in Arabidopsis thaliana 2 (KAT2)
BnaA08g08720D	A08	8498524	8500465	AT4G18340	Glycosyl hydrolase superfamily protein
BnaA08g08730D	A08	8504023	8504361	AT4G18395	unknown protein
BnaA08g08740D	A08	8507426	8507761	AT4G18422	unknown protein
BnaA08g08750D	A08	8508262	8508934		unknown protein
BnaA08g08760D	A08	8521019	8522080	AT4G18425	Protein of unknown function (DUF679)
BnaA08g08770D	A08	8527269	8527913	AT4G18425	Protein of unknown function (DUF679)
BnaA08g08780D	A08	8535860	8536702	AT4G18430	RAB GTPase homolog A1E (RABA1e)
BnaA08g08790D	A08	8539255	8541889	AT1G36280	L-Aspartase-like family protein
BnaA08g08800D	A08	8549416	8549718	AT4G18501	unknown protein
BnaA08g08810D	A08	8553505	8553744	AT4G18510	CLAVATA3/ESR-related 2 (CLE2)
BnaA08g08820D	A08	8577054	8579422	AT4G18530	Protein of unknown function (DUF707)
BnaA08g08830D	A08	8581541	8581675	AT4G18540	unknown protein
BnaA08g08840D	A08	8581746	8583586	AT4G18540	unknown protein
BnaA08g08850D	A08	8588827	8591995	AT4G18550	alpha/beta-Hydrolases superfamily protein
BnaA08g08860D	A08	8600742	8603866	AT4G18570	Tetratricopeptide repeat (TPR)-like superfamily protein
BnaA08g08870D	A08	8609313	8611271		unknown protein
BnaA08g08880D	A08	8612502	8613369	AT4G18593	dual specificity protein phosphatase-related
BnaA08g08890D	A08	8613719	8614952	AT4G18596	Pollen Ole e 1 allergen and extensin family protein
BnaA08g08900D	A08	8624590	8625171	AT4G18610	LIGHT SENSITIVE HYPOCOTYLS 9 (LSH9)
BnaA08g08910D	A08	8647050	8653178	AT3G05370	receptor like protein 31 (RLP31)
BnaA08g08920D	A08	8653277	8655982	AT3G05360	receptor like protein 30 (RLP30)
BnaA08g08930D	A08	8661817	8663347	AT4G18690	unknown protein
BnaA08g08940D	A08	8674028	8675413	AT4G18880	heat shock transcription factor A4A (HSF A4A)
BnaA08g08950D	A08	8681198	8684776	AT4G18940	RNA ligase/cyclic nucleotide phosphodiesterase family protein
BnaA08g08960D	A08	8687820	8690755	AT4G18950	Integrin-linked protein kinase family
BnaA08g08970D	A08	8698413	8698745	AT4G18980	AtS40-3 (AtS40-3)
BnaA08g08980D	A08	8701197	8703258	AT4G19006	Proteasome component (PCI) domain protein
BnaA08g08990D	A08	8703630	8703842		unknown protein
BnaA08g09000D	A08	8705546	8707078	AT3G05360	receptor like protein 30 (RLP30)
BnaA08g09010D	A08	8707209	8707769	AT1G71390	receptor like protein 11 (RLP11)
BnaA08g09020D	A08	8710319	8711294	AT4G19100	Protein of unknown function (DUF3464)
BnaA08g09030D	A08	8711350	8714200	AT4G19110	Protein kinase superfamily protein
BnaA08g09040D	A08	8716920	8717579	AT4G19112	conserved peptide upstream open reading frame 25 (CPuORF25)
BnaA08g09050D	A08	8723524	8724868	AT5G23840	MD-2-related lipid recognition domain-containing protein
BnaA08g09060D	A08	8725436	8729353	AT4G19120	early-responsive to dehydration 3 (ERD3)
BnaA08g09070D	A08	8736531	8737115	AT3G56370	Leucine-rich repeat protein kinase family protein
BnaA08g09080D	A08	8743706	8744204		unknown protein
BnaA08g09090D	A08	8751075	8752500		unknown protein
BnaA08g09100D	A08	8762533	8765104	AT4G19160	unknown protein
BnaA08g09110D	A08	8767981	8769762	AT4G19170	nine-cis-epoxycarotenoid dioxygenase 4 (NCED4)
BnaA08g09120D	A08	8780869	8783074	AT4G19185	nodulin MtN21 /EamA-like transporter family protein
BnaA08g09130D	A08	8784238	8786178	AT4G19191	Tetratricopeptide repeat (TPR)-like superfamily protein
BnaA08g09140D	A08	8787094	8788638		unknown protein
BnaA08g09150D	A08	8790827	8794495	AT4G19210	RNAse l inhibitor protein 2 (RLI2)
BnaA08g09160D	A08	8805664	8807432		unknown protein
BnaA08g09170D	A08	8822241	8823784	AT3G08690	ubiquitin-conjugating enzyme 11 (UBC11)
BnaA08g09180D	A08	8827288	8838229	AT4G19410	Pectinacetylesterase family protein
BnaA08g09190D	A08	8878094	8881455	AT4G19450	Major facilitator superfamily protein
BnaA08g09200D	A08	8889879	8891348	AT4G19500	nucleoside-triphosphatases
BnaA08g09210D	A08	8891407	8895987	AT4G19500	nucleoside-triphosphatases
BnaA08g09220D	A08	8896816	8901417	AT4G19510	Disease resistance protein (TIR-NBS-LRR class)
BnaA08g09230D	A08	8909425	8911156	AT4G19540	IND1(iron-sulfur protein required for NADH dehydrogenase)-like (INDL)
BnaA08g09240D	A08	8915995	8916303	AT5G53150	DNAJ heat shock N-terminal domain-containing protein
BnaA08g09250D	A08	8916980	8917600	AT5G53150	DNAJ heat shock N-terminal domain-containing protein
BnaA08g09260D	A08	8919961	8921004	AT4G19580	DNAJ heat shock N-terminal domain-containing protein
BnaA08g09270D	A08	8922472	8923329	AT4G19570	Chaperone DnaJ-domain superfamily protein
BnaA08g09280D	A08	8925514	8928682	AT4G19600	CYCT1
BnaA08g09290D	A08	8929312	8932059	AT4G20200	Terpenoid cyclases/Protein prenyltransferases superfamily protein
BnaA08g09300D	A08	8935765	8936535	AT4G19600	CYCT1
BnaA08g09310D	A08	8938572	8940458	AT4G19645	TRAM, LAG1 and CLN8 (TLC) lipid-sensing domain containing protein
BnaA08g09320D	A08	8942481	8942857		unknown protein
BnaA08g09330D	A08	8944530	8946552	AT4G19810	Glycosyl hydrolase family protein with chitinase insertion domain
BnaA08g09340D	A08	8948367	8950133	AT4G19830	FKBP-like peptidyl-prolyl cis-trans isomerase family protein
BnaA08g09350D	A08	8953319	8954886	AT4G19840	phloem protein 2-A1 (PP2-A1)
BnaA08g09360D	A08	8956199	8956534	AT4G19870	Galactose oxidase/kelch repeat superfamily protein
BnaA08g09370D	A08	8956603	8956816		unknown protein
BnaA08g09380D	A08	8956870	8957401	AT4G19870	Galactose oxidase/kelch repeat superfamily protein
BnaA08g09390D	A08	8959634	8960660	AT4G19870	Galactose oxidase/kelch repeat superfamily protein
BnaA08g09400D	A08	8960752	8961290	AT4G19865	Galactose oxidase/kelch repeat superfamily protein
BnaA08g09410D	A08	9022254	9023828	AT4G20380	LSD1 zinc finger family protein
BnaA08g09420D	A08	9024083	9024863	AT4G20390	Uncharacterised protein family (UPF0497)
BnaA08g09430D	A08	9039669	9042820	AT4G20200	Terpenoid cyclases/Protein prenyltransferases superfamily protein
BnaA08g09440D	A08	9048181	9048582	AT4G20420	Tapetum specific protein TAP35/TAP44
BnaA08g09450D	A08	9049103	9050625	AT5G44500	Small nuclear ribonucleoprotein family protein
BnaA08g09460D	A08	9051422	9053216	AT4G20450	Leucine-rich repeat protein kinase family protein
BnaA08g09470D	A08	9062679	9064329	AT4G20450	Leucine-rich repeat protein kinase family protein
BnaA08g09480D	A08	9064397	9064884	AT4G20450	Leucine-rich repeat protein kinase family protein
BnaA08g09490D	A08	9073005	9073559	AT4G20780	calmodulin like 42 (CML42)
BnaA08g09500D	A08	9082448	9082880	AT4G01730	DHHC-type zinc finger family protein
BnaA08g09510D	A08	9087020	9088618	AT4G20840	FAD-binding Berberine family protein
BnaA08g09520D	A08	9101753	9103527		unknown protein
BnaA08g09530D	A08	9105278	9105637	AT4G20880	ethylene-responsive nuclear protein / ethylene-regulated nuclear protein (ERT2)
BnaA08g09540D	A08	9105703	9106371	AT4G20880	ethylene-responsive nuclear protein / ethylene-regulated nuclear protein (ERT2)
BnaA08g09550D	A08	9109362	9117081	AT4G12770	Chaperone DnaJ-domain superfamily protein
BnaA08g09560D	A08	9118333	9120819	AT4G20890	tubulin beta-9 chain (TUB9)
BnaA08g09570D	A08	9131616	9137591	AT4G21710	NRPB2
BnaA08g09580D	A08	9144386	9144976	AT4G21050	Dof-type zinc finger domain-containing protein
BnaA08g09590D	A08	9147793	9149798	AT4G21690	gibberellin 3-oxidase 3 (GA3OX3)
BnaA08g09600D	A08	9154788	9154889		unknown protein
BnaA08g09610D	A08	9156869	9157075	AT4G21680	NITRATE TRANSPORTER 1.8 (NRT1.8)
BnaA08g09620D	A08	9157402	9161987	AT4G21670	C-terminal domain phosphatase-like 1 (CPL1)
BnaA08g09630D	A08	9168096	9172826	AT4G21660	proline-rich spliceosome-associated (PSP) family protein
BnaA08g09640D	A08	9173184	9173787	AT4G21620	glycine-rich protein
BnaA08g09650D	A08	9176828	9178134	AT4G21610	lsd one like 2 (LOL2)
BnaA08g09660D	A08	9178761	9179783	AT1G11270	F-box and associated interaction domains-containing protein
BnaA08g09670D	A08	9179855	9179896		unknown protein
BnaA08g09680D	A08	9181947	9190111	AT4G21590	endonuclease 3 (ENDO3)
BnaA08g09690D	A08	9193191	9194919	AT4G21570	Protein of unknown function (DUF300)
BnaA08g09700D	A08	9195403	9196941	AT4G05000	vacuolar protein sorting-associated protein 28 homolog 1 (VPS28-1)
BnaA08g09710D	A08	9197242	9199776	AT4G21534	Diacylglycerol kinase family protein
BnaA08g09720D	A08	9200155	9200368		unknown protein
BnaA08g09730D	A08	9203415	9205855	AT4G21450	PapD-like superfamily protein
BnaA08g09740D	A08	9227089	9228305	AT4G21440	MYB-like 102 (MYB102)
BnaA08g09750D	A08	9236422	9237702		unknown protein
BnaA08g09760D	A08	9241334	9244659	AT4G21215	unknown protein
BnaA08g09770D	A08	9253480	9254487	AT4G21200	gibberellin 2-oxidase 8 (GA2OX8)
BnaA08g09780D	A08	9272145	9272812	AT4G21192	Cytochrome c oxidase biogenesis protein Cmc1-like
BnaA08g09790D	A08	9273544	9276065	AT4G21160	ZAC
BnaA08g09800D	A08	9284713	9286564		unknown protein
BnaA08g09810D	A08	9287825	9291148	AT4G21120	amino acid transporter 1 (AAT1)
BnaA08g09820D	A08	9293474	9294991	AT4G21110	G10 family protein
BnaA08g09830D	A08	9295271	9296428	AT4G21105	cytochrome-c oxidases
BnaA08g09840D	A08	9296750	9304392	AT4G21100	damaged DNA binding protein 1B (DDB1B)
BnaA08g09850D	A08	9304443	9306379	AT4G21090	MITOCHONDRIAL FERREDOXIN 2 (MFDX2)
BnaA08g09860D	A08	9308891	9313628	AT4G21070	breast cancer susceptibility1 (BRCA1)
BnaA08g09870D	A08	9314031	9314904		unknown protein
BnaA08g09880D	A08	9315736	9316500	AT4G21050	Dof-type zinc finger domain-containing protein
BnaA08g09890D	A08	9320803	9321036	AT4G21050	Dof-type zinc finger domain-containing protein
BnaA08g09900D	A08	9324687	9324920	AT4G21050	Dof-type zinc finger domain-containing protein
BnaA08g09910D	A08	9332856	9334225	AT4G20990	alpha carbonic anhydrase 4 (ACA4)
BnaA08g09920D	A08	9343288	9344079	AT4G21050	Dof-type zinc finger domain-containing protein
BnaA08g09930D	A08	9347111	9348357	AT4G21020	Late embryogenesis abundant protein (LEA) family protein
BnaA08g09940D	A08	9352503	9352649		unknown protein
BnaA08g09950D	A08	9352797	9353180	AT3G26010	Galactose oxidase/kelch repeat superfamily protein
BnaA08g09960D	A08	9358239	9359560	AT4G20990	alpha carbonic anhydrase 4 (ACA4)
BnaA08g09970D	A08	9363569	9365405	AT4G20960	Cytidine/deoxycytidylate deaminase family protein
BnaA08g09980D	A08	9366531	9371746	AT4G20940	Leucine-rich receptor-like protein kinase family protein
BnaA08g09990D	A08	9372442	9374898	AT4G20930	6-phosphogluconate dehydrogenase family protein
BnaA08g10000D	A08	9375713	9381157	AT4G21710	NRPB2
BnaA08g10010D	A08	9392627	9398711	AT4G21750	MERISTEM LAYER 1 (ATML1)
BnaA08g10020D	A08	9405874	9407292	AT4G21800	quatre-quart2 (QQT2)
BnaA08g10030D	A08	9407474	9409308	AT4G21810	DERLIN-2.1 (DER2.1)
BnaA08g10040D	A08	9412351	9413565	AT4G21850	methionine sulfoxide reductase B9 (MSRB9)
BnaA08g10050D	A08	9420664	9425375	AT4G21865	unknown protein
BnaA08g10060D	A08	9426925	9427419	AT4G21870	HSP20-like chaperones superfamily protein
BnaA08g10070D	A08	9428665	9430227	AT4G21895	DNA binding
BnaA08g10080D	A08	9436009	9438802	AT4G21910	MATE efflux family protein
BnaA08g10090D	A08	9443132	9448772	AT4G21910	MATE efflux family protein
BnaA08g10100D	A08	9456085	9467947	AT5G11250	Disease resistance protein (TIR-NBS-LRR class)
BnaA08g10110D	A08	9469665	9471117	AT4G22060	CONTAINS InterPro DOMAIN/s: F-box domain, cyclin-like (InterPro:IPR001810), Protein of unknown function DUF295 (InterPro:IPR005174)
BnaA08g10120D	A08	9478597	9480356	AT4G22080	root hair specific 14 (RHS14)
BnaA08g10130D	A08	9482424	9484837	AT4G22100	beta glucosidase 2 (BGLU3)
BnaA08g10140D	A08	9491843	9495017	AT4G22120	ERD (early-responsive to dehydration stress) family protein
BnaA08g10150D	A08	9505469	9508875	AT4G22130	STRUBBELIG-receptor family 8 (SRF8)
BnaA08g10160D	A08	9509400	9511282	AT4G22140	EARLY BOLTING IN SHORT DAYS (EBS)
BnaA08g10170D	A08	9513508	9515151	AT4G22220	ISU1
BnaA08g10180D	A08	9516197	9517906	AT4G05530	indole-3-butyric acid response 1 (IBR1)
BnaA08g10190D	A08	9518561	9519766	AT1G53360	F-box associated ubiquitination effector family protein
BnaA08g10200D	A08	9523182	9524390	AT1G53360	F-box associated ubiquitination effector family protein
BnaA08g10210D	A08	9524815	9526195	AT4G22330	ATCES1
BnaA08g10220D	A08	9527795	9529712	AT4G22360	SWIB complex BAF60b domain-containing protein
BnaA08g10230D	A08	9530370	9532457	AT4G12590	FUNCTIONS IN: molecular_function unknown
BnaA08g10240D	A08	9534671	9536198	AT2G19630	F-box and associated interaction domains-containing protein
BnaA08g10250D	A08	9536940	9538279	AT1G53370	F-box and associated interaction domains-containing protein
BnaA08g10260D	A08	9539762	9541088	AT1G53360	F-box associated ubiquitination effector family protein
BnaA08g10270D	A08	9543477	9544458	AT1G79160	unknown protein
BnaA08g10280D	A08	9546639	9547761	AT1G40390	DNAse I-like superfamily protein
BnaA08g10290D	A08	9551759	9553269	AT1G11580	methylesterase PCR A (PMEPCRA)
BnaA08g10300D	A08	9560541	9562224	AT4G12560	CONSTITUTIVE EXPRESSER OF PR GENES 30 (CPR30)
BnaA08g10310D	A08	9566297	9566473		unknown protein
BnaA08g10320D	A08	9569629	9569815		unknown protein
BnaA08g10330D	A08	9585420	9585773	AT4G22520	Bifunctional inhibitor/lipid-transfer protein/seed storage 2S albumin superfamily protein
BnaA08g10340D	A08	9592999	9598239	AT4G22540	OSBP(oxysterol binding protein)-related protein 2A (ORP2A)
BnaA08g10350D	A08	9631988	9632764	AT4G22560	unknown protein
BnaA08g10360D	A08	9644587	9645066	AT4G22620	SAUR-like auxin-responsive protein family
BnaA08g10370D	A08	9648892	9651162	AT4G22666	Bifunctional inhibitor/lipid-transfer protein/seed storage 2S albumin superfamily protein
BnaA08g10380D	A08	9654342	9655231	AT4G22666	Bifunctional inhibitor/lipid-transfer protein/seed storage 2S albumin superfamily protein
BnaA08g10390D	A08	9656142	9656372		unknown protein
BnaA08g10400D	A08	9656455	9659125		unknown protein
BnaA08g10410D	A08	9663620	9666169	AT4G22670	HSP70-interacting protein 1 (HIP1)
BnaA08g10420D	A08	9673573	9674812	AT4G22680	myb domain protein 85 (MYB85)
BnaA08g10430D	A08	9685696	9687270	AT4G22690	cytochrome P450, family 706, subfamily A, polypeptide 1 (CYP706A1)
BnaA08g10440D	A08	9688947	9690137	AT1G20960	embryo defective 1507 (emb1507)
BnaA08g10450D	A08	9690266	9698226	AT1G20960	embryo defective 1507 (emb1507)
BnaA08g10460D	A08	9698324	9700130	AT4G22740	glycine-rich protein
BnaA08g10470D	A08	9717100	9719791	AT4G22758	unknown protein
BnaA08g10480D	A08	9726306	9728016	AT3G10290	Nucleotide-sugar transporter family protein
BnaA08g10490D	A08	9729954	9733651	AT4G22860	Cell cycle regulated microtubule associated protein
BnaA08g10500D	A08	9733751	9733819		unknown protein
BnaA08g10510D	A08	9734178	9735518	AT4G22920	NON-YELLOWING 1 (NYE1)
BnaA08g10520D	A08	9737862	9740463	AT4G23190	cysteine-rich RLK (RECEPTOR-like protein kinase) 11 (CRK11)
BnaA08g10530D	A08	9740937	9743595	AT4G23190	cysteine-rich RLK (RECEPTOR-like protein kinase) 11 (CRK11)
BnaA08g10540D	A08	9745642	9749470	AT4G22950	AGAMOUS-like 19 (AGL19)
BnaA08g10550D	A08	9771689	9773370	AT1G75220	Major facilitator superfamily protein
BnaA08g10560D	A08	9785140	9785900		unknown protein
BnaA08g10570D	A08	9786399	9788069	AT4G22980	FUNCTIONS IN: molecular_function unknown
BnaA08g10580D	A08	9794559	9794705		unknown protein
BnaA08g10590D	A08	9809339	9811628	AT4G23060	IQ-domain 22 (IQD22)
BnaA08g10600D	A08	9817985	9824479	AT4G23130	cysteine-rich RLK (RECEPTOR-like protein kinase) 5 (CRK5)
BnaA08g10610D	A08	9825531	9828078	AT4G23260	cysteine-rich RLK (RECEPTOR-like protein kinase) 18 (CRK18)
BnaA08g10690D	A08	9905574	9911024	AT4G35290	glutamate receptor 2 (GLUR2)
BnaA08g10700D	A08	9916611	9918746	AT4G35260	isocitrate dehydrogenase 1 (IDH1)
BnaA08g10710D	A08	9933199	9935953	AT4G24120	YELLOW STRIPE like 1 (YSL1)
BnaA08g10720D	A08	9941017	9941760	AT4G24110	unknown protein
BnaA08g10730D	A08	9941947	9947018	AT4G24100	Protein kinase superfamily protein
BnaA08g10740D	A08	9947431	9949105	AT4G24090	unknown protein
BnaA08g10750D	A08	9949451	9950674	AT4G24080	aldolase like (ALL1)
BnaA08g10760D	A08	9952114	9953432	AT4G24080	aldolase like (ALL1)
BnaA08g10770D	A08	9979837	9982207	AT4G24050	NAD(P)-binding Rossmann-fold superfamily protein
BnaA08g10780D	A08	9990240	9993260	AT4G35240	Protein of unknown function (DUF630 and DUF632)
BnaA08g10790D	A08	9995108	9998125	AT4G35230	BR-signaling kinase 1 (BSK1)
BnaA08g10800D	A08	9998953	9999711	AT4G35210	Arabidopsis protein of unknown function (DUF241)
BnaA08g10810D	A08	10000604	10001377	AT4G35200	Arabidopsis protein of unknown function (DUF241)
BnaA08g10820D	A08	10006588	10008337	AT4G35190	Putative lysine decarboxylase family protein
BnaA08g10830D	A08	10010407	10012017	AT4G35180	LYS/HIS transporter 7 (LHT7)
BnaA08g10840D	A08	10019487	10022511	AT4G35150	O-methyltransferase family protein
BnaA08g10850D	A08	10029459	10031013	AT4G35110	Arabidopsis phospholipase-like protein (PEARLI 4) family
BnaA08g10860D	A08	10034293	10035945	AT4G35100	plasma membrane intrinsic protein 3 (PIP3)
BnaA08g10870D	A08	10042067	10044495	AT4G35090	catalase 2 (CAT2)
BnaA08g10880D	A08	10048796	10049249		unknown protein
BnaA08g10890D	A08	10051468	10052766	AT4G35070	SBP (S-ribonuclease binding protein) family protein
BnaA08g10900D	A08	10073465	10074696		unknown protein
BnaA08g10910D	A08	10075949	10076488	AT4G35060	Heavy metal transport/detoxification superfamily protein
BnaA08g10920D	A08	10078176	10079322	AT4G35040	bZIP19
BnaA08g10930D	A08	10081089	10082705	AT4G34960	Cyclophilin-like peptidyl-prolyl cis-trans isomerase family protein
BnaA08g10940D	A08	10087680	10090070	AT4G34950	Major facilitator superfamily protein
BnaA08g10950D	A08	10091179	10093164	AT4G34940	armadillo repeat only 1 (ARO1)
BnaA08g10960D	A08	10095931	10097230	AT4G34930	PLC-like phosphodiesterases superfamily protein
BnaA08g10970D	A08	10111960	10112283	AT4G34760	SAUR-like auxin-responsive protein family
BnaA08g10980D	A08	10125359	10126615		unknown protein
BnaA08g10990D	A08	10129558	10131636	AT4G34710	arginine decarboxylase 2 (ADC2)
BnaA08g11000D	A08	10133598	10134659	AT1G31080	F-box family protein
BnaA08g11010D	A08	10135260	10135820	AT3G62200	Putative endonuclease or glycosyl hydrolase
BnaA08g11020D	A08	10137125	10138692	AT4G34700	LYR family of Fe/S cluster biogenesis protein
BnaA08g11030D	A08	10140089	10141224	AT4G34680	GATA transcription factor 3 (GATA3)
BnaA08g11040D	A08	10144679	10146299	AT4G34670	Ribosomal protein S3Ae
BnaA08g11050D	A08	10146816	10149400	AT4G34660	SH3 domain-containing protein
BnaA08g11060D	A08	10149585	10152879	AT4G34640	squalene synthase 1 (SQS1)
BnaA08g11070D	A08	10156083	10157040	AT4G34600	unknown protein
BnaA08g11080D	A08	10163422	10164047	AT4G34590	G-box binding factor 6 (GBF6)
BnaA08g11090D	A08	10169140	10172487	AT4G34580	CAN OF WORMS1 (COW1)
BnaA08g11100D	A08	10174660	10174863	AT4G34550	BEST Arabidopsis thaliana protein match is: F-box family protein (TAIR:AT2G16365.3)
BnaA08g11110D	A08	10174980	10176082	AT4G34550	BEST Arabidopsis thaliana protein match is: F-box family protein (TAIR:AT2G16365.3)
BnaA08g11120D	A08	10182764	10183974	AT4G34530	cryptochrome-interacting basic-helix-loop-helix 1 (CIB1)
BnaA08g11130D	A08	10187701	10189221	AT4G34520	3-ketoacyl-CoA synthase 18 (KCS18)
BnaA08g11140D	A08	10193789	10195213	AT4G34510	3-ketoacyl-CoA synthase 17 (KCS17)
BnaA08g11150D	A08	10197868	10200613	AT4G34490	cyclase associated protein 1 (CAP1)
BnaA08g11160D	A08	10200977	10203212	AT4G34460	GTP binding protein beta 1 (AGB1)
BnaA08g11170D	A08	10203309	10208410	AT4G34450	coatomer gamma-2 subunit, putative / gamma-2 coat protein, putative / gamma-2 COP, putative
BnaA08g11180D	A08	10218438	10221136	AT4G34440	Protein kinase superfamily protein
BnaA08g11190D	A08	10221643	10225955	AT4G34430	CHB3
BnaA08g11200D	A08	10228054	10228235		unknown protein
BnaA08g11210D	A08	10228879	10229259	AT4G34419	unknown protein
BnaA08g11220D	A08	10232887	10233918	AT4G34410	redox responsive transcription factor 1 (RRTF1)
BnaA08g11230D	A08	10239650	10243308	AT4G34390	extra-large GTP-binding protein 2 (XLG2)
BnaA08g11240D	A08	10245005	10246474	AT4G34380	Transducin/WD40 repeat-like superfamily protein
BnaA08g11250D	A08	10250358	10252838	AT4G34350	4-hydroxy-3-methylbut-2-enyl diphosphate reductase (HDR)
BnaA08g11260D	A08	10252890	10253448		unknown protein
BnaA08g11270D	A08	10260985	10263475	AT4G34320	Protein of unknown function (DUF677)
BnaA08g11280D	A08	10269875	10270094		unknown protein
BnaA08g11290D	A08	10270234	10270961	AT1G20100	unknown protein
BnaA08g11300D	A08	10282679	10283425	AT4G34300	Cupredoxin superfamily protein
BnaA08g11310D	A08	10284057	10284697	AT2G14880	SWIB/MDM2 domain superfamily protein
BnaA08g11320D	A08	10296385	10298687	AT4G34200	embryo sac development arrest 9 (EDA9)
BnaA08g11330D	A08	10299103	10300125	AT2G27970	CDK-subunit 2 (CKS2)
BnaA08g11340D	A08	10300929	10304240	AT3G42050	vacuolar ATP synthase subunit H family protein
BnaA08g11350D	A08	10313999	10315895	AT4G34160	CYCLIN D3
BnaA08g11360D	A08	10316456	10318532	AT4G34150	Calcium-dependent lipid-binding (CaLB domain) family protein
BnaA08g11370D	A08	10321335	10323048	AT4G34138	UDP-glucosyl transferase 73B1 (UGT73B1)
BnaA08g11380D	A08	10324447	10325898	AT4G34131	UDP-glucosyl transferase 73B3 (UGT73B3)
BnaA08g11390D	A08	10334357	10336117	AT4G34131	UDP-glucosyl transferase 73B3 (UGT73B3)
BnaA08g11400D	A08	10343153	10344389	AT4G33880	ROOT HAIR DEFECTIVE 6-LIKE 2 (RSL2)
BnaA08g11410D	A08	10356952	10359362		unknown protein
BnaA08g11420D	A08	10363585	10366312	AT4G33860	Glycosyl hydrolase family 10 protein
BnaA08g11430D	A08	10375895	10378907	AT4G33840	Glycosyl hydrolase family 10 protein
BnaA08g11440D	A08	10385625	10391818	AT4G33790	ECERIFERUM 4 (CER4)
BnaA08g11450D	A08	10407278	10410867	AT4G33760	tRNA synthetase class II (D, K and N) family protein
BnaA08g11460D	A08	10431945	10432695	AT4G33720	CAP (Cysteine-rich secretory proteins, Antigen 5, and Pathogenesis-related 1 protein) superfamily protein
BnaA08g11470D	A08	10435175	10438144	AT4G33680	ABERRANT GROWTH AND DEATH 2 (AGD2)
BnaA08g11480D	A08	10438239	10440118	AT4G33670	NAD(P)-linked oxidoreductase superfamily protein
BnaA08g11490D	A08	10440631	10445980	AT4G33650	dynamin-related protein 3A (DRP3A)
BnaA08g11500D	A08	10446420	10450421	AT4G33630	EXECUTER1 (EX1)
BnaA08g11510D	A08	10453214	10453929	AT4G33610	glycine-rich protein
BnaA08g11520D	A08	10454865	10456250	AT4G33600	unknown protein
BnaA08g11530D	A08	10456907	10458307	AT4G33590	unknown protein
BnaA08g11540D	A08	10459885	10464342	AT4G33580	beta carbonic anhydrase 5 (BCA5)
BnaA08g11550D	A08	10464429	10464485		unknown protein
BnaA08g11560D	A08	10466979	10467411	AT4G33560	Wound-responsive family protein
BnaA08g11570D	A08	10472169	10475063	AT4G03430	EMBRYO DEFECTIVE 2770 (EMB2770)
BnaA08g11580D	A08	10479377	10480929	AT4G33520	P-type ATP-ase 1 (PAA1)
BnaA08g11590D	A08	10485307	10487170	AT4G34120	LOSS OF THE TIMING OF ET AND JA BIOSYNTHESIS 1 (LEJ1)
BnaA08g11600D	A08	10487609	10488598	AT5G11760	unknown protein
BnaA08g11610D	A08	10488867	10492136	AT4G34110	poly(A) binding protein 2 (PAB2)
BnaA08g11620D	A08	10493159	10496370	AT4G34100	RING/U-box superfamily protein
BnaA08g11630D	A08	10504390	10505175	AT4G34300	Cupredoxin superfamily protein
BnaA08g11640D	A08	10507282	10508723	AT4G34050	caffeoyl coenzyme A O-methyltransferase 1 (CCoAOMT1)
BnaA08g11650D	A08	10512857	10515956	AT4G34030	3-methylcrotonyl-CoA carboxylase (MCCB)
BnaA08g11660D	A08	10516712	10517813		unknown protein
BnaA08g11670D	A08	10525017	10527951	AT4G02570	cullin 1 (CUL1)
BnaA08g11680D	A08	10529573	10530337	AT4G33985	Protein of unknown function (DUF1685)
BnaA08g11690D	A08	10531354	10533031	AT4G33980	FUNCTIONS IN: molecular_function unknown
BnaA08g11700D	A08	10533746	10535728	AT4G33970	Leucine-rich repeat (LRR) family protein
BnaA08g11710D	A08	10541388	10541709	AT4G33960	unknown protein
BnaA08g11720D	A08	10554293	10554584		unknown protein
BnaA08g11730D	A08	10556202	10556765		unknown protein
BnaA08g11740D	A08	10557004	10558887	AT4G33920	Protein phosphatase 2C family protein
BnaA08g11750D	A08	10562205	10564256	AT4G33910	2-oxoglutarate (2OG) and Fe(II)-dependent oxygenase superfamily protein
BnaA08g11760D	A08	10564810	10565164		unknown protein
BnaA08g11770D	A08	10571726	10575267	AT4G33430	BRI1-associated receptor kinase (BAK1)
BnaA08g11780D	A08	10576574	10578395	AT4G33420	Peroxidase superfamily protein
BnaA08g11790D	A08	10588738	10592405	AT4G33380	unknown protein
BnaA08g11800D	A08	10593478	10596060	AT4G33400	Vacuolar import/degradation, Vid27-related protein
BnaA08g11810D	A08	10599612	10600625	AT4G33355	Bifunctional inhibitor/lipid-transfer protein/seed storage 2S albumin superfamily protein
BnaA08g11820D	A08	10610916	10616064	AT4G33330	plant glycogenin-like starch initiation protein 3 (PGSIP3)
BnaA08g11830D	A08	10620214	10620561		unknown protein
BnaA08g11840D	A08	10622230	10625558	AT4G33300	ADR1-like 1 (ADR1-L1)
BnaA08g11850D	A08	10626618	10628232	AT4G33250	eukaryotic translation initiation factor 3K (EIF3K)
BnaA08g11860D	A08	10628474	10636559	AT4G33220	pectin methylesterase 44 (PME44)
BnaA08g11870D	A08	10640495	10647960	AT4G33210	SLOW MOTION (SLOMO)
BnaA08g11880D	A08	10648156	10652929	AT4G33210	SLOW MOTION (SLOMO)
BnaA08g11890D	A08	10653537	10656491	AT4G33170	Tetratricopeptide repeat (TPR)-like superfamily protein
BnaA08g11900D	A08	10659011	10659622	AT4G33100	CONTAINS InterPro DOMAIN/s: Mitochondrial distribution/morphology family 35/apoptosis (InterPro:IPR007918)
BnaA08g11910D	A08	10660340	10664558	AT4G33090	aminopeptidase M1 (APM1)
BnaA08g11920D	A08	10666707	10666745		unknown protein
BnaA08g11930D	A08	10666833	10669633	AT4G33050	embryo sac development arrest 39 (EDA39)
BnaA08g11940D	A08	10683381	10684637	AT4G33040	Thioredoxin superfamily protein
BnaA08g11950D	A08	10691741	10693357	AT4G33000	calcineurin B-like protein 10 (CBL10)
BnaA08g11960D	A08	10700550	10702418	AT4G32950	Protein phosphatase 2C family protein
BnaA08g11970D	A08	10703769	10705147	AT4G32915	FUNCTIONS IN: molecular_function unknown
BnaA08g11980D	A08	10718251	10723616	AT4G32880	homeobox gene 8 (HB-8)
BnaA08g11990D	A08	10738276	10738854	AT4G32860	unknown protein
BnaA08g12000D	A08	10741478	10743344	AT4G32830	ataurora1 (AUR1)
BnaA08g12010D	A08	10767039	10767731	AT4G32800	Integrase-type DNA-binding superfamily protein
BnaA08g12020D	A08	10775518	10777968	AT4G32790	Exostosin family protein
BnaA08g12030D	A08	10781294	10785581	AT4G32760	ENTH/VHS/GAT family protein
BnaA08g12040D	A08	10786742	10789057	AT4G32750	unknown protein
BnaA08g12050D	A08	10789141	10793453	AT4G32730	PC-MYB1
BnaA08g12060D	A08	10815363	10818272	AT5G42240	serine carboxypeptidase-like 42 (scpl42)
BnaA08g12070D	A08	10819567	10831638	AT4G32700	helicases
BnaA08g12080D	A08	10832736	10834849	AT3G26560	ATP-dependent RNA helicase, putative
BnaA08g12090D	A08	10834925	10835875	AT3G26560	ATP-dependent RNA helicase, putative
BnaA08g12100D	A08	10838993	10839731		unknown protein
BnaA08g12110D	A08	10839833	10840177	AT4G32680	unknown protein
BnaA08g12120D	A08	10849249	10851208	AT4G32610	copper ion binding
BnaA08g12130D	A08	10851994	10854175	AT4G32600	zinc finger (C3HC4-type RING finger) family protein
BnaA08g12140D	A08	10858755	10861320	AT4G32570	TIFY domain protein 8 (TIFY8)
BnaA08g12150D	A08	10861643	10866937	AT2G32700	LEUNIG_homolog (LUH)
BnaA08g12160D	A08	10875059	10876878	AT4G32540	YUCCA 1 (YUC1)
BnaA08g12170D	A08	10883521	10885352	AT2G25610	ATPase, F0/V0 complex, subunit C protein
BnaA08g12180D	A08	10885419	10888688	AT4G32520	serine hydroxymethyltransferase 3 (SHM3)
BnaA08g12190D	A08	10888963	10890006	AT4G32470	Cytochrome bd ubiquinol oxidase, 14kDa subunit
BnaA08g12200D	A08	10891849	10893723	AT4G32440	Plant Tudor-like RNA-binding protein
BnaA08g12210D	A08	10894976	10896188	AT4G32380	Pectin lyase-like superfamily protein
BnaA08g12220D	A08	10904672	10906253	AT5G38435	S-protein homologue 8 (SPH8)
BnaA08g12230D	A08	10911550	10912032		unknown protein
BnaA08g12240D	A08	10912314	10915353	AT4G32330	TPX2 (targeting protein for Xklp2) protein family
BnaA08g12250D	A08	10924226	10927059	AT4G32300	S-domain-2 5 (SD2-5)
BnaA08g12260D	A08	10952026	10955342	AT4G32140	EamA-like transporter family
BnaA08g12270D	A08	10956657	10958923	AT4G32030	unknown protein
BnaA08g12280D	A08	10961458	10962535	AT3G27040	Meprin and TRAF (MATH) homology domain-containing protein
BnaA08g12290D	A08	10964514	10965721	AT3G27040	Meprin and TRAF (MATH) homology domain-containing protein
BnaA08g12300D	A08	10967540	10969834	AT4G31940	cytochrome P450, family 82, subfamily C, polypeptide 4 (CYP82C4)
BnaA08g12310D	A08	10972991	10975347	AT4G31880	LOCATED IN: cytosol
BnaA08g12320D	A08	10989541	10990518	AT4G31860	Protein phosphatase 2C family protein
BnaA08g12330D	A08	10991125	10991924	AT4G31840	early nodulin-like protein 15 (ENODL15)
BnaA08g12340D	A08	10992517	10992819	AT4G31830	unknown protein
BnaA08g12350D	A08	10994361	10997455	AT4G31810	ATP-dependent caseinolytic (Clp) protease/crotonase family protein
BnaA08g12360D	A08	11040125	11043051	AT4G31770	debranching enzyme 1 (DBR1)
BnaA08g12370D	A08	11043381	11046227	AT4G31750	HOPW1-1-interacting 2 (WIN2)
BnaA08g12380D	A08	11047279	11048979	AT5G24040	Protein of unknown function (DUF295)
BnaA08g12390D	A08	11049522	11051538	AT4G31720	TBP-associated factor II 15 (TAFII15)
BnaA08g12400D	A08	11051887	11055397	AT2G24650	DNA binding
BnaA08g12410D	A08	11057534	11059141	AT1G77520	O-methyltransferase family protein
BnaA08g12420D	A08	11063133	11064807	AT4G31550	WRKY DNA-binding protein 11 (WRKY11)
BnaA08g12430D	A08	11073847	11075880	AT4G31540	exocyst subunit exo70 family protein G1 (EXO70G1)
BnaA08g12440D	A08	11078506	11079297	AT4G31510	unknown protein
BnaA08g12450D	A08	11085924	11089500	AT4G31480	Coatomer, beta subunit
BnaA08g12460D	A08	11092919	11094323	AT4G31460	Ribosomal L28 family
BnaA08g12470D	A08	11094478	11095884	AT4G31440	unknown protein
BnaA08g12480D	A08	11096753	11100468	AT4G31430	unknown protein
BnaA08g12490D	A08	11101175	11102943	AT4G31410	Protein of unknown function (DUF1644)
BnaA08g12500D	A08	11103581	11105222	AT4G31400	CTF7
BnaA08g12510D	A08	11108221	11110264	AT2G07760	Zinc knuckle (CCHC-type) family protein
BnaA08g12520D	A08	11111516	11111890	AT4G31380	FPF1-like protein 1 (FLP1)
BnaA08g12530D	A08	11116014	11116847	AT4G31370	FASCICLIN-like arabinogalactan protein 5 precursor (FLA5)
BnaA08g12540D	A08	11117048	11121618	AT5G14580	polyribonucleotide nucleotidyltransferase, putative
BnaA08g12550D	A08	11123383	11125609	AT4G31300	PBA1
BnaA08g12560D	A08	11129579	11130052	AT5G01360	TRICHOME BIREFRINGENCE-LIKE 3 (TBL3)
BnaA08g12570D	A08	11130469	11131197	AT4G18110	RING/U-box superfamily protein
BnaA08g12580D	A08	11131443	11132617	AT4G29890	choline monooxygenase, putative (CMO-like)
BnaA08g12590D	A08	11136232	11138074	AT3G48110	EMBRYO-DEFECTIVE-DEVELOPMENT 1 (EDD1)
BnaA08g12600D	A08	11144949	11147124	AT4G31290	ChaC-like family protein
BnaA08g12610D	A08	11147865	11149512	AT4G31270	sequence-specific DNA binding transcription factors
BnaA08g12620D	A08	11149858	11152262	AT4G31170	Protein kinase superfamily protein
BnaA08g12630D	A08	11152448	11159211	AT4G31160	DDB1-CUL4 associated factor 1 (DCAF1)
BnaA08g12640D	A08	11161724	11163526	AT4G31150	endonuclease V family protein
BnaA08g12650D	A08	11164155	11166271	AT1G60530	Dynamin related protein 4A (DRP4A)
BnaA08g12660D	A08	11166755	11167877	AT1G47230	CYCLIN A3
BnaA08g12670D	A08	11169529	11170730	AT1G12870	F-box and associated interaction domains-containing protein
BnaA08g12680D	A08	11172495	11174208	AT4G31130	Protein of unknown function (DUF1218)
BnaA08g12690D	A08	11215869	11220576	AT4G31120	PROTEIN ARGININE METHYLTRANSFERASE 5 (PRMT5)
BnaA08g12700D	A08	11221039	11223070	AT4G31080	Protein of unknown function (DUF2296)
BnaA08g12710D	A08	11223887	11225210	AT4G31060	Integrase-type DNA-binding superfamily protein
BnaA08g12720D	A08	11225540	11226954	AT4G31050	Biotin/lipoate A/B protein ligase family
BnaA08g12730D	A08	11230924	11232717	AT4G31020	alpha/beta-Hydrolases superfamily protein
BnaA08g12740D	A08	11232789	11234611	AT2G24290	Protein of unknown function (DUF1068)
BnaA08g12750D	A08	11234892	11236268	AT4G30993	Calcineurin-like metallo-phosphoesterase superfamily protein
BnaA08g12760D	A08	11250023	11250379		unknown protein
BnaA08g12770D	A08	11266386	11268235	AT4G30960	SOS3-interacting protein 3 (SIP3)
BnaA08g12780D	A08	11285285	11287841	AT4G30950	fatty acid desaturase 6 (FAD6)
BnaA08g12790D	A08	11292529	11292777		unknown protein
BnaA08g12800D	A08	11293188	11296504	AT4G30950	fatty acid desaturase 6 (FAD6)
BnaA08g12810D	A08	11298775	11301139	AT4G30935	WRKY DNA-binding protein 32 (WRKY32)
BnaA08g13190D	A08	11473115	11479271	AT4G30160	villin 4 (VLN4)
BnaA08g13200D	A08	11485447	11488046	AT4G30140	CUTICLE DESTRUCTING FACTOR 1 (CDEF1)
BnaA08g13210D	A08	11488223	11488333		unknown protein
BnaA08g13220D	A08	11496550	11496888	AT4G30140	CUTICLE DESTRUCTING FACTOR 1 (CDEF1)
BnaA08g13230D	A08	11500798	11502283	AT4G30074	low-molecular-weight cysteine-rich 19 (LCR19)
BnaA08g13240D	A08	11506179	11510167	AT4G30060	Core-2/I-branching beta-1,6-N-acetylglucosaminyltransferase family protein
BnaA08g13250D	A08	11511130	11512322	AT4G30010	unknown protein
BnaA08g13260D	A08	11513599	11515328	AT4G29960	unknown protein
BnaA08g13270D	A08	11515854	11519916	AT4G29940	pathogenesis related homeodomain protein A (PRHA)
BnaA08g13280D	A08	11525193	11538186	AT4G29920	Double Clp-N motif-containing P-loop nucleoside triphosphate hydrolases superfamily protein
BnaA08g13290D	A08	11563482	11564857	AT4G29550	Protein of unknown function (DUF626)
BnaA08g13300D	A08	11578308	11579885	AT4G29840	METHIONINE OVER-ACCUMULATOR 2 (MTO2)
BnaA08g13310D	A08	11580031	11581819	AT4G29830	vernalization independence 3 (VIP3)
BnaA08g13320D	A08	11586228	11587023		unknown protein
BnaA08g13330D	A08	11589019	11591206	AT2G25150	HXXXD-type acyl-transferase family protein
BnaA08g13340D	A08	11599226	11600749	AT4G29700	Alkaline-phosphatase-like family protein
BnaA08g13350D	A08	11603342	11604676	AT4G29700	Alkaline-phosphatase-like family protein
BnaA08g13360D	A08	11604956	11606539	AT4G29560	CONTAINS InterPro DOMAIN/s: Fanconi Anaemia group E protein, C-terminal (InterPro:IPR021025)
BnaA08g13370D	A08	11607266	11609231	AT4G29540	bacterial transferase hexapeptide repeat-containing protein
BnaA08g13380D	A08	11610646	11612428	AT4G29520	LOCATED IN: endoplasmic reticulum, plasma membrane
BnaA08g13390D	A08	11612539	11619630	AT4G29510	arginine methyltransferase 11 (PRMT11)
BnaA08g13400D	A08	11620043	11621198	AT4G29480	Mitochondrial ATP synthase subunit G protein
BnaA08g13410D	A08	11621551	11622840	AT4G29460	Phospholipase A2 family protein
BnaA08g13420D	A08	11622924	11624022		unknown protein
BnaA08g13430D	A08	11624611	11626995	AT2G15640	F-box family protein
BnaA08g13440D	A08	11628041	11629568	AT4G29410	Ribosomal L28e protein family
BnaA08g13450D	A08	11630191	11633257	AT4G29360	O-Glycosyl hydrolases family 17 protein
BnaA08g13460D	A08	11633340	11634574	AT4G29340	profilin 4 (PRF4)
BnaA08g13470D	A08	11639836	11641616	AT4G29270	HAD superfamily, subfamily IIIB acid phosphatase
BnaA08g13480D	A08	11643292	11644585	AT4G29260	HAD superfamily, subfamily IIIB acid phosphatase
BnaA09g00750D	A09	476938	477869	AT4G02380	senescence-associated gene 21 (SAG21)
BnaA09g00760D	A09	478923	482360	AT4G02400	U3 ribonucleoprotein (Utp) family protein
BnaA09g00770D	A09	487098	489482	AT1G54385	ARM repeat superfamily protein
BnaA09g00780D	A09	491394	493454	AT4G02420	Concanavalin A-like lectin protein kinase family protein
BnaA09g00790D	A09	496380	499254	AT1G02840	SR1
BnaA09g00800D	A09	499819	501051	AT4G02440	EMPFINDLICHER IM DUNKELROTEN LICHT 1 (EID1)
BnaA09g00810D	A09	501541	505132	AT4G01910	Cysteine/Histidine-rich C1 domain family protein
BnaA09g00820D	A09	506276	512950	AT4G02480	AAA-type ATPase family protein
BnaA09g00830D	A09	514486	515917	AT4G02485	2-oxoglutarate (2OG) and Fe(II)-dependent oxygenase superfamily protein
BnaA09g00840D	A09	516961	519096	AT4G02500	UDP-xylosyltransferase 2 (XT2)
BnaA09g00850D	A09	525672	526016	AT2G02930	glutathione S-transferase F3 (GSTF3)
BnaA09g00860D	A09	526088	526497	AT2G02930	glutathione S-transferase F3 (GSTF3)
BnaA09g00870D	A09	528010	529105	AT2G02930	glutathione S-transferase F3 (GSTF3)
BnaA09g00880D	A09	530525	532042	AT4G02530	chloroplast thylakoid lumen protein
BnaA09g00890D	A09	532897	537515	AT4G02570	cullin 1 (CUL1)
BnaA09g00900D	A09	537829	540252	AT4G02580	NADH-ubiquinone oxidoreductase 24 kDa subunit, putative
BnaA09g00910D	A09	540307	542811	AT4G02590	unfertilized embryo sac 12 (UNE12)
BnaA09g00920D	A09	544160	544875	AT4G02600	MLO1
BnaA09g00930D	A09	545737	545946		unknown protein
BnaA09g00940D	A09	546506	549026	AT4G02600	MLO1
BnaA09g00950D	A09	555597	556995	AT4G02610	Aldolase-type TIM barrel family protein
BnaA09g00960D	A09	557051	558662	AT4G02620	vacuolar ATPase subunit F family protein
BnaA09g00970D	A09	558955	560512	AT4G02630	Protein kinase superfamily protein
BnaA09g00980D	A09	561571	563839	AT4G02640	BZO2H1
BnaA09g00990D	A09	564157	566771	AT4G02650	ENTH/ANTH/VHS superfamily protein
BnaA09g01000D	A09	568587	573487	AT4G02700	sulfate transporter 3
BnaA09g01010D	A09	573674	577493	AT4G02710	Kinase interacting (KIP1-like) family protein
BnaA09g01020D	A09	583836	584738	AT4G02715	unknown protein
BnaA09g01030D	A09	586407	587498	AT4G02720	unknown protein
BnaA09g01040D	A09	589449	590787	AT1G56220	Dormancy/auxin associated family protein
BnaA09g03380D	A09	1747342	1750404	AT5G49540	Rab5-interacting family protein
BnaA09g03390D	A09	1751646	1752269	AT3G04320	Kunitz family trypsin and protease inhibitor protein
BnaA09g03400D	A09	1753207	1753882	AT5G49550	CONTAINS InterPro DOMAIN/s: Biogenesis of lysosome-related organelles complex-1, subunit 2 (InterPro:IPR019269)
BnaA09g03410D	A09	1754183	1757107	AT5G49570	peptide-N-glycanase 1 (PNG1)
BnaA09g03420D	A09	1757169	1757747	AT5G28490	LIGHT-DEPENDENT SHORT HYPOCOTYLS 1 (LSH1)
BnaA09g03430D	A09	1767329	1770414	AT3G04590	AT hook motif DNA-binding family protein
BnaA09g03440D	A09	1771185	1771667	AT5G28610	BEST Arabidopsis thaliana protein match is: glycine-rich protein (TAIR:AT5G28630.1)
BnaA09g03450D	A09	1772293	1774326	AT5G28640	ANGUSTIFOLIA 3 (AN3)
BnaA09g03460D	A09	1774389	1774793		unknown protein
BnaA09g03470D	A09	1776543	1777782	AT3G04620	Alba DNA/RNA-binding protein
BnaA09g03480D	A09	1779370	1780288	AT5G28750	Bacterial sec-independent translocation protein mttA/Hcf106
BnaA09g03490D	A09	1780931	1783480	AT5G28830	calcium-binding EF hand family protein
BnaA09g03500D	A09	1784834	1785463	AT5G54225	low-molecular-weight cysteine-rich 83 (LCR83)
BnaA09g03510D	A09	1786650	1789971	AT5G28850	Calcium-binding EF-hand family protein
BnaA09g03520D	A09	1790282	1792995	AT3G04470	Ankyrin repeat family protein
BnaA09g03530D	A09	1793765	1796709	AT5G28910	unknown protein
BnaA09g03540D	A09	1797716	1800204	AT5G29000	Homeodomain-like superfamily protein
BnaA09g03550D	A09	1805215	1807640	AT5G28030	L-cysteine desulfhydrase 1 (DES1)
BnaA09g03560D	A09	1808901	1811399	AT5G28020	cysteine synthase D2 (CYSD2)
BnaA09g03570D	A09	1811524	1812974	AT5G27990	Pre-rRNA-processing protein TSR2, conserved region
BnaA09g03580D	A09	1813221	1814143	AT5G27980	Seed maturation protein
BnaA09g03590D	A09	1815016	1817812	AT5G27120	NOP56-like pre RNA processing ribonucleoprotein
BnaA09g03600D	A09	1818990	1823401	AT5G27150	Na+/H+ exchanger 1 (NHX1)
BnaA09g03610D	A09	1823513	1824394	AT5G27200	acyl carrier protein 5 (ACP5)
BnaA09g03620D	A09	1824459	1827086	AT5G27210	Protein of unknown function, transmembrane-40
BnaA09g03630D	A09	1830150	1833951	AT5G27220	Frigida-like protein
BnaA09g03640D	A09	1835880	1839737	AT5G27220	Frigida-like protein
BnaA09g03650D	A09	1840887	1842537	AT5G27230	Frigida-like protein
BnaA09g03660D	A09	1842596	1843940	AT5G27230	Frigida-like protein
BnaA09g03670D	A09	1844936	1848703	AT5G27240	DNAJ heat shock N-terminal domain-containing protein
BnaA09g03680D	A09	1849348	1851644	AT3G04970	DHHC-type zinc finger family protein
BnaA09g03690D	A09	1851722	1853379	AT5G27290	unknown protein
BnaA09g03700D	A09	1854292	1856911	AT5G27380	glutathione synthetase 2 (GSH2)
BnaA09g03710D	A09	1866690	1871066	AT5G27410	D-aminoacid aminotransferase-like PLP-dependent enzymes superfamily protein
BnaA09g03720D	A09	1872007	1873198	AT5G27420	carbon/nitrogen insensitive 1 (CNI1)
BnaA09g03730D	A09	1881700	1884044	AT5G27450	mevalonate kinase (MK)
BnaA09g03740D	A09	1884161	1885873	AT5G27460	Tetratricopeptide repeat (TPR)-like superfamily protein
BnaA09g03750D	A09	1890172	1895914	AT5G27540	MIRO-related GTP-ase 1 (MIRO1)
BnaA09g03760D	A09	1896741	1897157	AT2G33845	Nucleic acid-binding, OB-fold-like protein
BnaA09g03770D	A09	1898134	1900424	AT5G27470	seryl-tRNA synthetase / serine--tRNA ligase
BnaA09g03780D	A09	1900556	1902262	AT5G27520	peroxisomal adenine nucleotide carrier 2 (PNC2)
BnaA09g03790D	A09	1908270	1912081	AT5G27550	P-loop containing nucleoside triphosphate hydrolases superfamily protein
BnaA09g03800D	A09	1912170	1914270	AT5G27560	FUNCTIONS IN: molecular_function unknown
BnaA09g03810D	A09	1914991	1917718	AT5G27620	cyclin H
BnaA09g03820D	A09	1918555	1922008	AT5G27650	Tudor/PWWP/MBT superfamily protein
BnaA09g03830D	A09	1922509	1923291	AT5G27670	histone H2A 7 (HTA7)
BnaA09g03840D	A09	1923933	1924985	AT5G27700	Ribosomal protein S21e
BnaA09g03850D	A09	1927317	1927667	AT3G05490	ralf-like 22 (RALFL22)
BnaA09g03860D	A09	1928762	1930646	AT5G27710	unknown protein
BnaA09g03870D	A09	1930714	1933049	AT5G27720	embryo defective 1644 (emb1644)
BnaA09g03880D	A09	1940243	1943838	AT5G27830	FUNCTIONS IN: molecular_function unknown
BnaA09g03890D	A09	1943927	1945923	AT3G05590	ribosomal protein L18 (RPL18)
BnaA09g03900D	A09	1946704	1948680	AT5G27870	Plant invertase/pectin methylesterase inhibitor superfamily
BnaA09g03910D	A09	1950626	1951831	AT5G27880	C2H2 and C2HC zinc fingers superfamily protein
BnaA09g03920D	A09	1954836	1955663	AT5G27880	C2H2 and C2HC zinc fingers superfamily protein
BnaA09g03930D	A09	1965658	1966464	AT5G27880	C2H2 and C2HC zinc fingers superfamily protein
BnaA09g03940D	A09	1968067	1971311	AT5G27920	F-box family protein
BnaA09g04010D	A09	2000310	2001838	AT5G26960	Galactose oxidase/kelch repeat superfamily protein
BnaA09g04020D	A09	2006571	2008383	AT5G04380	S-adenosyl-L-methionine-dependent methyltransferases superfamily protein
BnaA09g04030D	A09	2008517	2011052		unknown protein
BnaA09g04040D	A09	2011927	2015491	AT5G26920	Cam-binding protein 60-like G (CBP60G)
BnaA09g04050D	A09	2025485	2029387	AT5G26910	unknown protein
BnaA09g04060D	A09	2029786	2035092	AT5G26850	Uncharacterized protein
BnaA09g04070D	A09	2035554	2039303	AT5G26830	Threonyl-tRNA synthetase
BnaA09g04080D	A09	2040046	2041217	AT5G26800	FUNCTIONS IN: molecular_function unknown
BnaA09g04090D	A09	2042193	2044162	AT5G26770	unknown protein
BnaA09g04100D	A09	2051040	2053964	AT5G26751	shaggy-related kinase 11 (SK 11)
BnaA09g04110D	A09	2054147	2055253	AT5G26749	C2H2 and C2HC zinc fingers superfamily protein
BnaA09g04120D	A09	2055326	2057286	AT5G26610	D111/G-patch domain-containing protein
BnaA09g04130D	A09	2061543	2061803	AT5G26620	unknown protein
BnaA09g04140D	A09	2066526	2070162	AT5G26670	Pectinacetylesterase family protein
BnaA09g04150D	A09	2070699	2071427	AT5G26700	RmlC-like cupins superfamily protein
BnaA09g04160D	A09	2071490	2075027	AT5G26710	Glutamyl/glutaminyl-tRNA synthetase, class Ic
BnaA09g04170D	A09	2075917	2077243	AT5G26730	Fasciclin-like arabinogalactan family protein
BnaA09g04180D	A09	2078620	2078925	AT5G26731	unknown protein
BnaA09g04190D	A09	2080858	2085268	AT5G26742	embryo defective 1138 (emb1138)
BnaA09g04200D	A09	2085450	2085686	AT5G26717	Putative membrane lipoprotein
BnaA09g04210D	A09	2086568	2089303	AT5G26667	PYR6
BnaA09g04220D	A09	2090435	2092132	AT5G26594	response regulator 24 (RR24)
BnaA09g04230D	A09	2092284	2092529	AT5G26717	Putative membrane lipoprotein
BnaA09g04240D	A09	2093403	2099000	AT5G26570	PHOSPHOGLUCAN WATER DIKINASE (PWD)
BnaA09g04250D	A09	2099713	2099973	AT5G26360	TCP-1/cpn60 chaperonin family protein
BnaA09g04260D	A09	2101665	2105350	AT5G26340	MSS1
BnaA09g04270D	A09	2109430	2110231	AT5G26330	Cupredoxin superfamily protein
BnaA09g04280D	A09	2110501	2112608	AT5G26280	TRAF-like family protein
BnaA09g04290D	A09	2115439	2117376	AT5G26280	TRAF-like family protein
BnaA09g04300D	A09	2118651	2120450	AT5G26280	TRAF-like family protein
BnaA09g04310D	A09	2121611	2122495	AT5G26230	unknown protein
BnaA09g04320D	A09	2126786	2128337	AT5G26220	ChaC-like family protein
BnaA09g04330D	A09	2131868	2132731	AT1G50980	F-box/RNI-like/FBD-like domains-containing protein
BnaA09g04340D	A09	2134327	2136147	AT5G26210	alfin-like 4 (AL4)
BnaA09g04350D	A09	2136632	2137633	AT5G26200	Mitochondrial substrate carrier family protein
BnaA09g04360D	A09	2139276	2139944		unknown protein
BnaA09g04370D	A09	2140001	2141172	AT3G45310	Cysteine proteinases superfamily protein
BnaA09g04380D	A09	2142508	2145197	AT5G26180	S-adenosyl-L-methionine-dependent methyltransferases superfamily protein
BnaA09g04390D	A09	2147274	2148880	AT5G11950	Putative lysine decarboxylase family protein
BnaA09g04400D	A09	2149976	2153906	AT5G26090	Plant self-incompatibility protein S1 family
BnaA09g04410D	A09	2156707	2157177	AT5G26050	Plant self-incompatibility protein S1 family
BnaA09g04420D	A09	2157887	2160103		unknown protein
BnaA09g04430D	A09	2170676	2171743	AT5G25890	indole-3-acetic acid inducible 28 (IAA28)
BnaA09g04440D	A09	2177058	2177895	AT5G25840	Protein of unknown function (DUF1677)
BnaA09g04450D	A09	2179495	2180725	AT5G25830	GATA transcription factor 12 (GATA12)
BnaA09g04460D	A09	2184821	2187481	AT5G25820	Exostosin family protein
BnaA09g04470D	A09	2196229	2196882	AT5G25810	TINY (tny)
BnaA09g04480D	A09	2203990	2205985	AT5G25790	Tesmin/TSO1-like CXC domain-containing protein
BnaA09g04490D	A09	2209624	2210956	AT5G25760	peroxin4 (PEX4)
BnaA09g04500D	A09	2211795	2214685	AT5G25630	Tetratricopeptide repeat (TPR)-like superfamily protein
BnaA09g04510D	A09	2216786	2219687	AT5G25620	YUCCA6 (YUC6)
BnaA09g04520D	A09	2228151	2230298	AT5G25610	RESPONSIVE TO DESSICATION 22 (RD22)
BnaA09g04530D	A09	2231725	2235236	AT5G11470	bromo-adjacent homology (BAH) domain-containing protein
BnaA09g04540D	A09	2236660	2238481	AT5G25460	Protein of unknown function, DUF642
BnaA09g04550D	A09	2241241	2243205	AT5G25440	Protein kinase superfamily protein
BnaA09g04560D	A09	2243804	2250812	AT1G65550	Xanthine/uracil permease family protein
BnaA09g04570D	A09	2251126	2252173	AT4G31980	unknown protein
BnaA09g04580D	A09	2256913	2258361	AT5G25390	shine2 (SHN2)
BnaA09g04590D	A09	2259971	2260237		unknown protein
BnaA09g04600D	A09	2264467	2267046	AT5G25350	EIN3-binding F box protein 2 (EBF2)
BnaA09g04610D	A09	2270213	2271884	AT5G25280	serine-rich protein-related
BnaA09g04620D	A09	2277937	2278745	AT2G47840	Uncharacterised conserved protein ycf60
BnaA09g04630D	A09	2279627	2281889	AT5G25265	unknown protein
BnaA09g04640D	A09	2283475	2283846	AT5G25240	unknown protein
BnaA09g04650D	A09	2290730	2291577	AT5G25190	Integrase-type DNA-binding superfamily protein
BnaA09g04660D	A09	2296536	2297300	AT5G25160	zinc finger protein 3 (ZFP3)
BnaA09g04670D	A09	2299380	2304181	AT5G25150	TBP-associated factor 5 (TAF5)
BnaA09g04680D	A09	2306783	2308789	AT5G25140	cytochrome P450, family 71, subfamily B, polypeptide 13 (CYP71B13)
BnaA09g04690D	A09	2310961	2311599	AT5G25090	early nodulin-like protein 13 (ENODL13)
BnaA09g04700D	A09	2311718	2313688	AT5G25080	Sas10/Utp3/C1D family
BnaA09g04710D	A09	2314576	2320412	AT5G25060	RNA recognition motif (RRM)-containing protein
BnaA09g04720D	A09	2321891	2323033	AT5G25020	Protein of unknown function (DUF1336)
BnaA09g04730D	A09	2323293	2324652	AT4G31750	HOPW1-1-interacting 2 (WIN2)
BnaA09g04740D	A09	2325220	2327016	AT5G24930	CONSTANS-like 4 (COL4)
BnaA09g04750D	A09	2336911	2338084	AT5G24890	unknown protein
BnaA09g04760D	A09	2341590	2342894	AT5G24880	BEST Arabidopsis thaliana protein match is: calmodulin-binding protein-related (TAIR:AT5G10660.1)
BnaA09g04770D	A09	2344869	2345195	AT5G24860	FLOWERING PROMOTING FACTOR 1 (FPF1)
BnaA09g04780D	A09	2347543	2351999	AT5G24850	cryptochrome 3 (CRY3)
BnaA09g04790D	A09	2356997	2364332	AT5G24710	Transducin/WD40 repeat-like superfamily protein
BnaA09g04800D	A09	2365457	2371368	AT5G24630	brassinosteroid-insensitive4 (BIN4)
BnaA09g04810D	A09	2371689	2374200	AT5G24590	TCV-interacting protein (TIP)
BnaA09g04820D	A09	2375821	2376372	AT5G24510	60S acidic ribosomal protein family
BnaA09g04830D	A09	2377706	2379639	AT5G24490	30S ribosomal protein, putative
BnaA09g04840D	A09	2383745	2386610	AT5G24470	pseudo-response regulator 5 (PRR5)
BnaA09g04850D	A09	2386738	2387817	AT5G24460	unknown protein
BnaA09g04860D	A09	2391774	2394382	AT5G24440	CTC-interacting domain 13 (CID13)
BnaA09g04870D	A09	2399076	2401696	AT5G24440	CTC-interacting domain 13 (CID13)
BnaA09g04880D	A09	2405106	2407659	AT5G24440	CTC-interacting domain 13 (CID13)
BnaA09g04890D	A09	2410452	2414245	AT5G24430	Calcium-dependent protein kinase (CDPK) family protein
BnaA09g04900D	A09	2414708	2415736	AT5G24400	EMBRYO DEFECTIVE 2024 (EMB2024)
BnaA09g04910D	A09	2416781	2418510	AT5G24318	O-Glycosyl hydrolases family 17 protein
BnaA09g04920D	A09	2419225	2420326	AT5G24316	proline-rich family protein
BnaA09g04930D	A09	2429821	2431315	AT5G24270	SALT OVERLY SENSITIVE 3 (SOS3)
BnaA09g04940D	A09	2432368	2435106	AT5G24260	prolyl oligopeptidase family protein
BnaA09g04950D	A09	2435460	2437245	AT4G20450	Leucine-rich repeat protein kinase family protein
BnaA09g04960D	A09	2437338	2440675	AT4G20450	Leucine-rich repeat protein kinase family protein
BnaA09g04970D	A09	2446829	2448987	AT5G24240	Phosphatidylinositol 3- and 4-kinase
BnaA09g04980D	A09	2452882	2456963	AT5G24150	SQP1
BnaA09g04990D	A09	2459629	2462873	AT5G24120	sigma factor E (SIGE)
BnaA09g05000D	A09	2464948	2466463	AT5G24110	WRKY DNA-binding protein 30 (WRKY30)
BnaA09g05010D	A09	2466672	2467800	AT2G46330	arabinogalactan protein 16 (AGP16)
BnaA09g05020D	A09	2468247	2470518	AT5G24100	Leucine-rich repeat protein kinase family protein
BnaA09g05030D	A09	2473161	2473366		unknown protein
BnaA09g05040D	A09	2473612	2474875		unknown protein
BnaA09g05050D	A09	2477135	2478513	AT5G24090	chitinase A (CHIA)
BnaA09g05060D	A09	2482449	2484172	AT5G24070	Peroxidase superfamily protein
BnaA09g05070D	A09	2498810	2499076	AT5G23970	HXXXD-type acyl-transferase family protein
BnaA09g05080D	A09	2500906	2502092	AT5G23950	Calcium-dependent lipid-binding (CaLB domain) family protein
BnaA09g05090D	A09	2503228	2504116	AT5G23920	unknown protein
BnaA09g05100D	A09	2504246	2508353	AT5G23910	ATP binding microtubule motor family protein
BnaA09g05110D	A09	2508570	2509769	AT3G49010	breast basic conserved 1 (BBC1)
BnaA09g05120D	A09	2510047	2514064	AT5G23890	LOCATED IN: mitochondrion, chloroplast thylakoid membrane, chloroplast, plastid, chloroplast envelope
BnaA09g05130D	A09	2514968	2517786	AT5G23810	amino acid permease 7 (AAP7)
BnaA09g05140D	A09	2518824	2519997	AT5G23760	Copper transport protein family
BnaA09g05150D	A09	2523406	2524471	AT5G23740	ribosomal protein S11-beta (RPS11-BETA)
BnaA09g05160D	A09	2526774	2529791	AT4G39160	Homeodomain-like superfamily protein
BnaA09g05170D	A09	2536860	2537975	AT5G23730	Transducin/WD40 repeat-like superfamily protein
BnaA09g05180D	A09	2542493	2543173	AT5G23710	DNA binding
BnaA09g05190D	A09	2551570	2553626	AT5G23660	homolog of Medicago truncatula MTN3 (MTN3)
BnaA09g05200D	A09	2555849	2562821	AT5G23630	phosphate deficiency response 2 (PDR2)
BnaA09g05210D	A09	2562921	2566371	AT5G23610	INVOLVED IN: biological_process unknown
BnaA09g05220D	A09	2568165	2570680	AT5G23580	calmodulin-like domain protein kinase 9 (CDPK9)
BnaA09g05230D	A09	2570788	2573928	AT5G23575	Transmembrane CLPTM1 family protein
BnaA09g05240D	A09	2574479	2576106	AT5G23550	Got1/Sft2-like vescicle transport protein family
BnaA09g05250D	A09	2576344	2578311	AT5G23540	Mov34/MPN/PAD-1 family protein
BnaA09g05260D	A09	2578711	2580234	AT5G23535	KOW domain-containing protein
BnaA09g05270D	A09	2581131	2582138	AT5G23530	carboxyesterase 18 (CXE18)
BnaA09g05280D	A09	2582663	2591372	AT5G23490	unknown protein
BnaA09g05290D	A09	2599094	2599474	AT5G56170	LORELEI-LIKE-GPI-ANCHORED PROTEIN 1 (LLG1)
BnaA09g05300D	A09	2600161	2600529	AT5G56170	LORELEI-LIKE-GPI-ANCHORED PROTEIN 1 (LLG1)
BnaA09g05310D	A09	2602992	2604669	AT5G23420	high-mobility group box 6 (HMGB6)
BnaA09g05320D	A09	2604900	2606387	AT5G23400	Leucine-rich repeat (LRR) family protein
BnaA09g05330D	A09	2606491	2606651		unknown protein
BnaA09g05340D	A09	2613090	2613382	AT2G21590	APL4
BnaA09g05350D	A09	2616024	2618363	AT5G23380	Protein of unknown function (DUF789)
BnaA09g05360D	A09	2621627	2622265	AT5G23370	GRAM domain-containing protein / ABA-responsive protein-related
BnaA09g05370D	A09	2624696	2626200	AT5G23310	Fe superoxide dismutase 3 (FSD3)
BnaA09g05380D	A09	2627359	2631215	AT5G23300	pyrimidine d (PYRD)
BnaA09g05390D	A09	2631360	2632557	AT5G23290	prefoldin 5 (PFD5)
BnaA09g05400D	A09	2634978	2636838	AT5G23280	TCP family transcription factor
BnaA09g05410D	A09	2642292	2646291	AT5G23260	TRANSPARENT TESTA16 (TT16)
BnaA09g05420D	A09	2665993	2667000	AT5G23100	Protein of unknown function, DUF617
BnaA09g05430D	A09	2669540	2671009	AT5G23090	nuclear factor Y, subunit B13 (NF-YB13)
BnaA09g05440D	A09	2671157	2676591	AT5G23080	TOUGH (TGH)
BnaA09g05450D	A09	2678700	2680018	AT5G60830	basic leucine-zipper 70 (bZIP70)
BnaA09g05460D	A09	2683396	2684199	AT5G60850	OBF binding protein 4 (OBP4)
BnaA09g05470D	A09	2688119	2689439	AT5G60880	BREAKING OF ASYMMETRY IN THE STOMATAL LINEAGE (BASL)
BnaA09g05480D	A09	2699074	2700222	AT5G60890	myb domain protein 34 (MYB34)
BnaA09g05490D	A09	2708597	2714621	AT5G60900	receptor-like protein kinase 1 (RLK1)
BnaA09g05500D	A09	2718832	2722094	AT5G60910	AGAMOUS-like 8 (AGL8)
BnaA09g05510D	A09	2728536	2731412	AT5G60920	COBRA (COB)
BnaA09g05520D	A09	2734246	2734330		unknown protein
BnaA09g05530D	A09	2734399	2734551		unknown protein
BnaA09g05540D	A09	2735486	2736722	AT3G03405	F-box associated ubiquitination effector family protein
BnaA09g05550D	A09	2737095	2739986	AT5G60980	Nuclear transport factor 2 (NTF2) family protein with RNA binding (RRM-RBD-RNP motifs) domain
BnaA09g05560D	A09	2740256	2743276	AT5G61000	RPA70D
BnaA09g05570D	A09	2743657	2745060	AT5G61030	glycine-rich RNA-binding protein 3 (GR-RBP3)
BnaA09g05580D	A09	2745118	2746835	AT5G61060	histone deacetylase 5 (HDA05)
BnaA09g05590D	A09	2746986	2750811	AT5G61060	histone deacetylase 5 (HDA05)
BnaA09g05600D	A09	2755159	2756685	AT5G61130	plasmodesmata callose-binding protein 1 (PDCB1)
BnaA09g05610D	A09	2756927	2760484	AT5G61150	VERNALIZATION INDEPENDENCE 4 (VIP4)
BnaA09g05620D	A09	2760688	2762021	AT5G61170	Ribosomal protein S19e family protein
BnaA09g05630D	A09	2762396	2766748	AT5G61190	putative endonuclease or glycosyl hydrolase with C2H2-type zinc finger domain
BnaA09g05640D	A09	2767054	2767895	AT5G61230	Ankyrin repeat family protein
BnaA09g05650D	A09	2767979	2770043	AT5G61240	Leucine-rich repeat (LRR) family protein
BnaA09g05660D	A09	2771093	2773648	AT5G61330	rRNA processing protein-related
BnaA09g05670D	A09	2774330	2775926	AT5G61340	unknown protein
BnaA09g05680D	A09	2779692	2780483	AT5G61510	GroES-like zinc-binding alcohol dehydrogenase family protein
BnaA09g05690D	A09	2781899	2785317	AT5G61550	U-box domain-containing protein kinase family protein
BnaA09g05700D	A09	2789510	2793646	AT5G61550	U-box domain-containing protein kinase family protein
BnaA09g05710D	A09	2794240	2795081	AT5G61590	Integrase-type DNA-binding superfamily protein
BnaA09g05720D	A09	2803135	2803777		unknown protein
BnaA09g05730D	A09	2804150	2804338	AT5G61630	unknown protein
BnaA09g05740D	A09	2812690	2813898		unknown protein
BnaA09g05750D	A09	2814855	2817654	AT3G55200	Cleavage and polyadenylation specificity factor (CPSF) A subunit protein
BnaA09g05760D	A09	2817711	2818361	AT5G61660	glycine-rich protein
BnaA09g05770D	A09	2822456	2823363	AT4G14342	Splicing factor 3B subunit 5/RDS3 complex subunit 10
BnaA09g05780D	A09	2823719	2825715	AT5G61670	BEST Arabidopsis thaliana protein match is: chaperone protein dnaJ-related (TAIR:AT5G06130.2)
BnaA09g05790D	A09	2826060	2828281	AT5G61760	inositol polyphosphate kinase 2 beta (IPK2BETA)
BnaA09g05800D	A09	2829288	2831142	AT5G61770	PETER PAN-like protein (PPAN)
BnaA09g05810D	A09	2831621	2834402	AT5G61790	calnexin 1 (CNX1)
BnaA09g05820D	A09	2835065	2836288	AT1G23580	Domain of unknown function DUF220
BnaA09g05830D	A09	2838739	2840616	AT5G61930	ACCUMULATION OF PHOTOSYSTEM ONE 3 (APO3)
BnaA09g05840D	A09	2850292	2854914	AT5G62000	auxin response factor 2 (ARF2)
BnaA09g05850D	A09	2857721	2858987	AT5G02500	heat shock cognate protein 70-1 (HSC70-1)
BnaA09g05860D	A09	2859058	2860286	AT5G02500	heat shock cognate protein 70-1 (HSC70-1)
BnaA09g05870D	A09	2861137	2863026		unknown protein
BnaA09g05880D	A09	2866800	2867111	AT5G62150	peptidoglycan-binding LysM domain-containing protein
BnaA09g05890D	A09	2867855	2869402		unknown protein
BnaA09g05900D	A09	2877003	2880821	AT5G62165	AGAMOUS-like 42 (AGL42)
BnaA09g05910D	A09	2885144	2886574	AT5G62170	unknown protein
BnaA09g05920D	A09	2889473	2890597	AT5G62180	carboxyesterase 20 (CXE20)
BnaA09g05930D	A09	2891241	2894661	AT5G62190	PRH75
BnaA09g05940D	A09	2895034	2896619	AT5G62200	Embryo-specific protein 3, (ATS3)
BnaA09g05950D	A09	2896960	2899144	AT5G62240	Cell cycle regulated microtubule associated protein
BnaA09g05960D	A09	2899955	2902266	AT5G62250	microtubule-associated protein 65-9 (MAP65-9)
BnaA09g05970D	A09	2903525	2905581	AT5G62260	AT hook motif DNA-binding family protein
BnaA09g05980D	A09	2908089	2909796		unknown protein
BnaA09g05990D	A09	2913263	2914973	AT3G10290	Nucleotide-sugar transporter family protein
BnaA09g06000D	A09	2919436	2919814		unknown protein
BnaA09g06010D	A09	2920451	2923098		unknown protein
BnaA09g06020D	A09	2930458	2931582	AT5G62280	Protein of unknown function (DUF1442)
BnaA09g06030D	A09	2934067	2934842	AT5G62360	Plant invertase/pectin methylesterase inhibitor superfamily protein
BnaA09g06040D	A09	2935637	2936015		unknown protein
BnaA09g06050D	A09	2936648	2939298		unknown protein
BnaA09g06060D	A09	2945132	2946295	AT5G62380	NAC-domain protein 101 (NAC101)
BnaA09g06070D	A09	2946896	2947652	AT3G47370	Ribosomal protein S10p/S20e family protein
BnaA09g06080D	A09	2947725	2948304	AT5G62440	FUNCTIONS IN: molecular_function unknown
BnaA09g06090D	A09	2951395	2953024	AT5G62470	myb domain protein 96 (MYB96)
BnaA09g06100D	A09	2972976	2973386	AT1G51250	Plant self-incompatibility protein S1 family
BnaA09g06110D	A09	2976341	2976748	AT1G51240	Plant self-incompatibility protein S1 family
BnaA09g06120D	A09	2997182	2998965	AT5G62560	RING/U-box superfamily protein with ARM repeat domain
BnaA09g06130D	A09	3002594	3003001	AT1G51250	Plant self-incompatibility protein S1 family
BnaA09g06140D	A09	3009514	3012092	AT5G62580	ARM repeat superfamily protein
BnaA09g06150D	A09	3012985	3021193	AT5G62600	ARM repeat superfamily protein
BnaA09g06160D	A09	3022244	3024064	AT5G62610	basic helix-loop-helix (bHLH) DNA-binding superfamily protein
BnaA09g06170D	A09	3025810	3028806	AT2G25710	holocarboxylase synthase 1 (HCS1)
BnaA09g06180D	A09	3033884	3036607	AT5G62680	Major facilitator superfamily protein
BnaA09g06190D	A09	3046978	3049581	AT5G62680	Major facilitator superfamily protein
BnaA09g06200D	A09	3063692	3067266	AT5G62710	Leucine-rich repeat protein kinase family protein
BnaA09g06210D	A09	3068259	3071909	AT5G62720	Integral membrane HPP family protein
BnaA09g06220D	A09	3072419	3073141	AT5G62770	Protein of unknown function (DUF1645)
BnaA09g06230D	A09	3074914	3078079	AT5G62790	1-deoxy-D-xylulose 5-phosphate reductoisomerase (DXR)
BnaA09g06240D	A09	3079421	3082371	AT5G62810	peroxin 14 (PEX14)
BnaA09g06250D	A09	3084026	3085592	AT5G62850	VEGETATIVE CELL EXPRESSED1 (AtVEX1)
BnaA09g06260D	A09	3086479	3088106	AT3G48050	BAH domain
BnaA09g06270D	A09	3094116	3097815	AT5G62890	Xanthine/uracil permease family protein
BnaA09g06280D	A09	3103806	3105702	AT5G62940	HIGH CAMBIAL ACTIVITY2 (HCA2)
BnaA09g06290D	A09	3109050	3109661	AT5G62950	RNA polymerase II, Rpb4, core protein
BnaA09g06300D	A09	3114762	3116603	AT5G62960	unknown protein
BnaA09g06310D	A09	3121646	3123127	AT5G62990	embryo defective 1692 (emb1692)
BnaA09g06320D	A09	3123355	3124352	AT5G63030	Thioredoxin superfamily protein
BnaA09g06330D	A09	3124552	3125630	AT5G63030	Thioredoxin superfamily protein
BnaA09g06340D	A09	3125775	3127816	AT5G63040	unknown protein
BnaA09g06350D	A09	3131574	3133698	AT5G63050	embryo defective 2759 (EMB2759)
BnaA09g06360D	A09	3133827	3135490	AT5G63060	Sec14p-like phosphatidylinositol transfer family protein
BnaA09g06370D	A09	3137359	3137917	AT5G63085	Plant thionin family protein
BnaA09g06380D	A09	3141606	3142222	AT5G63085	Plant thionin family protein
BnaA09g06390D	A09	3143610	3144136	AT5G63085	Plant thionin family protein
BnaA09g06400D	A09	3147869	3148345	AT5G63070	Ribosomal protein S19 family protein
BnaA09g06410D	A09	3150925	3151401	AT5G63070	Ribosomal protein S19 family protein
BnaA09g06420D	A09	3153408	3155871	AT5G63080	2-oxoglutarate (2OG) and Fe(II)-dependent oxygenase superfamily protein
BnaA09g06430D	A09	3155943	3156050		unknown protein
BnaA09g06440D	A09	3161420	3163917	AT5G63090	LATERAL ORGAN BOUNDARIES (LOB)
BnaA09g06450D	A09	3167677	3168824	AT5G63100	S-adenosyl-L-methionine-dependent methyltransferases superfamily protein
BnaA09g06460D	A09	3168983	3171470	AT5G63110	histone deacetylase 6 (HDA6)
BnaA09g06470D	A09	3171871	3175510	AT5G63120	P-loop containing nucleoside triphosphate hydrolases superfamily protein
BnaA09g06480D	A09	3180120	3180705	AT5G63135	unknown protein
BnaA09g06490D	A09	3183187	3185244	AT5G63140	purple acid phosphatase 29 (PAP29)
BnaA09g06500D	A09	3185845	3189403	AT5G63180	Pectin lyase-like superfamily protein
BnaA09g06510D	A09	3192502	3195899	AT5G63200	tetratricopeptide repeat (TPR)-containing protein
BnaA09g06520D	A09	3199381	3201012	AT5G63290	Radical SAM superfamily protein
BnaA09g06530D	A09	3202543	3208674	AT5G63320	nuclear protein X1 (NPX1)
BnaA09g06540D	A09	3208742	3209540	AT5G63320	nuclear protein X1 (NPX1)
BnaA09g06550D	A09	3210247	3212090	AT5G63400	adenylate kinase 1 (ADK1)
BnaA09g06560D	A09	3213298	3216474	AT5G63410	Leucine-rich repeat protein kinase family protein
BnaA09g06570D	A09	3218422	3219626	AT4G10400	F-box/RNI-like/FBD-like domains-containing protein
BnaA09g06580D	A09	3220507	3222021	AT5G63450	cytochrome P450, family 94, subfamily B, polypeptide 1 (CYP94B1)
BnaA09g06590D	A09	3226254	3227642	AT5G63460	SAP domain-containing protein
BnaA09g06600D	A09	3228843	3229536	AT5G63480	unknown protein
BnaA09g06610D	A09	3229637	3233197	AT5G63490	CBS / octicosapeptide/Phox/Bemp1 (PB1) domains-containing protein
BnaA09g06620D	A09	3233778	3235634	AT5G63510	gamma carbonic anhydrase like 1 (GAMMA CAL1)
BnaA09g06630D	A09	3243507	3246287	AT5G63530	farnesylated protein 3 (FP3)
BnaA09g06640D	A09	3252733	3252822		unknown protein
BnaA09g06650D	A09	3258880	3262093	AT5G63540	RECQ MEDIATED INSTABILITY 1 (RMI1)
BnaA09g06660D	A09	3262358	3265880	AT5G63550	DEK domain-containing chromatin associated protein
BnaA09g06670D	A09	3266294	3268472	AT5G63570	glutamate-1-semialdehyde-2,1-aminomutase (GSA1)
BnaA09g06680D	A09	3273954	3275892	AT5G63980	SAL1
BnaA09g06690D	A09	3275956	3276926	AT5G64040	PSAN
BnaA09g06700D	A09	3277266	3278727	AT5G64090	FUNCTIONS IN: molecular_function unknown
BnaA09g06710D	A09	3280501	3281859	AT5G67150	HXXXD-type acyl-transferase family protein
BnaA09g06720D	A09	3284655	3285461	AT5G64130	cAMP-regulated phosphoprotein 19-related protein
BnaA09g06730D	A09	3286021	3286773	AT5G64140	ribosomal protein S28 (RPS28)
BnaA09g06740D	A09	3288049	3289330	AT5G64180	unknown protein
BnaA09g06750D	A09	3291429	3293372	AT5G64210	alternative oxidase 2 (AOX2)
BnaA09g06760D	A09	3297678	3303234	AT5G64220	Calmodulin-binding transcription activator protein with CG-1 and Ankyrin domains
BnaA09g06770D	A09	3304112	3308086	AT5G64270	splicing factor, putative
BnaA09g06780D	A09	3308428	3310964	AT5G64290	dicarboxylate transport 2.1 (DIT2.1)
BnaA09g06790D	A09	3314349	3317358	AT5G64300	GTP cyclohydrolase II (GCH)
BnaA09g06800D	A09	3322203	3326570	AT5G64330	NON-PHOTOTROPIC HYPOCOTYL 3 (NPH3)
BnaA09g06810D	A09	3327145	3328667	AT5G64350	FK506-binding protein 12 (FKBP12)
BnaA09g06820D	A09	3329889	3331785	AT5G64370	beta-ureidopropionase (BETA-UP)
BnaA09g06830D	A09	3332869	3334128	AT5G09570	Cox19-like CHCH family protein
BnaA09g06840D	A09	3334208	3334474		unknown protein
BnaA09g06850D	A09	3334577	3335179		unknown protein
BnaA09g06860D	A09	3335813	3337868	AT5G64520	homolog of X-ray repair cross complementing 2 (XRCC2) (XRCC2)
BnaA09g06870D	A09	3343385	3345267	AT5G64530	xylem NAC domain 1 (XND1)
BnaA09g06880D	A09	3346848	3348530	AT5G64550	loricrin-related
BnaA09g06890D	A09	3351507	3354427	AT5G64560	magnesium transporter 9 (MGT9)
BnaA09g06900D	A09	3355019	3358442	AT5G64570	beta-D-xylosidase 4 (XYL4)
BnaA09g06910D	A09	3362394	3364872	AT5G64600	O-fucosyltransferase family protein
BnaA09g06920D	A09	3364999	3367542	AT5G64610	histone acetyltransferase of the MYST family 1 (HAM1)
BnaA09g06930D	A09	3369121	3369651	AT5G64620	cell wall / vacuolar inhibitor of fructosidase 2 (C/VIF2)
BnaA09g06940D	A09	3374999	3376196	AT5G64650	Ribosomal protein L17 family protein
BnaA09g06950D	A09	3381431	3382849	AT5G64670	Ribosomal protein L18e/L15 superfamily protein
BnaA09g06960D	A09	3383287	3383890	AT5G09830	BolA-like family protein
BnaA09g06970D	A09	3384498	3386134	AT5G64690	neurofilament triplet H protein-related
BnaA09g06980D	A09	3387604	3389823	AT5G64700	nodulin MtN21 /EamA-like transporter family protein
BnaA09g06990D	A09	3400166	3406297	AT5G64740	cellulose synthase 6 (CESA6)
BnaA09g07000D	A09	3435322	3437124	AT5G64790	O-Glycosyl hydrolases family 17 protein
BnaA09g07010D	A09	3439581	3440588	AT5G64810	WRKY DNA-binding protein 51 (WRKY51)
BnaA09g07020D	A09	3441200	3443152	AT5G64813	Light Insensitive Period1 (LIP1)
BnaA09g07030D	A09	3443425	3445048	AT5G64850	FUNCTIONS IN: molecular_function unknown
BnaA09g07040D	A09	3445564	3449599	AT5G64860	disproportionating enzyme (DPE1)
BnaA09g07050D	A09	3450452	3451687	AT5G64920	COP1-interacting protein 8 (CIP8)
BnaA09g07060D	A09	3452656	3453907	AT5G64990	RAB GTPase homolog H1A (RABH1a)
BnaA09g07070D	A09	3454112	3455730	AT5G65000	Nucleotide-sugar transporter family protein
BnaA09g07080D	A09	3456151	3459561	AT5G65110	acyl-CoA oxidase 2 (ACX2)
BnaA09g07090D	A09	3460241	3461618	AT5G65120	unknown protein
BnaA09g07100D	A09	3464644	3465603	AT5G65170	VQ motif-containing protein
BnaA09g07110D	A09	3470112	3470333	AT5G65207	unknown protein
BnaA09g07120D	A09	3481615	3485101	AT5G65210	TGA1
BnaA09g07130D	A09	3486154	3487764	AT5G65270	RAB GTPase homolog A4A (RABA4a)
BnaA09g07140D	A09	3488169	3488744	AT5G65300	unknown protein
BnaA09g08200D	A09	3996167	3999048	AT2G11810	monogalactosyldiacylglycerol synthase type C (MGDC)
BnaA09g08210D	A09	3999945	4001562	AT2G11910	unknown protein
BnaA09g08220D	A09	4003038	4005760	AT2G12400	unknown protein
BnaA09g08230D	A09	4019606	4021814	AT5G42240	serine carboxypeptidase-like 42 (scpl42)
BnaA09g08240D	A09	4030794	4033241	AT2G12646	PLATZ transcription factor family protein
BnaA09g08250D	A09	4037939	4040283	AT1G49860	glutathione S-transferase (class phi) 14 (GSTF14)
BnaA09g08260D	A09	4045552	4047260	AT2G13290	beta-1,4-N-acetylglucosaminyltransferase family protein
BnaA09g08270D	A09	4049000	4050223	AT2G13350	Calcium-dependent lipid-binding (CaLB domain) family protein
BnaA09g08280D	A09	4052406	4053629	AT2G13350	Calcium-dependent lipid-binding (CaLB domain) family protein
BnaA09g08290D	A09	4054993	4057194	AT2G13360	alanine:glyoxylate aminotransferase (AGT)
BnaA09g08300D	A09	4058465	4069133	AT2G13370	chromatin remodeling 5 (CHR5)
BnaA09g08310D	A09	4071147	4071492	AT2G13540	ABA HYPERSENSITIVE 1 (ABH1)
BnaA09g08320D	A09	4078980	4084133	AT2G13560	NAD-dependent malic enzyme 1 (NAD-ME1)
BnaA09g08330D	A09	4084474	4085100	AT2G13570	nuclear factor Y, subunit B7 (NF-YB7)
BnaA09g08340D	A09	4087129	4093964	AT2G13620	cation/hydrogen exchanger 15 (CHX15)
BnaA09g08350D	A09	4095588	4095991	AT2G13680	callose synthase 5 (CALS5)
BnaA09g08360D	A09	4098916	4102335	AT2G13680	callose synthase 5 (CALS5)
BnaA09g08370D	A09	4103056	4107140	AT2G14170	aldehyde dehydrogenase 6B2 (ALDH6B2)
BnaA09g08380D	A09	4108299	4114067	AT2G14255	Ankyrin repeat family protein with DHHC zinc finger domain
BnaA09g08390D	A09	4120083	4121815	AT3G32980	Peroxidase superfamily protein
BnaA09g08400D	A09	4125511	4128976	AT2G14740	vaculolar sorting receptor 3 (VSR3)
BnaA09g08410D	A09	4131334	4132928	AT2G14750	APS kinase (APK)
BnaA09g08420D	A09	4138610	4140457	AT2G14760	basic helix-loop-helix (bHLH) DNA-binding superfamily protein
BnaA09g08430D	A09	4152510	4152638		unknown protein
BnaA09g08440D	A09	4155712	4158410	AT2G14820	NAKED PINS IN YUC MUTANTS 2 (NPY2)
BnaA09g08490D	A09	4239124	4240095	AT2G15440	Protein of unknown function (DUF579)
BnaA09g08500D	A09	4249097	4250029	AT4G34110	poly(A) binding protein 2 (PAB2)
BnaA09g08510D	A09	4251691	4254473	AT2G15530	RING/U-box superfamily protein
BnaA09g08520D	A09	4257432	4258057	AT2G15590	Protein of unknown function (DUF1685)
BnaA09g08530D	A09	4262964	4265153	AT2G15620	nitrite reductase 1 (NIR1)
BnaA09g08540D	A09	4268128	4268697	AT2G15680	Calcium-binding EF-hand family protein
BnaA09g08550D	A09	4272215	4273549	AT4G00893	unknown protein
BnaA09g08560D	A09	4284446	4285354	AT2G15760	Protein of unknown function (DUF1645)
BnaA09g08570D	A09	4288608	4294627		unknown protein
BnaA09g08580D	A09	4296348	4297256	AT2G15760	Protein of unknown function (DUF1645)
BnaA09g08590D	A09	4303406	4307949		unknown protein
BnaA09g08600D	A09	4324272	4324954	AT1G11430	plastid developmental protein DAG, putative
BnaA09g08610D	A09	4325717	4326711	AT2G16070	PLASTID DIVISION2 (PDV2)
BnaA09g08620D	A09	4327394	4328623	AT5G56420	F-box/RNI-like/FBD-like domains-containing protein
BnaA09g08630D	A09	4329316	4330412	AT2G16190	FUNCTIONS IN: molecular_function unknown
BnaA09g08640D	A09	4335351	4335977	AT5G42146	unknown protein
BnaA09g08650D	A09	4336272	4339329	AT2G16230	O-Glycosyl hydrolases family 17 protein
BnaA09g08660D	A09	4344652	4345821	AT2G16280	3-ketoacyl-CoA synthase 9 (KCS9)
BnaA09g08670D	A09	4345870	4346022	AT2G16280	3-ketoacyl-CoA synthase 9 (KCS9)
BnaA09g08680D	A09	4346444	4347595	AT2G16290	CONTAINS InterPro DOMAIN/s: F-box domain, cyclin-like (InterPro:IPR001810), Protein of unknown function DUF295 (InterPro:IPR005174)
BnaA09g08690D	A09	4348979	4350288	AT2G16290	CONTAINS InterPro DOMAIN/s: F-box domain, cyclin-like (InterPro:IPR001810), Protein of unknown function DUF295 (InterPro:IPR005174)
BnaA09g08700D	A09	4353423	4356027	AT2G16430	purple acid phosphatase 10 (PAP10)
BnaA09g08710D	A09	4360329	4360850		unknown protein
BnaA09g08720D	A09	4362004	4363853	AT2G16460	Protein of unknown function (DUF1640)
BnaA09g08730D	A09	4364190	4364384	AT4G33270	CDC20.1
BnaA09g08740D	A09	4364820	4367097	AT2G16485	nucleic acid binding
BnaA09g08750D	A09	4367206	4371673	AT2G16485	nucleic acid binding
BnaA09g08760D	A09	4377564	4379821	AT4G02050	sugar transporter protein 7 (STP7)
BnaA09g08770D	A09	4380028	4381735	AT2G16530	3-oxo-5-alpha-steroid 4-dehydrogenase family protein
BnaA09g08780D	A09	4387165	4388075	AT2G16600	rotamase CYP 3 (ROC3)
BnaA09g08790D	A09	4390789	4392122	AT2G16630	Pollen Ole e 1 allergen and extensin family protein
BnaA09g08800D	A09	4392335	4393426		unknown protein
BnaA09g08810D	A09	4393515	4396241	AT4G34950	Major facilitator superfamily protein
BnaA09g08820D	A09	4403266	4404364		unknown protein
BnaA09g08830D	A09	4405260	4406887	AT2G16710	Iron-sulphur cluster biosynthesis family protein
BnaA09g08840D	A09	4407305	4408012		unknown protein
BnaA09g08850D	A09	4408790	4410309	AT2G16750	Protein kinase protein with adenine nucleotide alpha hydrolases-like domain
BnaA09g08860D	A09	4410389	4412054	AT2G16750	Protein kinase protein with adenine nucleotide alpha hydrolases-like domain
BnaA09g08870D	A09	4414582	4415760	AT2G16770	bZIP23
BnaA09g08880D	A09	4416049	4418196	AT2G16780	MULTICOPY SUPPRESSOR OF IRA1 2 (MSI2)
BnaA09g08890D	A09	4418937	4420277	AT2G16790	P-loop containing nucleoside triphosphate hydrolases superfamily protein
BnaA09g08900D	A09	4421604	4423136	AT2G16800	high-affinity nickel-transport family protein
BnaA09g08910D	A09	4423954	4430349	AT2G16950	transportin 1 (TRN1)
BnaA09g08920D	A09	4431243	4436854	AT2G16970	maternal effect embryo arrest 15 (MEE15)
BnaA09g08930D	A09	4438856	4441155	AT2G17020	F-box/RNI-like superfamily protein
BnaA09g08940D	A09	4447426	4448496	AT2G17040	NAC domain containing protein 36 (NAC036)
BnaA09g08950D	A09	4448788	4449858	AT2G17040	NAC domain containing protein 36 (NAC036)
BnaA09g08960D	A09	4451438	4453707	AT2G17090	SHORT SUSPENSOR (SSP)
BnaA09g08970D	A09	4457652	4460494	AT2G17200	DSK2
BnaA09g09360D	A09	4660319	4661101		unknown protein
BnaA09g09370D	A09	4677771	4682147	AT2G17930	Phosphatidylinositol 3- and 4-kinase family protein with FAT domain
BnaA09g09380D	A09	4686958	4689909	AT2G17930	Phosphatidylinositol 3- and 4-kinase family protein with FAT domain
BnaA09g09390D	A09	4690001	4694500	AT2G17930	Phosphatidylinositol 3- and 4-kinase family protein with FAT domain
BnaA09g09400D	A09	4699279	4701314	AT2G17950	WUSCHEL (WUS)
BnaA09g09410D	A09	4712152	4712540	AT2G17990	BEST Arabidopsis thaliana protein match is: kinectin-related (TAIR:AT5G66250.3)
BnaA09g09420D	A09	4713087	4717410		unknown protein
BnaA09g09430D	A09	4724428	4724774	AT2G18010	SAUR-like auxin-responsive protein family
BnaA09g09440D	A09	4730794	4731683	AT4G36130	Ribosomal protein L2 family
BnaA09g09450D	A09	4732740	4734122	AT2G18030	Peptide methionine sulfoxide reductase family protein
BnaA09g09460D	A09	4735396	4736384	AT2G18050	histone H1-3 (HIS1-3)
BnaA09g09470D	A09	4737890	4740183	AT2G18080	embryo sac development arrest 2 (EDA2)
BnaA09g09480D	A09	4742338	4749383	AT2G18090	PHD finger family protein / SWIB complex BAF60b domain-containing protein / GYF domain-containing protein
BnaA09g09490D	A09	4750198	4752325	AT2G18130	purple acid phosphatase 11 (PAP11)
BnaA09g09500D	A09	4757069	4757767	AT2G18160	basic leucine-zipper 2 (bZIP2)
BnaA09g09510D	A09	4764436	4764865	AT5G44800	chromatin remodeling 4 (CHR4)
BnaA09g09520D	A09	4769934	4772115	AT2G18170	MAP kinase 7 (MPK7)
BnaA09g09530D	A09	4773072	4774887	AT2G18193	P-loop containing nucleoside triphosphate hydrolases superfamily protein
BnaA09g09540D	A09	4781184	4784102	AT5G28237	Pyridoxal-5'-phosphate-dependent enzyme family protein
BnaA09g09550D	A09	4784166	4788918	AT5G28237	Pyridoxal-5'-phosphate-dependent enzyme family protein
BnaA09g09560D	A09	4789939	4791994	AT2G18230	pyrophosphorylase 2 (PPa2)
BnaA09g36000D	A09	26149385	26154657	AT3G56600	Protein kinase superfamily protein
BnaA09g36010D	A09	26156747	26157191	AT3G17609	HY5-homolog (HYH)
BnaA09g36020D	A09	26186285	26189500	AT3G56720	unknown protein
BnaA09g36030D	A09	26192255	26194499	AT3G56740	Ubiquitin-associated (UBA) protein
BnaA09g36040D	A09	26194686	26196402	AT3G56750	unknown protein
BnaA09g36050D	A09	26196946	26199387	AT2G27030	calmodulin 5 (CAM5)
BnaA09g36060D	A09	26205975	26206169	AT5G43570	Serine protease inhibitor, potato inhibitor I-type family protein
BnaA09g36070D	A09	26207379	26207671		unknown protein
BnaA09g36080D	A09	26207736	26208551	AT4G13380	maternal effect embryo arrest 56 (MEE56)
BnaA09g36090D	A09	26210159	26212673	AT3G56810	unknown protein
BnaA09g36100D	A09	26213429	26215177	AT3G56820	unknown protein
BnaA09g36110D	A09	26215817	26217086	AT3G56830	FUNCTIONS IN: molecular_function unknown
BnaA09g36120D	A09	26217528	26219274	AT3G56840	FAD-dependent oxidoreductase family protein
BnaA09g36130D	A09	26219385	26221415	AT3G56850	ABA-responsive element binding protein 3 (AREB3)
BnaA09g36140D	A09	26223898	26228267	AT5G60710	Zinc finger (C3HC4-type RING finger) family protein
BnaA09g36150D	A09	26228363	26229435	AT3G56840	FAD-dependent oxidoreductase family protein
BnaA09g36160D	A09	26233254	26235274	AT3G56860	UBP1-associated protein 2A (UBA2A)
BnaA09g36170D	A09	26235498	26238775	AT3G56870	unknown protein
BnaA09g36180D	A09	26247546	26248525	AT3G56880	VQ motif-containing protein
BnaA09g36190D	A09	26251833	26252687	AT3G56891	Heavy metal transport/detoxification superfamily protein
BnaA09g43610D	A09	30148753	30150386	AT2G20760	Clathrin light chain protein
BnaA09g43620D	A09	30153577	30155475	AT2G20680	Glycosyl hydrolase superfamily protein
BnaA09g43630D	A09	30159080	30160377	AT2G20670	Protein of unknown function (DUF506)
BnaA09g43640D	A09	30160679	30163646	AT2G20635	ATP binding
BnaA09g43650D	A09	30165574	30167218	AT4G28400	Protein phosphatase 2C family protein
BnaA09g43660D	A09	30169090	30169437	AT2G20619	Plant thionin family protein
BnaA09g43670D	A09	30171222	30172880	AT5G36160	Tyrosine transaminase family protein
BnaA09g43680D	A09	30173644	30175620	AT2G20590	Reticulon family protein
BnaA09g43690D	A09	30175882	30177120	AT2G20585	NUCLEAR FUSION DEFECTIVE 6 (NFD6)
BnaA09g43700D	A09	30183797	30184451	AT2G20562	unknown protein
BnaA09g43710D	A09	30184886	30186241	AT2G20560	DNAJ heat shock family protein
BnaA09g43720D	A09	30188423	30189311	AT2G20490	NOP10
BnaA09g43730D	A09	30189492	30189941	AT2G20480	unknown protein
BnaA09g43740D	A09	30191259	30195035	AT1G17930	Aminotransferase-like, plant mobile domain family protein
BnaA09g43750D	A09	30195382	30195761		unknown protein
BnaA09g43760D	A09	30197319	30197780	AT2G20470	AGC (cAMP-dependent, cGMP-dependent and protein kinase C) kinase family protein
BnaA09g43770D	A09	30200218	30201636	AT2G20430	ROP-interactive CRIB motif-containing protein 6 (RIC6)
BnaA09g43780D	A09	30202634	30203017	AT2G20362	unknown protein
BnaA09g43790D	A09	30203207	30206381	AT2G20360	NAD(P)-binding Rossmann-fold superfamily protein
BnaA09g43800D	A09	30207886	30210548	AT2G20340	Pyridoxal phosphate (PLP)-dependent transferases superfamily protein
BnaA09g43810D	A09	30219579	30223464	AT2G20300	Abnormal Leaf Shape 2 (ALE2)
BnaA09g43820D	A09	30224066	30226386	AT2G20280	Zinc finger C-x8-C-x5-C-x3-H type family protein
BnaA09g43830D	A09	30228726	30233612	AT1G76810	eukaryotic translation initiation factor 2 (eIF-2) family protein
BnaA09g43840D	A09	30233946	30235096	AT1G76810	eukaryotic translation initiation factor 2 (eIF-2) family protein
BnaA09g43850D	A09	30237387	30241117	AT2G20100	basic helix-loop-helix (bHLH) DNA-binding superfamily protein
BnaA09g43860D	A09	30250762	30251546	AT5G41480	GLOBULAR ARREST1 (GLA1)
BnaA09g43870D	A09	30251595	30251850		unknown protein
BnaA09g43880D	A09	30259849	30261867	AT2G20080	unknown protein
BnaA09g43890D	A09	30269144	30271135	AT2G20060	Ribosomal protein L4/L1 family
BnaA09g43900D	A09	30272061	30273230	AT2G20030	RING/U-box superfamily protein
BnaA09g43910D	A09	30275392	30275748	AT2G17600	Cysteine/Histidine-rich C1 domain family protein
BnaA09g43920D	A09	30275827	30276105	AT3G59120	Cysteine/Histidine-rich C1 domain family protein
BnaA09g43930D	A09	30278290	30284646	AT2G19910	RNA-dependent RNA polymerase family protein
BnaA09g43940D	A09	30284901	30288190	AT2G19880	Nucleotide-diphospho-sugar transferases superfamily protein
BnaA09g43950D	A09	30293511	30293894		unknown protein
BnaA09g43960D	A09	30299928	30300843	AT2G04810	Protein of unknown function (DUF295)
BnaA09g43970D	A09	30300897	30301193	AT2G04830	Protein of unknown function (DUF295)
BnaA09g43980D	A09	30307854	30309442	AT5G23630	phosphate deficiency response 2 (PDR2)
BnaA09g43990D	A09	30313202	30314150	AT2G19760	profilin 1 (PRF1)
BnaA09g44000D	A09	30314253	30315308	AT5G56670	Ribosomal protein S30 family protein
BnaA09g44010D	A09	30315698	30316066	AT5G08535	D111/G-patch domain-containing protein
BnaA09g44020D	A09	30316218	30317131	AT2G19740	Ribosomal protein L31e family protein
BnaA09g44030D	A09	30317404	30318556	AT2G19730	Ribosomal L28e protein family
BnaA09g44040D	A09	30319776	30322576	AT2G19620	N-MYC downregulated-like 3 (NDL3)
BnaA09g44050D	A09	30322625	30327046	AT2G19600	K+ efflux antiporter 4 (KEA4)
BnaA09g44330D	A09	30467411	30471227	AT1G19110	inter-alpha-trypsin inhibitor heavy chain-related
BnaA09g44340D	A09	30471882	30477282	AT1G19100	Histidine kinase-, DNA gyrase B-, and HSP90-like ATPase family protein
BnaA09g44350D	A09	30477930	30479614	AT1G19025	DNA repair metallo-beta-lactamase family protein
BnaA09g44360D	A09	30480546	30480800	AT1G19020	unknown protein
BnaA09g44370D	A09	30484327	30485872	AT1G19000	Homeodomain-like superfamily protein
BnaA09g44380D	A09	30486206	30487810	AT1G18990	Protein of unknown function, DUF593
BnaA09g44390D	A09	30488168	30489459	AT1G18980	RmlC-like cupins superfamily protein
BnaA09g44400D	A09	30490253	30494460	AT1G18950	DDT domain superfamily
BnaA09g44410D	A09	30495673	30501561	AT1G18910	zinc ion binding
BnaA09g44420D	A09	30503498	30506041	AT1G18890	calcium-dependent protein kinase 1 (CDPK1)
BnaA09g44430D	A09	30506211	30508538	AT1G18880	Major facilitator superfamily protein
BnaA09g44440D	A09	30512713	30516017	AT1G18860	WRKY DNA-binding protein 61 (WRKY61)
BnaA09g44450D	A09	30518785	30519741	AT1G18840	IQ-domain 30 (IQD30)
BnaA09g44460D	A09	30527259	30527525	AT1G18835	mini zinc finger (MIF3)
BnaA09g44470D	A09	30530265	30531900	AT5G06520	SWAP (Suppressor-of-White-APricot)/surp domain-containing protein
BnaA09g47450D	A09	31985235	31990347	AT1G11910	aspartic proteinase A1 (APA1)
BnaA09g47460D	A09	31990456	31992915	AT2G32560	F-box family protein
BnaA09g47470D	A09	31994535	31996284	AT1G11905	B-cell receptor-associated protein 31-like
BnaA09g47480D	A09	31996360	31998434	AT1G11890	SECRETION 22 (SEC22)
BnaA09g47490D	A09	31998687	32000953	AT1G11880	transferases, transferring hexosyl groups
BnaA09g47500D	A09	32001011	32003736	AT1G11870	Seryl-tRNA synthetase (SRS)
BnaA09g47510D	A09	32004186	32006888	AT1G11860	Glycine cleavage T-protein family
BnaA09g47520D	A09	32009312	32011831	AT1G11800	endonuclease/exonuclease/phosphatase family protein
BnaA09g47530D	A09	32012455	32013811	AT5G03495	RNA-binding (RRM/RBD/RNP motifs) family protein
BnaA09g47540D	A09	32015224	32017090	AT1G11780	oxidoreductase, 2OG-Fe(II) oxygenase family protein
BnaA09g47550D	A09	32017249	32018865	AT1G11770	FAD-binding Berberine family protein
BnaA09g47560D	A09	32019986	32020405	AT1G11765	Plant self-incompatibility protein S1 family
BnaA09g47570D	A09	32022888	32023304	AT1G11765	Plant self-incompatibility protein S1 family
BnaA09g47580D	A09	32023631	32025413	AT1G11750	CLP protease proteolytic subunit 6 (CLPP6)
BnaA09g47590D	A09	32034286	32037146	AT1G11670	MATE efflux family protein
BnaA09g47600D	A09	32045323	32045667	AT1G11655	unknown protein
BnaA09g47610D	A09	32046702	32050252	AT1G11650	RBP45B
BnaA09g47620D	A09	32054111	32056812	AT1G11390	Protein kinase superfamily protein
BnaA09g47630D	A09	32057231	32059223	AT1G11330	S-locus lectin protein kinase family protein
BnaA09g47640D	A09	32059345	32067725	AT1G11330	S-locus lectin protein kinase family protein
BnaA09g47650D	A09	32068781	32071769	AT1G11330	S-locus lectin protein kinase family protein
BnaA09g47660D	A09	32072771	32075728	AT1G11330	S-locus lectin protein kinase family protein
BnaA09g47670D	A09	32097847	32099243	AT1G11310	MILDEW RESISTANCE LOCUS O 2 (MLO2)
BnaA09g47680D	A09	32107505	32110585	AT1G11260	sugar transporter 1 (STP1)
BnaA09g47690D	A09	32114727	32115889	AT1G61290	syntaxin of plants 124 (SYP124)
BnaA09g47700D	A09	32116594	32119548	AT1G11190	bifunctional nuclease i (BFN1)
BnaA09g47710D	A09	32119765	32119894		unknown protein
BnaA09g47720D	A09	32120119	32124847	AT1G11160	Transducin/WD40 repeat-like superfamily protein
BnaA09g47730D	A09	32126186	32129986	AT1G11130	STRUBBELIG (SUB)
BnaA09g47740D	A09	32131104	32132634	AT1G11270	F-box and associated interaction domains-containing protein
BnaA09g47750D	A09	32135731	32145014	AT1G10760	STARCH EXCESS 1 (SEX1)
BnaA09g47760D	A09	32145668	32146174	AT1G10770	Plant invertase/pectin methylesterase inhibitor superfamily protein
BnaA09g47770D	A09	32146922	32148966	AT1G10780	F-box/RNI-like superfamily protein
BnaA09g47780D	A09	32152158	32155655	AT1G10820	Protein of unknown function (DUF3755)
BnaA09g47790D	A09	32156245	32160050		unknown protein
BnaA10g04970D	A10	2682976	2685296	AT1G07630	pol-like 5 (PLL5)
BnaA10g04980D	A10	2696353	2697057	AT1G12280	LRR and NB-ARC domains-containing disease resistance protein
BnaA10g04990D	A10	2697118	2697327		unknown protein
BnaA10g05000D	A10	2698121	2699120	AT1G12280	LRR and NB-ARC domains-containing disease resistance protein
BnaA10g05010D	A10	2702025	2702237		unknown protein
BnaA10g05020D	A10	2714108	2719695	AT1G75710	C2H2-like zinc finger protein
BnaA10g05030D	A10	2732022	2734655	AT1G47840	hexokinase 3 (HXK3)
BnaA10g05040D	A10	2738998	2740236	AT1G47830	SNARE-like superfamily protein
BnaA10g05050D	A10	2740587	2741173	AT1G47813	unknown protein
BnaA10g05060D	A10	2786375	2787882	AT5G39960	GTP binding
BnaA10g05070D	A10	2787946	2788038		unknown protein
BnaA10g05080D	A10	2793671	2794762	AT1G47610	Transducin/WD40 repeat-like superfamily protein
BnaA10g06460D	A10	4915483	4920661	AT5G53110	RING/U-box superfamily protein
BnaA10g06470D	A10	4928841	4931493	AT5G53120	spermidine synthase 3 (SPDS3)
BnaA10g06480D	A10	4931547	4934085	AT5G53130	cyclic nucleotide gated channel 1 (CNGC1)
BnaA10g06490D	A10	4938626	4939131	AT5G53140	Protein phosphatase 2C family protein
BnaA10g06500D	A10	4950826	4954109	AT5G53150	DNAJ heat shock N-terminal domain-containing protein
BnaA10g06510D	A10	4959284	4962095		unknown protein
BnaA10g06520D	A10	4967767	4969159	AT5G53160	regulatory components of ABA receptor 3 (RCAR3)
BnaA10g06530D	A10	4969669	4974209	AT5G53170	FTSH protease 11 (FTSH11)
BnaA10g06540D	A10	4974391	4974656		unknown protein
BnaA10g06550D	A10	4974742	4977383	AT5G53180	polypyrimidine tract-binding protein 2 (PTB2)
BnaA10g06560D	A10	4978453	4980539	AT5G53190	Nodulin MtN3 family protein
BnaA10g06570D	A10	5027658	5031465	AT2G07760	Zinc knuckle (CCHC-type) family protein
BnaA10g06580D	A10	5031515	5033777	AT5G53210	SPEECHLESS (SPCH)
BnaA10g07160D	A10	5638612	5640018	AT5G54060	UDP-glucose:flavonoid 3-o-glucosyltransferase (UF3GT)
BnaA10g07170D	A10	5643450	5645031	AT5G25180	cytochrome P450, family 71, subfamily B, polypeptide 14 (CYP71B14)
BnaA10g07180D	A10	5648219	5649640	AT5G54080	homogentisate 1,2-dioxygenase (HGO)
BnaA10g07190D	A10	5649902	5650722	AT5G54095	unknown protein
BnaA10g07200D	A10	5651179	5653624	AT4G27585	SPFH/Band 7/PHB domain-containing membrane-associated protein family
BnaA10g07210D	A10	5679285	5680717	AT4G14520	DNA-directed RNA polymerase II-related
BnaA10g07220D	A10	5682418	5683863	AT5G54140	IAA-leucine-resistant (ILR1)-like 3 (ILL3)
BnaA10g07230D	A10	5685113	5686700	AT4G14190	Pentatricopeptide repeat (PPR) superfamily protein
BnaA10g07240D	A10	5692900	5693091	AT5G54145	unknown protein
BnaA10g07250D	A10	5712331	5716555	AT5G54160	O-methyltransferase 1 (OMT1)
BnaA10g07260D	A10	5716902	5717673	AT5G54150	unknown protein
BnaA10g07270D	A10	5734610	5737730	AT5G54160	O-methyltransferase 1 (OMT1)
BnaA10g07280D	A10	5737776	5739755	AT5G54170	Polyketide cyclase/dehydrase and lipid transport superfamily protein
BnaA10g07290D	A10	5741474	5743071	AT5G54180	plastid transcriptionally active 15 (PTAC15)
BnaA10g07300D	A10	5744552	5746413	AT5G54190	protochlorophyllide oxidoreductase A (PORA)
BnaA10g07310D	A10	5746883	5750542	AT5G54200	Transducin/WD40 repeat-like superfamily protein
BnaA10g07320D	A10	5757867	5759416	AT5G54240	Protein of unknown function (DUF1223)
BnaA10g07330D	A10	5759951	5765207	AT5G54250	cyclic nucleotide-gated cation channel 4 (ATCNGC4)
BnaC01g00760D	C01	308888	310863	AT2G21950	SKP1 interacting partner 6 (SKIP6)
BnaC01g00770D	C01	310934	312523	AT4G39900	unknown protein
BnaC01g00780D	C01	313597	316122	AT4G39910	ubiquitin-specific protease 3 (UBP3)
BnaC01g00790D	C01	317769	319780	AT4G39940	APS-kinase 2 (AKN2)
BnaC01g00800D	C01	326264	328343	AT4G39950	cytochrome P450, family 79, subfamily B, polypeptide 2 (CYP79B2)
BnaC01g00810D	C01	329597	332949	AT4G39952	Pentatricopeptide repeat (PPR) superfamily protein
BnaC01g00820D	C01	336987	339940	AT4G39960	Molecular chaperone Hsp40/DnaJ family protein
BnaC01g00830D	C01	348806	351037	AT4G39980	3-deoxy-D-arabino-heptulosonate 7-phosphate synthase 1 (DHS1)
BnaC01g00840D	C01	352471	355665	AT4G39990	RAB GTPase homolog A4B (RABA4B)
BnaC01g00850D	C01	355724	356759		unknown protein
BnaC01g00860D	C01	356936	358716	AT4G39990	RAB GTPase homolog A4B (RABA4B)
BnaC01g00870D	C01	359377	359717	AT4G36760	aminopeptidase P1 (APP1)
BnaC01g00880D	C01	369907	373149	AT4G40000	S-adenosyl-L-methionine-dependent methyltransferases superfamily protein
BnaC01g00890D	C01	373874	376942	AT4G40010	SNF1-related protein kinase 2.7 (SNRK2.7)
BnaC01g00900D	C01	378721	380481	AT4G40020	Myosin heavy chain-related protein
BnaC01g00910D	C01	381099	382337	AT5G10980	Histone superfamily protein
BnaC01g00920D	C01	382628	383415	AT4G40042	Microsomal signal peptidase 12 kDa subunit (SPC12)
BnaC01g00930D	C01	383495	383893	AT4G40045	unknown protein
BnaC01g00940D	C01	384420	385263	AT4G40050	FUNCTIONS IN: signal transducer activity
BnaC01g00950D	C01	385337	388790	AT4G40050	FUNCTIONS IN: signal transducer activity
BnaC01g00960D	C01	399440	401079	AT4G40060	homeobox protein 16 (HB16)
BnaC01g00970D	C01	403387	404688	AT4G40080	ENTH/ANTH/VHS superfamily protein
BnaC01g00980D	C01	405231	405662	AT4G40090	arabinogalactan protein 3 (AGP3)
BnaC01g00990D	C01	409947	411378	AT4G38060	unknown protein
BnaC01g11120D	C01	6924931	6926355	AT4G23050	PAS domain-containing protein tyrosine kinase family protein
BnaC01g11130D	C01	6926555	6926638		unknown protein
BnaC01g11140D	C01	6928623	6930098	AT4G18700	CBL-interacting protein kinase 12 (CIPK12)
BnaC01g11150D	C01	6943812	6946866	AT4G18710	BRASSINOSTEROID-INSENSITIVE 2 (BIN2)
BnaC01g11160D	C01	6947546	6948710	AT5G45775	Ribosomal L5P family protein
BnaC01g11170D	C01	6948776	6949696	AT4G18740	Rho termination factor
BnaC01g11180D	C01	6949991	6952603	AT4G18750	DEFECTIVELY ORGANIZED TRIBUTARIES 4 (DOT4)
BnaC01g11190D	C01	6953183	6954740	AT4G18760	receptor like protein 51 (RLP51)
BnaC01g11200D	C01	6962137	6963910	AT4G18770	myb domain protein 98 (MYB98)
BnaC01g11210D	C01	6967178	6974637	AT3G13680	F-box and associated interaction domains-containing protein
BnaC01g11220D	C01	6986868	6988119	AT4G18800	RAB GTPase homolog A1D (RABA1d)
BnaC01g11230D	C01	6989157	6992706	AT3G17530	F-box and associated interaction domains-containing protein
BnaC01g11240D	C01	6993057	6997673		unknown protein
BnaC01g11250D	C01	6997763	6998952		unknown protein
BnaC01g11260D	C01	7000046	7000410		unknown protein
BnaC01g11270D	C01	7000625	7001354	AT2G46550	unknown protein
BnaC01g11280D	C01	7001430	7002642	AT2G31610	Ribosomal protein S3 family protein
BnaC01g11290D	C01	7009001	7011594	AT4G18810	NAD(P)-binding Rossmann-fold superfamily protein
BnaC01g11300D	C01	7011664	7015361	AT4G18810	NAD(P)-binding Rossmann-fold superfamily protein
BnaC01g11310D	C01	7020803	7024783	AT4G18820	AAA-type ATPase family protein
BnaC01g11320D	C01	7027558	7028589	AT4G18830	ovate family protein 5 (OFP5)
BnaC01g11330D	C01	7028743	7030437	AT4G18840	Pentatricopeptide repeat (PPR-like) superfamily protein
BnaC01g11340D	C01	7031490	7031977		unknown protein
BnaC01g11350D	C01	7032029	7032479		unknown protein
BnaC01g11360D	C01	7034066	7034779		unknown protein
BnaC01g11370D	C01	7036485	7037836	AT4G18880	heat shock transcription factor A4A (HSF A4A)
BnaC01g11380D	C01	7048185	7051643	AT4G18890	BES1/BZR1 homolog 3 (BEH3)
BnaC01g11390D	C01	7052271	7055516	AT4G18905	Transducin/WD40 repeat-like superfamily protein
BnaC01g11400D	C01	7058004	7058284	AT5G37055	SERRATED LEAVES AND EARLY FLOWERING (SEF)
BnaC01g11410D	C01	7070500	7072801	AT4G18910	NOD26-like intrinsic protein 1
BnaC01g11420D	C01	7073619	7074803	AT4G18920	Protein of unknown function (DUF1264)
BnaC01g11430D	C01	7079581	7079941	AT1G77810	Galactosyltransferase family protein
BnaC01g11440D	C01	7080082	7081168	AT4G18930	RNA ligase/cyclic nucleotide phosphodiesterase family protein
BnaC01g11450D	C01	7089967	7092777	AT4G18950	Integrin-linked protein kinase family
BnaC01g11460D	C01	7096123	7102669	AT4G18960	AGAMOUS (AG)
BnaC02g13740D	C02	9039292	9046877	AT1G65440	global transcription factor group B1 (GTB1)
BnaC02g13750D	C02	9088872	9089259	AT5G54160	O-methyltransferase 1 (OMT1)
BnaC02g13760D	C02	9094332	9095714	AT5G54160	O-methyltransferase 1 (OMT1)
BnaC02g13770D	C02	9099266	9099457	AT5G54145	unknown protein
BnaC02g13780D	C02	9109883	9110627	AT4G14190	Pentatricopeptide repeat (PPR) superfamily protein
BnaC02g13790D	C02	9111959	9114764	AT5G54130	Calcium-binding endonuclease/exonuclease/phosphatase family
BnaC02g13800D	C02	9118374	9120043	AT5G54110	membrane-associated mannitol-induced (MAMI)
BnaC02g13810D	C02	9127855	9130100	AT4G27585	SPFH/Band 7/PHB domain-containing membrane-associated protein family
BnaC02g33910D	C02	36224102	36231286	AT1G30140	unknown protein
BnaC02g33920D	C02	36232301	36233133	AT5G36290	Uncharacterized protein family (UPF0016)
BnaC02g33930D	C02	36257114	36258645	AT2G01340	At17.1
BnaC02g33940D	C02	36258790	36260715	AT2G01350	quinolinate phoshoribosyltransferase (QPT)
BnaC02g33950D	C02	36272264	36273763		unknown protein
BnaC02g33960D	C02	36282515	36283459	AT1G52950	Nucleic acid-binding, OB-fold-like protein
BnaC02g33970D	C02	36283763	36284921		unknown protein
BnaC02g33980D	C02	36290791	36298138	AT2G01540	Calcium-dependent lipid-binding (CaLB domain) family protein
BnaC02g33990D	C02	36298383	36299329	AT2G01590	CHLORORESPIRATORY REDUCTION 3 (CRR3)
BnaC02g34000D	C02	36299880	36301451	AT2G26135	RING/U-box protein with C6HC-type zinc finger
BnaC02g34010D	C02	36308018	36311291	AT2G01600	ENTH/ANTH/VHS superfamily protein
BnaC02g34020D	C02	36311681	36312509	AT1G14900	high mobility group A (HMGA)
BnaC02g34030D	C02	36312709	36314101	AT1G14900	high mobility group A (HMGA)
BnaC02g34040D	C02	36314822	36317819	AT5G45570	Ulp1 protease family protein
BnaC02g34050D	C02	36329091	36329714	AT2G01610	Plant invertase/pectin methylesterase inhibitor superfamily protein
BnaC02g34060D	C02	36342602	36343662	AT2G01620	maternal effect embryo arrest 11 (MEE11)
BnaC02g34070D	C02	36343791	36346743	AT2G01630	O-Glycosyl hydrolases family 17 protein
BnaC02g34080D	C02	36347666	36349003	AT2G01640	unknown protein
BnaC02g34090D	C02	36349812	36351445	AT2G01670	nudix hydrolase homolog 17 (NUDT17)
BnaC02g40330D	C02	43174842	43176127	AT1G75220	Major facilitator superfamily protein
BnaC02g40340D	C02	43290005	43294364	AT5G26710	Glutamyl/glutaminyl-tRNA synthetase, class Ic
BnaC02g40350D	C02	43294425	43295245	AT5G26700	RmlC-like cupins superfamily protein
BnaC02g40360D	C02	43296195	43296614	AT5G26690	Heavy metal transport/detoxification superfamily protein
BnaC02g40370D	C02	43296945	43299250	AT5G26680	5'-3' exonuclease family protein
BnaC02g40760D	C02	43790494	43792042	AT2G13680	callose synthase 5 (CALS5)
BnaC02g40770D	C02	43798309	43800378	AT2G07760	Zinc knuckle (CCHC-type) family protein
BnaC02g40780D	C02	43801121	43801578	AT5G25240	unknown protein
BnaC02g40790D	C02	43802090	43804797	AT5G25220	KNOTTED1-like homeobox gene 3 (KNAT3)
BnaC02g40800D	C02	43821005	43821247		unknown protein
BnaC02g40810D	C02	43849627	43850558	AT5G25190	Integrase-type DNA-binding superfamily protein
BnaC02g40820D	C02	43865964	43867620	AT5G25120	ytochrome p450, family 71, subfamily B, polypeptide 11 (CYP71B11)
BnaC02g40830D	C02	43870477	43872028	AT5G25120	ytochrome p450, family 71, subfamily B, polypeptide 11 (CYP71B11)
BnaC02g40840D	C02	43872204	43873132	AT5G25170	PPPDE putative thiol peptidase family protein
BnaC02g40850D	C02	43884824	43885570	AT5G25160	zinc finger protein 3 (ZFP3)
BnaC02g40860D	C02	43890826	43895435	AT5G25150	TBP-associated factor 5 (TAF5)
BnaC02g40870D	C02	43896092	43898143	AT5G25120	ytochrome p450, family 71, subfamily B, polypeptide 11 (CYP71B11)
BnaC02g40880D	C02	43907476	43907943	AT2G21655	Protein of unknown function (DUF784)
BnaC02g40890D	C02	43909205	43911493	AT5G25050	Major facilitator superfamily protein
BnaC02g40900D	C02	43915196	43916092	AT5G25020	Protein of unknown function (DUF1336)
BnaC02g40910D	C02	43916956	43917898		unknown protein
BnaC02g40920D	C02	43919195	43923276	AT5G24970	Protein kinase superfamily protein
BnaC02g40930D	C02	43923890	43925816	AT5G24940	Protein phosphatase 2C family protein
BnaC02g40940D	C02	43930497	43930655		unknown protein
BnaC02g40950D	C02	43933143	43933394		unknown protein
BnaC02g40960D	C02	43934769	43935719	AT5G24900	cytochrome P450, family 714, subfamily A, polypeptide 2 (CYP714A2)
BnaC02g40970D	C02	43948010	43949725	AT5G25410	Protein of Unknown Function (DUF239)
BnaC02g40980D	C02	43966170	43966525	AT5G25410	Protein of Unknown Function (DUF239)
BnaC02g40990D	C02	43968666	43970321	AT5G28820	unknown protein
BnaC02g41000D	C02	44005572	44006326	AT5G24900	cytochrome P450, family 714, subfamily A, polypeptide 2 (CYP714A2)
BnaC02g41010D	C02	44006679	44007894	AT3G23910	BEST Arabidopsis thaliana protein match is: RNA-directed DNA polymerase (reverse transcriptase)-related family protein (TAIR:AT3G24255.2)
BnaC02g41020D	C02	44013281	44014476	AT5G24890	unknown protein
BnaC02g41030D	C02	44016203	44017950	AT3G24255	RNA-directed DNA polymerase (reverse transcriptase)-related family protein
BnaC02g41040D	C02	44033802	44040179	AT5G24810	ABC1 family protein
BnaC02g41050D	C02	44040916	44042302	AT5G24800	basic leucine zipper 9 (BZIP9)
BnaC02g41930D	C02	44769854	44772216	AT5G17890	DA1-related protein 4 (DAR4)
BnaC02g41940D	C02	44800534	44800971	AT2G22440	BEST Arabidopsis thaliana protein match is: Ribonuclease H-like superfamily protein (TAIR:AT4G29090.1)
BnaC02g41950D	C02	44805962	44807025	AT3G19520	Protein of unknown function (DUF626)
BnaC02g41960D	C02	44807103	44808504		unknown protein
BnaC02g41970D	C02	44809586	44812489	AT5G61060	histone deacetylase 5 (HDA05)
BnaC02g41980D	C02	44812957	44814876	AT5G61090	Polynucleotidyl transferase, ribonuclease H-like superfamily protein
BnaC02g41990D	C02	44820971	44823153		unknown protein
BnaC02g42000D	C02	44823325	44823625		unknown protein
BnaC02g42010D	C02	44833097	44836708	AT5G61130	plasmodesmata callose-binding protein 1 (PDCB1)
BnaC02g42020D	C02	44838145	44845451	AT5G61140	U5 small nuclear ribonucleoprotein helicase
BnaC02g42030D	C02	44845590	44849840	AT5G61140	U5 small nuclear ribonucleoprotein helicase
BnaC02g42040D	C02	44850167	44854477	AT5G61150	VERNALIZATION INDEPENDENCE 4 (VIP4)
BnaC02g42050D	C02	44855229	44856011	AT5G61170	Ribosomal protein S19e family protein
BnaC02g42060D	C02	44858128	44858349	AT3G62210	embryo sac development arrest 32 (EDA32)
BnaC02g42070D	C02	44858394	44859209	AT5G61180	Putative endonuclease or glycosyl hydrolase
BnaC02g42080D	C02	44867170	44867511	AT4G04985	Eukaryotic aspartyl protease family protein
BnaC02g42090D	C02	44869345	44872357	AT5G61190	putative endonuclease or glycosyl hydrolase with C2H2-type zinc finger domain
BnaC02g42100D	C02	44873793	44875533	AT5G61210	soluble N-ethylmaleimide-sensitive factor adaptor protein 33 (SNAP33)
BnaC02g42110D	C02	44881141	44883329	AT5G65990	Transmembrane amino acid transporter family protein
BnaC02g42120D	C02	44884897	44886556	AT5G61220	LYR family of Fe/S cluster biogenesis protein
BnaC02g42130D	C02	44886854	44888354	AT5G61240	Leucine-rich repeat (LRR) family protein
BnaC02g42140D	C02	44889398	44891395	AT5G61260	Plant calmodulin-binding protein-related
BnaC02g42150D	C02	44892693	44893037		unknown protein
BnaC02g42160D	C02	44894105	44894746	AT5G23370	GRAM domain-containing protein / ABA-responsive protein-related
BnaC02g42170D	C02	44897188	44897826	AT5G23360	GRAM domain-containing protein / ABA-responsive protein-related
BnaC02g42180D	C02	44897904	44901075	AT5G23340	RNI-like superfamily protein
BnaC02g42190D	C02	44901667	44903458	AT5G23310	Fe superoxide dismutase 3 (FSD3)
BnaC02g42200D	C02	44903620	44906124	AT5G23300	pyrimidine d (PYRD)
BnaC02g42210D	C02	44906200	44907554	AT5G23290	prefoldin 5 (PFD5)
BnaC02g42220D	C02	44909467	44910729	AT5G23280	TCP family transcription factor
BnaC02g42230D	C02	44912865	44915189	AT5G23270	sugar transporter 11 (STP11)
BnaC02g42240D	C02	44915695	44918385	AT5G23260	TRANSPARENT TESTA16 (TT16)
BnaC02g42250D	C02	44926867	44932289	AT5G62670	H(+)-ATPase 11 (HA11)
BnaC02g42260D	C02	44932481	44934360	AT5G62680	Major facilitator superfamily protein
BnaC02g42270D	C02	44935121	44937640		unknown protein
BnaC02g42280D	C02	44938800	44941250	AT5G62680	Major facilitator superfamily protein
BnaC02g42290D	C02	44966052	44966261		unknown protein
BnaC02g42300D	C02	44971459	44973628	AT5G62820	Uncharacterised protein family (UPF0497)
BnaC02g42310D	C02	44976111	44977490	AT5G62850	VEGETATIVE CELL EXPRESSED1 (AtVEX1)
BnaC02g42320D	C02	44977576	44981878	AT5G62850	VEGETATIVE CELL EXPRESSED1 (AtVEX1)
BnaC02g42330D	C02	44991715	44994839	AT5G62865	unknown protein
BnaC02g42340D	C02	45003396	45005469	AT5G62880	RAC-like 10 (RAC10)
BnaC02g42350D	C02	45018801	45021224	AT5G62890	Xanthine/uracil permease family protein
BnaC02g42360D	C02	45022185	45023401	AT5G62910	RING/U-box superfamily protein
BnaC02g42370D	C02	45026579	45027787	AT5G62950	RNA polymerase II, Rpb4, core protein
BnaC02g42380D	C02	45027895	45029456	AT4G02425	unknown protein
BnaC02g42390D	C02	45043627	45045537	AT3G62850	zinc finger protein-related
BnaC02g42400D	C02	45047024	45048202	AT3G54730	FUNCTIONS IN: molecular_function unknown
BnaC02g42410D	C02	45058770	45061331	AT5G63160	BTB and TAZ domain protein 1 (BT1)
BnaC02g42420D	C02	45065069	45066961	AT5G63170	GDSL-like Lipase/Acylhydrolase superfamily protein
BnaC02g42430D	C02	45068835	45069177	AT5G63270	RPM1-interacting protein 4 (RIN4) family protein
BnaC02g42440D	C02	45069748	45071947	AT5G63280	C2H2-like zinc finger protein
BnaC02g42450D	C02	45072487	45072996	AT5G63300	Ribosomal protein S21 family protein
BnaC02g42460D	C02	45075537	45075751	AT1G18335	Acyl-CoA N-acyltransferases (NAT) superfamily protein
BnaC02g42470D	C02	45075870	45076690	AT1G18335	Acyl-CoA N-acyltransferases (NAT) superfamily protein
BnaC02g42480D	C02	45082440	45083544	AT5G63350	unknown protein
BnaC02g42490D	C02	45094686	45095552	AT5G63370	Protein kinase superfamily protein
BnaC02g42500D	C02	45095737	45096080	AT5G63370	Protein kinase superfamily protein
BnaC02g42510D	C02	45097599	45100173	AT5G63380	AMP-dependent synthetase and ligase family protein
BnaC02g42520D	C02	45100681	45102890	AT5G63380	AMP-dependent synthetase and ligase family protein
BnaC02g42530D	C02	45118071	45123260	AT5G63490	CBS / octicosapeptide/Phox/Bemp1 (PB1) domains-containing protein
BnaC02g42540D	C02	45124471	45126308	AT3G48680	gamma carbonic anhydrase-like 2 (GAMMA CAL2)
BnaC02g42550D	C02	45126806	45127138	AT4G35165	Protein of unknown function (DUF1278)
BnaC02g42560D	C02	45140666	45143756	AT5G63530	farnesylated protein 3 (FP3)
BnaC02g42570D	C02	45156395	45158220	AT5G63550	DEK domain-containing chromatin associated protein
BnaC02g42580D	C02	45163888	45166006	AT5G63590	flavonol synthase 3 (FLS3)
BnaC02g42590D	C02	45167207	45167374	AT5G63590	flavonol synthase 3 (FLS3)
BnaC02g42600D	C02	45169526	45171891	AT5G63610	cyclin-dependent kinase E
BnaC02g42610D	C02	45172314	45175497	AT5G63640	ENTH/VHS/GAT family protein
BnaC02g42620D	C02	45176513	45176947	AT5G63660	PDF2.5
BnaC02g42630D	C02	45177329	45179267	AT5G08560	transducin family protein / WD-40 repeat family protein
BnaC02g42640D	C02	45179344	45179787		unknown protein
BnaC02g42650D	C02	45180448	45182016	AT5G63670	SPT4 homolog 2 (SPT42)
BnaC02g42660D	C02	45184375	45187463	AT5G63680	Pyruvate kinase family protein
BnaC02g42670D	C02	45188178	45189506	AT5G63690	Nucleic acid-binding, OB-fold-like protein
BnaC02g42680D	C02	45189629	45191512	AT5G63750	ARIADNE 13 (ARI13)
BnaC02g42690D	C02	45192282	45196242	AT5G63770	diacylglycerol kinase 2 (DGK2)
BnaC02g42700D	C02	45202037	45202684	AT5G63770	diacylglycerol kinase 2 (DGK2)
BnaC02g42710D	C02	45203973	45206660	AT5G63780	shoot apical meristem arrest 1 (SHA1)
BnaC02g42720D	C02	45206744	45208198	AT5G63790	NAC domain containing protein 102 (NAC102)
BnaC02g42730D	C02	45209808	45216318	AT5G63800	MUCILAGE-MODIFIED 2 (MUM2)
BnaC02g42740D	C02	45219562	45221962	AT5G63850	amino acid permease 4 (AAP4)
[truncated: 1,174 more rows]
