# Supplementary material for: Whole-genome resequencing reveals Brassica napus origin and genetic loci involved in its improvement
Source: Nat Commun. 2019 Mar 11;10:1154. doi: 10.1038/s41467-019-09134-9 (PMC6411957; doi:10.1038/s41467-019-09134-9)
Supplement: Supplementary file 28 — Supplementary Data 24 [file 41467_2019_9134_MOESM28_ESM.xlsx]

## Sheet: Supplementary Data 24
Supplementary Data 24 GO categories of BP enriched in the overlapped improvement-selection outliers detected by at least three methods between double-high and double-low B. napus cultivars
GO number	GO term	Number of backgroud genes	Number of genes in the outlier region	P-value
GO:0060688	regulation of morphogenesis of a branching	40	9	4.9e-06
GO:2000032	regulation of secondary shoot formation	40	9	4.9e-06
GO:1900618	regulation of shoot system morphogenesis	47	9	2e-05
GO:1905428	regulation of plant organ formation	47	9	2e-05
GO:0006207	'de novo' pyrimidine nucleobase biosynth...	40	8	4.2e-05
GO:0090449	phloem glucosinolate loading	14	5	6.1e-05
GO:1901349	glucosinolate transport	14	5	6.1e-05
GO:0071294	cellular response to zinc ion	8	4	7.4e-05
GO:0000003	reproduction	6197	257	9.3e-05
GO:0045944	positive regulation of transcription by ...	113	13	9.5e-05
GO:0009173	pyrimidine ribonucleoside monophosphate ...	46	8	0.00012
GO:0022414	reproductive process	6170	255	0.00012
GO:0032786	positive regulation of DNA-templated tra...	16	5	0.00013
GO:0051552	flavone metabolic process	36	7	0.00015
GO:0051553	flavone biosynthetic process	36	7	0.00015
GO:0051554	flavonol metabolic process	36	7	0.00015
GO:0051555	flavonol biosynthetic process	36	7	0.00015
GO:0045737	positive regulation of cyclin-dependent ...	27	6	0.00021
GO:0070816	phosphorylation of RNA polymerase II C-t...	27	6	0.00021
GO:1901407	regulation of phosphorylation of RNA pol...	27	6	0.00021
GO:1901409	positive regulation of phosphorylation o...	27	6	0.00021
GO:1904031	positive regulation of cyclin-dependent ...	27	6	0.00021
GO:0010628	positive regulation of gene expression	1003	55	0.00021
GO:0051254	positive regulation of RNA metabolic pro...	939	52	0.00025
GO:0019856	pyrimidine nucleobase biosynthetic proce...	51	8	0.00025
GO:0032784	regulation of DNA-templated transcriptio...	39	7	0.00026
GO:0048865	stem cell fate commitment	5	3	0.00034
GO:0048867	stem cell fate determination	5	3	0.00034
GO:0009070	serine family amino acid biosynthetic pr...	129	13	0.00036
GO:0045893	positive regulation of transcription, DN...	909	50	0.00038
GO:1902680	positive regulation of RNA biosynthetic ...	909	50	0.00038
GO:1903508	positive regulation of nucleic acid-temp...	909	50	0.00038
GO:0033306	phytol metabolic process	20	5	0.0004
GO:0045292	mRNA cis splicing, via spliceosome	20	5	0.0004
GO:1903173	fatty alcohol metabolic process	20	5	0.0004
GO:0045935	positive regulation of nucleobase-contai...	1006	54	0.0004
GO:0008360	regulation of cell shape	69	9	0.00043
GO:0010557	positive regulation of macromolecule bio...	986	53	0.00044
GO:0031328	positive regulation of cellular biosynth...	1058	56	0.00045
GO:0009129	pyrimidine nucleoside monophosphate meta...	56	8	0.00048
GO:0048831	regulation of shoot system development	815	45	0.00066
GO:0009891	positive regulation of biosynthetic proc...	1076	56	0.00066
GO:0031146	SCF-dependent proteasomal ubiquitin-depe...	249	19	0.00068
GO:0006075	(1->3)-beta-D-glucan biosynthetic proces...	59	8	0.00069
GO:0031053	primary miRNA processing	34	6	0.00078
GO:0006874	cellular calcium ion homeostasis	123	12	0.0008
GO:0032968	positive regulation of transcription elo...	14	4	0.00091
GO:0009069	serine family amino acid metabolic proce...	217	17	0.00095
GO:0046112	nucleobase biosynthetic process	93	10	0.00101
GO:0009661	chromoplast organization	2	2	0.00109
GO:0080145	cysteine homeostasis	2	2	0.00109
GO:0048608	reproductive structure development	4754	195	0.0011
GO:0061458	reproductive system development	4754	195	0.0011
GO:0045792	negative regulation of cell size	7	3	0.00114
GO:1902066	regulation of cell wall pectin metabolic...	7	3	0.00114
GO:0003006	developmental process involved in reprod...	5530	223	0.00116
GO:0010438	cellular response to sulfur starvation	26	5	0.00144
GO:0006074	(1->3)-beta-D-glucan metabolic process	66	8	0.00146
GO:0006206	pyrimidine nucleobase metabolic process	98	10	0.00151
GO:0048863	stem cell differentiation	8	3	0.00177
GO:0048869	cellular developmental process	3317	140	0.00194
GO:0032501	multicellular organismal process	10996	414	0.002
GO:0035196	production of miRNAs involved in gene si...	70	8	0.00213
GO:0022603	regulation of anatomical structure morph...	381	24	0.00216
GO:2000026	regulation of multicellular organismal d...	1589	74	0.0022
GO:0000394	RNA splicing, via endonucleolytic cleava...	29	5	0.00239
GO:0034243	regulation of transcription elongation f...	18	4	0.0025
GO:0051239	regulation of multicellular organismal p...	1726	79	0.00252
GO:0002240	response to molecule of oomycetes origin	9	3	0.0026
GO:0051173	positive regulation of nitrogen compound...	1371	65	0.00262
GO:0048367	shoot system development	3291	138	0.00263
GO:2000243	positive regulation of reproductive proc...	219	16	0.00269
GO:0009112	nucleobase metabolic process	162	13	0.00292
GO:0002239	response to oomycetes	90	9	0.00293
GO:0010223	secondary shoot formation	90	9	0.00293
GO:0010346	shoot axis formation	90	9	0.00293
GO:0050793	regulation of developmental process	2265	99	0.00317
GO:0048582	positive regulation of post-embryonic de...	264	18	0.00321
GO:0055074	calcium ion homeostasis	145	12	0.00324
GO:0009566	fertilization	146	12	0.00342
GO:0006434	seryl-tRNA aminoacylation	10	3	0.00362
GO:0045491	xylan metabolic process	147	12	0.00362
GO:0010604	positive regulation of macromolecule met...	1391	65	0.00363
GO:0042726	flavin-containing compound metabolic pro...	32	5	0.00373
GO:2000029	regulation of proanthocyanidin biosynthe...	20	4	0.00375
GO:0009567	double fertilization forming a zygote an...	129	11	0.00375
GO:0030154	cell differentiation	2414	104	0.00388
GO:0071902	positive regulation of protein serine/th...	46	6	0.00388
GO:0009887	animal organ morphogenesis	130	11	0.00398
GO:0006354	DNA-templated transcription, elongation	78	8	0.00421
GO:0009911	positive regulation of flower developmen...	150	12	0.00426
GO:0001763	morphogenesis of a branching structure	96	9	0.00452
GO:0048518	positive regulation of biological proces...	2804	118	0.0046
GO:0010232	vascular transport	63	7	0.00466
GO:0010233	phloem transport	63	7	0.00466
GO:0007275	multicellular organism development	10313	385	0.0049
GO:0009791	post-embryonic development	5936	231	0.00514
GO:0051274	beta-glucan biosynthetic process	215	15	0.00549
GO:0071483	cellular response to blue light	82	8	0.0057
GO:0010200	response to chitin	552	30	0.0059
GO:0031325	positive regulation of cellular metaboli...	1475	67	0.00598
GO:0009988	cell-cell recognition	4	2	0.00625
GO:0019265	glycine biosynthetic process, by transam...	4	2	0.00625
GO:0032411	positive regulation of transporter activ...	4	2	0.00625
GO:0032414	positive regulation of ion transmembrane...	4	2	0.00625
GO:0034767	positive regulation of ion transmembrane...	4	2	0.00625
GO:0042966	biotin carboxyl carrier protein biosynth...	4	2	0.00625
GO:0045026	plasma membrane fusion	4	2	0.00625
GO:0061936	fusion of sperm to egg plasma membrane i...	4	2	0.00625
GO:0080173	male-female gamete recognition during do...	4	2	0.00625
GO:1901528	hydrogen peroxide mediated signaling pat...	4	2	0.00625
GO:1901529	positive regulation of anion channel act...	4	2	0.00625
GO:1903793	positive regulation of anion transport	4	2	0.00625
GO:1903961	positive regulation of anion transmembra...	4	2	0.00625
GO:1904143	positive regulation of carotenoid biosyn...	4	2	0.00625
GO:1904276	regulation of wax biosynthetic process	4	2	0.00625
GO:1904277	negative regulation of wax biosynthetic ...	4	2	0.00625
GO:0006368	transcription elongation from RNA polyme...	36	5	0.00627
GO:0080141	regulation of jasmonic acid biosynthetic...	12	3	0.00631
GO:0006771	riboflavin metabolic process	23	4	0.00634
GO:0009231	riboflavin biosynthetic process	23	4	0.00634
GO:0006997	nucleus organization	178	13	0.00645
GO:0009856	pollination	848	42	0.00671
GO:0044706	multi-multicellular organism process	848	42	0.00671
GO:0051094	positive regulation of developmental pro...	373	22	0.00687
GO:0006370	7-methylguanosine mRNA capping	24	4	0.00741
GO:0006426	glycyl-tRNA aminoacylation	13	3	0.008
GO:0048878	chemical homeostasis	1444	65	0.00808
GO:0030198	extracellular matrix organization	246	16	0.00813
GO:0043062	extracellular structure organization	246	16	0.00813
GO:0009893	positive regulation of metabolic process	1549	69	0.00816
GO:0042727	flavin-containing compound biosynthetic ...	25	4	0.00859
GO:0006221	pyrimidine nucleotide biosynthetic proce...	88	8	0.00865
GO:0048731	system development	6973	265	0.00866
GO:0006222	UMP biosynthetic process	39	5	0.00883
GO:0009174	pyrimidine ribonucleoside monophosphate ...	39	5	0.00883
GO:0046049	UMP metabolic process	39	5	0.00883
GO:0042133	neurotransmitter metabolic process	146	11	0.00935
GO:0015800	acidic amino acid transport	26	4	0.00989
GO:0031222	arabinan catabolic process	26	4	0.00989
GO:0044205	'de novo' UMP biosynthetic process	26	4	0.00989
GO:0080140	regulation of jasmonic acid metabolic pr...	14	3	0.00994
