# Supplementary material for: Whole-genome resequencing reveals Brassica napus origin and genetic loci involved in its improvement
Source: Nat Commun. 2019 Mar 11;10:1154. doi: 10.1038/s41467-019-09134-9 (PMC6411957; doi:10.1038/s41467-019-09134-9)
Supplement: Supplementary file 29 — Supplementary Data 25 [file 41467_2019_9134_MOESM29_ESM.xlsx]

## Sheet: Supplementary Data 25
Supplementary Data 25 Validation of imputation accuracy by Sanger sequencing
Primer name	Chromosome	Genomic region	Forward primer	Reverse primer	Number of B. napus accessions assessed	Number of B. napus accessions validated	Percentage of imputation accuracy
IP1	A01	1425133-1425529	CAGTGACCCTCTCTCCGTTCTACG	ATACCGCTCAGCCTCTCACTTCTG	12	12	1
IP2	A01	9059011_9059532	CATCCAAGCAGTAGCCAAGTACGC	TAAGCCAAAAGTCAGGAACGACGC	15	15	1
IP4	A01	19822118_19822516	TCAGGGAAAATGAGCAGCTCTCCA	GGGAAGCCTCCAACTTTAGGGACT	21	22	1.04762
IP5	A02	1608946_1609377	ACAACGGCGGAAGTAGCAACAAAA	GCCCCACTATGAGCCAAATTGGAC	14	14	1
IP6	A02	6777089_6777645	ATCGGAGTGATGTGTGTCTCCTCG	GCTTTTGCGTCCCACATGGAGAAA	9	9	1
IP7	A02	13940838_13941270	GGCCCGATCACCTTTAGTTCTTGC	AGCTACTCTGTGCAAGGATTCGGT	15	14	0.933333
IP8	A03	714749_715372	GCAAAAAGTGGTTACCGTCGACCA	CTGACATTCCCTTCTACGGTGGGT	18	18	1
IP9	A03	4869139_4869517	GATGCCTCGGTGACAATGTAAGCC	GGATACGCTGCATCATACGCATCC	13	13	1
IP10	A03	7700069_7700267	GAGACCTGCGTGTATCTCCGACTT	GGACGAATCTCTGCCTTCCGATCT	29	26	0.896552
IP11	A03	13333294_13333927	GCTAAGGCTCAAGGTGTAGCGTTG	GACATAACGGAGAAAAGGACGGCG	17	17	1
IP12	A03	24960129_24960510	ATCGTAGCAGCCAACTCTCCCATT	TTGATTTGTTGTTGTGGCTCGGCT	14	13	0.928571
IP13	A04	9111333_9111786	AACGCTCATTTTAAGCCATGGCGT	ACCGAACCTGAAAATCCGATCCGA	22	21	0.954545
IP14	C03	8496265_8496563	TCCCAGAGTGAATTGAATCTAGGTGGT	ACCAACCATCGCTAAAGCCCAGTA	19	19	1
IP15	C03	3994738_3995349	TCTCACATTCGAGGCAAGTCGTGA	GTAGCTGCAGCATATTGGAGGCAC	29	29	1
IP16	C03	13549029_13549269	TCTTCTCTTGGCCTCATCCATAATCCT	TAAGCTCCAACCTCATCGCCTCAT	17	17	1
IP17	C03	14670212_14670544	AAATGGACCATCCTGGAGAAGCGA	GTTGTGTATCCCCGACTGTAGCCT	26	26	1
IP18	C03	29936416-29936816	AGTTGAGCGAGCTCCCAACATAGT	TAGCGTCGATGACCCAAAGGAGAG	21	21	1
IP20	C08	35083029_35083502	GGGCACCGAAACTGGCAAATACAT	TGGGCACATGCATCTCTAAATCCA	20	20	1
IP21	C09	7362414_7362859	CTCGCCTTTGGTTGCAGAAACTCA	GCCGAATTCTCGTTTCATAGTAAATGTCG	23	23	1
