# Supplementary material for: Whole-genome resequencing reveals Brassica napus origin and genetic loci involved in its improvement
Source: Nat Commun. 2019 Mar 11;10:1154. doi: 10.1038/s41467-019-09134-9 (PMC6411957; doi:10.1038/s41467-019-09134-9)
Supplement: Supplementary file 30 — Supplementary Data 26 [file 41467_2019_9134_MOESM30_ESM.xlsx]

## Sheet: Supplementary Data 26
Supplementary Data 26 Summary of significantly associated SNP and LD blocks in the GWAS results
Trait	Name of LD block	The most siginificant SNP in the LD block	Chromosome	Region of LD block	P value	R2	Candidate gene	Arabidopsis orthologs of candidate genes	Functional description	Total variance
Palmitic acid content	hPA-1	rs412945	C02	44910939-45001836	1.37968e-07	0.0493	BnaC02g42510D	AT5G63380	AMP-dependent synthetase and ligase family protein	0.143
	hPA-2	rs461814	C03	55220346-55729172	1.52022e-07	0.0937	BnaC03g46140D	AT4G34520	FATTY ACID ELONGATION1
Stearic acid content	hSA-1	rs038291	A02	4591446-5091446	8.51613e-08	0.1035	BnaA02g09800D	AT5G54240	membrane lipoprotein lipid attachment site-like protein	0.2815
	hSA-2	rs225734	A07	20505699-20698953	1.84535e-07	0.0213	BnaA07g28560D	AT1G24180	IAA-CONJUGATE-RESISTANT 4 (IAR4)
	hSA-3	rs461814	C03	55220346-55729172	2.07072e-07	0.1567	BnaC03g46140D	AT4G34520	FATTY ACID ELONGATION1
Oleic acid content	hOA-1	rs229701	A08	436660-632661	1.72288e-08	0.024	BnaA08g00900D	AT1G54100	aldehyde dehydrogenase 7B4 (ALDH7B4)	0.2973
	hOA-2	rs231357	A08	2066773-2284726	5.5759e-09	0.0333	BnaA08g02780D	AT1G49320	unknown seed protein like 1 (USPL1)
	hOA-3	rs232869	A08	2341272-2646588	9.4274e-08	0.0234	BnaA08g03050D	AT3G51970	acyl-CoA sterol acyl transferase 1
	hOA-4	rs461549	C03	55220346-55729172	1.8447e-07	0.2166	BnaC03g46140D	AT4G34520	FATTY ACID ELONGATION1
Linoleic acid content	hLA-1	rs148182	A05	12033281-12586783	1.07945e-09	0.0167	BnaA05g17490D	AT2G47800	ATP-BINDING CASSETTE C4 (ABCC4)	0.3009
	hLA-2	rs239106	A08	10180509-10861540	4.02e-11	0.0534	BnaA08g11130D	AT4G34520	FATTY ACID ELONGATION1
	hLA-3	rs230801	A08	858529-1258372	1.14318e-08	0.0289	BnaA08g01230D	AT1G53270	ATP-BINDING CASSETTE G10
	hLA-4	rs231357	A08	2066773-2284726	1.71061e-08	0.0242	BnaA08g02780D	AT1G49320	unknown seed protein like 1 (USPL1)
	hLA-5	rs231402	A08	2066773-2284726	1.91541e-07	0.0241	BnaA08g02780D	AT1G49320	unknown seed protein like 1 (USPL1)
	hLA-6	rs234838	A08	5258695-5333697	7.94965e-09	0.0512	BnaA08g05310D	AT4G14440	3-hydroxyacyl-CoA dehydratase 1 (HCD1)
	hLA-7	rs239106	A08	10180509-10461540	4.02225e-11	0.0109	BnaA08g11130D	AT4G34520	FATTY ACID ELONGATION1
	hLA-8	rs250662	A09	2365097-2645097	5.94266e-08	0.0204	BnaA09g05410D	AT5G23260	TRANSPARENT TESTA16 (TT16)
	hLA-9	rs413050	C02	45018445-45378244	3.51608e-13	0.0212	BnaC02g42690D	AT5G63770	diacylglycerol kinase 2 (DGK2)
	hLA-10	rs460862	C03	55220346-5574172	2.01686e-10	0.0425	BnaC03g46140D	AT4G34520	FATTY ACID ELONGATION1
	hLA-11	rs557124	C06	35335228-35948541	1.01642e-08	0.0074	BnaC06g38260D	AT1G77660	Putative phosphatidylinositol-4-phosphate 5-kinase
	hLA-12	rs668571	C09	47344241-48290389	1.05153e-07	0.0219	BnaC09g49020D	AT5G06530	ATP-binding cassette G22
Eicosenoic acid content	hEIA-1	rs230940	A08	1273908-1388073	1.02361e-07	0.0222	BnaA08g01530D	AT1G52290	PROLINE-RICH EXTENSIN-LIKE RECEPTOR KINASE 15 (PERK15)	0.3133
	hEIA-2	rs231466	A08	2066773-2284726	1.55552e-08	0.0259	BnaA08g02780D	AT1G49320	unknown seed protein like 1 (USPL1)
	hEIA-3	rs231683	A08	2341272-2646588	1.49196e-07	0.0219	BnaA08g03050D	AT3G51970	acyl-CoA sterol acyl transferase 1
	hEIA-4	rs234209	A08	4671769-4871769	5.62088e-08	0.0213	BnaA08g04910D	AT4G12980	Auxin-responsive family protein
	hEIA-5	rs237699	A08	8046715-8266057	5.93493e-08	0.0296	BnaA08g11130D	AT4G34520	FATTY ACID ELONGATION1
	hEIA-6	rs239106	A08	10180509-10461540	8.49002e-08	0.0576	BnaA08g11130D	AT4G34520	FATTY ACID ELONGATION1
	hEIA-7	rs300848	A10	8900177-9296178	7.27528e-07	0.0185	BnaA10g10730D	AT5G56480	Bifunctional inhibitor/lipid-transfer protein/seed storage 2S albumin-like protein
	hEIA-8	rs461858	C03	55220346-5574172	1.1625e-06	0.1164	BnaC03g46140D	AT4G34520	FATTY ACID ELONGATION1
Erucic acid content	hERA-1	rs058222	A02	23749916-24046228	3.22389e-10	0.018	BnaA02g33460D	AT5G62530	aldehyde dehydrogenase 12A1 (ALDH12A1)	0.3312
	hERA-2	rs231466	A08	2066773-2284726	6.21241e-10	0.0212	BnaA08g02780D	AT1G49320	unknown seed protein like 1 (USPL1)
	hERA-3	rs231683	A08	2341272-2646588	1.48068e-11	0.0233	BnaA08g03050D	AT3G51970	acyl-CoA sterol acyl transferase 1
	hERA-4	rs234209	A08	4671769-4871769	1.3325e-09	0.0306	BnaA08g04910D	AT4G12980	Auxin-responsive family protein
	hERA-5	rs237691	A08	8046715-8266057	5.29362e-08	0.0296	BnaA08g08280D	AT4G17483	alpha/beta-Hydrolases superfamily protein
	hERA-6	rs239106	A08	10180509-10461540	1.89848e-14	0.0534	BnaA08g11130D	AT4G34520	FATTY ACID ELONGATION1
	hERA-7	rs412938	C02	44910939-45001836	1.13893e-09	0.0288	BnaC02g42510D	AT5G63380	AMP-dependent synthetase and ligase family protein
	hERA-8	rs461814	C03	55220346-5574172	2.5e-14	0.0498	BnaC03g46140D	AT4G34520	FATTY ACID ELONGATION1
	hERA-9	rs601180	C07	35216487-35286487	2.46584e-10	0.0451	BnaC07g30920D	AT1G33270	ADIPOSE TRIGLYCERIDE LIPASE-LIKE (ATGLL)
	hERA-10	rs644903	C09	2379458-3831092	4.18777e-08	0.0314	BnaC09g04510D	AT5G24220	Lipase class 3-related protein
Oil content	hOC-1	rs057130	A02	22573651-23073651	9.447e-08	0.0317	BnaA02g32010D	AT5G25370	phospholipase D alpha 3 (PLDALPHA3)	0.2064
	hOC-2	rs269408	A09	17733482-18093482	5.6766e-09	0.0502	BnaA09g25060D	AT1G31480	SHOOT GRAVITROPISM 2 (SGR2)
	hOC-3	rs359209	C02	5302034-5563877	6.32e-08	0.0641	BnaC02g09610D	AT4G00030	Plastid-lipid associated protein PAP / fibrillin family protein
	hOC-4	rs543010	C06	12693866-13498963	5.67661e-09	0.0604	BnaC06g10670D	AT1G54280	AMINOPHOSPHOLIPID ATPASE 6 (ALA6)
Seed yield	hSY-1	rs058222	A02	23248895-23557390	1.99552e-07	0.0416	BnaA02g32550D	AT5G24470	PSEUDO-RESPONSE REGULATOR 5 (PRR5)	0.1681
	hSY-2	rs269408	A09	17733482-18093482	7.16237e-08	0.0215	BnaA09g25060D	AT1G31480	SHOOT GRAVITROPISM 2 (SGR2)
	hSY-3	rs458286	C03	48062632-48866983	1.76216e-07	0.0288	BnaC03g58930D	AT1G29160	COGWHEEL1 (COG1)
	hSY-4	rs543010	C06	12693866-13498963	7.16237e-08	0.0348	BnaC06g11020D	AT1G55600	WRKY DNA-binding protein 10 (WRKY10)
	hSY-5	rs594719	C07	15661712-16027442	7.16237e-08	0.0413	BnaC07g10420D	AT1G15080	lipid phosphate phosphatase 2 (LPP2)
Total glucosinolate content	hGSL-1	rs058222	A02	23749916-24046228	4.90615e-08	0.0522	BnaA02g33530D	AT5G62680	GLUCOSINOLATE TRANSPORTER-2	0.3547
	hGSL-2	rs230807	A08	858529-1258372	4.02e-06	0.007	BnaA08g01380D	AT1G53000	KDSB
	hGSL-3	rs239403	A08	10180509-10461540	8.33e-09	0.0279	BnaA08g11490D	AT2G25160	cytochrome P450, family 82, subfamily F, polypeptide 1 (CYP82F1)
	hGSL-4	rs250207	A09	1660091-1965426	3.55358e-08	0.0226	BnaA09g03700D	AT5G27380	glutathione synthetase 2 (GSH2)
	hGSL-5	rs250666	A09	2365097-2645097	1.65508e-17	0.0761	BnaA09g05410D	AT5G23260	TRANSPARENT TESTA16 (TT16)
	hGSL-6	rs250772	A09	2781054-2873003	5.07784e-08	0.033	BnaA09g06190D	AT5G62680	GLUCOSINOLATE TRANSPORTER-2
	hGSL-7	rs412951	C02	44910939-45001836	7e-08	0.0576	BnaC02g42260D	AT5G62680	GLUCOSINOLATE TRANSPORTER-2
	hGSL-8	rs461893	C03	55220346-5574172	2.8706e-09	0.0131	BnaC03g51560D	AT5G62680	GLUCOSINOLATE TRANSPORTER-2
	hGSL-9	rs644897	C09	2379458-3831092	1.01141e-13	0.0654	BnaC09g05300D	AT5G61420	GLUCOSINOLATE TRANSPORTER-2
Flowerint time	hFT-1	rs031952	A02	92356-183078	5.2835e-07	0.0789	BnaA02g00370D	AT5G10140	FLOWERING LOCUS C	0.1767
	hFT-2	rs351740	C02	64651-176453	3.88633e-07	0.0843	BnaC02g00490D	AT5G10140	FLOWERING LOCUS C
	hFT-3	rs358097	C02	380215-448125	1.20288e-06	0.0135	BnaC02g00960D	AT5G09250	KIWI
Silique length	hSL-1	rs012009	A01	7957090-8457090	3.72656e-08	0.0223	BnaA01g15540D	AT4G26420	GIBBERELLIN METHYLTRANSFERASE 1 (GAMT1)	0.2874
	hSL-2	rs770937	A09	27755932-28226180	6.66134e-16	0.2258	BnaARF18	AT3G61830	AUXIN RESPONSE FACTOR 18
	hSL-3	rs632751	C08	34917421-35541493	9.23918e-09	0.0393	BnaC08g39360D	AT1G14720	xyloglucan endotransglucosylase/hydrolase 28 (XTH28)
