# Supplementary material for: Whole-genome resequencing reveals Brassica napus origin and genetic loci involved in its improvement
Source: Nat Commun. 2019 Mar 11;10:1154. doi: 10.1038/s41467-019-09134-9 (PMC6411957; doi:10.1038/s41467-019-09134-9)
Supplement: Supplementary file 31 — Supplementary Data 27 [file 41467_2019_9134_MOESM31_ESM.xlsx]

## Sheet: Supplementary Data 27
Supplementary Data 27 Read mapping summary for each sample in B. napus
Accession	Sample	Biological replicate	Number of clean reads	Uniquely mapped reads number	Uniquely mapped reads (%)	Number of multiple mapped reads	Ratio of reads mapped to multiple loci (%)
Zhongyou821	Root	rep1	17676347	14536952	82.24	1160264	6.56
		rep2	16641616	14528035	87.3	1105160	6.64
	Stem	rep1	16622507	13610606	81.88	1308920	7.87
		rep2	16447805	13981703	85.01	1222160	7.43
	Leaf	rep1	17333515	13601163	78.47	1731442	9.99
		rep2	16675614	13987724	83.88	1580374	9.48
	Flower	rep1	22911680	19482227	85.03	1656484	7.23
		rep2	19246463	16668000	86.6	1421104	7.38
	Se7D	rep1	22759406	19192938	84.33	1489205	6.54
		rep2	23230429	19663336	84.64	1550033	6.67
	Se10D	rep1	16351450	13035826	79.72	1125919	6.89
		rep2	17950292	14417340	80.32	1273788	7.1
	Se14D	rep1	18625864	16081279	86.34	1250039	6.71
		rep2	19568995	15549075	79.46	1446562	7.39
	Se45D	rep1	20032492	15386860	76.81	1837095	9.17
		rep2	16370101	12783959	78.09	1386848	8.47
	SP7D	rep1	19823589	16192284	81.68	1685403	8.5
		rep2	16627474	14357241	86.35	1248989	7.51
	SP10D	rep1	18263041	14542287	79.63	1680337	9.2
		rep2	16902732	14648409	86.66	1269289	7.51
	SP14D	rep1	23287324	18870918	81.04	2012541	8.64
		rep2	21914245	19122558	87.26	1619647	7.39
Zhongsuang11	Root	rep1	22393420	18697445	83.5	1559986	6.97
		rep2	23651766	19702160	83.3	1519258	6.42
	Stem	rep1	27355713	23257572	85.02	1857385	6.79
		rep2	22866519	18352611	80.26	1700101	7.43
	Leaf	rep1	26236217	21717317	82.78	2409431	9.18
		rep2	17267092	13257417	76.78	1924699	11.15
	Flower	rep1	18264336	15281095	83.67	1431734	7.84
		rep2	20498247	16572201	80.85	1513379	7.38
	Se7D	rep1	17037188	14406639	84.56	1137394	6.68
		rep2	23630105	19097591	80.82	1577229	6.67
	Se10D	rep1	18246525	15347087	84.11	1308326	7.17
		rep2	19562745	16064434	82.12	1286014	6.57
	Se14D	rep1	20982870	16578214	79.01	1528959	7.29
		rep2	17349983	14687328	84.65	1230177	7.09
	Se45D	rep1	17967744	14141987	78.71	1327541	7.39
		rep2	17328509	13691990	79.01	1278914	7.38
	SP7D	rep1	17627967	14912759	84.6	1352406	7.67
		rep2	16365480	13527608	82.66	1332850	8.14
	SP10D	rep1	18105155	15183211	83.86	1376973	7.61
		rep2	16390690	13970246	85.23	1212000	7.39
	SP14D	rep1	18367997	15456750	84.15	1293129	7.04
		rep2	16017566	13445236	83.94	1245081	7.77
Total			848776815	701589618	82.6439	64464569	7.62023
