# Supplementary material for: Whole-genome resequencing reveals Brassica napus origin and genetic loci involved in its improvement
Source: Nat Commun. 2019 Mar 11;10:1154. doi: 10.1038/s41467-019-09134-9 (PMC6411957; doi:10.1038/s41467-019-09134-9)
Supplement: Supplementary file 32 — Supplementary Data 28 [file 41467_2019_9134_MOESM32_ESM.xlsx]

## Sheet: Supplementary Data 28
Supplementary Data 28 Significantly over-enriched GO terms of DEGs in 11 B. napus tissues
Tissue	Catergory	GO ID	GO term	GeneRatio	BgRatio	P-value	q-value	Gene number
Root	Up-regulated	GO:0046658	anchored to plasma membrane	47/2160	433/85796	8.24609e-17	1.20566e-13	47
		GO:0042546	cell wall biogenesis	23/2160	130/85796	2.29896e-13	1.68066e-10	23
		GO:0010411	xyloglucan metabolic process	24/2160	147/85796	4.35996e-13	2.12491e-10	24
		GO:0016762	xyloglucan:xyloglucosyl transferase activity	19/2160	99/85796	6.07194e-12	2.21945e-09	19
		GO:0009625	response to insect	21/2160	137/85796	4.26529e-11	1.24726e-08	21
		GO:0002213	defense response to insect	17/2160	97/85796	3.46796e-10	8.45086e-08	17
		GO:0030570	pectate lyase activity	17/2160	100/85796	5.68368e-10	1.18716e-07	17
		GO:0010583	response to cyclopentenone	20/2160	143/85796	6.56285e-10	1.19945e-07	20
		GO:0016798	hydrolase activity, acting on glycosyl bonds	19/2160	130/85796	8.15037e-10	1.32408e-07	19
		GO:0045490	pectin catabolic process	31/2160	343/85796	1.3232e-09	1.93466e-07	31
		GO:0019137	thioglucosidase activity	10/2160	31/85796	2.74252e-09	3.64532e-07	10
		GO:0004601	peroxidase activity	32/2160	381/85796	4.37079e-09	5.32546e-07	32
		GO:0005310	dicarboxylic acid transmembrane transporter activity	8/2160	18/85796	5.56732e-09	6.26154e-07	8
		GO:0006073	cellular glucan metabolic process	15/2160	89/85796	6.5458e-09	6.83618e-07	15
		GO:0009664	plant-type cell wall organization	24/2160	262/85796	7.13393e-08	6.9537e-06	24
		GO:0042744	hydrogen peroxide catabolic process	19/2160	174/85796	1.04585e-07	9.55711e-06	19
		GO:0033356	UDP-L-arabinose metabolic process	8/2160	25/85796	1.17583e-07	1.01129e-05	8
		GO:0050691	regulation of defense response to virus by host	6/2160	12/85796	2.05127e-07	1.66621e-05	6
		GO:0008422	beta-glucosidase activity	18/2160	180/85796	8.2998e-07	6.38694e-05	18
		GO:0052691	UDP-arabinopyranose mutase activity	6/2160	15/85796	1.04112e-06	7.61114e-05	6
		GO:0019762	glucosinolate catabolic process	15/2160	136/85796	1.96507e-06	0.000136816	15
		GO:0017077	oxidative phosphorylation uncoupler activity	7/2160	26/85796	2.74316e-06	0.000182309	7
		GO:0000271	polysaccharide biosynthetic process	12/2160	92/85796	3.55392e-06	0.000225922	12
		GO:0009826	unidimensional cell growth	29/2160	479/85796	1.70329e-05	0.00103766	29
		GO:0006869	lipid transport	26/2160	412/85796	2.25617e-05	0.0013195	26
		GO:0051753	mannan synthase activity	6/2160	25/85796	2.96773e-05	0.0016689	6
		GO:0002237	response to molecule of bacterial origin	10/2160	80/85796	3.32508e-05	0.0018006	10
		GO:0071669	plant-type cell wall organization or biogenesis	5/2160	17/85796	4.83779e-05	0.0025262	5
		GO:0016760	cellulose synthase (UDP-forming) activity	10/2160	84/85796	5.09187e-05	0.00256719	10
		GO:0009631	cold acclimation	12/2160	123/85796	6.89677e-05	0.00327316	12
		GO:0042542	response to hydrogen peroxide	17/2160	226/85796	6.93986e-05	0.00327316	17
		GO:0004512	inositol-3-phosphate synthase activity	4/2160	10/85796	7.45044e-05	0.00330101	4
		GO:0030198	extracellular matrix organization	4/2160	10/85796	7.45044e-05	0.00330101	4
		GO:0000138	Golgi trans cisterna	4/2160	11/85796	0.000114737	0.00493403	4
		GO:0010119	regulation of stomatal movement	18/2160	264/85796	0.000150486	0.00628645	18
		GO:0001944	vasculature development	10/2160	96/85796	0.000158505	0.00643751	10
		GO:0080039	xyloglucan endotransglucosylase activity	4/2160	12/85796	0.000168666	0.00666505	4
		GO:0008762	UDP-N-acetylmuramate dehydrogenase activity	11/2160	117/85796	0.00019001	0.00731089	11
		GO:0009832	plant-type cell wall biogenesis	13/2160	159/85796	0.000211701	0.00793665	13
	Down-regulated	GO:0010287	plastoglobule	25/1566	307/85796	7.48114e-10	6.95888e-07	25
		GO:0031409	pigment binding	13/1566	75/85796	1.05438e-09	6.95888e-07	13
		GO:0009654	oxygen evolving complex	12/1566	69/85796	4.43383e-09	1.95088e-06	12
		GO:0009768	photosynthesis, light harvesting in photosystem I	13/1566	86/85796	6.02179e-09	1.98719e-06	13
		GO:0016168	chlorophyll binding	15/1566	129/85796	1.66936e-08	4.40711e-06	15
		GO:0030076	light-harvesting complex	11/1566	65/85796	2.62811e-08	5.78184e-06	11
		GO:0015979	photosynthesis	26/1566	435/85796	1.91801e-07	3.61682e-05	26
		GO:0008266	poly(U) RNA binding	11/1566	82/85796	3.09873e-07	5.11291e-05	11
		GO:0071669	plant-type cell wall organization or biogenesis	6/1566	17/85796	3.81519e-07	5.59561e-05	6
		GO:0009637	response to blue light	13/1566	128/85796	7.22817e-07	9.33604e-05	13
		GO:0009279	cell outer membrane	5/1566	11/85796	8.48731e-07	9.33604e-05	5
		GO:0010242	oxygen evolving activity	5/1566	11/85796	8.48731e-07	9.33604e-05	5
		GO:0010218	response to far red light	14/1566	154/85796	1.05669e-06	0.000107295	14
		GO:0010114	response to red light	16/1566	202/85796	1.17557e-06	0.00011084	16
		GO:0019243	methylglyoxal catabolic process to D-lactate	7/1566	34/85796	2.32792e-06	0.000202722	7
		GO:0030095	chloroplast photosystem II	9/1566	64/85796	2.45724e-06	0.000202722	9
		GO:0030151	molybdenum ion binding	6/1566	25/85796	4.81766e-06	0.000374077	6
		GO:2000652	regulation of secondary cell wall biogenesis	9/1566	71/85796	5.92799e-06	0.000428372	9
		GO:0035304	regulation of protein dephosphorylation	6/1566	26/85796	6.16596e-06	0.000428372	6
		GO:0055035	plastid thylakoid membrane	6/1566	28/85796	9.77977e-06	0.000645464	6
		GO:0019684	photosynthesis, light reaction	9/1566	78/85796	1.2952e-05	0.000814128	9
		GO:0006809	nitric oxide biosynthetic process	5/1566	18/85796	1.41495e-05	0.000848972	5
		GO:0009635	response to herbicide	5/1566	20/85796	2.48379e-05	0.00142548	5
		GO:0031977	thylakoid lumen	12/1566	153/85796	2.73142e-05	0.00148704	12
		GO:0019898	extrinsic to membrane	10/1566	107/85796	2.82533e-05	0.00148704	10
		GO:0010205	photoinhibition	7/1566	49/85796	2.92901e-05	0.00148704	7
		GO:0009783	photosystem II antenna complex	4/1566	12/85796	4.86857e-05	0.00234452	4
		GO:0009765	photosynthesis, light harvesting	5/1566	23/85796	5.15084e-05	0.00234452	5
		GO:0048645	organ formation	5/1566	23/85796	5.15084e-05	0.00234452	5
		GO:0007568	aging	12/1566	170/85796	7.63287e-05	0.00335846	12
		GO:0010207	photosystem II assembly	7/1566	59/85796	9.92926e-05	0.00422794	7
		GO:0009543	chloroplast thylakoid lumen	14/1566	235/85796	0.000124844	0.00514983	14
		GO:0009228	thiamine biosynthetic process	5/1566	28/85796	0.000139473	0.00526011	5
		GO:0010196	nonphotochemical quenching	5/1566	28/85796	0.000139473	0.00526011	5
		GO:0042549	photosystem II stabilization	5/1566	28/85796	0.000139473	0.00526011	5
		GO:0004416	hydroxyacylglutathione hydrolase activity	4/1566	16/85796	0.000168861	0.00619156	4
		GO:0019253	reductive pentose-phosphate cycle	8/1566	87/85796	0.000197626	0.00705043	8
		GO:0016607	nuclear speck	13/1566	217/85796	0.000203387	0.00706503	13
		GO:0009523	photosystem II	8/1566	89/85796	0.00023134	0.00782998	8
Stem	Up-regulated	GO:0046658	anchored to plasma membrane	60/4031	433/85796	9.85242e-14	1.99849e-10	60
		GO:0047259	glucomannan 4-beta-mannosyltransferase activity	8/4031	10/85796	9.74831e-10	7.72525e-07	8
		GO:0009834	secondary cell wall biogenesis	30/4031	177/85796	1.14255e-09	7.72525e-07	30
		GO:0009225	nucleotide-sugar metabolic process	17/4031	64/85796	4.25814e-09	2.15932e-06	17
		GO:0030570	pectate lyase activity	21/4031	100/85796	6.90246e-09	2.80022e-06	21
		GO:0045490	pectin catabolic process	42/4031	343/85796	1.87103e-08	5.52217e-06	42
		GO:0009629	response to gravity	9/4031	17/85796	1.90568e-08	5.52217e-06	9
		GO:0010192	mucilage biosynthetic process	11/4031	29/85796	3.82384e-08	9.69544e-06	11
		GO:0051753	mannan synthase activity	10/4031	25/85796	8.83675e-08	1.99163e-05	10
		GO:0005338	nucleotide-sugar transmembrane transporter activity	14/4031	54/85796	1.36776e-07	2.77439e-05	14
		GO:0015780	nucleotide-sugar transport	14/4031	55/85796	1.7553e-07	2.81172e-05	14
		GO:0042546	cell wall biogenesis	22/4031	130/85796	1.82917e-07	2.81172e-05	22
		GO:0030244	cellulose biosynthetic process	23/4031	141/85796	1.93966e-07	2.81172e-05	23
		GO:0009833	primary cell wall biogenesis	9/4031	21/85796	1.94063e-07	2.81172e-05	9
		GO:0008460	dTDP-glucose 4,6-dehydratase activity	8/4031	16/85796	2.16084e-07	2.84489e-05	8
		GO:0009813	flavonoid biosynthetic process	25/4031	164/85796	2.24402e-07	2.84489e-05	25
		GO:0010417	glucuronoxylan biosynthetic process	14/4031	57/85796	2.83945e-07	3.38799e-05	14
		GO:0030245	cellulose catabolic process	17/4031	89/85796	7.63715e-07	8.60631e-05	17
		GO:0010253	UDP-rhamnose biosynthetic process	8/4031	19/85796	1.11756e-06	0.000119309	8
		GO:0010280	UDP-L-rhamnose synthase activity	7/4031	14/85796	1.28786e-06	0.000124397	7
		GO:0050377	UDP-glucose 4,6-dehydratase activity	7/4031	14/85796	1.28786e-06	0.000124397	7
		GO:0009705	plant-type vacuole membrane	43/4031	416/85796	1.44694e-06	0.000133409	43
		GO:0045492	xylan biosynthetic process	15/4031	74/85796	1.5337e-06	0.00013526	15
		GO:0050662	coenzyme binding	28/4031	224/85796	2.70066e-06	0.000228253	28
		GO:0016759	cellulose synthase activity	19/4031	119/85796	3.01223e-06	0.000244403	19
		GO:0008831	dTDP-4-dehydrorhamnose reductase activity	8/4031	23/85796	6.12187e-06	0.00046344	8
		GO:0000326	protein storage vacuole	12/4031	54/85796	6.16878e-06	0.00046344	12
		GO:0008643	carbohydrate transport	16/4031	93/85796	6.65061e-06	0.000481794	16
		GO:0009715	chalcone biosynthetic process	6/4031	12/85796	7.7462e-06	0.000523752	6
		GO:0016210	naringenin-chalcone synthase activity	6/4031	12/85796	7.7462e-06	0.000523752	6
		GO:0042807	central vacuole	8/4031	24/85796	8.80325e-06	0.000576023	8
		GO:0009826	unidimensional cell growth	45/4031	479/85796	1.03244e-05	0.000654446	45
		GO:0045735	nutrient reservoir activity	20/4031	144/85796	1.45903e-05	0.000896828	20
		GO:0009832	plant-type cell wall biogenesis	21/4031	159/85796	1.97004e-05	0.00115006	21
		GO:0010411	xyloglucan metabolic process	20/4031	147/85796	1.9844e-05	0.00115006	20
		GO:0016985	mannan endo-1,4-beta-mannosidase activity	6/4031	14/85796	2.32022e-05	0.001272	6
		GO:0046355	mannan catabolic process	6/4031	14/85796	2.32022e-05	0.001272	6
		GO:0015250	water channel activity	19/4031	140/85796	3.27712e-05	0.00174931	19
		GO:0016798	hydrolase activity, acting on glycosyl bonds	18/4031	130/85796	3.98839e-05	0.00206411	18
		GO:0008810	cellulase activity	16/4031	107/85796	4.07037e-05	0.00206411	16
		GO:0055028	cortical microtubule	11/4031	55/85796	4.27343e-05	0.00211422	11
		GO:0045488	pectin metabolic process	5/4031	10/85796	4.71719e-05	0.0022782	5
		GO:0045493	xylan catabolic process	9/4031	38/85796	5.20778e-05	0.00245664	9
		GO:0080116	glucuronoxylan glucuronosyltransferase activity	6/4031	16/85796	5.70323e-05	0.00262922	6
		GO:0016762	xyloglucan:xyloglucosyl transferase activity	15/4031	99/85796	5.99464e-05	0.00270214	15
		GO:0006073	cellular glucan metabolic process	14/4031	89/85796	6.87228e-05	0.00303041	14
		GO:0006796	phosphate-containing compound metabolic process	8/4031	31/85796	7.03193e-05	0.00303483	8
		GO:0016413	O-acetyltransferase activity	19/4031	151/85796	9.30609e-05	0.00393264	19
		GO:0045489	pectin biosynthetic process	14/4031	93/85796	0.000112059	0.00463333	14
		GO:0031540	regulation of anthocyanin biosynthetic process	7/4031	25/85796	0.00011421	0.00463333	7
		GO:0045226	extracellular polysaccharide biosynthetic process	6/4031	18/85796	0.000121887	0.0047546	6
		GO:0045431	flavonol synthase activity	6/4031	18/85796	0.000121887	0.0047546	6
		GO:0007017	microtubule-based process	15/4031	106/85796	0.000132619	0.0050756	15
		GO:0006835	dicarboxylic acid transport	5/4031	12/85796	0.000136958	0.00514459	5
		GO:0031222	arabinan catabolic process	7/4031	26/85796	0.000149956	0.00553042	7
		GO:0019430	removal of superoxide radicals	9/4031	44/85796	0.000175567	0.00631232	9
		GO:0006878	cellular copper ion homeostasis	8/4031	35/85796	0.000177381	0.00631232	8
		GO:0003978	UDP-glucose 4-epimerase activity	7/4031	27/85796	0.000194244	0.00667813	7
		GO:0004784	superoxide dismutase activity	7/4031	27/85796	0.000194244	0.00667813	7
		GO:0015992	proton transport	16/4031	122/85796	0.000199236	0.00673557	16
		GO:0033358	UDP-L-arabinose biosynthetic process	6/4031	20/85796	0.000234655	0.00755523	6
		GO:0045227	capsule polysaccharide biosynthetic process	6/4031	20/85796	0.000234655	0.00755523	6
		GO:0050373	UDP-arabinose 4-epimerase activity	6/4031	20/85796	0.000234655	0.00755523	6
		GO:0004650	polygalacturonase activity	24/4031	230/85796	0.000239545	0.00759215	24
		GO:0071215	cellular response to abscisic acid stimulus	14/4031	100/85796	0.000245723	0.00763779	14
		GO:0045491	xylan metabolic process	7/4031	28/85796	0.000248516	0.00763779	7
		GO:0010039	response to iron ion	10/4031	57/85796	0.000294851	0.0089266	10
	Down-regulated	GO:0019761	glucosinolate biosynthetic process	38/3762	141/85796	8.88137e-20	1.70709e-16	38
		GO:0019419	sulfate reduction	12/3762	16/85796	7.66786e-14	7.36922e-11	12
		GO:0000103	sulfate assimilation	18/3762	49/85796	1.07995e-12	6.91927e-10	18
		GO:0009973	adenylyl-sulfate reductase activity	8/3762	10/85796	5.64004e-10	2.16722e-07	8
		GO:0033741	adenylyl-sulfate reductase (glutathione) activity	8/3762	10/85796	5.64004e-10	2.16722e-07	8
		GO:0006364	rRNA processing	35/3762	242/85796	6.76516e-10	2.16722e-07	35
		GO:0030170	pyridoxal phosphate binding	43/3762	346/85796	1.08691e-09	2.9845e-07	43
		GO:0010319	stromule	29/3762	186/85796	3.31344e-09	7.96097e-07	29
		GO:0006520	cellular amino acid metabolic process	23/3762	136/85796	2.8447e-08	6.07535e-06	23
		GO:0045454	cell redox homeostasis	39/3762	335/85796	3.81421e-08	7.3313e-06	39
		GO:0019344	cysteine biosynthetic process	15/3762	63/85796	6.86103e-08	1.19887e-05	15
		GO:0009658	chloroplast organization	43/3762	402/85796	9.18773e-08	1.47165e-05	43
		GO:0006334	nucleosome assembly	18/3762	93/85796	1.07477e-07	1.5891e-05	18
		GO:0010287	plastoglobule	35/3762	307/85796	3.06072e-07	4.20216e-05	35
		GO:0003746	translation elongation factor activity	27/3762	210/85796	6.40848e-07	8.21185e-05	27
		GO:0008194	UDP-glycosyltransferase activity	34/3762	306/85796	8.11784e-07	9.75209e-05	34
		GO:0070814	hydrogen sulfide biosynthetic process	9/3762	28/85796	1.91728e-06	0.000216777	9
		GO:0004332	fructose-bisphosphate aldolase activity	8/3762	22/85796	2.49432e-06	0.000266353	8
		GO:0042542	response to hydrogen peroxide	27/3762	226/85796	2.68789e-06	0.000271917	27
		GO:0004602	glutathione peroxidase activity	10/3762	37/85796	3.04091e-06	0.000292247	10
		GO:0016036	cellular response to phosphate starvation	28/3762	245/85796	4.22415e-06	0.000386631	28
		GO:0042335	cuticle development	15/3762	86/85796	4.72714e-06	0.000413002	15
		GO:0009407	toxin catabolic process	21/3762	157/85796	5.75808e-06	0.000481201	21
		GO:0004096	catalase activity	7/3762	18/85796	6.42899e-06	0.000514883	7
		GO:0016709	oxidoreductase activity, acting on paired donors, with incorporation or reduction of molecular oxygen, NADH or NADPH as one donor, and incorporation of one atom of oxygen	14/3762	78/85796	6.88095e-06	0.000520169	14
		GO:0009644	response to high light intensity	21/3762	159/85796	7.03624e-06	0.000520169	21
		GO:0042793	transcription from plastid promoter	8/3762	25/85796	7.49707e-06	0.00053371	8
		GO:0005986	sucrose biosynthetic process	12/3762	60/85796	9.74562e-06	0.000669004	12
		GO:0006749	glutathione metabolic process	26/3762	231/85796	1.19876e-05	0.00079453	26
		GO:0055069	zinc ion homeostasis	10/3762	44/85796	1.63576e-05	0.00104803	10
		GO:0047364	desulfoglucosinolate sulfotransferase activity	9/3762	36/85796	1.90114e-05	0.00108252	9
		GO:0051539	4 iron, 4 sulfur cluster binding	23/3762	196/85796	1.90485e-05	0.00108252	23
		GO:0030529	ribonucleoprotein complex	19/3762	144/85796	1.91095e-05	0.00108252	19
		GO:0009228	thiamine biosynthetic process	8/3762	28/85796	1.91486e-05	0.00108252	8
		GO:0009295	nucleoid	16/3762	108/85796	1.99625e-05	0.00109628	16
		GO:0031425	chloroplast RNA processing	8/3762	29/85796	2.54257e-05	0.00135752	8
		GO:0009684	indoleacetic acid biosynthetic process	9/3762	38/85796	3.04076e-05	0.00157964	9
		GO:0004364	glutathione transferase activity	25/3762	232/85796	3.63861e-05	0.00184047	25
		GO:0008026	ATP-dependent helicase activity	29/3762	293/85796	4.45236e-05	0.00219433	29
		GO:0009617	response to bacterium	38/3762	433/85796	4.84643e-05	0.00225837	38
		GO:0003924	GTPase activity	39/3762	449/85796	4.86643e-05	0.00225837	39
		GO:0010027	thylakoid membrane organization	15/3762	104/85796	4.93477e-05	0.00225837	15
		GO:0019760	glucosinolate metabolic process	7/3762	24/85796	5.54301e-05	0.00247773	7
		GO:0015293	symporter activity	20/3762	171/85796	6.7637e-05	0.00295467	20
		GO:0043295	glutathione binding	8/3762	33/85796	7.03136e-05	0.00300334	8
		GO:0009058	biosynthetic process	33/3762	364/85796	7.91544e-05	0.00330746	33
		GO:0004751	ribose-5-phosphate isomerase activity	5/3762	12/85796	9.87954e-05	0.00371877	5
		GO:0004781	sulfate adenylyltransferase (ATP) activity	5/3762	12/85796	9.87954e-05	0.00371877	5
		GO:0009052	pentose-phosphate shunt, non-oxidative branch	5/3762	12/85796	9.87954e-05	0.00371877	5
		GO:0080123	jasmonate-amino synthetase activity	5/3762	12/85796	9.87954e-05	0.00371877	5
		GO:0080165	callose deposition in phloem sieve plate	5/3762	12/85796	9.87954e-05	0.00371877	5
		GO:1900056	negative regulation of leaf senescence	9/3762	44/85796	0.000104278	0.00371877	9
		GO:0006833	water transport	10/3762	54/85796	0.000105778	0.00371877	10
		GO:0009970	cellular response to sulfate starvation	10/3762	54/85796	0.000105778	0.00371877	10
		GO:0010025	wax biosynthetic process	13/3762	87/85796	0.00010641	0.00371877	13
		GO:0009625	response to insect	17/3762	137/85796	0.000111428	0.00382459	17
		GO:2000030	regulation of response to red or far red light	5/3762	13/85796	0.000154729	0.00521763	5
		GO:0006401	RNA catabolic process	6/3762	20/85796	0.000161121	0.0053395	6
		GO:0010439	regulation of glucosinolate biosynthetic process	8/3762	37/85796	0.000167218	0.00544763	8
		GO:0009269	response to desiccation	11/3762	68/85796	0.00017273	0.00553342	11
		GO:0045551	cinnamyl-alcohol dehydrogenase activity	9/3762	47/85796	0.000178035	0.00560985	9
		GO:0080060	integument development	7/3762	29/85796	0.000206144	0.0063908	7
		GO:0000289	nuclear-transcribed mRNA poly(A) tail shortening	5/3762	14/85796	0.000231983	0.0070777	5
		GO:0006098	pentose-phosphate shunt	12/3762	82/85796	0.000236736	0.00710986	12
		GO:0008483	transaminase activity	15/3762	120/85796	0.000253952	0.00742267	15
		GO:0016120	carotene biosynthetic process	7/3762	30/85796	0.000258737	0.00742267	7
		GO:0019288	isopentenyl diphosphate biosynthetic process, mevalonate-independent pathway	7/3762	30/85796	0.000258737	0.00742267	7
		GO:0055074	calcium ion homeostasis	6/3762	22/85796	0.000287589	0.00811451	6
		GO:0009694	jasmonic acid metabolic process	13/3762	96/85796	0.000291296	0.00811451	13
		GO:0010380	regulation of chlorophyll biosynthetic process	10/3762	61/85796	0.000301628	0.0082823	10
		GO:0045727	positive regulation of translation	7/3762	31/85796	0.0003216	0.00870632	7
Leaf	Up-regulated	GO:0007623	circadian rhythm	24/1650	344/85796	8.51223e-08	0.000103686	24
		GO:0006073	cellular glucan metabolic process	12/1650	89/85796	1.49358e-07	0.000103686	12
		GO:0090353	polygalacturonase inhibitor activity	6/1650	16/85796	3.40355e-07	0.000132937	6
		GO:0016762	xyloglucan:xyloglucosyl transferase activity	12/1650	99/85796	4.87617e-07	0.000132937	12
		GO:0042754	negative regulation of circadian rhythm	6/1650	17/85796	5.17394e-07	0.000132937	6
		GO:0009740	gibberellic acid mediated signaling pathway	18/1650	228/85796	5.7448e-07	0.000132937	18
		GO:0009739	response to gibberellin stimulus	24/1650	392/85796	9.05406e-07	0.000179584	24
		GO:0016597	amino acid binding	13/1650	146/85796	5.60997e-06	0.000932797	13
		GO:0010411	xyloglucan metabolic process	13/1650	147/85796	6.04656e-06	0.000932797	13
		GO:0016798	hydrolase activity, acting on glycosyl bonds	12/1650	130/85796	8.81469e-06	0.00111259	12
		GO:0042546	cell wall biogenesis	12/1650	130/85796	8.81469e-06	0.00111259	12
		GO:0071669	plant-type cell wall organization or biogenesis	5/1650	17/85796	1.3345e-05	0.00154404	5
		GO:0043433	negative regulation of sequence-specific DNA binding transcription factor activity	7/1650	47/85796	3.08508e-05	0.00329492	7
		GO:0060776	simple leaf morphogenesis	4/1650	12/85796	5.96354e-05	0.00591422	4
	Down-regulated	GO:0019761	glucosinolate biosynthetic process	39/1392	141/85796	1.84574e-36	2.11969e-33	39
		GO:0000103	sulfate assimilation	14/1392	49/85796	3.26931e-14	1.87727e-11	14
		GO:0019344	cysteine biosynthetic process	15/1392	63/85796	7.78654e-14	2.98074e-11	15
		GO:0009973	adenylyl-sulfate reductase activity	8/1392	10/85796	2.05795e-13	4.72679e-11	8
		GO:0033741	adenylyl-sulfate reductase (glutathione) activity	8/1392	10/85796	2.05795e-13	4.72679e-11	8
		GO:0019419	sulfate reduction	9/1392	16/85796	7.84314e-13	1.5012e-10	9
		GO:0006364	rRNA processing	23/1392	242/85796	1.73491e-11	2.8463e-09	23
		GO:0010439	regulation of glucosinolate biosynthetic process	10/1392	37/85796	2.86504e-10	4.11284e-08	10
		GO:0009625	response to insect	16/1392	137/85796	9.99698e-10	1.27564e-07	16
		GO:0009615	response to virus	17/1392	175/85796	5.2426e-09	6.02071e-07	17
		GO:0016706	oxidoreductase activity, acting on paired donors, with incorporation or reduction of molecular oxygen, 2-oxoglutarate as one donor, and incorporation of one atom each of oxygen into both donors	24/1392	372/85796	1.60409e-08	1.6747e-06	24
		GO:0033506	glucosinolate biosynthetic process from homomethionine	6/1392	16/85796	1.25737e-07	1.20333e-05	6
		GO:0008508	bile acid:sodium symporter activity	6/1392	19/85796	4.08613e-07	3.35185e-05	6
		GO:0010177	2-(2'-methylthio)ethylmalate synthase activity	6/1392	19/85796	4.08613e-07	3.35185e-05	6
		GO:0043295	glutathione binding	7/1392	33/85796	8.61367e-07	6.59475e-05	7
		GO:0080027	response to herbivore	10/1392	89/85796	1.95153e-06	0.000140074	10
		GO:0004020	adenylylsulfate kinase activity	5/1392	16/85796	4.20142e-06	0.000283824	5
		GO:0070814	hydrogen sulfide biosynthetic process	6/1392	28/85796	5.00769e-06	0.000319496	6
		GO:0006749	glutathione metabolic process	15/1392	231/85796	6.95897e-06	0.000420623	15
		GO:0019752	carboxylic acid metabolic process	6/1392	30/85796	7.67688e-06	0.000440815	6
		GO:0009407	toxin catabolic process	12/1392	157/85796	1.11915e-05	0.000612024	12
		GO:0008061	chitin binding	8/1392	66/85796	1.17488e-05	0.000613299	8
		GO:0035061	interchromatin granule	4/1392	10/85796	1.34018e-05	0.000669172	4
		GO:0047364	desulfoglucosinolate sulfotransferase activity	6/1392	36/85796	2.31768e-05	0.00110903	6
		GO:0002020	protease binding	7/1392	54/85796	2.65516e-05	0.0012197	7
		GO:0004364	glutathione transferase activity	14/1392	232/85796	3.14217e-05	0.00135913	14
		GO:0009684	indoleacetic acid biosynthetic process	6/1392	38/85796	3.19539e-05	0.00135913	6
		GO:0016607	nuclear speck	13/1392	217/85796	6.40949e-05	0.00254278	13
		GO:0030170	pyridoxal phosphate binding	17/1392	346/85796	6.42105e-05	0.00254278	17
		GO:0031053	primary miRNA processing	5/1392	27/85796	6.69507e-05	0.00256292	5
		GO:0009620	response to fungus	15/1392	289/85796	9.26863e-05	0.00343364	15
		GO:0051213	dioxygenase activity	10/1392	141/85796	0.000111173	0.0039898	10
		GO:0005681	spliceosomal complex	12/1392	202/85796	0.000130959	0.00455745	12
		GO:0048232	male gamete generation	5/1392	33/85796	0.000181585	0.00604447	5
		GO:0008380	RNA splicing	14/1392	274/85796	0.000184215	0.00604447	14
		GO:0016671	oxidoreductase activity, acting on a sulfur group of donors, disulfide as acceptor	6/1392	55/85796	0.000265482	0.00843115	6
		GO:0010445	nuclear dicing body	4/1392	20/85796	0.000271636	0.00843115	4
		GO:0016709	oxidoreductase activity, acting on paired donors, with incorporation or reduction of molecular oxygen, NADH or NADPH as one donor, and incorporation of one atom of oxygen	7/1392	78/85796	0.000282845	0.00854803	7
Flower	Up-regulated	GO:0006633	fatty acid biosynthetic process	88/5061	354/85796	3.91952e-31	7.90092e-28	88
		GO:0006636	unsaturated fatty acid biosynthetic process	30/5061	92/85796	4.90045e-15	4.93914e-12	30
		GO:0019915	lipid storage	25/5061	77/85796	1.00025e-12	6.721e-10	25
		GO:0019953	sexual reproduction	26/5061	85/85796	1.69167e-12	8.52514e-10	26
		GO:0009834	secondary cell wall biogenesis	38/5061	177/85796	3.44054e-12	1.38708e-09	38
		GO:0007010	cytoskeleton organization	30/5061	123/85796	2.14572e-11	7.20886e-09	30
		GO:0016126	sterol biosynthetic process	36/5061	178/85796	7.60291e-11	2.18941e-08	36
		GO:0080073	spermidine:coumaroyl CoA N-acyltransferase activity	10/5061	14/85796	4.06437e-10	1.02411e-07	10
		GO:0005578	proteinaceous extracellular matrix	16/5061	41/85796	5.23655e-10	1.17286e-07	16
		GO:0070505	pollen coat	11/5061	18/85796	6.43185e-10	1.29653e-07	11
		GO:0016717	oxidoreductase activity, acting on paired donors, with oxidation of a pair of donors resulting in the reduction of molecular oxygen to two molecules of water	20/5061	68/85796	1.31117e-09	2.40277e-07	20
		GO:0000254	C-4 methylsterol oxidase activity	10/5061	16/85796	2.91342e-09	4.89404e-07	10
		GO:0016042	lipid catabolic process	56/5061	409/85796	4.96591e-09	7.70018e-07	56
		GO:0045492	xylan biosynthetic process	20/5061	74/85796	6.67365e-09	9.60905e-07	20
		GO:0008143	poly(A) RNA binding	15/5061	44/85796	1.59421e-08	2.14239e-06	15
		GO:0009860	pollen tube growth	58/5061	449/85796	2.24642e-08	2.8302e-06	58
		GO:0004315	3-oxoacyl-[acyl-carrier-protein] synthase activity	11/5061	24/85796	3.62133e-08	4.29402e-06	11
		GO:0003871	5-methyltetrahydropteroyltriglutamate-homocysteine S-methyltransferase activity	8/5061	13/85796	1.43503e-07	1.44636e-05	8
		GO:0008705	methionine synthase activity	8/5061	13/85796	1.43503e-07	1.44636e-05	8
		GO:0050667	homocysteine metabolic process	8/5061	13/85796	1.43503e-07	1.44636e-05	8
		GO:0009846	pollen germination	37/5061	247/85796	1.94872e-07	1.87058e-05	37
		GO:0008216	spermidine metabolic process	9/5061	18/85796	2.56136e-07	2.34689e-05	9
		GO:0005094	Rho GDP-dissociation inhibitor activity	8/5061	14/85796	3.1737e-07	2.78152e-05	8
		GO:0005338	nucleotide-sugar transmembrane transporter activity	15/5061	54/85796	3.41915e-07	2.87179e-05	15
		GO:0016746	transferase activity, transferring acyl groups	36/5061	243/85796	3.72226e-07	3.00131e-05	36
		GO:0051287	NAD binding	32/5061	207/85796	6.18426e-07	4.79468e-05	32
		GO:0070382	exocytic vesicle	7/5061	12/85796	1.50554e-06	0.000112402	7
		GO:0003989	acetyl-CoA carboxylase activity	10/5061	27/85796	1.68134e-06	0.000121044	10
		GO:0010143	cutin biosynthetic process	15/5061	61/85796	1.88161e-06	0.000130791	15
		GO:0003993	acid phosphatase activity	24/5061	139/85796	2.08765e-06	0.000140275	24
		GO:0019252	starch biosynthetic process	20/5061	103/85796	2.23868e-06	0.000145571	20
		GO:0046658	anchored to plasma membrane	51/5061	433/85796	2.47363e-06	0.000152267	51
		GO:0006631	fatty acid metabolic process	25/5061	150/85796	2.51744e-06	0.000152267	25
		GO:0004028	3-chloroallyl aldehyde dehydrogenase activity	14/5061	55/85796	2.64379e-06	0.000152267	14
		GO:0015780	nucleotide-sugar transport	14/5061	55/85796	2.64379e-06	0.000152267	14
		GO:0022627	cytosolic small ribosomal subunit	50/5061	426/85796	3.40459e-06	0.000190637	50
		GO:0016788	hydrolase activity, acting on ester bonds	46/5061	382/85796	4.15103e-06	0.000226152	46
		GO:0048235	pollen sperm cell differentiation	20/5061	110/85796	6.40716e-06	0.000339881	20
		GO:0009859	pollen hydration	6/5061	10/85796	7.17376e-06	0.000370789	6
		GO:0003779	actin binding	34/5061	255/85796	8.31359e-06	0.000418961	34
		GO:0004312	fatty acid synthase activity	8/5061	20/85796	9.66071e-06	0.000463666	8
		GO:0033306	phytol metabolic process	8/5061	20/85796	9.66071e-06	0.000463666	8
		GO:0032025	response to cobalt ion	7/5061	15/85796	1.04456e-05	0.000489678	7
		GO:0006096	glycolysis	35/5061	270/85796	1.1505e-05	0.000527082	35
		GO:0009086	methionine biosynthetic process	12/5061	47/85796	1.31288e-05	0.00058811	12
		GO:0006012	galactose metabolic process	18/5061	97/85796	1.36314e-05	0.000597349	18
		GO:0004142	diacylglycerol cholinephosphotransferase activity	7/5061	16/85796	1.76195e-05	0.000739941	7
		GO:0080116	glucuronoxylan glucuronosyltransferase activity	7/5061	16/85796	1.76195e-05	0.000739941	7
		GO:0030570	pectate lyase activity	18/5061	100/85796	2.10158e-05	0.000864558	18
		GO:0005200	structural constituent of cytoskeleton	23/5061	151/85796	2.80753e-05	0.00112536	23
		GO:0004013	adenosylhomocysteinase activity	6/5061	12/85796	2.84719e-05	0.00112536	6
		GO:0006414	translational elongation	31/5061	241/85796	4.08744e-05	0.0015845	31
		GO:0006796	phosphate-containing compound metabolic process	9/5061	31/85796	5.26616e-05	0.00200292	9
		GO:0016829	lyase activity	35/5061	291/85796	5.59957e-05	0.00209029	35
		GO:0008250	oligosaccharyltransferase complex	11/5061	46/85796	5.78401e-05	0.00211394	11
		GO:0006629	lipid metabolic process	52/5061	499/85796	5.87266e-05	0.00211394	52
		GO:0016747	transferase activity, transferring acyl groups other than amino-acyl groups	36/5061	304/85796	6.12179e-05	0.00216496	36
		GO:0006024	glycosaminoglycan biosynthetic process	8/5061	25/85796	6.35675e-05	0.00219122	8
		GO:0003883	CTP synthase activity	7/5061	19/85796	6.63087e-05	0.00219122	7
		GO:0044210	'de novo' CTP biosynthetic process	7/5061	19/85796	6.63087e-05	0.00219122	7
		GO:0045430	chalcone isomerase activity	7/5061	19/85796	6.63087e-05	0.00219122	7
		GO:0005884	actin filament	12/5061	55/85796	7.09865e-05	0.00230796	12
		GO:0003979	UDP-glucose 6-dehydrogenase activity	6/5061	14/85796	8.34879e-05	0.00254991	6
		GO:0006065	UDP-glucuronate biosynthetic process	6/5061	14/85796	8.34879e-05	0.00254991	6
		GO:0009865	pollen tube adhesion	6/5061	14/85796	8.34879e-05	0.00254991	6
		GO:2001295	malonyl-CoA biosynthetic process	6/5061	14/85796	8.34879e-05	0.00254991	6
		GO:0008610	lipid biosynthetic process	8/5061	26/85796	8.70722e-05	0.00261969	8
		GO:0004365	glyceraldehyde-3-phosphate dehydrogenase (NAD+) (phosphorylating) activity	7/5061	20/85796	9.68114e-05	0.00286987	7
		GO:0004650	polygalacturonase activity	29/5061	230/85796	0.0001015	0.00296526	29
		GO:0003978	UDP-glucose 4-epimerase activity	8/5061	27/85796	0.000117341	0.0033567	8
		GO:0005938	cell cortex	16/5061	94/85796	0.000118229	0.0033567	16
		GO:0005759	mitochondrial matrix	36/5061	315/85796	0.00012623	0.00353407	36
		GO:0080072	spermidine:sinapoyl CoA N-acyltransferase activity	5/5061	10/85796	0.000139772	0.00385959	5
		GO:0004144	diacylglycerol O-acyltransferase activity	14/5061	78/85796	0.000173148	0.00471661	14
		GO:0045177	apical part of cell	7/5061	22/85796	0.000191847	0.00515632	7
		GO:0042761	very long-chain fatty acid biosynthetic process	10/5061	45/85796	0.000239354	0.00634851	10
		GO:0030244	cellulose biosynthetic process	20/5061	141/85796	0.000243502	0.00637467	20
		GO:0009089	lysine biosynthetic process via diaminopimelate	11/5061	54/85796	0.00026839	0.00693613	11
		GO:0045493	xylan catabolic process	9/5061	38/85796	0.000292607	0.00734174	9
		GO:0046556	alpha-N-arabinofuranosidase activity	9/5061	38/85796	0.000292607	0.00734174	9
		GO:0042409	caffeoyl-CoA O-methyltransferase activity	6/5061	17/85796	0.000295011	0.00734174	6
		GO:0010501	RNA secondary structure unwinding	17/5061	112/85796	0.000308177	0.00757586	17
		GO:0045735	nutrient reservoir activity	20/5061	144/85796	0.000323171	0.00778752	20
		GO:0009698	phenylpropanoid metabolic process	12/5061	64/85796	0.000324514	0.00778752	12
		GO:0010584	pollen exine formation	17/5061	113/85796	0.000343049	0.00813547	17
		GO:0045489	pectin biosynthetic process	15/5061	93/85796	0.000349864	0.0082006	15
		GO:0016760	cellulose synthase (UDP-forming) activity	14/5061	84/85796	0.000385292	0.00880596	14
		GO:0000234	phosphoethanolamine N-methyltransferase activity	5/5061	12/85796	0.000397533	0.00880596	5
		GO:0009070	serine family amino acid biosynthetic process	5/5061	12/85796	0.000397533	0.00880596	5
		GO:0009317	acetyl-CoA carboxylase complex	5/5061	12/85796	0.000397533	0.00880596	5
		GO:0010133	proline catabolic process to glutamate	5/5061	12/85796	0.000397533	0.00880596	5
	Down-regulated	GO:0008515	sucrose transmembrane transporter activity	23/6379	49/85796	9.1034e-14	9.13611e-11	23
		GO:0015770	sucrose transport	26/6379	63/85796	9.97621e-14	9.13611e-11	26
		GO:0015293	symporter activity	43/6379	171/85796	9.50996e-13	5.80608e-10	43
		GO:0009695	jasmonic acid biosynthetic process	29/6379	97/85796	4.97948e-11	1.99933e-08	29
		GO:0051119	sugar transmembrane transporter activity	25/6379	74/85796	5.49394e-11	1.99933e-08	25
		GO:0009407	toxin catabolic process	38/6379	157/85796	6.54953e-11	1.99933e-08	38
		GO:0008194	UDP-glycosyltransferase activity	57/6379	306/85796	1.27705e-10	3.34144e-08	57
		GO:0015171	amino acid transmembrane transporter activity	44/6379	223/85796	2.47371e-09	5.66349e-07	44
		GO:0046910	pectinesterase inhibitor activity	58/6379	347/85796	6.13201e-09	1.24792e-06	58
		GO:0006878	cellular copper ion homeostasis	15/6379	35/85796	8.91126e-09	1.63217e-06	15
		GO:0030599	pectinesterase activity	59/6379	361/85796	1.0651e-08	1.77346e-06	59
		GO:0006857	oligopeptide transport	45/6379	247/85796	2.12689e-08	3.05794e-06	45
		GO:0006865	amino acid transport	37/6379	183/85796	2.24411e-08	3.05794e-06	37
		GO:0046914	transition metal ion binding	39/6379	199/85796	2.33739e-08	3.05794e-06	39
		GO:0043295	glutathione binding	14/6379	33/85796	3.2742e-08	3.65923e-06	14
		GO:0006833	water transport	18/6379	54/85796	3.35372e-08	3.65923e-06	18
		GO:0009800	cinnamic acid biosynthetic process	11/6379	20/85796	3.39635e-08	3.65923e-06	11
		GO:0015996	chlorophyll catabolic process	14/6379	34/85796	5.18321e-08	5.27415e-06	14
		GO:0009620	response to fungus	49/6379	289/85796	5.55675e-08	5.35664e-06	49
		GO:0009644	response to high light intensity	33/6379	159/85796	6.52919e-08	5.97937e-06	33
		GO:0046916	cellular transition metal ion homeostasis	38/6379	201/85796	9.42781e-08	8.16355e-06	38
		GO:0080027	response to herbivore	23/6379	89/85796	9.80564e-08	8.16355e-06	23
		GO:0009694	jasmonic acid metabolic process	24/6379	96/85796	1.0326e-07	8.22303e-06	24
		GO:0042128	nitrate assimilation	18/6379	60/85796	2.07569e-07	1.58408e-05	18
		GO:0009882	blue light photoreceptor activity	9/6379	15/85796	2.2846e-07	1.67377e-05	9
		GO:0009986	cell surface	16/6379	49/85796	2.66231e-07	1.77151e-05	16
		GO:0009684	indoleacetic acid biosynthetic process	14/6379	38/85796	2.70817e-07	1.77151e-05	14
		GO:0080044	quercetin 7-O-glucosyltransferase activity	14/6379	38/85796	2.70817e-07	1.77151e-05	14
		GO:0007568	aging	33/6379	170/85796	3.38225e-07	2.13616e-05	33
		GO:0016627	oxidoreductase activity, acting on the CH-CH group of donors	16/6379	50/85796	3.64439e-07	2.19041e-05	16
		GO:0071944	cell periphery	39/6379	220/85796	3.70733e-07	2.19041e-05	39
		GO:0015250	water channel activity	29/6379	140/85796	4.13998e-07	2.36959e-05	29
		GO:0090353	polygalacturonase inhibitor activity	9/6379	16/85796	4.87451e-07	2.68758e-05	9
		GO:0006749	glutathione metabolic process	40/6379	231/85796	4.98901e-07	2.68758e-05	40
		GO:0031408	oxylipin biosynthetic process	23/6379	97/85796	5.24977e-07	2.74725e-05	23
		GO:0015144	carbohydrate transmembrane transporter activity	55/6379	367/85796	5.99264e-07	3.04889e-05	55
		GO:0009624	response to nematode	48/6379	306/85796	8.03709e-07	3.97853e-05	48
		GO:0045490	pectin catabolic process	52/6379	343/85796	8.37388e-07	4.03616e-05	52
		GO:0016722	oxidoreductase activity, oxidizing metal ions	28/6379	137/85796	8.64247e-07	4.05881e-05	28
		GO:0043090	amino acid import	11/6379	26/85796	1.02634e-06	4.69954e-05	11
		GO:0009638	phototropism	16/6379	54/85796	1.17251e-06	5.23793e-05	16
		GO:0009617	response to bacterium	61/6379	433/85796	1.28206e-06	5.59095e-05	61
		GO:0047218	hydroxycinnamate 4-beta-glucosyltransferase activity	8/6379	14/85796	1.85579e-06	7.9047e-05	8
		GO:0042542	response to hydrogen peroxide	38/6379	226/85796	1.98347e-06	8.25654e-05	38
		GO:0010119	regulation of stomatal movement	42/6379	264/85796	2.61039e-06	0.000106247	42
		GO:0015193	L-proline transmembrane transporter activity	9/6379	19/85796	3.20266e-06	0.000125233	9
		GO:0015629	actin cytoskeleton	20/6379	85/85796	3.21359e-06	0.000125233	20
		GO:0031407	oxylipin metabolic process	8/6379	15/85796	3.71559e-06	0.000138266	8
		GO:0016157	sucrose synthase activity	11/6379	29/85796	3.72709e-06	0.000138266	11
		GO:0004364	glutathione transferase activity	38/6379	232/85796	3.77452e-06	0.000138266	38
		GO:0005351	sugar:hydrogen symporter activity	56/6379	401/85796	4.4302e-06	0.000159103	56
		GO:0005986	sucrose biosynthetic process	16/6379	60/85796	5.41545e-06	0.000190747	16
		GO:0009902	chloroplast relocation	8/6379	16/85796	6.94372e-06	0.000236198	8
		GO:0015824	proline transport	7/6379	12/85796	7.09273e-06	0.000236198	7
		GO:0032973	amino acid export	7/6379	12/85796	7.09273e-06	0.000236198	7
		GO:0009625	response to insect	26/6379	137/85796	8.67089e-06	0.000283597	26
		GO:0005985	sucrose metabolic process	18/6379	76/85796	8.89162e-06	0.000285714	18
		GO:0015145	monosaccharide transmembrane transporter activity	12/6379	38/85796	1.22242e-05	0.000386026	12
		GO:0046856	phosphatidylinositol dephosphorylation	15/6379	57/85796	1.25927e-05	0.000390923	15
		GO:0030133	transport vesicle	10/6379	27/85796	1.32714e-05	0.000398486	10
		GO:0080144	amino acid homeostasis	10/6379	27/85796	1.32714e-05	0.000398486	10
		GO:0006212	uracil catabolic process	7/6379	13/85796	1.43744e-05	0.000411373	7
		GO:0019483	beta-alanine biosynthetic process	7/6379	13/85796	1.43744e-05	0.000411373	7
		GO:0071398	cellular response to fatty acid	7/6379	13/85796	1.43744e-05	0.000411373	7
		GO:0010431	seed maturation	19/6379	86/85796	1.4819e-05	0.000417572	19
		GO:0008506	sucrose:hydrogen symporter activity	11/6379	33/85796	1.5777e-05	0.000432465	11
		GO:0080043	quercetin 3-O-glucosyltransferase activity	16/6379	65/85796	1.64203e-05	0.000432465	16
		GO:0009642	response to light intensity	12/6379	39/85796	1.64625e-05	0.000432465	12
		GO:0015238	drug transmembrane transporter activity	38/6379	247/85796	1.65988e-05	0.000432465	38
		GO:0010114	response to red light	33/6379	202/85796	1.6671e-05	0.000432465	33
		GO:0006855	drug transmembrane transport	44/6379	303/85796	1.67642e-05	0.000432465	44
		GO:0019762	glucosinolate catabolic process	25/6379	136/85796	2.25814e-05	0.00057444	25
		GO:0009585	red, far-red light phototransduction	29/6379	170/85796	2.30544e-05	0.000578439	29
		GO:0006073	cellular glucan metabolic process	19/6379	89/85796	2.47818e-05	0.000613377	19
		GO:0046777	protein autophosphorylation	63/6379	497/85796	2.66483e-05	0.000647563	63
		GO:0050062	long-chain-fatty-acyl-CoA reductase activity	7/6379	14/85796	2.68931e-05	0.000647563	7
		GO:0005366	myo-inositol:hydrogen symporter activity	6/6379	10/85796	2.72237e-05	0.000647563	6
		GO:0010345	suberin biosynthetic process	17/6379	75/85796	2.88613e-05	0.000677563	17
		GO:0009607	response to biotic stimulus	19/6379	90/85796	2.92368e-05	0.000677563	19
		GO:0009759	indole glucosinolate biosynthetic process	11/6379	35/85796	2.95947e-05	0.000677563	11
		GO:0016036	cellular response to phosphate starvation	37/6379	245/85796	3.20841e-05	0.000725488	37
		GO:0010150	leaf senescence	45/6379	321/85796	3.28776e-05	0.000734364	45
		GO:0042744	hydrogen peroxide catabolic process	29/6379	174/85796	3.59508e-05	0.000793334	29
		GO:0009740	gibberellic acid mediated signaling pathway	35/6379	228/85796	3.65603e-05	0.00079718	35
		GO:0009739	response to gibberellin stimulus	52/6379	392/85796	3.89727e-05	0.000839784	52
		GO:0009741	response to brassinosteroid stimulus	23/6379	124/85796	4.06502e-05	0.000865745	23
		GO:0051453	regulation of intracellular pH	14/6379	56/85796	4.53961e-05	0.000951167	14
		GO:0010224	response to UV-B	37/6379	249/85796	4.56998e-05	0.000951167	37
		GO:0045548	phenylalanine ammonia-lyase activity	7/6379	15/85796	4.71733e-05	0.000970805	7
		GO:0010201	response to continuous far red light stimulus by the high-irradiance response system	6/6379	11/85796	5.61005e-05	0.00112915	6
		GO:0015804	neutral amino acid transport	6/6379	11/85796	5.61005e-05	0.00112915	6
		GO:0009627	systemic acquired resistance	29/6379	179/85796	6.1082e-05	0.00121605	29
		GO:0010030	positive regulation of seed germination	15/6379	65/85796	6.71238e-05	0.00132196	15
		GO:0006559	L-phenylalanine catabolic process	10/6379	32/85796	7.18805e-05	0.00140058	10
		GO:0004338	glucan exo-1,3-beta-glucosidase activity	7/6379	16/85796	7.8463e-05	0.00149699	7
		GO:0010037	response to carbon dioxide	7/6379	16/85796	7.8463e-05	0.00149699	7
		GO:0005545	1-phosphatidylinositol binding	14/6379	59/85796	8.4168e-05	0.00157307	14
		GO:0048268	clathrin coat assembly	14/6379	59/85796	8.4168e-05	0.00157307	14
		GO:0010017	red or far-red light signaling pathway	19/6379	97/85796	8.6051e-05	0.00159201	19
		GO:0042546	cell wall biogenesis	23/6379	130/85796	8.69291e-05	0.00159217	23
		GO:0009850	auxin metabolic process	11/6379	39/85796	9.00608e-05	0.0016332	11
		GO:0015976	carbon utilization	9/6379	27/85796	9.39899e-05	0.00168774	9
		GO:0034440	lipid oxidation	10/6379	33/85796	9.62733e-05	0.00171196	10
		GO:0030118	clathrin coat	13/6379	53/85796	0.000103955	0.0017992	13
		GO:0009727	detection of ethylene stimulus	6/6379	12/85796	0.000105108	0.0017992	6
		GO:0043674	columella	6/6379	12/85796	0.000105108	0.0017992	6
		GO:0052638	indole-3-butyrate beta-glucosyltransferase activity	6/6379	12/85796	0.000105108	0.0017992	6
		GO:0016762	xyloglucan:xyloglucosyl transferase activity	19/6379	99/85796	0.000114471	0.00193233	19
		GO:0015301	anion:anion antiporter activity	8/6379	22/85796	0.000114996	0.00193233	8
		GO:0016042	lipid catabolic process	52/6379	409/85796	0.000117434	0.00195536	52
		GO:0042545	cell wall modification	37/6379	261/85796	0.000123812	0.00203858	37
		GO:0004439	phosphatidylinositol-4,5-bisphosphate 5-phosphatase activity	16/6379	76/85796	0.000125514	0.00203858	16
		GO:0045551	cinnamyl-alcohol dehydrogenase activity	12/6379	47/85796	0.000125771	0.00203858	12
		GO:0016165	lipoxygenase activity	9/6379	28/85796	0.000129385	0.00206069	9
		GO:0016328	lateral plasma membrane	9/6379	28/85796	0.000129385	0.00206069	9
		GO:0010044	response to aluminum ion	11/6379	41/85796	0.000147804	0.00233242	11
		GO:0009864	induced systemic resistance, jasmonic acid mediated signaling pathway	14/6379	62/85796	0.000148994	0.00233242	14
		GO:0006470	protein dephosphorylation	49/6379	383/85796	0.000155626	0.00241561	49
		GO:0015749	monosaccharide transport	8/6379	23/85796	0.00016484	0.00253712	8
		GO:0006520	cellular amino acid metabolic process	23/6379	136/85796	0.000175347	0.00267634	23
		GO:0009705	plant-type vacuole membrane	52/6379	416/85796	0.000179514	0.00271731	52
		GO:0016531	copper chaperone activity	6/6379	13/85796	0.00018288	0.00272324	6
		GO:0048838	release of seed from dormancy	6/6379	13/85796	0.00018288	0.00272324	6
		GO:0006883	cellular sodium ion homeostasis	7/6379	18/85796	0.000191111	0.00280028	7
		GO:0009963	positive regulation of flavonoid biosynthetic process	7/6379	18/85796	0.000191111	0.00280028	7
		GO:0004620	phospholipase activity	8/6379	24/85796	0.00023117	0.00336036	8
		GO:0005199	structural constituent of cell wall	12/6379	50/85796	0.000237124	0.00341977	12
		GO:0009939	positive regulation of gibberellic acid mediated signaling pathway	7/6379	19/85796	0.000283177	0.00405204	7
		GO:0009072	aromatic amino acid family metabolic process	6/6379	14/85796	0.00029987	0.00419264	6
		GO:0009916	alternative oxidase activity	6/6379	14/85796	0.00029987	0.00419264	6
		GO:0071836	nectar secretion	6/6379	14/85796	0.00029987	0.00419264	6
		GO:0030151	molybdenum ion binding	8/6379	25/85796	0.000317855	0.00441043	8
		GO:0034219	carbohydrate transmembrane transport	10/6379	38/85796	0.000348813	0.00476776	10
		GO:0043562	cellular response to nitrogen levels	10/6379	38/85796	0.000348813	0.00476776	10
		GO:0009646	response to absence of light	13/6379	60/85796	0.000391155	0.0053069	13
		GO:0000271	polysaccharide biosynthetic process	17/6379	92/85796	0.000408776	0.00550519	17
		GO:0005764	lysosome	14/6379	68/85796	0.000414224	0.00551953	14
		GO:0000257	nitrilase activity	5/6379	10/85796	0.000415868	0.00551953	5
		GO:0010304	PSII associated light-harvesting complex II catabolic process	8/6379	26/85796	0.00042931	0.00565694	8
		GO:0007389	pattern specification process	10/6379	39/85796	0.000438038	0.00573073	10
		GO:0051592	response to calcium ion	6/6379	15/85796	0.000468335	0.00608363	6
		GO:0009637	response to blue light	21/6379	128/85796	0.000499169	0.0064385	21
		GO:0016788	hydrolase activity, acting on ester bonds	47/6379	382/85796	0.000503982	0.00645203	47
		GO:0009970	cellular response to sulfate starvation	12/6379	54/85796	0.000507417	0.00645203	12
		GO:0035336	long-chain fatty-acyl-CoA metabolic process	9/6379	33/85796	0.000514309	0.00645203	9
		GO:0080019	fatty-acyl-CoA reductase (alcohol-forming) activity	9/6379	33/85796	0.000514309	0.00645203	9
		GO:0051260	protein homooligomerization	17/6379	94/85796	0.000529909	0.00660252	17
		GO:0030001	metal ion transport	43/6379	342/85796	0.000543402	0.0067244	43
		GO:0006825	copper ion transport	13/6379	62/85796	0.000547034	0.0067244	13
		GO:0009819	drought recovery	8/6379	27/85796	0.000570497	0.00691993	8
		GO:0015833	peptide transport	8/6379	27/85796	0.000570497	0.00691993	8
Se7D	Up-regulated	GO:0007169	transmembrane receptor protein tyrosine kinase signaling pathway	99/5512	460/85796	1.51978e-26	2.83478e-23	99
		GO:0004386	helicase activity	62/5512	270/85796	1.14581e-18	1.06862e-15	62
		GO:0006260	DNA replication	44/5512	208/85796	2.19434e-12	1.36434e-09	44
		GO:0008360	regulation of cell shape	24/5512	69/85796	3.12313e-12	1.45637e-09	24
		GO:0046658	anchored to plasma membrane	68/5512	433/85796	1.01448e-11	3.78455e-09	68
		GO:0006268	DNA unwinding involved in replication	17/5512	37/85796	2.41986e-11	7.43146e-09	17
		GO:0008094	DNA-dependent ATPase activity	30/5512	115/85796	2.78889e-11	7.43146e-09	30
		GO:0048481	ovule development	42/5512	210/85796	4.56492e-11	1.06435e-08	42
		GO:0000347	THO complex	17/5512	39/85796	6.85518e-11	1.42075e-08	17
		GO:0030422	production of siRNA involved in RNA interference	20/5512	56/85796	1.1401e-10	2.12659e-08	20
		GO:0006270	DNA-dependent DNA replication initiation	17/5512	44/85796	6.76052e-10	1.14638e-07	17
		GO:0015662	ATPase activity, coupled to transmembrane movement of ions, phosphorylative mechanism	21/5512	69/85796	1.17526e-09	1.82681e-07	21
		GO:0048437	floral organ development	15/5512	36/85796	1.95874e-09	2.81044e-07	15
		GO:0007062	sister chromatid cohesion	17/5512	47/85796	2.24153e-09	2.98645e-07	17
		GO:0010075	regulation of meristem growth	22/5512	80/85796	4.0064e-09	4.98199e-07	22
		GO:0047259	glucomannan 4-beta-mannosyltransferase activity	8/5512	10/85796	1.15585e-08	1.34747e-06	8
		GO:0044267	cellular protein metabolic process	11/5512	21/85796	1.46915e-08	1.57436e-06	11
		GO:0001055	RNA polymerase II activity	10/5512	17/85796	1.51927e-08	1.57436e-06	10
		GO:0000148	1,3-beta-D-glucan synthase complex	17/5512	53/85796	1.82156e-08	1.69885e-06	17
		GO:0006075	(1->3)-beta-D-glucan biosynthetic process	17/5512	53/85796	1.82156e-08	1.69885e-06	17
		GO:0045490	pectin catabolic process	51/5512	343/85796	2.29864e-08	2.0417e-06	51
		GO:0003843	1,3-beta-D-glucan synthase activity	17/5512	54/85796	2.49888e-08	2.11867e-06	17
		GO:0000285	1-phosphatidylinositol-3-phosphate 5-kinase activity	12/5512	27/85796	3.41226e-08	2.76729e-06	12
		GO:0048645	organ formation	11/5512	23/85796	4.99202e-08	3.87977e-06	11
		GO:0004673	protein histidine kinase activity	17/5512	57/85796	6.14655e-08	4.40959e-06	17
		GO:0018106	peptidyl-histidine phosphorylation	17/5512	57/85796	6.14655e-08	4.40959e-06	17
		GO:0042802	identical protein binding	54/5512	394/85796	1.44147e-07	9.95821e-06	54
		GO:0006310	DNA recombination	25/5512	120/85796	1.54246e-07	1.02753e-05	25
		GO:0048367	shoot development	39/5512	245/85796	1.61556e-07	1.03912e-05	39
		GO:0005034	osmosensor activity	8/5512	13/85796	2.77293e-07	1.72408e-05	8
		GO:0008026	ATP-dependent helicase activity	43/5512	293/85796	3.97767e-07	2.35596e-05	43
		GO:0007623	circadian rhythm	48/5512	344/85796	4.04183e-07	2.35596e-05	48
		GO:0006306	DNA methylation	17/5512	68/85796	1.00284e-06	5.5255e-05	17
		GO:0009638	phototropism	15/5512	54/85796	1.00719e-06	5.5255e-05	15
		GO:0009884	cytokinin receptor activity	7/5512	11/85796	1.17929e-06	6.28483e-05	7
		GO:0005546	phosphatidylinositol-4,5-bisphosphate binding	12/5512	36/85796	1.42484e-06	7.3825e-05	12
		GO:0003887	DNA-directed DNA polymerase activity	17/5512	70/85796	1.55359e-06	7.77271e-05	17
		GO:0051753	mannan synthase activity	10/5512	25/85796	1.58349e-06	7.77271e-05	10
		GO:0000724	double-strand break repair via homologous recombination	21/5512	102/85796	1.80199e-06	8.61841e-05	21
		GO:0004003	ATP-dependent DNA helicase activity	12/5512	37/85796	1.98516e-06	9.2571e-05	12
		GO:0016459	myosin complex	16/5512	64/85796	2.07184e-06	9.42569e-05	16
		GO:0051276	chromosome organization	11/5512	33/85796	3.91726e-06	0.000173969	11
		GO:0031965	nuclear membrane	22/5512	116/85796	4.33019e-06	0.000187836	22
		GO:0046777	protein autophosphorylation	59/5512	497/85796	4.79479e-06	0.000202081	59
		GO:0030048	actin filament-based movement	16/5512	68/85796	4.87526e-06	0.000202081	16
		GO:0003777	microtubule motor activity	35/5512	240/85796	5.2212e-06	0.000210909	35
		GO:0000059	protein import into nucleus, docking	18/5512	84/85796	5.31438e-06	0.000210909	18
		GO:0010218	response to far red light	26/5512	154/85796	5.8502e-06	0.000227337	26
		GO:0006302	double-strand break repair	12/5512	41/85796	6.64941e-06	0.000248058	12
		GO:0008285	negative regulation of cell proliferation	12/5512	41/85796	6.64941e-06	0.000248058	12
		GO:0009637	response to blue light	23/5512	128/85796	6.83459e-06	0.000249967	23
		GO:0010192	mucilage biosynthetic process	10/5512	29/85796	7.64741e-06	0.000274316	10
		GO:0006342	chromatin silencing	19/5512	95/85796	8.56072e-06	0.000301283	19
		GO:0003774	motor activity	16/5512	71/85796	8.83616e-06	0.000303012	16
		GO:0000790	nuclear chromatin	18/5512	87/85796	8.93475e-06	0.000303012	18
		GO:0010216	maintenance of DNA methylation	11/5512	36/85796	1.01601e-05	0.000338416	11
		GO:0031048	chromatin silencing by small RNA	8/5512	19/85796	1.1473e-05	0.000375443	8
		GO:0004650	polygalacturonase activity	33/5512	230/85796	1.34654e-05	0.000432492	33
		GO:0042545	cell wall modification	36/5512	261/85796	1.36801e-05	0.000432492	36
		GO:0005856	cytoskeleton	41/5512	314/85796	1.39269e-05	0.000432955	41
		GO:0030247	polysaccharide binding	13/5512	51/85796	1.47196e-05	0.000450097	13
		GO:0004843	ubiquitin-specific protease activity	20/5512	108/85796	1.67335e-05	0.000503424	20
		GO:0006401	RNA catabolic process	8/5512	20/85796	1.80406e-05	0.000532569	8
		GO:0040034	regulation of development, heterochronic	7/5512	15/85796	1.82733e-05	0.000532569	7
		GO:0003779	actin binding	35/5512	255/85796	1.98509e-05	0.00056965	35
		GO:0016308	1-phosphatidylinositol-4-phosphate 5-kinase activity	14/5512	60/85796	2.08309e-05	0.000584031	14
		GO:0052543	callose deposition in cell wall	9/5512	26/85796	2.11826e-05	0.000584031	9
		GO:0005388	calcium-transporting ATPase activity	17/5512	84/85796	2.12914e-05	0.000584031	17
		GO:0003910	DNA ligase (ATP) activity	6/5512	11/85796	2.44359e-05	0.000641964	6
		GO:0005548	phospholipid transporter activity	6/5512	11/85796	2.44359e-05	0.000641964	6
		GO:0015085	calcium ion transmembrane transporter activity	6/5512	11/85796	2.44359e-05	0.000641964	6
		GO:0010072	primary shoot apical meristem specification	16/5512	77/85796	2.61283e-05	0.000676891	16
		GO:0055028	cortical microtubule	13/5512	55/85796	3.52168e-05	0.000899843	13
		GO:0008017	microtubule binding	34/5512	252/85796	3.688e-05	0.000925375	34
		GO:0050829	defense response to Gram-negative bacterium	10/5512	34/85796	3.72082e-05	0.000925375	10
		GO:0005086	ARF guanyl-nucleotide exchange factor activity	8/5512	22/85796	4.07696e-05	0.00100061	8
		GO:0000975	regulatory region DNA binding	6/5512	12/85796	4.61999e-05	0.00111915	6
		GO:0000989	transcription factor binding transcription factor activity	11/5512	42/85796	5.05759e-05	0.00120945	11
		GO:0010029	regulation of seed germination	20/5512	117/85796	5.54335e-05	0.00130884	20
		GO:0016568	chromatin modification	27/5512	185/85796	5.79048e-05	0.0013501	27
		GO:0016829	lyase activity	37/5512	291/85796	6.26393e-05	0.00144245	37
		GO:0004702	receptor signaling protein serine/threonine kinase activity	7/5512	18/85796	7.61049e-05	0.00170436	7
		GO:0010071	root meristem specification	7/5512	18/85796	7.61049e-05	0.00170436	7
		GO:0007018	microtubule-based movement	24/5512	158/85796	7.67541e-05	0.00170436	24
		GO:0048589	developmental growth	11/5512	44/85796	8.04288e-05	0.00173909	11
		GO:0010507	negative regulation of autophagy	6/5512	13/85796	8.11148e-05	0.00173909	6
		GO:0016303	1-phosphatidylinositol-3-kinase activity	6/5512	13/85796	8.11148e-05	0.00173909	6
		GO:0034399	nuclear periphery	10/5512	37/85796	8.27558e-05	0.00175411	10
		GO:0008559	xenobiotic-transporting ATPase activity	13/5512	60/85796	9.27344e-05	0.00194353	13
		GO:0005871	kinesin complex	24/5512	160/85796	9.39173e-05	0.00194645	24
		GO:0005085	guanyl-nucleotide exchange factor activity	11/5512	45/85796	0.000100294	0.00203341	11
		GO:0048359	mucilage metabolic process involved seed coat development	11/5512	45/85796	0.000100294	0.00203341	11
		GO:0051015	actin filament binding	17/5512	95/85796	0.000108907	0.00218431	17
		GO:0042626	ATPase activity, coupled to transmembrane movement of substances	44/5512	378/85796	0.000112186	0.00221125	44
		GO:0001872	(1->3)-beta-D-glucan binding	7/5512	19/85796	0.000113807	0.00221125	7
		GO:0009650	UV protection	7/5512	19/85796	0.000113807	0.00221125	7
		GO:0035197	siRNA binding	8/5512	25/85796	0.000115876	0.00222081	8
		GO:0009965	leaf morphogenesis	34/5512	267/85796	0.000117516	0.00222081	34
		GO:0048366	leaf development	51/5512	460/85796	0.000117871	0.00222081	51
		GO:0010305	leaf vascular tissue pattern formation	19/5512	114/85796	0.000119213	0.00222364	19
		GO:0005694	chromosome	17/5512	96/85796	0.00012449	0.00229908	17
		GO:0003714	transcription corepressor activity	15/5512	79/85796	0.000136504	0.00249623	15
		GO:2000022	regulation of jasmonic acid mediated signaling pathway	17/5512	97/85796	0.000141991	0.00257136	17
		GO:0005884	actin filament	12/5512	55/85796	0.000159295	0.002857	12
		GO:0048831	regulation of shoot development	9/5512	33/85796	0.000173423	0.00308076	9
		GO:0009624	response to nematode	37/5512	306/85796	0.000176601	0.00310762	37
		GO:0043140	ATP-dependent 3'-5' DNA helicase activity	5/5512	10/85796	0.00020936	0.00361931	5
		GO:0009574	preprophase band	15/5512	82/85796	0.000210342	0.00361931	15
		GO:0009882	blue light photoreceptor activity	6/5512	15/85796	0.000211501	0.00361931	6
		GO:0009911	positive regulation of flower development	22/5512	150/85796	0.000249404	0.00422913	22
		GO:0010100	negative regulation of photomorphogenesis	10/5512	42/85796	0.000260217	0.00437273	10
		GO:0004190	aspartic-type endopeptidase activity	12/5512	58/85796	0.000270616	0.00450688	12
		GO:0010223	secondary shoot formation	11/5512	50/85796	0.000274149	0.00452531	11
		GO:0010154	fruit development	22/5512	152/85796	0.000301669	0.0049359	22
		GO:0009902	chloroplast relocation	6/5512	16/85796	0.000319996	0.00519023	6
		GO:0048229	gametophyte development	14/5512	77/85796	0.000360478	0.00564961	14
		GO:0006266	DNA ligation	5/5512	11/85796	0.000363463	0.00564961	5
		GO:0010271	regulation of chlorophyll catabolic process	5/5512	11/85796	0.000363463	0.00564961	5
		GO:0043044	ATP-dependent chromatin remodeling	5/5512	11/85796	0.000363463	0.00564961	5
		GO:0070273	phosphatidylinositol-4-phosphate binding	5/5512	11/85796	0.000363463	0.00564961	5
		GO:0006955	immune response	10/5512	44/85796	0.000390033	0.00601251	10
		GO:0009553	embryo sac development	35/5512	297/85796	0.000420719	0.0064324	35
		GO:0009881	photoreceptor activity	7/5512	23/85796	0.000440851	0.0066618	7
		GO:0001558	regulation of cell growth	9/5512	37/85796	0.000442867	0.0066618	9
		GO:0042754	negative regulation of circadian rhythm	6/5512	17/85796	0.000467677	0.0069535	6
		GO:0000228	nuclear chromosome	8/5512	30/85796	0.000469714	0.0069535	8
		GO:0045493	xylan catabolic process	9/5512	38/85796	0.000547454	0.0079777	9
		GO:0046556	alpha-N-arabinofuranosidase activity	9/5512	38/85796	0.000547454	0.0079777	9
	Down-regulated	GO:0009644	response to high light intensity	41/5285	159/85796	2.72143e-15	5.31681e-12	41
		GO:0009800	cinnamic acid biosynthetic process	15/5285	20/85796	7.89324e-15	7.71045e-12	15
		GO:0042542	response to hydrogen peroxide	47/5285	226/85796	1.7184e-13	1.11907e-10	47
		GO:0045548	phenylalanine ammonia-lyase activity	12/5285	15/85796	1.12661e-12	5.50262e-10	12
		GO:0009813	flavonoid biosynthetic process	37/5285	164/85796	4.81168e-12	1.8801e-09	37
		GO:0010431	seed maturation	26/5285	86/85796	6.03348e-12	1.96459e-09	26
		GO:0010023	proanthocyanidin biosynthetic process	12/5285	17/85796	1.36346e-11	3.80537e-09	12
		GO:0045300	acyl-[acyl-carrier-protein] desaturase activity	10/5285	13/85796	1.8783e-10	4.587e-08	10
		GO:0006559	L-phenylalanine catabolic process	14/5285	32/85796	1.81925e-09	3.94916e-07	14
		GO:0009807	lignan biosynthetic process	16/5285	46/85796	7.02911e-09	1.37327e-06	16
		GO:0010224	response to UV-B	40/5285	249/85796	2.86847e-08	5.09463e-06	40
		GO:0051087	chaperone binding	17/5285	58/85796	4.44973e-08	7.24448e-06	17
		GO:2000032	regulation of secondary shoot formation	14/5285	40/85796	5.59973e-08	8.41546e-06	14
		GO:0050826	response to freezing	18/5285	71/85796	2.0898e-07	2.9163e-05	18
		GO:0004356	glutamate-ammonia ligase activity	11/5285	27/85796	2.48066e-07	3.02901e-05	11
		GO:0006542	glutamine biosynthetic process	11/5285	27/85796	2.48066e-07	3.02901e-05	11
		GO:0045430	chalcone isomerase activity	9/5285	19/85796	6.64322e-07	7.44462e-05	9
		GO:0009415	response to water	10/5285	24/85796	6.859e-07	7.44462e-05	10
		GO:0051082	unfolded protein binding	38/5285	268/85796	1.56838e-06	0.000160195	38
		GO:0009699	phenylpropanoid biosynthetic process	17/5285	73/85796	1.63993e-06	0.000160195	17
		GO:0015434	cadmium-transporting ATPase activity	9/5285	21/85796	1.88764e-06	0.000175612	9
		GO:0009688	abscisic acid biosynthetic process	14/5285	52/85796	2.11535e-06	0.000187851	14
		GO:0010583	response to cyclopentenone	25/5285	143/85796	2.21377e-06	0.000188044	25
		GO:0016788	hydrolase activity, acting on ester bonds	48/5285	382/85796	2.56396e-06	0.000208715	48
		GO:0004069	L-aspartate:2-oxoglutarate aminotransferase activity	10/5285	28/85796	3.65303e-06	0.000285475	10
		GO:0019829	cation-transporting ATPase activity	14/5285	55/85796	4.37001e-06	0.00032837	14
		GO:0009694	jasmonic acid metabolic process	19/5285	96/85796	5.51888e-06	0.000399339	19
		GO:0007568	aging	27/5285	170/85796	5.88159e-06	0.000410385	27
		GO:0004197	cysteine-type endopeptidase activity	25/5285	152/85796	6.83028e-06	0.000460145	25
		GO:0010344	seed oilbody biogenesis	9/5285	24/85796	7.08823e-06	0.000461606	9
		GO:0004478	methionine adenosyltransferase activity	7/5285	14/85796	7.82023e-06	0.000477446	7
		GO:0006556	S-adenosylmethionine biosynthetic process	7/5285	14/85796	7.82023e-06	0.000477446	7
		GO:0016710	trans-cinnamate 4-monooxygenase activity	6/5285	10/85796	9.21655e-06	0.000545643	6
		GO:0009407	toxin catabolic process	25/5285	157/85796	1.22032e-05	0.000698475	25
		GO:0005788	endoplasmic reticulum lumen	23/5285	138/85796	1.25131e-05	0.000698475	23
		GO:0005764	lysosome	15/5285	68/85796	1.33842e-05	0.000726345	15
		GO:0042819	vitamin B6 biosynthetic process	6/5285	11/85796	1.9212e-05	0.00098774	6
		GO:0042823	pyridoxal phosphate biosynthetic process	6/5285	11/85796	1.9212e-05	0.00098774	6
		GO:0009744	response to sucrose stimulus	30/5285	213/85796	2.11868e-05	0.00106134	30
		GO:0050896	response to stimulus	23/5285	143/85796	2.26297e-05	0.00110528	23
		GO:0009853	photorespiration	29/5285	204/85796	2.41638e-05	0.00115143	29
		GO:0031640	killing of cells of other organism	53/5285	475/85796	2.50632e-05	0.00116585	53
		GO:0009718	anthocyanin biosynthetic process	16/5285	80/85796	2.58218e-05	0.0011732	16
		GO:0009715	chalcone biosynthetic process	6/5285	12/85796	3.64092e-05	0.00158071	6
		GO:0016210	naringenin-chalcone synthase activity	6/5285	12/85796	3.64092e-05	0.00158071	6
		GO:0006633	fatty acid biosynthetic process	42/5285	354/85796	4.0975e-05	0.00174027	42
		GO:0004664	prephenate dehydratase activity	8/5285	23/85796	4.37115e-05	0.00177913	8
		GO:0047769	arogenate dehydratase activity	8/5285	23/85796	4.37115e-05	0.00177913	8
		GO:0009696	salicylic acid metabolic process	15/5285	75/85796	4.57135e-05	0.00182265	15
		GO:0030170	pyridoxal phosphate binding	41/5285	346/85796	5.16078e-05	0.00201651	41
		GO:0050662	coenzyme binding	30/5285	224/85796	5.53348e-05	0.00211974	30
		GO:0010371	regulation of gibberellin biosynthetic process	7/5285	18/85796	5.82207e-05	0.00216944	7
		GO:0009845	seed germination	39/5285	325/85796	5.8853e-05	0.00216944	39
		GO:0005747	mitochondrial respiratory chain complex I	31/5285	240/85796	8.36146e-05	0.00302512	31
		GO:0006833	water transport	12/5285	54/85796	8.87851e-05	0.00315378	12
		GO:0005544	calcium-dependent phospholipid binding	10/5285	39/85796	9.47445e-05	0.00330537	10
		GO:0033473	indoleacetic acid conjugate metabolic process	13/5285	63/85796	0.000103108	0.00335734	13
		GO:0080030	methyl indole-3-acetate esterase activity	13/5285	63/85796	0.000103108	0.00335734	13
		GO:0080031	methyl salicylate esterase activity	13/5285	63/85796	0.000103108	0.00335734	13
		GO:0080032	methyl jasmonate esterase activity	13/5285	63/85796	0.000103108	0.00335734	13
		GO:0009652	thigmotropism	6/5285	14/85796	0.000106268	0.0034035	6
		GO:0080130	L-phenylalanine:2-oxoglutarate aminotransferase activity	8/5285	26/85796	0.000117907	0.00371538	8
		GO:0009698	phenylpropanoid metabolic process	13/5285	64/85796	0.00012214	0.00378765	13
		GO:0010162	seed dormancy process	11/5285	48/85796	0.000129053	0.00393952	11
		GO:0051119	sugar transmembrane transporter activity	14/5285	74/85796	0.000151744	0.00455434	14
		GO:0003978	UDP-glucose 4-epimerase activity	8/5285	27/85796	0.000158518	0.00455434	8
		GO:0009094	L-phenylalanine biosynthetic process	8/5285	27/85796	0.000158518	0.00455434	8
		GO:0009819	drought recovery	8/5285	27/85796	0.000158518	0.00455434	8
		GO:0010286	heat acclimation	23/5285	162/85796	0.000162308	0.00459562	23
		GO:0009062	fatty acid catabolic process	5/5285	10/85796	0.000171615	0.00472229	5
		GO:0080187	floral organ senescence	5/5285	10/85796	0.000171615	0.00472229	5
		GO:0007067	mitosis	35/5285	296/85796	0.000181656	0.00492915	35
		GO:0019901	protein kinase binding	22/5285	153/85796	0.000185009	0.00495135	22
		GO:0051260	protein homooligomerization	16/5285	94/85796	0.000193967	0.00512094	16
		GO:0045735	nutrient reservoir activity	21/5285	144/85796	0.000209989	0.00547004	21
		GO:0046658	anchored to plasma membrane	46/5285	433/85796	0.000254284	0.00638782	46
		GO:0016572	histone phosphorylation	6/5285	16/85796	0.000254564	0.00638782	6
		GO:0009646	response to absence of light	12/5285	60/85796	0.000256823	0.00638782	12
		GO:0009809	lignin biosynthetic process	30/5285	244/85796	0.000258301	0.00638782	30
		GO:0000079	regulation of cyclin-dependent protein kinase activity	16/5285	97/85796	0.000281435	0.00687293	16
		GO:0031351	integral to plastid membrane	5/5285	11/85796	0.000298618	0.00720254	5
		GO:0004869	cysteine-type endopeptidase inhibitor activity	13/5285	70/85796	0.000312406	0.00744321	13
		GO:0010197	polar nucleus fusion	17/5285	109/85796	0.000365768	0.00857132	17
		GO:0009629	response to gravity	6/5285	17/85796	0.000372917	0.00857132	6
		GO:0042406	extrinsic to endoplasmic reticulum membrane	6/5285	17/85796	0.000372917	0.00857132	6
Se10D	Up-regulated	GO:0046658	anchored to plasma membrane	66/2764	433/85796	1.52989e-25	2.4913e-22	66
		GO:0031640	killing of cells of other organism	46/2764	475/85796	5.74357e-11	4.67648e-08	46
		GO:0030247	polysaccharide binding	12/2764	51/85796	6.02762e-08	2.57205e-05	12
		GO:0001872	(1->3)-beta-D-glucan binding	8/2764	19/85796	6.31791e-08	2.57205e-05	8
		GO:0042546	cell wall biogenesis	18/2764	130/85796	2.18827e-07	7.12684e-05	18
		GO:0048481	ovule development	23/2764	210/85796	3.88419e-07	0.000105418	23
		GO:0050896	response to stimulus	18/2764	143/85796	9.20665e-07	0.000202394	18
		GO:0006073	cellular glucan metabolic process	14/2764	89/85796	9.94306e-07	0.000202394	14
		GO:0006869	lipid transport	33/2764	412/85796	2.10599e-06	0.000381048	33
		GO:0080155	regulation of double fertilization forming a zygote and endosperm	7/2764	21/85796	2.79195e-06	0.000454647	7
		GO:0016762	xyloglucan:xyloglucosyl transferase activity	14/2764	99/85796	3.66676e-06	0.000505993	14
		GO:0046910	pectinesterase inhibitor activity	29/2764	347/85796	3.72871e-06	0.000505993	29
		GO:0004650	polygalacturonase activity	22/2764	230/85796	6.48255e-06	0.000812025	22
		GO:0047259	glucomannan 4-beta-mannosyltransferase activity	5/2764	10/85796	7.6092e-06	0.00088507	5
		GO:0007568	aging	18/2764	170/85796	1.09583e-05	0.00118965	18
		GO:0007267	cell-cell signaling	13/2764	99/85796	1.83377e-05	0.00186635	13
		GO:0045490	pectin catabolic process	27/2764	343/85796	2.30466e-05	0.00220762	27
		GO:2000029	regulation of proanthocyanidin biosynthetic process	6/2764	20/85796	2.91943e-05	0.00264114	6
		GO:0009741	response to brassinosteroid stimulus	14/2764	124/85796	4.96801e-05	0.00420731	14
		GO:0004478	methionine adenosyltransferase activity	5/2764	14/85796	5.42571e-05	0.00420731	5
		GO:0006556	S-adenosylmethionine biosynthetic process	5/2764	14/85796	5.42571e-05	0.00420731	5
		GO:0016798	hydrolase activity, acting on glycosyl bonds	14/2764	130/85796	8.34833e-05	0.00617936	14
		GO:0071554	cell wall organization or biogenesis	13/2764	118/85796	0.000117257	0.00830189	13
		GO:0042545	cell wall modification	21/2764	261/85796	0.00013063	0.00886336	21
		GO:0030245	cellulose catabolic process	11/2764	89/85796	0.000138148	0.00899852	11
	Down-regulated	GO:0009644	response to high light intensity	33/3314	159/85796	2.44771e-15	4.15081e-12	33
		GO:0042542	response to hydrogen peroxide	39/3314	226/85796	5.08099e-15	4.30814e-12	39
		GO:0006633	fatty acid biosynthetic process	48/3314	354/85796	6.14414e-14	3.47305e-11	48
		GO:0010431	seed maturation	23/3314	86/85796	1.31189e-13	5.5617e-11	23
		GO:0010158	abaxial cell fate specification	14/3314	32/85796	3.91642e-12	1.32828e-09	14
		GO:0003680	AT DNA binding	12/3314	24/85796	1.89677e-11	5.36087e-09	12
		GO:0009800	cinnamic acid biosynthetic process	11/3314	20/85796	3.41746e-11	8.27899e-09	11
		GO:0009944	polarity specification of adaxial/abaxial axis	22/3314	109/85796	1.81239e-10	3.8418e-08	22
		GO:0009813	flavonoid biosynthetic process	27/3314	164/85796	2.22706e-10	4.19625e-08	27
		GO:0009407	toxin catabolic process	26/3314	157/85796	4.17376e-10	7.07781e-08	26
		GO:0045548	phenylalanine ammonia-lyase activity	9/3314	15/85796	7.67297e-10	1.18288e-07	9
		GO:0045735	nutrient reservoir activity	24/3314	144/85796	1.69105e-09	2.38972e-07	24
		GO:0010023	proanthocyanidin biosynthetic process	9/3314	17/85796	3.47349e-09	4.531e-07	9
		GO:0045300	acyl-[acyl-carrier-protein] desaturase activity	8/3314	13/85796	5.3151e-09	6.43806e-07	8
		GO:0050826	response to freezing	16/3314	71/85796	1.00725e-08	1.13873e-06	16
		GO:0019829	cation-transporting ATPase activity	14/3314	55/85796	1.56624e-08	1.66e-06	14
		GO:0004364	glutathione transferase activity	29/3314	232/85796	3.27514e-08	3.26703e-06	29
		GO:0015434	cadmium-transporting ATPase activity	9/3314	21/85796	3.64868e-08	3.43744e-06	9
		GO:0004069	L-aspartate:2-oxoglutarate aminotransferase activity	10/3314	28/85796	5.05039e-08	4.50758e-06	10
		GO:0006096	glycolysis	31/3314	270/85796	8.09653e-08	6.44151e-06	31
		GO:0009715	chalcone biosynthetic process	7/3314	12/85796	8.50849e-08	6.44151e-06	7
		GO:0016210	naringenin-chalcone synthase activity	7/3314	12/85796	8.50849e-08	6.44151e-06	7
		GO:0045165	cell fate commitment	8/3314	17/85796	8.73663e-08	6.44151e-06	8
		GO:0015770	sucrose transport	14/3314	63/85796	1.0062e-07	7.10958e-06	14
		GO:0006749	glutathione metabolic process	28/3314	231/85796	1.07929e-07	7.32097e-06	28
		GO:0006559	L-phenylalanine catabolic process	10/3314	32/85796	2.15473e-07	1.40537e-05	10
		GO:0008515	sucrose transmembrane transporter activity	12/3314	49/85796	2.63237e-07	1.65332e-05	12
		GO:0080130	L-phenylalanine:2-oxoglutarate aminotransferase activity	9/3314	26/85796	3.25425e-07	1.9709e-05	9
		GO:0003989	acetyl-CoA carboxylase activity	9/3314	27/85796	4.71318e-07	2.75605e-05	9
		GO:0016710	trans-cinnamate 4-monooxygenase activity	6/3314	10/85796	6.07182e-07	3.43217e-05	6
		GO:0009699	phenylpropanoid biosynthetic process	14/3314	73/85796	6.92724e-07	3.7894e-05	14
		GO:0009694	jasmonic acid metabolic process	16/3314	96/85796	8.36362e-07	4.43217e-05	16
		GO:0010319	stromule	23/3314	186/85796	9.98449e-07	5.13078e-05	23
		GO:0006629	lipid metabolic process	43/3314	499/85796	1.13142e-06	5.64308e-05	43
		GO:0009629	response to gravity	7/3314	17/85796	1.76112e-06	8.53284e-05	7
		GO:0010344	seed oilbody biogenesis	8/3314	24/85796	2.07368e-06	9.64747e-05	8
		GO:0015250	water channel activity	19/3314	140/85796	2.10496e-06	9.64747e-05	19
		GO:0030170	pyridoxal phosphate binding	33/3314	346/85796	2.2343e-06	9.97081e-05	33
		GO:0009317	acetyl-CoA carboxylase complex	6/3314	12/85796	2.49847e-06	0.000108638	6
		GO:0031540	regulation of anthocyanin biosynthetic process	8/3314	25/85796	2.94582e-06	0.000124887	8
		GO:0009688	abscisic acid biosynthetic process	11/3314	52/85796	3.92159e-06	0.0001622	11
		GO:2000692	negative regulation of seed maturation	6/3314	13/85796	4.48731e-06	0.000181179	6
		GO:0000326	protein storage vacuole	11/3314	54/85796	5.78845e-06	0.000228279	11
		GO:0009809	lignin biosynthetic process	25/3314	244/85796	1.06142e-05	0.00040908	25
		GO:0010093	specification of floral organ identity	9/3314	40/85796	1.7454e-05	0.000657738	9
		GO:0043481	anthocyanin accumulation in tissues in response to UV light	6/3314	16/85796	1.89435e-05	0.000698351	6
		GO:0033473	indoleacetic acid conjugate metabolic process	11/3314	63/85796	2.70637e-05	0.000917886	11
		GO:0080030	methyl indole-3-acetate esterase activity	11/3314	63/85796	2.70637e-05	0.000917886	11
		GO:0080031	methyl salicylate esterase activity	11/3314	63/85796	2.70637e-05	0.000917886	11
		GO:0080032	methyl jasmonate esterase activity	11/3314	63/85796	2.70637e-05	0.000917886	11
		GO:0009696	salicylic acid metabolic process	12/3314	75/85796	2.9424e-05	0.00097837	12
		GO:0009744	response to sucrose stimulus	22/3314	213/85796	3.08313e-05	0.00100437	22
		GO:0009958	positive gravitropism	15/3314	113/85796	3.13998e-05	0.00100437	15
		GO:0010231	maintenance of seed dormancy	5/3314	11/85796	3.25749e-05	0.00100437	5
		GO:0031351	integral to plastid membrane	5/3314	11/85796	3.25749e-05	0.00100437	5
		GO:0019915	lipid storage	12/3314	77/85796	3.85464e-05	0.00115096	12
		GO:0046274	lignin catabolic process	9/3314	44/85796	3.93655e-05	0.00115096	9
		GO:0055069	zinc ion homeostasis	9/3314	44/85796	3.93655e-05	0.00115096	9
		GO:0004096	catalase activity	6/3314	18/85796	4.10809e-05	0.00116177	6
		GO:0009058	biosynthetic process	31/3314	364/85796	4.11053e-05	0.00116177	31
		GO:0051082	unfolded protein binding	25/3314	268/85796	5.13374e-05	0.00142717	25
		GO:0009615	response to virus	19/3314	175/85796	5.29169e-05	0.00144735	19
		GO:0009269	response to desiccation	11/3314	68/85796	5.64537e-05	0.001512	11
		GO:0009807	lignan biosynthetic process	9/3314	46/85796	5.70637e-05	0.001512	9
		GO:0010150	leaf senescence	28/3314	321/85796	6.23436e-05	0.00162649	28
		GO:0004872	receptor activity	17/3314	148/85796	6.34564e-05	0.00163043	17
		GO:0010287	plastoglobule	27/3314	307/85796	7.26458e-05	0.00183869	27
		GO:0010262	somatic embryogenesis	9/3314	48/85796	8.1032e-05	0.00202078	9
		GO:0046658	anchored to plasma membrane	34/3314	433/85796	9.08419e-05	0.00221354	34
		GO:0005788	endoplasmic reticulum lumen	16/3314	138/85796	9.20754e-05	0.00221354	16
		GO:0003840	gamma-glutamyltransferase activity	7/3314	29/85796	9.39826e-05	0.00221354	7
		GO:0008429	phosphatidylethanolamine binding	7/3314	29/85796	9.39826e-05	0.00221354	7
		GO:0015086	cadmium ion transmembrane transporter activity	9/3314	49/85796	9.5875e-05	0.00222718	9
		GO:0016788	hydrolase activity, acting on ester bonds	31/3314	382/85796	0.000100216	0.00229655	31
		GO:2001295	malonyl-CoA biosynthetic process	5/3314	14/85796	0.000128065	0.00289562	5
		GO:0009640	photomorphogenesis	22/3314	235/85796	0.000133204	0.00297218	22
		GO:0050896	response to stimulus	16/3314	143/85796	0.000140368	0.00309136	16
		GO:0006086	acetyl-CoA biosynthetic process from pyruvate	7/3314	31/85796	0.000147974	0.00317636	7
		GO:0006751	glutathione catabolic process	7/3314	31/85796	0.000147974	0.00317636	7
		GO:0043086	negative regulation of catalytic activity	17/3314	159/85796	0.000154296	0.00327066	17
		GO:0009698	phenylpropanoid metabolic process	10/3314	64/85796	0.000164019	0.00343385	10
		GO:0032025	response to cobalt ion	5/3314	15/85796	0.000185977	0.00384607	5
		GO:0010286	heat acclimation	17/3314	162/85796	0.000193455	0.00395251	17
		GO:0002020	protease binding	9/3314	54/85796	0.00020865	0.00416267	9
		GO:0009970	cellular response to sulfate starvation	9/3314	54/85796	0.00020865	0.00416267	9
		GO:0009926	auxin polar transport	19/3314	195/85796	0.000222178	0.00438101	19
		GO:0009415	response to water	6/3314	24/85796	0.000243989	0.00464892	6
		GO:0009855	determination of bilateral symmetry	6/3314	24/85796	0.000243989	0.00464892	6
		GO:0042807	central vacuole	6/3314	24/85796	0.000243989	0.00464892	6
		GO:0043621	protein self-association	16/3314	152/85796	0.000284193	0.0053548	16
		GO:0007568	aging	17/3314	170/85796	0.000342925	0.00639042	17
		GO:0080029	cellular response to boron-containing substance levels	5/3314	17/85796	0.000359228	0.00662147	5
		GO:0035061	interchromatin granule	4/3314	10/85796	0.000386888	0.00697958	4
		GO:0044550	secondary metabolite biosynthetic process	4/3314	10/85796	0.000386888	0.00697958	4
		GO:0010427	abscisic acid binding	9/3314	59/85796	0.000414672	0.00732497	9
		GO:0080163	regulation of protein serine/threonine phosphatase activity	9/3314	59/85796	0.000414672	0.00732497	9
		GO:0009705	plant-type vacuole membrane	31/3314	416/85796	0.000443661	0.00775624	31
		GO:0015979	photosynthesis	32/3314	435/85796	0.000452973	0.00783824	32
		GO:0004742	dihydrolipoyllysine-residue acetyltransferase activity	5/3314	18/85796	0.000481593	0.00807711	5
		GO:0010371	regulation of gibberellin biosynthetic process	5/3314	18/85796	0.000481593	0.00807711	5
		GO:0004356	glutamate-ammonia ligase activity	6/3314	27/85796	0.00048583	0.00807711	6
		GO:0006542	glutamine biosynthetic process	6/3314	27/85796	0.00048583	0.00807711	6
Se14D	Up-regulated	GO:0046658	anchored to plasma membrane	37/1046	433/85796	4.45745e-20	4.24162e-17	37
		GO:0009809	lignin biosynthetic process	15/1046	244/85796	4.25907e-07	0.000202642	15
		GO:0042754	negative regulation of circadian rhythm	5/1046	17/85796	1.46178e-06	0.000463668	5
		GO:0009963	positive regulation of flavonoid biosynthetic process	5/1046	18/85796	2.00361e-06	0.000476649	5
		GO:0046910	pectinesterase inhibitor activity	16/1046	347/85796	7.50435e-06	0.0014282	16
		GO:0030245	cellulose catabolic process	8/1046	89/85796	1.40473e-05	0.00222785	8
		GO:0005200	structural constituent of cytoskeleton	10/1046	151/85796	1.85417e-05	0.00252055	10
		GO:0009695	jasmonic acid biosynthetic process	8/1046	97/85796	2.63891e-05	0.00256343	8
		GO:0009897	external side of plasma membrane	4/1046	15/85796	2.69387e-05	0.00256343	4
		GO:0052691	UDP-arabinopyranose mutase activity	4/1046	15/85796	2.69387e-05	0.00256343	4
		GO:0043481	anthocyanin accumulation in tissues in response to UV light	4/1046	16/85796	3.55708e-05	0.00307713	4
		GO:0010215	cellulose microfibril organization	7/1046	76/85796	4.13122e-05	0.00327598	7
		GO:0008810	cellulase activity	8/1046	107/85796	5.34923e-05	0.00391555	8
		GO:0009650	UV protection	4/1046	19/85796	7.35787e-05	0.00500114	4
		GO:0004857	enzyme inhibitor activity	10/1046	180/85796	8.2377e-05	0.00500398	10
		GO:0004602	glutathione peroxidase activity	5/1046	37/85796	8.41377e-05	0.00500398	5
		GO:0042335	cuticle development	7/1046	86/85796	9.13992e-05	0.00511609	7
		GO:0052747	sinapyl alcohol dehydrogenase activity	4/1046	21/85796	0.000111431	0.00589084	4
		GO:0019344	cysteine biosynthetic process	6/1046	63/85796	0.000121729	0.00609658	6
		GO:0000989	transcription factor binding transcription factor activity	5/1046	42/85796	0.000156141	0.00742904	5
		GO:0048574	long-day photoperiodism, flowering	5/1046	44/85796	0.000195371	0.008273	5
		GO:0010489	UDP-4-keto-6-deoxy-glucose-3,5-epimerase activity	3/1046	10/85796	0.000203399	0.008273	3
		GO:0010490	UDP-4-keto-rhamnose-4-keto-reductase activity	3/1046	10/85796	0.000203399	0.008273	3
		GO:0042546	cell wall biogenesis	8/1046	130/85796	0.000208655	0.008273	8
		GO:0008113	peptide-methionine-(S)-S-oxide reductase activity	4/1046	25/85796	0.000226568	0.00829219	4
		GO:0033356	UDP-L-arabinose metabolic process	4/1046	25/85796	0.000226568	0.00829219	4
	Down-regulated	GO:0045735	nutrient reservoir activity	26/1255	144/85796	8.69677e-21	8.43129e-18	26
		GO:0000326	protein storage vacuole	17/1255	54/85796	1.63881e-18	7.94391e-16	17
		GO:0009644	response to high light intensity	23/1255	159/85796	2.44271e-16	7.89381e-14	23
		GO:0031640	killing of cells of other organism	32/1255	475/85796	1.61538e-12	3.91516e-10	32
		GO:0010431	seed maturation	14/1255	86/85796	3.26541e-11	5.39277e-09	14
		GO:0015250	water channel activity	17/1255	140/85796	3.33755e-11	5.39277e-09	17
		GO:0010023	proanthocyanidin biosynthetic process	8/1255	17/85796	4.43436e-11	6.14142e-09	8
		GO:0009813	flavonoid biosynthetic process	15/1255	164/85796	2.40652e-08	2.91633e-06	15
		GO:0010344	seed oilbody biogenesis	7/1255	24/85796	3.92499e-08	3.80518e-06	7
		GO:0042807	central vacuole	7/1255	24/85796	3.92499e-08	3.80518e-06	7
		GO:0050826	response to freezing	10/1255	71/85796	8.91347e-08	7.85579e-06	10
		GO:0042542	response to hydrogen peroxide	16/1255	226/85796	2.93756e-07	2.37324e-05	16
		GO:0048316	seed development	18/1255	293/85796	4.47787e-07	3.33937e-05	18
		GO:0010214	seed coat development	11/1255	106/85796	4.9247e-07	3.41026e-05	11
		GO:0006869	lipid transport	21/1255	412/85796	1.0927e-06	7.06232e-05	21
		GO:0010371	regulation of gibberellin biosynthetic process	5/1255	18/85796	4.85872e-06	0.0002944	5
		GO:0009705	plant-type vacuole membrane	19/1255	416/85796	1.63748e-05	0.000913957	19
		GO:0045493	xylan catabolic process	6/1255	38/85796	1.7912e-05	0.000913957	6
		GO:0046556	alpha-N-arabinofuranosidase activity	6/1255	38/85796	1.7912e-05	0.000913957	6
		GO:0046912	transferase activity, transferring acyl groups, acyl groups converted into alkyl on transfer	4/1255	12/85796	2.05383e-05	0.000995569	4
		GO:0006624	vacuolar protein processing	5/1255	26/85796	3.38484e-05	0.00156262	5
		GO:0005788	endoplasmic reticulum lumen	10/1255	138/85796	3.95667e-05	0.00174358	10
		GO:0046274	lignin catabolic process	6/1255	44/85796	4.25061e-05	0.00179168	6
		GO:0009269	response to desiccation	7/1255	68/85796	6.28486e-05	0.00253875	7
		GO:0046688	response to copper ion	6/1255	48/85796	7.03103e-05	0.00272656	6
		GO:0009809	lignin biosynthetic process	13/1255	244/85796	7.48258e-05	0.00279006	13
		GO:0009044	xylan 1,4-beta-xylosidase activity	6/1255	51/85796	9.94144e-05	0.00344897	6
		GO:0008375	acetylglucosaminyltransferase activity	10/1255	154/85796	9.96121e-05	0.00344897	10
		GO:0010319	stromule	11/1255	186/85796	0.000105209	0.00351716	11
		GO:0009407	toxin catabolic process	10/1255	157/85796	0.000116849	0.00377605	10
		GO:0006097	glyoxylate cycle	5/1255	34/85796	0.000129961	0.00406431	5
		GO:0006833	water transport	6/1255	54/85796	0.000137362	0.00408781	6
		GO:0019915	lipid storage	7/1255	77/85796	0.000139145	0.00408781	7
		GO:0009615	response to virus	10/1255	175/85796	0.000282122	0.0080444	10
Se45D	Up-regulated	GO:0015979	photosynthesis	183/9818	435/85796	1.59987e-59	3.19469e-56	183
		GO:0010287	plastoglobule	141/9818	307/85796	8.3019e-52	8.28879e-49	141
		GO:0016168	chlorophyll binding	75/9818	129/85796	2.70643e-37	1.80144e-34	75
		GO:0031409	pigment binding	54/9818	75/85796	2.22755e-34	1.11202e-31	54
		GO:0009768	photosynthesis, light harvesting in photosystem I	57/9818	86/85796	4.08609e-33	1.63185e-30	57
		GO:0031977	thylakoid lumen	77/9818	153/85796	2.15415e-32	7.16917e-30	77
		GO:0030076	light-harvesting complex	47/9818	65/85796	3.03794e-30	8.66614e-28	47
		GO:0009543	chloroplast thylakoid lumen	93/9818	235/85796	1.47575e-28	3.68354e-26	93
		GO:0031969	chloroplast membrane	111/9818	377/85796	2.44671e-21	5.42855e-19	111
		GO:0009773	photosynthetic electron transport in photosystem I	40/9818	67/85796	3.49475e-21	6.97846e-19	40
		GO:0009637	response to blue light	57/9818	128/85796	4.66948e-21	8.47656e-19	57
		GO:0030244	cellulose biosynthetic process	60/9818	141/85796	7.36177e-21	1.22502e-18	60
		GO:0010319	stromule	70/9818	186/85796	1.97605e-20	3.03527e-18	70
		GO:0006096	glycolysis	87/9818	270/85796	8.11193e-20	1.15702e-17	87
		GO:0009523	photosystem II	44/9818	89/85796	8.87933e-19	1.18204e-16	44
		GO:0006633	fatty acid biosynthetic process	100/9818	354/85796	5.28115e-18	6.59101e-16	100
		GO:0015995	chlorophyll biosynthetic process	57/9818	147/85796	1.26445e-17	1.48524e-15	57
		GO:0009826	unidimensional cell growth	121/9818	479/85796	3.03316e-17	3.36486e-15	121
		GO:0030095	chloroplast photosystem II	35/9818	64/85796	4.9009e-17	5.15069e-15	35
		GO:0010598	NAD(P)H dehydrogenase complex (plastoquinone)	25/9818	36/85796	4.74062e-16	4.73314e-14	25
		GO:0019253	reductive pentose-phosphate cycle	40/9818	87/85796	8.09352e-16	7.69595e-14	40
		GO:0051287	NAD binding	66/9818	207/85796	3.67305e-15	3.33387e-13	66
		GO:0010218	response to far red light	54/9818	154/85796	1.32836e-14	1.15328e-12	54
		GO:0007623	circadian rhythm	90/9818	344/85796	3.53368e-14	2.94009e-12	90
		GO:0008266	poly(U) RNA binding	36/9818	82/85796	1.27106e-13	1.01524e-11	36
		GO:0009833	primary cell wall biogenesis	17/9818	21/85796	3.70624e-13	2.84645e-11	17
		GO:0009654	oxygen evolving complex	32/9818	69/85796	4.45213e-13	3.29267e-11	32
		GO:0018119	peptidyl-cysteine S-nitrosylation	35/9818	81/85796	4.91469e-13	3.50495e-11	35
		GO:0009225	nucleotide-sugar metabolic process	30/9818	64/85796	1.67889e-12	1.15603e-10	30
		GO:0050662	coenzyme binding	64/9818	224/85796	2.52275e-12	1.67917e-10	64
		GO:0000325	plant-type vacuole	58/9818	196/85796	5.37793e-12	3.46415e-10	58
		GO:0010289	homogalacturonan biosynthetic process	15/9818	19/85796	1.84456e-11	1.15103e-09	15
		GO:0042335	cuticle development	34/9818	86/85796	2.14368e-11	1.29715e-09	34
		GO:0009706	chloroplast inner membrane	64/9818	238/85796	4.48615e-11	2.63475e-09	64
		GO:0009832	plant-type cell wall biogenesis	49/9818	159/85796	4.65448e-11	2.6555e-09	49
		GO:0010114	response to red light	57/9818	202/85796	6.53924e-11	3.62718e-09	57
		GO:0046658	anchored to plasma membrane	97/9818	433/85796	6.84031e-11	3.69162e-09	97
		GO:0035999	tetrahydrofolate interconversion	24/9818	49/85796	8.66734e-11	4.55455e-09	24
		GO:0006833	water transport	25/9818	54/85796	1.65076e-10	8.45206e-09	25
		GO:0010206	photosystem II repair	19/9818	33/85796	2.09914e-10	1.04791e-08	19
		GO:0009522	photosystem I	30/9818	75/85796	2.25263e-10	1.09711e-08	30
		GO:0046961	proton-transporting ATPase activity, rotational mechanism	28/9818	67/85796	2.63783e-10	1.25413e-08	28
		GO:0047100	glyceraldehyde-3-phosphate dehydrogenase (NADP+) (phosphorylating) activity	10/9818	10/85796	3.83527e-10	1.78103e-08	10
		GO:0016117	carotenoid biosynthetic process	35/9818	99/85796	4.18875e-10	1.90097e-08	35
		GO:0010196	nonphotochemical quenching	17/9818	28/85796	5.99261e-10	2.65917e-08	17
		GO:0016760	cellulose synthase (UDP-forming) activity	31/9818	84/85796	1.21443e-09	5.27178e-08	31
		GO:0009767	photosynthetic electron transport chain	27/9818	67/85796	1.45054e-09	6.16275e-08	27
		GO:0009765	photosynthesis, light harvesting	15/9818	23/85796	1.48479e-09	6.17687e-08	15
		GO:0007155	cell adhesion	23/9818	51/85796	1.68236e-09	6.85594e-08	23
		GO:0015250	water channel activity	42/9818	140/85796	2.67083e-09	1.06665e-07	42
		GO:0010205	photoinhibition	22/9818	49/85796	4.20291e-09	1.62575e-07	22
		GO:0043085	positive regulation of catalytic activity	23/9818	53/85796	4.23364e-09	1.62575e-07	23
		GO:0000287	magnesium ion binding	88/9818	411/85796	5.20218e-09	1.95999e-07	88
		GO:0019252	starch biosynthetic process	34/9818	103/85796	5.68968e-09	2.07535e-07	34
		GO:0004871	signal transducer activity	92/9818	437/85796	5.71624e-09	2.07535e-07	92
		GO:0046777	protein autophosphorylation	101/9818	497/85796	7.5009e-09	2.63587e-07	101
		GO:0010027	thylakoid membrane organization	34/9818	104/85796	7.52412e-09	2.63587e-07	34
		GO:0016759	cellulose synthase activity	37/9818	119/85796	7.86004e-09	2.70608e-07	37
		GO:0019344	cysteine biosynthetic process	25/9818	63/85796	8.47723e-09	2.8691e-07	25
		GO:0010207	photosystem II assembly	24/9818	59/85796	9.36164e-09	3.11562e-07	24
		GO:0009269	response to desiccation	26/9818	68/85796	1.08347e-08	3.54675e-07	26
		GO:0004478	methionine adenosyltransferase activity	11/9818	14/85796	1.14539e-08	3.63043e-07	11
		GO:0006556	S-adenosylmethionine biosynthetic process	11/9818	14/85796	1.14539e-08	3.63043e-07	11
		GO:0010025	wax biosynthetic process	30/9818	87/85796	1.40225e-08	4.37512e-07	30
		GO:0004427	inorganic diphosphatase activity	21/9818	48/85796	1.66463e-08	5.11384e-07	21
		GO:0015986	ATP synthesis coupled proton transport	35/9818	112/85796	1.7017e-08	5.14851e-07	35
		GO:0005788	endoplasmic reticulum lumen	40/9818	138/85796	1.84985e-08	5.51323e-07	40
		GO:0009834	secondary cell wall biogenesis	47/9818	177/85796	2.38793e-08	7.01224e-07	47
		GO:0019288	isopentenyl diphosphate biosynthetic process, mevalonate-independent pathway	16/9818	30/85796	2.5413e-08	7.26016e-07	16
		GO:0080027	response to herbivore	30/9818	89/85796	2.54508e-08	7.26016e-07	30
		GO:0040008	regulation of growth	67/9818	295/85796	3.08162e-08	8.66691e-07	67
		GO:0046910	pectinesterase inhibitor activity	75/9818	347/85796	4.43563e-08	1.23017e-06	75
		GO:0043255	regulation of carbohydrate biosynthetic process	12/9818	18/85796	4.77233e-08	1.30542e-06	12
		GO:0055028	cortical microtubule	22/9818	55/85796	5.52583e-08	1.49111e-06	22
		GO:0016051	carbohydrate biosynthetic process	48/9818	188/85796	6.43105e-08	1.71224e-06	48
		GO:0032544	plastid translation	19/9818	43/85796	6.55348e-08	1.72188e-06	19
		GO:0043622	cortical microtubule organization	28/9818	83/85796	7.18805e-08	1.86408e-06	28
		GO:0006949	syncytium formation	21/9818	52/85796	9.06102e-08	2.31967e-06	21
		GO:0004332	fructose-bisphosphate aldolase activity	13/9818	22/85796	1.04108e-07	2.63149e-06	13
		GO:0009902	chloroplast relocation	11/9818	16/85796	1.10224e-07	2.72481e-06	11
		GO:0019761	glucosinolate biosynthetic process	39/9818	141/85796	1.10529e-07	2.72481e-06	39
		GO:0046914	transition metal ion binding	49/9818	199/85796	1.58119e-07	3.85046e-06	49
		GO:0006555	methionine metabolic process	14/9818	26/85796	1.64097e-07	3.9009e-06	14
		GO:0044209	AMP salvage	14/9818	26/85796	1.64097e-07	3.9009e-06	14
		GO:0030170	pyridoxal phosphate binding	73/9818	346/85796	1.81582e-07	4.26576e-06	73
		GO:0009643	photosynthetic acclimation	15/9818	30/85796	2.13461e-07	4.89939e-06	15
		GO:0016120	carotene biosynthetic process	15/9818	30/85796	2.13461e-07	4.89939e-06	15
		GO:0042538	hyperosmotic salinity response	60/9818	267/85796	2.30162e-07	5.22269e-06	60
		GO:0006108	malate metabolic process	22/9818	59/85796	2.40804e-07	5.40278e-06	22
		GO:0042128	nitrate assimilation	22/9818	60/85796	3.39092e-07	7.52347e-06	22
		GO:0005262	calcium channel activity	15/9818	31/85796	3.69605e-07	8.0222e-06	15
		GO:0006796	phosphate-containing compound metabolic process	15/9818	31/85796	3.69605e-07	8.0222e-06	15
		GO:0007030	Golgi organization	23/9818	66/85796	5.31935e-07	1.14214e-05	23
		GO:0009926	auxin polar transport	47/9818	195/85796	5.43287e-07	1.14532e-05	47
		GO:0070814	hydrogen sulfide biosynthetic process	14/9818	28/85796	5.44886e-07	1.14532e-05	14
		GO:0015992	proton transport	34/9818	122/85796	5.74908e-07	1.19583e-05	34
		GO:0009664	plant-type cell wall organization	58/9818	262/85796	6.10485e-07	1.25674e-05	58
		GO:0051211	anisotropic cell growth	10/9818	15/85796	6.6609e-07	1.35722e-05	10
		GO:0019898	extrinsic to membrane	31/9818	107/85796	7.07097e-07	1.41196e-05	31
		GO:0047262	polygalacturonate 4-alpha-galacturonosyltransferase activity	31/9818	107/85796	7.07097e-07	1.41196e-05	31
		GO:0000103	sulfate assimilation	19/9818	49/85796	7.79804e-07	1.54173e-05	19
		GO:0009538	photosystem I reaction center	16/9818	37/85796	1.02118e-06	1.99915e-05	16
		GO:0008154	actin polymerization or depolymerization	8/9818	10/85796	1.06544e-06	2.0262e-05	8
		GO:0009517	PSII associated light-harvesting complex II	8/9818	10/85796	1.06544e-06	2.0262e-05	8
		GO:0010007	magnesium chelatase complex	8/9818	10/85796	1.06544e-06	2.0262e-05	8
		GO:0045490	pectin catabolic process	70/9818	343/85796	1.1535e-06	2.17298e-05	70
		GO:0010236	plastoquinone biosynthetic process	11/9818	19/85796	1.37072e-06	2.5239e-05	11
		GO:0010253	UDP-rhamnose biosynthetic process	11/9818	19/85796	1.37072e-06	2.5239e-05	11
		GO:0010583	response to cyclopentenone	37/9818	143/85796	1.3777e-06	2.5239e-05	37
		GO:0009809	lignin biosynthetic process	54/9818	244/85796	1.46855e-06	2.66588e-05	54
		GO:0015629	actin cytoskeleton	26/9818	85/85796	1.75834e-06	3.16318e-05	26
		GO:0045551	cinnamyl-alcohol dehydrogenase activity	18/9818	47/85796	1.87418e-06	3.34147e-05	18
		GO:0008831	dTDP-4-dehydrorhamnose reductase activity	12/9818	23/85796	1.99717e-06	3.52923e-05	12
		GO:0016413	O-acetyltransferase activity	38/9818	151/85796	2.08087e-06	3.64488e-05	38
		GO:0009853	photorespiration	47/9818	204/85796	2.11562e-06	3.67353e-05	47
		GO:0010005	cortical microtubule, transverse to long axis	19/9818	52/85796	2.2467e-06	3.86751e-05	19
		GO:0010148	transpiration	11/9818	20/85796	2.72901e-06	4.61815e-05	11
		GO:0080170	hydrogen peroxide transmembrane transport	11/9818	20/85796	2.72901e-06	4.61815e-05	11
		GO:0046916	cellular transition metal ion homeostasis	46/9818	201/85796	3.26758e-06	5.48305e-05	46
		GO:0030093	chloroplast photosystem I	10/9818	17/85796	3.468e-06	5.69933e-05	10
		GO:0008047	enzyme activator activity	20/9818	58/85796	3.47383e-06	5.69933e-05	20
		GO:0009279	cell outer membrane	8/9818	11/85796	3.51063e-06	5.69933e-05	8
		GO:0010242	oxygen evolving activity	8/9818	11/85796	3.51063e-06	5.69933e-05	8
		GO:0009533	chloroplast stromal thylakoid	12/9818	24/85796	3.57631e-06	5.75914e-05	12
		GO:0006006	glucose metabolic process	18/9818	49/85796	3.77979e-06	6.03811e-05	18
		GO:0019684	photosynthesis, light reaction	24/9818	78/85796	3.85957e-06	6.0948e-05	24
		GO:0010280	UDP-L-rhamnose synthase activity	9/9818	14/85796	3.90684e-06	6.0948e-05	9
		GO:0050377	UDP-glucose 4,6-dehydratase activity	9/9818	14/85796	3.90684e-06	6.0948e-05	9
		GO:0009742	brassinosteroid mediated signaling pathway	51/9818	233/85796	3.9408e-06	6.10012e-05	51
		GO:0016165	lipoxygenase activity	13/9818	28/85796	4.01835e-06	6.17231e-05	13
		GO:0050661	NADP binding	35/9818	138/85796	4.26196e-06	6.46596e-05	35
		GO:0002020	protease binding	19/9818	54/85796	4.30666e-06	6.46596e-05	19
		GO:0009638	phototropism	19/9818	54/85796	4.30666e-06	6.46596e-05	19
		GO:0071482	cellular response to light stimulus	17/9818	45/85796	4.48925e-06	6.68979e-05	17
		GO:0006730	one-carbon metabolic process	24/9818	79/85796	4.94404e-06	7.31294e-05	24
		GO:0003779	actin binding	54/9818	255/85796	5.89113e-06	8.64975e-05	54
		GO:0009631	cold acclimation	32/9818	123/85796	6.06459e-06	8.83943e-05	32
		GO:0048040	UDP-glucuronate decarboxylase activity	12/9818	25/85796	6.15836e-06	8.91107e-05	12
		GO:0007169	transmembrane receptor protein tyrosine kinase signaling pathway	85/9818	460/85796	6.2476e-06	8.97516e-05	85
		GO:0034440	lipid oxidation	14/9818	33/85796	6.36244e-06	9.07485e-05	14
		GO:0005310	dicarboxylic acid transmembrane transporter activity	10/9818	18/85796	6.99767e-06	9.84032e-05	10
		GO:0050378	UDP-glucuronate 4-epimerase activity	10/9818	18/85796	6.99767e-06	9.84032e-05	10
		GO:0071944	cell periphery	48/9818	220/85796	8.14146e-06	0.000113687	48
		GO:0030060	L-malate dehydrogenase activity	15/9818	38/85796	8.67849e-06	0.000120344	15
		GO:0009573	chloroplast ribulose bisphosphate carboxylase complex	9/9818	15/85796	8.76797e-06	0.000120747	9
		GO:0016747	transferase activity, transferring acyl groups other than amino-acyl groups	61/9818	304/85796	9.33695e-06	0.000126327	61
		GO:0004781	sulfate adenylyltransferase (ATP) activity	8/9818	12/85796	9.46597e-06	0.000126327	8
		GO:0009783	photosystem II antenna complex	8/9818	12/85796	9.46597e-06	0.000126327	8
		GO:0016851	magnesium chelatase activity	8/9818	12/85796	9.46597e-06	0.000126327	8
		GO:0009825	multidimensional cell growth	25/9818	87/85796	9.48954e-06	0.000126327	25
		GO:0009828	plant-type cell wall loosening	35/9818	143/85796	9.94772e-06	0.00013155	35
		GO:0006816	calcium ion transport	19/9818	57/85796	1.06331e-05	0.000139688	19
		GO:0019904	protein domain specific binding	16/9818	43/85796	1.07116e-05	0.0001398	16
		GO:0009678	hydrogen-translocating pyrophosphatase activity	14/9818	35/85796	1.44259e-05	0.000187054	14
		GO:0016853	isomerase activity	32/9818	128/85796	1.47354e-05	0.000189834	32
		GO:0010189	vitamin E biosynthetic process	13/9818	31/85796	1.5869e-05	0.000201833	13
		GO:0030497	fatty acid elongation	13/9818	31/85796	1.5869e-05	0.000201833	13
		GO:0008460	dTDP-glucose 4,6-dehydratase activity	9/9818	16/85796	1.79935e-05	0.000225976	9
		GO:0010037	response to carbon dioxide	9/9818	16/85796	1.79935e-05	0.000225976	9
		GO:0009958	positive gravitropism	29/9818	113/85796	2.13565e-05	0.000266535	29
		GO:0003871	5-methyltetrahydropteroyltriglutamate-homocysteine S-methyltransferase activity	8/9818	13/85796	2.21243e-05	0.000271035	8
		GO:0008705	methionine synthase activity	8/9818	13/85796	2.21243e-05	0.000271035	8
		GO:0050667	homocysteine metabolic process	8/9818	13/85796	2.21243e-05	0.000271035	8
		GO:0009624	response to nematode	60/9818	306/85796	2.26355e-05	0.000275606	60
		GO:0006546	glycine catabolic process	13/9818	32/85796	2.39245e-05	0.000289536	13
		GO:0031408	oxylipin biosynthetic process	26/9818	97/85796	2.47066e-05	0.000297199	26
		GO:0042549	photosystem II stabilization	12/9818	28/85796	2.58807e-05	0.000309459	12
		GO:0048510	regulation of timing of transition from vegetative to reproductive phase	31/9818	126/85796	2.78318e-05	0.000330808	31
		GO:0008422	beta-glucosidase activity	40/9818	180/85796	2.82733e-05	0.000334067	40
		GO:0004185	serine-type carboxypeptidase activity	39/9818	174/85796	2.88033e-05	0.000338327	39
		GO:0009620	response to fungus	57/9818	289/85796	2.99605e-05	0.000349862	57
		GO:0030126	COPI vesicle coat	20/9818	66/85796	3.08462e-05	0.00035811	20
		GO:0010143	cutin biosynthetic process	19/9818	61/85796	3.15333e-05	0.00036188	19
		GO:0090332	stomatal closure	19/9818	61/85796	3.15333e-05	0.00036188	19
		GO:0006098	pentose-phosphate shunt	23/9818	82/85796	3.25144e-05	0.000371006	23
		GO:0045489	pectin biosynthetic process	25/9818	93/85796	3.32632e-05	0.000377394	25
		GO:0016688	L-ascorbate peroxidase activity	12/9818	29/85796	3.95485e-05	0.00044617	12
		GO:0052747	sinapyl alcohol dehydrogenase activity	10/9818	21/85796	4.07122e-05	0.000456718	10
		GO:0000210	NAD+ diphosphatase activity	11/9818	25/85796	4.18736e-05	0.000467123	11
		GO:0042802	identical protein binding	72/9818	394/85796	4.382e-05	0.00048612	72
		GO:0071492	cellular response to UV-A	8/9818	14/85796	4.64142e-05	0.000509241	8
		GO:2001295	malonyl-CoA biosynthetic process	8/9818	14/85796	4.64142e-05	0.000509241	8
		GO:0030599	pectinesterase activity	67/9818	361/85796	4.83795e-05	0.000527698	67
		GO:0042651	thylakoid membrane	15/9818	43/85796	4.8625e-05	0.000527698	15
		GO:0070417	cellular response to cold	25/9818	95/85796	4.89357e-05	0.000528199	25
		GO:0005198	structural molecule activity	46/9818	223/85796	5.42504e-05	0.000581983	46
		GO:0040007	growth	24/9818	90/85796	5.45015e-05	0.000581983	24
		GO:0009831	plant-type cell wall modification involved in multidimensional cell growth	27/9818	107/85796	5.54963e-05	0.000584156	27
		GO:0015085	calcium ion transmembrane transporter activity	7/9818	11/85796	5.55826e-05	0.000584156	7
		GO:0033178	proton-transporting two-sector ATPase complex, catalytic domain	7/9818	11/85796	5.55826e-05	0.000584156	7
		GO:0009642	response to light intensity	14/9818	39/85796	6.01266e-05	0.000628604	14
		GO:0003913	DNA photolyase activity	9/9818	18/85796	6.16718e-05	0.0006414	9
		GO:0010540	basipetal auxin transport	26/9818	102/85796	6.28577e-05	0.000650347	26
		GO:0047631	ADP-ribose diphosphatase activity	11/9818	26/85796	6.50701e-05	0.000669767	11
		GO:0009695	jasmonic acid biosynthetic process	25/9818	97/85796	7.09426e-05	0.000726467	25
		GO:0009744	response to sucrose stimulus	44/9818	213/85796	7.49745e-05	0.000763838	44
		GO:0005200	structural constituent of cytoskeleton	34/9818	151/85796	8.19195e-05	0.000830357	34
		GO:0045298	tubulin complex	19/9818	65/85796	8.32931e-05	0.000840016	19
		GO:0004124	cysteine synthase activity	12/9818	31/85796	8.63242e-05	0.000861879	12
		GO:0006086	acetyl-CoA biosynthetic process from pyruvate	12/9818	31/85796	8.63242e-05	0.000861879	12
		GO:0003999	adenine phosphoribosyltransferase activity	8/9818	15/85796	8.94385e-05	0.000884131	8
		GO:0009882	blue light photoreceptor activity	8/9818	15/85796	8.94385e-05	0.000884131	8
		GO:0045309	protein phosphorylated amino acid binding	16/9818	50/85796	9.08018e-05	0.000893186	16
		GO:0003785	actin monomer binding	11/9818	27/85796	9.84544e-05	0.000959014	11
		GO:0003989	acetyl-CoA carboxylase activity	11/9818	27/85796	9.84544e-05	0.000959014	11
		GO:0030001	metal ion transport	63/9818	342/85796	9.92882e-05	0.000962441	63
		GO:0007267	cell-cell signaling	25/9818	99/85796	0.000101418	0.000978341	25
		GO:0004470	malic enzyme activity	9/9818	19/85796	0.000105252	0.00099607	9
		GO:0004471	malate dehydrogenase (decarboxylating) activity	9/9818	19/85796	0.000105252	0.00099607	9
		GO:0008508	bile acid:sodium symporter activity	9/9818	19/85796	0.000105252	0.00099607	9
		GO:0016652	oxidoreductase activity, acting on NADH or NADPH, NAD or NADP as acceptor	9/9818	19/85796	0.000105252	0.00099607	9
		GO:0019464	glycine decarboxylation via glycine cleavage system	10/9818	23/85796	0.000106325	0.00100148	10
		GO:0016311	dephosphorylation	20/9818	72/85796	0.000120093	0.00111587	20
		GO:0009509	chromoplast	7/9818	12/85796	0.000120146	0.00111587	7
		GO:0043674	columella	7/9818	12/85796	0.000120146	0.00111587	7
		GO:0009636	response to toxin	31/9818	136/85796	0.000129816	0.0012001	31
		GO:0006825	copper ion transport	18/9818	62/85796	0.00013971	0.00128562	18
		GO:0042744	hydrogen peroxide catabolic process	37/9818	174/85796	0.00014473	0.0013257	37
		GO:0008810	cellulase activity	26/9818	107/85796	0.000147327	0.00134333	26
		GO:0019722	calcium-mediated signaling	27/9818	113/85796	0.000150129	0.00136265	27
		GO:0004743	pyruvate kinase activity	16/9818	52/85796	0.00015286	0.00137495	16
		GO:0030955	potassium ion binding	16/9818	52/85796	0.00015286	0.00137495	16
		GO:0003714	transcription corepressor activity	21/9818	79/85796	0.000162895	0.0014518	21
		GO:0046933	hydrogen ion transporting ATP synthase activity, rotational mechanism	24/9818	96/85796	0.000163298	0.0014518	24
		GO:0009396	folic acid-containing compound biosynthetic process	10/9818	24/85796	0.000163586	0.0014518	10
		GO:0006631	fatty acid metabolic process	33/9818	150/85796	0.000164776	0.0014559	33
		GO:0001053	plastid sigma factor activity	9/9818	20/85796	0.000171918	0.00150567	9
		GO:0016987	sigma factor activity	9/9818	20/85796	0.000171918	0.00150567	9
		GO:0052033	pathogen-associated molecular pattern dependent induction by symbiont of host innate immune response	12/9818	33/85796	0.000174292	0.0015198	12
		GO:0042277	peptide binding	24/9818	97/85796	0.000193662	0.00168136	24
		GO:0015386	potassium:hydrogen antiporter activity	11/9818	29/85796	0.000210109	0.00180843	11
		GO:0080060	integument development	11/9818	29/85796	0.000210109	0.00180843	11
		GO:0031347	regulation of defense response	39/9818	190/85796	0.000212362	0.00181997	39
		GO:0015293	symporter activity	36/9818	171/85796	0.000216981	0.00185161	36
		GO:0071398	cellular response to fatty acid	7/9818	13/85796	0.000234505	0.00199263	7
		GO:0010117	photoprotection	10/9818	25/85796	0.000244727	0.00207068	10
		GO:0009986	cell surface	15/9818	49/85796	0.000259326	0.00218495	15
		GO:0006109	regulation of carbohydrate metabolic process	9/9818	21/85796	0.000270322	0.00225854	9
		GO:0009051	pentose-phosphate shunt, oxidative branch	9/9818	21/85796	0.000270322	0.00225854	9
		GO:0006168	adenine salvage	8/9818	17/85796	0.000273371	0.0022745	8
		GO:0051603	proteolysis involved in cellular protein catabolic process	35/9818	167/85796	0.000287809	0.00238468	35
		GO:0005986	sucrose biosynthetic process	17/9818	60/85796	0.000292476	0.00241334	17
		GO:0004683	calmodulin-dependent protein kinase activity	31/9818	142/85796	0.000294642	0.0024212	31
		GO:0009617	response to bacterium	74/9818	433/85796	0.000299821	0.00245367	74
		GO:0006520	cellular amino acid metabolic process	30/9818	136/85796	0.000302762	0.00246762	30
		GO:0000257	nitrilase activity	6/9818	10/85796	0.000312159	0.00247883	6
		GO:0005976	polysaccharide metabolic process	6/9818	10/85796	0.000312159	0.00247883	6
		GO:0009226	nucleotide-sugar biosynthetic process	6/9818	10/85796	0.000312159	0.00247883	6
		GO:0030295	protein kinase activator activity	6/9818	10/85796	0.000312159	0.00247883	6
		GO:0042550	photosystem I stabilization	6/9818	10/85796	0.000312159	0.00247883	6
		GO:0046739	spread of virus in host	6/9818	10/85796	0.000312159	0.00247883	6
		GO:0004028	3-chloroallyl aldehyde dehydrogenase activity	16/9818	55/85796	0.000314068	0.00247883	16
		GO:0072593	reactive oxygen species metabolic process	16/9818	55/85796	0.000314068	0.00247883	16
		GO:0006878	cellular copper ion homeostasis	12/9818	35/85796	0.000329303	0.00258884	12
		GO:0016627	oxidoreductase activity, acting on the CH-CH group of donors	15/9818	50/85796	0.000331551	0.00259629	15
		GO:0009058	biosynthetic process	64/9818	364/85796	0.000337671	0.00263389	64
		GO:0016722	oxidoreductase activity, oxidizing metal ions	30/9818	137/85796	0.000345711	0.00268611	30
		GO:0000038	very long-chain fatty acid metabolic process	17/9818	61/85796	0.000362615	0.0027957	17
		GO:0051258	protein polymerization	17/9818	61/85796	0.000362615	0.0027957	17
		GO:0009911	positive regulation of flower development	32/9818	150/85796	0.000367574	0.00282302	32
		GO:0005086	ARF guanyl-nucleotide exchange factor activity	9/9818	22/85796	0.000411104	0.00314139	9
		GO:0016123	xanthophyll biosynthetic process	11/9818	31/85796	0.000413746	0.00314139	11
		GO:0016615	malate dehydrogenase activity	11/9818	31/85796	0.000413746	0.00314139	11
		GO:0051537	2 iron, 2 sulfur cluster binding	42/9818	216/85796	0.000419135	0.00314775	42
		GO:0009044	xylan 1,4-beta-xylosidase activity	15/9818	51/85796	0.000420395	0.00314775	15
		GO:0008886	glyceraldehyde-3-phosphate dehydrogenase (NADP+) (non-phosphorylating) activity	7/9818	14/85796	0.000422595	0.00314775	7
		GO:0016656	monodehydroascorbate reductase (NADH) activity	7/9818	14/85796	0.000422595	0.00314775	7
		GO:0047911	galacturan 1,4-alpha-galacturonidase activity	7/9818	14/85796	0.000422595	0.00314775	7
		GO:0008483	transaminase activity	27/9818	120/85796	0.000424042	0.00314775	27
		GO:0008250	oligosaccharyltransferase complex	14/9818	46/85796	0.000440573	0.00323892	14
		GO:0045226	extracellular polysaccharide biosynthetic process	8/9818	18/85796	0.000442731	0.00323892	8
		GO:0048281	inflorescence morphogenesis	8/9818	18/85796	0.000442731	0.00323892	8
		GO:0008453	alanine-glyoxylate transaminase activity	12/9818	36/85796	0.000442812	0.00323892	12
		GO:0005753	mitochondrial proton-transporting ATP synthase complex	21/9818	85/85796	0.000482565	0.00351681	21
		GO:0048768	root hair cell tip growth	16/9818	57/85796	0.000489305	0.00355297	16
		GO:2000022	regulation of jasmonic acid mediated signaling pathway	23/9818	97/85796	0.000502094	0.00363262	23
		GO:0043086	negative regulation of catalytic activity	33/9818	159/85796	0.00050574	0.00364578	33
		GO:0051607	defense response to virus	24/9818	104/85796	0.000585025	0.00420217	24
		GO:0010555	response to mannitol stimulus	12/9818	37/85796	0.000587577	0.00420537	12
		GO:0009251	glucan catabolic process	9/9818	23/85796	0.000607034	0.00432911	9
		GO:0004473	malate dehydrogenase (oxaloacetate-decarboxylating) (NADP+) activity	6/9818	11/85796	0.000620051	0.00439058	6
		GO:0010291	carotene beta-ring hydroxylase activity	6/9818	11/85796	0.000620051	0.00439058	6
		GO:0006563	L-serine metabolic process	10/9818	28/85796	0.000711157	0.00493411	10
		GO:0008441	3'(2'),5'-bisphosphate nucleotidase activity	10/9818	28/85796	0.000711157	0.00493411	10
		GO:0009725	response to hormone stimulus	10/9818	28/85796	0.000711157	0.00493411	10
		GO:0055035	plastid thylakoid membrane	10/9818	28/85796	0.000711157	0.00493411	10
		GO:0009897	external side of plasma membrane	7/9818	15/85796	0.000714107	0.00493411	7
		GO:0033500	carbohydrate homeostasis	7/9818	15/85796	0.000714107	0.00493411	7
		GO:0052691	UDP-arabinopyranose mutase activity	7/9818	15/85796	0.000714107	0.00493411	7
		GO:0016788	hydrolase activity, acting on ester bonds	65/9818	382/85796	0.000748842	0.00512679	65
		GO:0000036	acyl carrier activity	13/9818	43/85796	0.000749694	0.00512679	13
		GO:0000105	histidine biosynthetic process	13/9818	43/85796	0.000749694	0.00512679	13
		GO:0016004	phospholipase activator activity	11/9818	33/85796	0.000761316	0.00518849	11
		GO:0048443	stamen development	21/9818	88/85796	0.000788373	0.00535461	21
		GO:0030125	clathrin vesicle coat	15/9818	54/85796	0.000818519	0.00554052	15
		GO:0006790	sulfur compound metabolic process	18/9818	71/85796	0.000856724	0.00577954	18
		GO:0009922	fatty acid elongase activity	9/9818	24/85796	0.000873103	0.0058702	9
		GO:0051865	protein autoubiquitination	14/9818	49/85796	0.000891012	0.00597051	14
		GO:0090351	seedling development	16/9818	60/85796	0.000905969	0.00605043	16
		GO:0015991	ATP hydrolysis coupled proton transport	23/9818	101/85796	0.000914222	0.00608519	23
		GO:0030245	cellulose catabolic process	21/9818	89/85796	0.000922008	0.00611663	21
		GO:0010067	procambium histogenesis	10/9818	29/85796	0.000974866	0.00644587	10
		GO:0019843	rRNA binding	39/9818	206/85796	0.00111371	0.00721411	39
		GO:0004047	aminomethyltransferase activity	6/9818	12/85796	0.00111996	0.00721411	6
		GO:0004614	phosphoglucomutase activity	6/9818	12/85796	0.00111996	0.00721411	6
		GO:0004751	ribose-5-phosphate isomerase activity	6/9818	12/85796	0.00111996	0.00721411	6
		GO:0006835	dicarboxylic acid transport	6/9818	12/85796	0.00111996	0.00721411	6
		GO:0009052	pentose-phosphate shunt, non-oxidative branch	6/9818	12/85796	0.00111996	0.00721411	6
		GO:0009769	photosynthesis, light harvesting in photosystem II	6/9818	12/85796	0.00111996	0.00721411	6
		GO:0019255	glucose 1-phosphate metabolic process	6/9818	12/85796	0.00111996	0.00721411	6
		GO:0004075	biotin carboxylase activity	7/9818	16/85796	0.00114439	0.00723155	7
		GO:0019419	sulfate reduction	7/9818	16/85796	0.00114439	0.00723155	7
		GO:0032774	RNA biosynthetic process	7/9818	16/85796	0.00114439	0.00723155	7
		GO:0042389	omega-3 fatty acid desaturase activity	7/9818	16/85796	0.00114439	0.00723155	7
		GO:0043481	anthocyanin accumulation in tissues in response to UV light	7/9818	16/85796	0.00114439	0.00723155	7
		GO:0051775	response to redox state	7/9818	16/85796	0.00114439	0.00723155	7
	Down-regulated	GO:0006397	mRNA processing	202/12220	464/85796	6.68677e-53	1.44786e-49	202
		GO:0008380	RNA splicing	128/12220	274/85796	5.67369e-38	6.14251e-35	128
		GO:0016607	nuclear speck	106/12220	217/85796	7.45074e-34	5.37761e-31	106
		GO:0005681	spliceosomal complex	98/12220	202/85796	4.12672e-31	2.23386e-28	98
		GO:0003743	translation initiation factor activity	149/12220	398/85796	1.39495e-30	6.04086e-28	149
		GO:0022627	cytosolic small ribosomal subunit	155/12220	426/85796	3.8285e-30	1.38162e-27	155
		GO:0000398	nuclear mRNA splicing, via spliceosome	119/12220	286/85796	1.375e-29	4.25319e-27	119
		GO:0006364	rRNA processing	104/12220	242/85796	1.97259e-27	5.33897e-25	104
		GO:0005852	eukaryotic translation initiation factor 3 complex	56/12220	87/85796	1.23657e-26	2.97501e-24	56
		GO:0006413	translational initiation	122/12220	340/85796	1.8538e-23	4.01397e-21	122
		GO:0006414	translational elongation	97/12220	241/85796	3.92654e-23	7.72909e-21	97
		GO:0080008	CUL4 RING ubiquitin ligase complex	148/12220	460/85796	1.12157e-22	2.02375e-20	148
		GO:0008026	ATP-dependent helicase activity	107/12220	293/85796	1.924e-21	3.20459e-19	107
		GO:0006446	regulation of translational initiation	54/12220	104/85796	1.45794e-19	2.25487e-17	54
		GO:0006396	RNA processing	86/12220	229/85796	2.0132e-18	2.90607e-16	86
		GO:0003746	translation elongation factor activity	81/12220	210/85796	2.98555e-18	4.04032e-16	81
		GO:0051028	mRNA transport	61/12220	136/85796	7.75268e-18	9.87447e-16	61
		GO:0001731	formation of translation preinitiation complex	37/12220	60/85796	3.52195e-17	4.23663e-15	37
		GO:0005654	nucleoplasm	93/12220	271/85796	8.07288e-17	9.19996e-15	93
		GO:0008135	translation factor activity, nucleic acid binding	31/12220	48/85796	1.9194e-15	2.078e-13	31
		GO:0000027	ribosomal large subunit assembly	56/12220	131/85796	2.27033e-15	2.34089e-13	56
		GO:0002181	cytoplasmic translation	59/12220	148/85796	1.83511e-14	1.80613e-12	59
		GO:0006635	fatty acid beta-oxidation	53/12220	126/85796	2.8041e-14	2.63984e-12	53
		GO:0005635	nuclear envelope	86/12220	266/85796	5.65052e-14	5.09786e-12	86
		GO:0007031	peroxisome organization	35/12220	67/85796	2.65382e-13	2.29848e-11	35
		GO:0008143	poly(A) RNA binding	27/12220	44/85796	7.70055e-13	6.41296e-11	27
		GO:0010501	RNA secondary structure unwinding	47/12220	112/85796	8.6718e-13	6.95434e-11	47
		GO:0016568	chromatin modification	65/12220	185/85796	9.4111e-13	7.27768e-11	65
		GO:0003729	mRNA binding	70/12220	211/85796	2.98011e-12	2.22508e-10	70
		GO:0010286	heat acclimation	58/12220	162/85796	6.28679e-12	4.53752e-10	58
		GO:0003924	GTPase activity	119/12220	449/85796	6.99621e-12	4.88666e-10	119
		GO:0016282	eukaryotic 43S preinitiation complex	27/12220	48/85796	1.39158e-11	9.13074e-10	27
		GO:0033290	eukaryotic 48S preinitiation complex	27/12220	48/85796	1.39158e-11	9.13074e-10	27
		GO:0004004	ATP-dependent RNA helicase activity	48/12220	128/85796	6.15863e-11	3.92207e-09	48
		GO:0006914	autophagy	50/12220	137/85796	7.78974e-11	4.81909e-09	50
		GO:0009644	response to high light intensity	55/12220	159/85796	9.94448e-11	5.98122e-09	55
		GO:0000502	proteasome complex	83/12220	289/85796	1.45896e-10	8.53793e-09	83
		GO:0000184	nuclear-transcribed mRNA catabolic process, nonsense-mediated decay	27/12220	52/85796	1.6564e-10	9.43825e-09	27
		GO:0003697	single-stranded DNA binding	51/12220	144/85796	1.77888e-10	9.87627e-09	51
		GO:0006970	response to osmotic stress	111/12220	430/85796	1.90407e-10	1.0307e-08	111
		GO:0042273	ribosomal large subunit biogenesis	28/12220	56/85796	2.41479e-10	1.27528e-08	28
		GO:0071013	catalytic step 2 spliceosome	52/12220	150/85796	2.89384e-10	1.49189e-08	52
		GO:0005759	mitochondrial matrix	87/12220	315/85796	4.72284e-10	2.37819e-08	87
		GO:0035196	production of miRNAs involved in gene silencing by miRNA	22/12220	38/85796	5.08015e-10	2.49997e-08	22
		GO:0000290	deadenylation-dependent decapping of nuclear-transcribed mRNA	13/12220	15/85796	7.80942e-10	3.75766e-08	13
		GO:0009790	embryo development	103/12220	399/85796	8.33219e-10	3.92204e-08	103
		GO:0006338	chromatin remodeling	34/12220	81/85796	1.15964e-09	5.34238e-08	34
		GO:0000462	maturation of SSU-rRNA from tricistronic rRNA transcript (SSU-rRNA, 5.8S rRNA, LSU-rRNA)	27/12220	56/85796	1.42556e-09	6.43065e-08	27
		GO:0005643	nuclear pore	65/12220	216/85796	1.72478e-09	7.62164e-08	65
		GO:0030529	ribonucleoprotein complex	49/12220	144/85796	1.89992e-09	8.22765e-08	49
		GO:0006997	nucleus organization	20/12220	34/85796	2.12413e-09	9.01824e-08	20
		GO:0000028	ribosomal small subunit assembly	36/12220	92/85796	3.78678e-09	1.5768e-07	36
		GO:0046982	protein heterodimerization activity	80/12220	293/85796	4.05259e-09	1.65565e-07	80
		GO:0015934	large ribosomal subunit	60/12220	197/85796	4.2911e-09	1.72062e-07	60
		GO:0031595	nuclear proteasome complex	24/12220	48/85796	4.59042e-09	1.7749e-07	24
		GO:0031597	cytosolic proteasome complex	24/12220	48/85796	4.59042e-09	1.7749e-07	24
		GO:0009514	glyoxysome	29/12220	68/85796	1.22098e-08	4.63816e-07	29
		GO:0005778	peroxisomal membrane	45/12220	134/85796	1.34526e-08	5.02215e-07	45
		GO:0034399	nuclear periphery	20/12220	37/85796	1.57259e-08	5.77129e-07	20
		GO:0005834	heterotrimeric G-protein complex	71/12220	257/85796	1.72786e-08	6.23546e-07	71
		GO:0010162	seed dormancy process	23/12220	48/85796	2.69949e-08	9.58216e-07	23
		GO:0009553	embryo sac development	78/12220	297/85796	3.9091e-08	1.3652e-06	78
		GO:0009294	DNA mediated transformation	36/12220	100/85796	4.89506e-08	1.6824e-06	36
		GO:0010228	vegetative to reproductive phase transition of meristem	87/12220	345/85796	5.09123e-08	1.72248e-06	87
		GO:0005747	mitochondrial respiratory chain complex I	66/12220	240/85796	6.48284e-08	2.15955e-06	66
		GO:0035145	exon-exon junction complex	12/12220	16/85796	7.19474e-08	2.36038e-06	12
		GO:0004535	poly(A)-specific ribonuclease activity	16/12220	27/85796	7.66456e-08	2.47698e-06	16
		GO:0031307	integral to mitochondrial outer membrane	32/12220	85/85796	7.97045e-08	2.53796e-06	32
		GO:0071004	U2-type prespliceosome	24/12220	54/85796	8.33616e-08	2.61594e-06	24
		GO:0042393	histone binding	45/12220	142/85796	9.54882e-08	2.95367e-06	45
		GO:0009845	seed germination	82/12220	325/85796	1.17649e-07	3.58792e-06	82
		GO:0009640	photomorphogenesis	64/12220	235/85796	1.49318e-07	4.49047e-06	64
		GO:0006606	protein import into nucleus	33/12220	92/85796	1.91653e-07	5.68465e-06	33
		GO:0006513	protein monoubiquitination	12/12220	17/85796	2.12604e-07	6.22087e-06	12
		GO:0016558	protein import into peroxisome matrix	18/12220	35/85796	2.25161e-07	6.50045e-06	18
		GO:0045899	positive regulation of RNA polymerase II transcriptional preinitiation complex assembly	20/12220	42/85796	2.46783e-07	7.03092e-06	20
		GO:0006406	mRNA export from nucleus	23/12220	53/85796	2.63047e-07	7.39695e-06	23
		GO:0010445	nuclear dicing body	13/12220	20/85796	2.84545e-07	7.8989e-06	13
		GO:0045087	innate immune response	64/12220	239/85796	2.89024e-07	7.92168e-06	64
		GO:0006974	response to DNA damage stimulus	43/12220	139/85796	3.84145e-07	1.03972e-05	43
		GO:0008540	proteasome regulatory particle, base subcomplex	26/12220	66/85796	4.54612e-07	1.21525e-05	26
		GO:0030687	preribosome, large subunit precursor	17/12220	33/85796	4.73822e-07	1.25116e-05	17
		GO:0009910	negative regulation of flower development	61/12220	228/85796	5.57703e-07	1.45491e-05	61
		GO:0031053	primary miRNA processing	15/12220	27/85796	6.27571e-07	1.61769e-05	15
		GO:0016579	protein deubiquitination	29/12220	80/85796	8.00637e-07	2.03952e-05	29
		GO:0015935	small ribosomal subunit	28/12220	76/85796	8.42911e-07	2.12224e-05	28
		GO:0042787	protein ubiquitination involved in ubiquitin-dependent protein catabolic process	95/12220	410/85796	8.65145e-07	2.15318e-05	95
		GO:0003690	double-stranded DNA binding	54/12220	196/85796	9.00319e-07	2.21526e-05	54
		GO:0033962	cytoplasmic mRNA processing body assembly	20/12220	45/85796	9.88134e-07	2.40401e-05	20
		GO:0000055	ribosomal large subunit export from nucleus	9/12220	11/85796	1.00629e-06	2.42098e-05	9
		GO:0031965	nuclear membrane	37/12220	116/85796	1.05444e-06	2.50893e-05	37
		GO:0000380	alternative nuclear mRNA splicing, via spliceosome	18/12220	38/85796	1.08362e-06	2.55034e-05	18
		GO:0000245	spliceosomal complex assembly	21/12220	49/85796	1.11127e-06	2.58731e-05	21
		GO:0010030	positive regulation of seed germination	25/12220	65/85796	1.27407e-06	2.93479e-05	25
		GO:0006625	protein targeting to peroxisome	12/12220	19/85796	1.30826e-06	2.95076e-05	12
		GO:0032508	DNA duplex unwinding	12/12220	19/85796	1.30826e-06	2.95076e-05	12
		GO:0051087	chaperone binding	23/12220	58/85796	1.79931e-06	4.01648e-05	23
		GO:0045694	regulation of embryo sac egg cell differentiation	10/12220	14/85796	1.97186e-06	4.31273e-05	10
		GO:1900151	regulation of nuclear-transcribed mRNA catabolic process, deadenylation-dependent decay	10/12220	14/85796	1.97186e-06	4.31273e-05	10
		GO:0006378	mRNA polyadenylation	19/12220	43/85796	2.04815e-06	4.43478e-05	19
		GO:0006352	transcription initiation, DNA-dependent	40/12220	133/85796	2.1231e-06	4.55155e-05	40
		GO:0051082	unfolded protein binding	67/12220	268/85796	2.22768e-06	4.72894e-05	67
		GO:0000209	protein polyubiquitination	68/12220	274/85796	2.47537e-06	5.20372e-05	68
		GO:0034389	lipid particle organization	13/12220	23/85796	2.75323e-06	5.73219e-05	13
		GO:0035091	phosphatidylinositol binding	51/12220	188/85796	2.90554e-06	5.95727e-05	51
		GO:0032040	small-subunit processome	16/12220	33/85796	2.91637e-06	5.95727e-05	16
		GO:0010182	sugar mediated signaling pathway	39/12220	130/85796	3.02396e-06	6.11931e-05	39
		GO:0010029	regulation of seed germination	36/12220	117/85796	3.74345e-06	7.50514e-05	36
		GO:0006302	double-strand break repair	18/12220	41/85796	4.24526e-06	8.43312e-05	18
		GO:0017025	TBP-class protein binding	29/12220	86/85796	4.32235e-06	8.43857e-05	29
		GO:0042542	response to hydrogen peroxide	58/12220	226/85796	4.32595e-06	8.43857e-05	58
		GO:0006607	NLS-bearing substrate import into nucleus	19/12220	45/85796	4.68291e-06	8.97321e-05	19
		GO:0042594	response to starvation	19/12220	45/85796	4.68291e-06	8.97321e-05	19
		GO:0009165	nucleotide biosynthetic process	16/12220	34/85796	4.77857e-06	8.99727e-05	16
		GO:0031011	Ino80 complex	16/12220	34/85796	4.77857e-06	8.99727e-05	16
		GO:0005741	mitochondrial outer membrane	34/12220	109/85796	4.91648e-06	9.17618e-05	34
		GO:0005686	U2 snRNP	20/12220	49/85796	4.95835e-06	9.17618e-05	20
		GO:0030371	translation repressor activity	8/12220	10/85796	5.80494e-06	0.000106519	8
		GO:0031593	polyubiquitin binding	15/12220	31/85796	6.15305e-06	0.000111958	15
		GO:0009749	response to glucose stimulus	36/12220	120/85796	7.10589e-06	0.000128218	36
		GO:0003713	transcription coactivator activity	37/12220	125/85796	7.52415e-06	0.000134643	37
		GO:0008641	small protein activating enzyme activity	17/12220	39/85796	8.79881e-06	0.000156162	17
		GO:0000175	3'-5'-exoribonuclease activity	18/12220	43/85796	9.60122e-06	0.000169018	18
		GO:0008541	proteasome regulatory particle, lid subcomplex	22/12220	59/85796	9.78409e-06	0.000170848	22
		GO:0035064	methylated histone residue binding	21/12220	55/85796	1.00923e-05	0.000174821	21
		GO:0051788	response to misfolded protein	10/12220	16/85796	1.19771e-05	0.000205822	10
		GO:0032784	regulation of transcription elongation, DNA-dependent	11/12220	19/85796	1.20968e-05	0.000206242	11
		GO:0016973	poly(A)+ mRNA export from nucleus	14/12220	29/85796	1.30056e-05	0.000220004	14
		GO:0006913	nucleocytoplasmic transport	25/12220	73/85796	1.42275e-05	0.000238808	25
		GO:0043161	proteasomal ubiquitin-dependent protein catabolic process	93/12220	426/85796	1.48586e-05	0.000247484	93
		GO:0048366	leaf development	99/12220	460/85796	1.49881e-05	0.000247734	99
		GO:0044205	'de novo' UMP biosynthetic process	13/12220	26/85796	1.64302e-05	0.000269513	13
		GO:0004839	ubiquitin activating enzyme activity	8/12220	11/85796	1.86013e-05	0.000298346	8
		GO:0030089	phycobilisome	8/12220	11/85796	1.86013e-05	0.000298346	8
		GO:0045927	positive regulation of growth	8/12220	11/85796	1.86013e-05	0.000298346	8
		GO:0033588	Elongator holoenzyme complex	12/12220	23/85796	2.00842e-05	0.000319761	12
		GO:0004177	aminopeptidase activity	22/12220	62/85796	2.43139e-05	0.000381692	22
		GO:0004749	ribose phosphate diphosphokinase activity	9/12220	14/85796	2.43266e-05	0.000381692	9
		GO:0060211	regulation of nuclear-transcribed mRNA poly(A) tail shortening	10/12220	17/85796	2.53528e-05	0.000394932	10
		GO:0004843	ubiquitin-specific protease activity	32/12220	108/85796	2.93585e-05	0.000454064	32
		GO:0005732	small nucleolar ribonucleoprotein complex	29/12220	94/85796	2.97505e-05	0.000456863	29
		GO:0006470	protein dephosphorylation	84/12220	383/85796	3.11771e-05	0.000475398	84
		GO:0010344	seed oilbody biogenesis	12/12220	24/85796	3.49484e-05	0.000529178	12
		GO:0005685	U1 snRNP	20/12220	55/85796	3.74498e-05	0.000563116	20
		GO:0004540	ribonuclease activity	22/12220	64/85796	4.26992e-05	0.00063762	22
		GO:0004386	helicase activity	63/12220	270/85796	4.34102e-05	0.000643799	63
		GO:0045037	protein import into chloroplast stroma	26/12220	82/85796	4.46588e-05	0.000654088	26
		GO:0043248	proteasome assembly	13/12220	28/85796	4.47082e-05	0.000654088	13
		GO:0031146	SCF-dependent proteasomal ubiquitin-dependent protein catabolic process	59/12220	249/85796	4.6768e-05	0.000679632	59
		GO:0005652	nuclear lamina	8/12220	12/85796	4.87819e-05	0.000699216	8
		GO:0031167	rRNA methylation	8/12220	12/85796	4.87819e-05	0.000699216	8
		GO:0004300	enoyl-CoA hydratase activity	10/12220	18/85796	4.97303e-05	0.000699216	10
		GO:0006368	transcription elongation from RNA polymerase II promoter	10/12220	18/85796	4.97303e-05	0.000699216	10
		GO:0031930	mitochondria-nucleus signaling pathway	10/12220	18/85796	4.97303e-05	0.000699216	10
		GO:0071011	precatalytic spliceosome	29/12220	97/85796	5.66073e-05	0.000790772	29
		GO:0003724	RNA helicase activity	17/12220	44/85796	5.81384e-05	0.00080148	17
		GO:0010388	cullin deneddylation	16/12220	40/85796	5.81974e-05	0.00080148	16
		GO:0042793	transcription from plastid promoter	12/12220	25/85796	5.84843e-05	0.00080148	12
		GO:0008180	signalosome	20/12220	57/85796	6.74086e-05	0.000917971	20
		GO:0009787	regulation of abscisic acid mediated signaling pathway	13/12220	29/85796	7.04666e-05	0.000953616	13
		GO:0032502	developmental process	30/12220	103/85796	7.2805e-05	0.000973218	30
		GO:0005689	U12-type spliceosomal complex	19/12220	53/85796	7.28139e-05	0.000973218	19
		GO:0004165	dodecenoyl-CoA delta-isomerase activity	11/12220	22/85796	7.45679e-05	0.000990546	11
		GO:0000243	commitment complex	18/12220	49/85796	7.75305e-05	0.00102078	18
		GO:0006120	mitochondrial electron transport, NADH to ubiquinone	14/12220	33/85796	7.82581e-05	0.00102078	14
		GO:0006303	double-strand break repair via nonhomologous end joining	14/12220	33/85796	7.82581e-05	0.00102078	14
		GO:0010476	gibberellin mediated signaling pathway	10/12220	19/85796	9.15453e-05	0.00117988	10
		GO:0030527	structural constituent of chromatin	10/12220	19/85796	9.15453e-05	0.00117988	10
		GO:0016593	Cdc73/Paf1 complex	7/12220	10/85796	9.56887e-05	0.00121877	7
		GO:0097298	regulation of nucleus size	7/12220	10/85796	9.56887e-05	0.00121877	7
		GO:0000326	protein storage vacuole	19/12220	54/85796	9.7412e-05	0.00123347	19
		GO:0009585	red, far-red light phototransduction	43/12220	170/85796	9.93969e-05	0.00124517	43
		GO:0019005	SCF ubiquitin ligase complex	73/12220	333/85796	9.94868e-05	0.00124517	73
		GO:0080156	mitochondrial mRNA modification	21/12220	63/85796	0.000105056	0.00130732	21
		GO:0033539	fatty acid beta-oxidation using acyl-CoA dehydrogenase	13/12220	30/85796	0.000108153	0.00133057	13
		GO:0052890	oxidoreductase activity, acting on the CH-CH group of donors, with a flavin as acceptor	13/12220	30/85796	0.000108153	0.00133057	13
		GO:0003935	GTP cyclohydrolase II activity	8/12220	13/85796	0.000110904	0.00134154	8
		GO:0016514	SWI/SNF complex	8/12220	13/85796	0.000110904	0.00134154	8
		GO:0031369	translation initiation factor binding	8/12220	13/85796	0.000110904	0.00134154	8
		GO:0016161	beta-amylase activity	14/12220	34/85796	0.000115635	0.001391	14
		GO:0030433	ER-associated protein catabolic process	24/12220	77/85796	0.000116599	0.00139485	24
		GO:0031463	Cul3-RING ubiquitin ligase complex	15/12220	38/85796	0.00011793	0.00140302	15
		GO:0002098	tRNA wobble uridine modification	11/12220	23/85796	0.000124511	0.00144946	11
		GO:0005851	eukaryotic translation initiation factor 2B complex	11/12220	23/85796	0.000124511	0.00144946	11
		GO:0009881	photoreceptor activity	11/12220	23/85796	0.000124511	0.00144946	11
		GO:0051568	histone H3-K4 methylation	11/12220	23/85796	0.000124511	0.00144946	11
		GO:0043234	protein complex	26/12220	87/85796	0.000134661	0.00155923	26
		GO:0031897	Tic complex	12/12220	27/85796	0.000148118	0.00170593	12
		GO:0005078	MAP-kinase scaffold activity	10/12220	20/85796	0.000159685	0.00181026	10
		GO:0009967	positive regulation of signal transduction	10/12220	20/85796	0.000159685	0.00181026	10
		GO:0046786	viral replication complex formation and maintenance	10/12220	20/85796	0.000159685	0.00181026	10
		GO:0006333	chromatin assembly or disassembly	15/12220	39/85796	0.000166494	0.00187762	15
		GO:0019843	rRNA binding	49/12220	206/85796	0.000175864	0.00197301	49
		GO:0009631	cold acclimation	33/12220	123/85796	0.000188119	0.00209962	33
		GO:0016036	cellular response to phosphate starvation	56/12220	245/85796	0.000196591	0.00217187	56
		GO:0003857	3-hydroxyacyl-CoA dehydrogenase activity	9/12220	17/85796	0.000196598	0.00217187	9
		GO:0009415	response to water	11/12220	24/85796	0.000200295	0.00220148	11
		GO:0009451	RNA modification	23/12220	75/85796	0.000209886	0.00229524	23
		GO:0005682	U5 snRNP	16/12220	44/85796	0.000219326	0.0023745	16
		GO:0048589	developmental growth	16/12220	44/85796	0.000219326	0.0023745	16
		GO:0009228	thiamine biosynthetic process	12/12220	28/85796	0.000225675	0.00243107	12
		GO:0003910	DNA ligase (ATP) activity	7/12220	11/85796	0.000230592	0.00244487	7
		GO:0070063	RNA polymerase binding	7/12220	11/85796	0.000230592	0.00244487	7
		GO:2000034	regulation of seed maturation	7/12220	11/85796	0.000230592	0.00244487	7
		GO:0055088	lipid homeostasis	15/12220	40/85796	0.000231472	0.00244487	15
		GO:0005487	nucleocytoplasmic transporter activity	13/12220	32/85796	0.00023741	0.00249541	13
		GO:0000151	ubiquitin ligase complex	50/12220	214/85796	0.000240871	0.00251956	50
		GO:0043130	ubiquitin binding	18/12220	53/85796	0.000245664	0.00254526	18
		GO:0000932	cytoplasmic mRNA processing body	41/12220	166/85796	0.000245678	0.00254526	41
		GO:0010431	seed maturation	25/12220	86/85796	0.000288849	0.0029718	25
		GO:0009658	chloroplast organization	83/12220	402/85796	0.000289595	0.0029718	83
		GO:0006605	protein targeting	16/12220	45/85796	0.000295601	0.00299091	16
		GO:0006744	ubiquinone biosynthetic process	16/12220	45/85796	0.000295601	0.00299091	16
		GO:0015030	Cajal body	16/12220	45/85796	0.000295601	0.00299091	16
		GO:0016444	somatic cell DNA recombination	12/12220	29/85796	0.000335234	0.00337614	12
		GO:0031090	organelle membrane	13/12220	33/85796	0.000340859	0.00341689	13
		GO:0009965	leaf morphogenesis	59/12220	267/85796	0.000347918	0.00347158	59
		GO:0008139	nuclear localization sequence binding	17/12220	50/85796	0.000356691	0.0035428	17
		GO:0006325	chromatin organization	26/12220	92/85796	0.000360356	0.00356285	26
		GO:0006626	protein targeting to mitochondrion	19/12220	59/85796	0.000363844	0.00358099	19
		GO:0015266	protein channel activity	22/12220	73/85796	0.000374914	0.00367324	22
		GO:2001070	starch binding	10/12220	22/85796	0.000425415	0.00414926	10
		GO:0006334	nucleosome assembly	26/12220	93/85796	0.000433127	0.00420553	26
		GO:0000463	maturation of LSU-rRNA from tricistronic rRNA transcript (SSU-rRNA, 5.8S rRNA, LSU-rRNA)	14/12220	38/85796	0.000459137	0.00443818	14
		GO:0000176	nuclear exosome (RNase complex)	11/12220	26/85796	0.000470989	0.00453251	11
		GO:0046835	carbohydrate phosphorylation	13/12220	34/85796	0.000480283	0.00458123	13
		GO:0071012	catalytic step 1 spliceosome	13/12220	34/85796	0.000480283	0.00458123	13
		GO:0006777	Mo-molybdopterin cofactor biosynthetic process	12/12220	30/85796	0.000486621	0.00462133	12
		GO:0000062	fatty-acyl-CoA binding	18/12220	56/85796	0.000527764	0.00499017	18
		GO:0003725	double-stranded RNA binding	21/12220	70/85796	0.000539313	0.00507719	21
		GO:0001709	cell fate determination	9/12220	19/85796	0.000570195	0.00532057	9
		GO:0031048	chromatin silencing by small RNA	9/12220	19/85796	0.000570195	0.00532057	9
		GO:0000387	spliceosomal snRNP assembly	15/12220	43/85796	0.000572536	0.00532057	15
		GO:0030968	endoplasmic reticulum unfolded protein response	13/12220	35/85796	0.000665087	0.00615423	13
		GO:0006357	regulation of transcription from RNA polymerase II promoter	56/12220	257/85796	0.000690078	0.00634559	56
		GO:0045910	negative regulation of DNA recombination	12/12220	31/85796	0.00069163	0.00634559	12
		GO:0006376	mRNA splice site selection	8/12220	16/85796	0.000742752	0.00678588	8
		GO:0008121	ubiquinol-cytochrome-c reductase activity	15/12220	44/85796	0.000755231	0.0068709	15
		GO:0048573	photoperiodism, flowering	36/12220	148/85796	0.000764197	0.00691532	36
		GO:0016773	phosphotransferase activity, alcohol group as acceptor	17/12220	53/85796	0.000766501	0.00691532	17
		GO:0008202	steroid metabolic process	14/12220	40/85796	0.000833849	0.00749172	14
		GO:0003684	damaged DNA binding	26/12220	97/85796	0.000869005	0.0077753	26
		GO:0000974	Prp19 complex	19/12220	63/85796	0.000905316	0.00804046	19
		GO:0003997	acyl-CoA oxidase activity	9/12220	20/85796	0.000906067	0.00804046	9
SP7D	Up-regulated	GO:0022627	cytosolic small ribosomal subunit	129/5916	426/85796	5.29743e-48	1.02324e-44	129
		GO:0006364	rRNA processing	70/5916	242/85796	2.01418e-25	1.94527e-22	70
		GO:0000027	ribosomal large subunit assembly	46/5916	131/85796	4.8211e-21	3.10411e-18	46
		GO:0008283	cell proliferation	60/5916	223/85796	2.81216e-20	1.35798e-17	60
		GO:0006260	DNA replication	52/5916	208/85796	2.61612e-16	1.01065e-13	52
		GO:0006268	DNA unwinding involved in replication	21/5916	37/85796	1.71474e-15	5.52027e-13	21
		GO:0015934	large ribosomal subunit	49/5916	197/85796	2.31048e-15	6.37553e-13	49
		GO:0000347	THO complex	20/5916	39/85796	1.09323e-13	2.63957e-11	20
		GO:0008094	DNA-dependent ATPase activity	34/5916	115/85796	1.92895e-13	4.13992e-11	34
		GO:0010305	leaf vascular tissue pattern formation	33/5916	114/85796	8.35563e-13	1.61396e-10	33
		GO:0006949	syncytium formation	22/5916	52/85796	9.56482e-13	1.65201e-10	22
		GO:0002181	cytoplasmic translation	38/5916	148/85796	1.02632e-12	1.65201e-10	38
		GO:0007049	cell cycle	69/5916	396/85796	1.26028e-12	1.87256e-10	69
		GO:0000028	ribosomal small subunit assembly	29/5916	92/85796	1.85169e-12	2.55478e-10	29
		GO:0000790	nuclear chromatin	27/5916	87/85796	1.59798e-11	2.05775e-09	27
		GO:0006310	DNA recombination	32/5916	120/85796	2.05712e-11	2.48343e-09	32
		GO:0003777	microtubule motor activity	47/5916	240/85796	7.94798e-11	9.03068e-09	47
		GO:0046658	anchored to plasma membrane	68/5916	433/85796	2.11498e-10	2.21175e-08	68
		GO:0006270	DNA-dependent DNA replication initiation	18/5916	44/85796	2.17559e-10	2.21175e-08	18
		GO:0009955	adaxial/abaxial pattern specification	14/5916	27/85796	4.59111e-10	4.43405e-08	14
		GO:0042274	ribosomal small subunit biogenesis	17/5916	41/85796	5.35455e-10	4.92511e-08	17
		GO:0031409	pigment binding	23/5916	75/85796	6.48509e-10	5.69384e-08	23
		GO:0032040	small-subunit processome	15/5916	33/85796	1.16727e-09	9.80294e-08	15
		GO:0051726	regulation of cell cycle	53/5916	318/85796	2.39458e-09	1.92722e-07	53
		GO:0010583	response to cyclopentenone	32/5916	143/85796	2.58905e-09	2.00038e-07	32
		GO:0009294	DNA mediated transformation	26/5916	100/85796	2.72023e-09	2.01213e-07	26
		GO:0007169	transmembrane receptor protein tyrosine kinase signaling pathway	68/5916	460/85796	2.8126e-09	2.01213e-07	68
		GO:0008026	ATP-dependent helicase activity	50/5916	293/85796	2.96628e-09	2.04629e-07	50
		GO:0015935	small ribosomal subunit	22/5916	76/85796	5.07436e-09	3.37984e-07	22
		GO:0009768	photosynthesis, light harvesting in photosystem I	23/5916	86/85796	1.22511e-08	7.888e-07	23
		GO:0042393	histone binding	30/5916	142/85796	3.23949e-08	2.01849e-06	30
		GO:0042127	regulation of cell proliferation	22/5916	84/85796	3.81589e-08	2.30334e-06	22
		GO:0030076	light-harvesting complex	19/5916	65/85796	4.65596e-08	2.72526e-06	19
		GO:0000463	maturation of LSU-rRNA from tricistronic rRNA transcript (SSU-rRNA, 5.8S rRNA, LSU-rRNA)	14/5916	38/85796	1.07111e-07	6.0851e-06	14
		GO:0007018	microtubule-based movement	31/5916	158/85796	1.15243e-07	6.36005e-06	31
		GO:0009828	plant-type cell wall loosening	29/5916	143/85796	1.38639e-07	7.43866e-06	29
		GO:0005871	kinesin complex	31/5916	160/85796	1.54965e-07	8.0899e-06	31
		GO:0009965	leaf morphogenesis	43/5916	267/85796	1.95399e-07	9.69234e-06	43
		GO:0080165	callose deposition in phloem sieve plate	8/5916	12/85796	1.95696e-07	9.69234e-06	8
		GO:0030686	90S preribosome	10/5916	20/85796	2.33976e-07	1.12986e-05	10
		GO:0009553	embryo sac development	46/5916	297/85796	2.41766e-07	1.139e-05	46
		GO:0030570	pectate lyase activity	23/5916	100/85796	2.50715e-07	1.15304e-05	23
		GO:0009934	regulation of meristem structural organization	19/5916	72/85796	2.78613e-07	1.25154e-05	19
		GO:0000910	cytokinesis	27/5916	134/85796	4.2128e-07	1.8494e-05	27
		GO:0006633	fatty acid biosynthetic process	51/5916	354/85796	5.51332e-07	2.36653e-05	51
		GO:0004003	ATP-dependent DNA helicase activity	13/5916	37/85796	5.78651e-07	2.42981e-05	13
		GO:0019901	protein kinase binding	29/5916	153/85796	6.18274e-07	2.49362e-05	29
		GO:0006414	translational elongation	39/5916	241/85796	6.19668e-07	2.49362e-05	39
		GO:0009664	plant-type cell wall organization	41/5916	262/85796	8.0115e-07	3.15813e-05	41
		GO:0016538	cyclin-dependent protein kinase regulator activity	25/5916	123/85796	9.36561e-07	3.61808e-05	25
		GO:0006163	purine nucleotide metabolic process	8/5916	14/85796	1.04682e-06	3.96473e-05	8
		GO:0006334	nucleosome assembly	21/5916	93/85796	1.1318e-06	4.20414e-05	21
		GO:0005852	eukaryotic translation initiation factor 3 complex	20/5916	87/85796	1.49763e-06	5.45811e-05	20
		GO:0010588	cotyledon vascular tissue pattern formation	17/5916	66/85796	1.68255e-06	5.90086e-05	17
		GO:0000793	condensed chromosome	9/5916	19/85796	1.71077e-06	5.90086e-05	9
		GO:0001872	(1->3)-beta-D-glucan binding	9/5916	19/85796	1.71077e-06	5.90086e-05	9
		GO:0008017	microtubule binding	39/5916	252/85796	1.93598e-06	6.56053e-05	39
		GO:0052691	UDP-arabinopyranose mutase activity	8/5916	15/85796	2.10655e-06	7.01545e-05	8
		GO:0030245	cellulose catabolic process	20/5916	89/85796	2.18712e-06	7.16033e-05	20
		GO:0048437	floral organ development	12/5916	36/85796	2.98519e-06	9.61023e-05	12
		GO:0048507	meristem development	15/5916	55/85796	3.12863e-06	9.90687e-05	15
		GO:0008810	cellulase activity	22/5916	107/85796	3.36321e-06	0.000103116	22
		GO:0009831	plant-type cell wall modification involved in multidimensional cell growth	22/5916	107/85796	3.36321e-06	0.000103116	22
		GO:0048653	anther development	20/5916	92/85796	3.76909e-06	0.00011351	20
		GO:0048229	gametophyte development	18/5916	77/85796	3.81976e-06	0.00011351	18
		GO:0003887	DNA-directed DNA polymerase activity	17/5916	70/85796	4.04119e-06	0.000118271	17
		GO:0044030	regulation of DNA methylation	12/5916	37/85796	4.14034e-06	0.000119364	12
		GO:0000461	endonucleolytic cleavage to generate mature 3'-end of SSU-rRNA from (SSU-rRNA, 5.8S rRNA, LSU-rRNA)	9/5916	21/85796	4.79417e-06	0.000134208	9
		GO:0000914	phragmoplast assembly	9/5916	21/85796	4.79417e-06	0.000134208	9
		GO:0030529	ribonucleoprotein complex	26/5916	144/85796	5.8232e-06	0.000160685	26
		GO:0045298	tubulin complex	16/5916	65/85796	6.38709e-06	0.000173763	16
		GO:0004004	ATP-dependent RNA helicase activity	24/5916	128/85796	6.70692e-06	0.0001799	24
		GO:0010075	regulation of meristem growth	18/5916	80/85796	6.79893e-06	0.0001799	18
		GO:0003924	GTPase activity	57/5916	449/85796	7.22811e-06	0.000188671	57
		GO:0006913	nucleocytoplasmic transport	17/5916	73/85796	7.43354e-06	0.000191446	17
		GO:0006189	'de novo' IMP biosynthetic process	12/5916	39/85796	7.677e-06	0.000195115	12
		GO:0009524	phragmoplast	51/5916	390/85796	9.37658e-06	0.000235216	51
		GO:0000447	endonucleolytic cleavage in ITS1 to separate SSU-rRNA from 5.8S rRNA and LSU-rRNA from tricistronic rRNA transcript (SSU-rRNA, 5.8S rRNA, LSU-rRNA)	10/5916	28/85796	9.95119e-06	0.00024643	10
		GO:0004518	nuclease activity	20/5916	99/85796	1.21351e-05	0.000296707	20
		GO:0031965	nuclear membrane	22/5916	116/85796	1.31926e-05	0.000318533	22
		GO:0007067	mitosis	41/5916	296/85796	1.7409e-05	0.000415147	41
		GO:0016168	chlorophyll binding	23/5916	129/85796	2.41385e-05	0.000566447	23
		GO:0010501	RNA secondary structure unwinding	21/5916	112/85796	2.45645e-05	0.000566447	21
		GO:0009826	unidimensional cell growth	58/5916	479/85796	2.46335e-05	0.000566447	58
		GO:0051753	mannan synthase activity	9/5916	25/85796	2.58632e-05	0.000587726	9
		GO:0080008	CUL4 RING ubiquitin ligase complex	56/5916	460/85796	2.88806e-05	0.000648664	56
		GO:0004312	fatty acid synthase activity	8/5916	20/85796	3.01432e-05	0.000669242	8
		GO:0003743	translation initiation factor activity	50/5916	398/85796	3.32577e-05	0.000729998	50
		GO:0019843	rRNA binding	31/5916	206/85796	3.59465e-05	0.000780153	31
		GO:0007076	mitotic chromosome condensation	8/5916	21/85796	4.57427e-05	0.000981729	8
		GO:0004748	ribonucleoside-diphosphate reductase activity, thioredoxin disulfide as acceptor	7/5916	16/85796	4.8416e-05	0.00100558	7
		GO:0005971	ribonucleoside-diphosphate reductase complex	7/5916	16/85796	4.8416e-05	0.00100558	7
		GO:0009263	deoxyribonucleotide biosynthetic process	7/5916	16/85796	4.8416e-05	0.00100558	7
		GO:0006306	DNA methylation	15/5916	68/85796	4.96615e-05	0.00102048	15
		GO:0003697	single-stranded DNA binding	24/5916	144/85796	5.08043e-05	0.00102635	24
		GO:0005663	DNA replication factor C complex	10/5916	33/85796	5.101e-05	0.00102635	10
		GO:0005819	spindle	32/5916	220/85796	5.34841e-05	0.00106504	32
		GO:0051302	regulation of cell division	15/5916	69/85796	5.94331e-05	0.00117142	15
		GO:0009637	response to blue light	22/5916	128/85796	6.37968e-05	0.00124473	22
		GO:0000400	four-way junction DNA binding	10/5916	34/85796	6.78045e-05	0.0013097	10
		GO:0008574	plus-end-directed microtubule motor activity	6/5916	12/85796	6.88584e-05	0.00131689	6
		GO:0003689	DNA clamp loader activity	9/5916	28/85796	7.23423e-05	0.00135665	9
		GO:0016165	lipoxygenase activity	9/5916	28/85796	7.23423e-05	0.00135665	9
		GO:0032502	developmental process	19/5916	103/85796	7.38413e-05	0.00137145	19
		GO:0006446	regulation of translational initiation	19/5916	104/85796	8.45555e-05	0.00155548	19
		GO:0000462	maturation of SSU-rRNA from tricistronic rRNA transcript (SSU-rRNA, 5.8S rRNA, LSU-rRNA)	13/5916	56/85796	8.90216e-05	0.00160703	13
		GO:0042273	ribosomal large subunit biogenesis	13/5916	56/85796	8.90216e-05	0.00160703	13
		GO:0003918	DNA topoisomerase (ATP-hydrolyzing) activity	9/5916	29/85796	9.84846e-05	0.00174524	9
		GO:0016444	somatic cell DNA recombination	9/5916	29/85796	9.84846e-05	0.00174524	9
		GO:0009631	cold acclimation	21/5916	123/85796	0.000102126	0.00179331	21
		GO:0005200	structural constituent of cytoskeleton	24/5916	151/85796	0.000109762	0.00191004	24
		GO:0010165	response to X-ray	6/5916	13/85796	0.000120389	0.00206343	6
		GO:0008173	RNA methyltransferase activity	11/5916	43/85796	0.000120713	0.00206343	11
		GO:0043621	protein self-association	24/5916	152/85796	0.000121913	0.00206565	24
		GO:0004315	3-oxoacyl-[acyl-carrier-protein] synthase activity	8/5916	24/85796	0.000137109	0.00230293	8
		GO:0006265	DNA topological change	12/5916	51/85796	0.000143475	0.00238907	12
		GO:0046930	pore complex	12/5916	52/85796	0.000174883	0.0028784	12
		GO:0000082	G1/S transition of mitotic cell cycle	7/5916	19/85796	0.000177332	0.0028784	7
		GO:0008469	histone-arginine N-methyltransferase activity	7/5916	19/85796	0.000177332	0.0028784	7
		GO:0016788	hydrolase activity, acting on ester bonds	46/5916	382/85796	0.000180617	0.00290443	46
		GO:0001731	formation of translation preinitiation complex	13/5916	60/85796	0.000187815	0.00290443	13
		GO:0007020	microtubule nucleation	8/5916	25/85796	0.00018946	0.00290443	8
		GO:0009330	DNA topoisomerase complex (ATP-hydrolyzing)	8/5916	25/85796	0.00018946	0.00290443	8
		GO:0033356	UDP-L-arabinose metabolic process	8/5916	25/85796	0.00018946	0.00290443	8
		GO:0035197	siRNA binding	8/5916	25/85796	0.00018946	0.00290443	8
		GO:0042256	mature ribosome assembly	8/5916	25/85796	0.00018946	0.00290443	8
		GO:0004349	glutamate 5-kinase activity	6/5916	14/85796	0.000198358	0.00301688	6
		GO:0008097	5S rRNA binding	11/5916	46/85796	0.00023107	0.00348696	11
		GO:0004693	cyclin-dependent protein kinase activity	24/5916	159/85796	0.000245999	0.00368346	24
		GO:0006259	DNA metabolic process	14/5916	70/85796	0.000263835	0.00392014	14
		GO:0000902	cell morphogenesis	16/5916	87/85796	0.000274872	0.00405296	16
		GO:0003746	translation elongation factor activity	29/5916	210/85796	0.000287824	0.00421178	29
		GO:0047259	glucomannan 4-beta-mannosyltransferase activity	5/5916	10/85796	0.000292136	0.00424273	5
		GO:0034440	lipid oxidation	9/5916	33/85796	0.000294847	0.00425015	9
		GO:0042026	protein refolding	12/5916	55/85796	0.000306522	0.00435347	12
		GO:0055028	cortical microtubule	12/5916	55/85796	0.000306522	0.00435347	12
		GO:0007017	microtubule-based process	18/5916	106/85796	0.00033114	0.00466878	18
		GO:0005978	glycogen biosynthetic process	8/5916	27/85796	0.000343425	0.00475196	8
		GO:0016282	eukaryotic 43S preinitiation complex	11/5916	48/85796	0.00034442	0.00475196	11
		GO:0033290	eukaryotic 48S preinitiation complex	11/5916	48/85796	0.00034442	0.00475196	11
		GO:0051011	microtubule minus-end binding	9/5916	34/85796	0.000376582	0.00515886	9
		GO:0006610	ribosomal protein import into nucleus	6/5916	16/85796	0.000469009	0.00637978	6
		GO:0032137	guanine/thymine mispair binding	5/5916	11/85796	0.000505103	0.00663705	5
		GO:0032138	single base insertion or deletion binding	5/5916	11/85796	0.000505103	0.00663705	5
		GO:0032301	MutSalpha complex	5/5916	11/85796	0.000505103	0.00663705	5
		GO:0043141	ATP-dependent 5'-3' DNA helicase activity	5/5916	11/85796	0.000505103	0.00663705	5
		GO:0045739	positive regulation of DNA repair	5/5916	11/85796	0.000505103	0.00663705	5
		GO:0001510	RNA methylation	10/5916	43/85796	0.00056	0.00730868	10
		GO:0006396	RNA processing	30/5916	229/85796	0.000564805	0.00732192	30
		GO:0010067	procambium histogenesis	8/5916	29/85796	0.000586476	0.00749419	8
		GO:0015631	tubulin binding	8/5916	29/85796	0.000586476	0.00749419	8
		GO:0006261	DNA-dependent DNA replication	9/5916	36/85796	0.00059623	0.00749419	9
		GO:0010015	root morphogenesis	16/5916	93/85796	0.000596964	0.00749419	16
		GO:0000724	double-strand break repair via homologous recombination	17/5916	102/85796	0.000597493	0.00749419	17
		GO:0006626	protein targeting to mitochondrion	12/5916	59/85796	0.000605011	0.00753953	12
		GO:0031047	gene silencing by RNA	15/5916	85/85796	0.000663665	0.00821745	15
	Down-regulated	GO:0009644	response to high light intensity	63/6540	159/85796	2.55931e-29	4.79804e-26	63
		GO:0009834	secondary cell wall biogenesis	64/6540	177/85796	4.29209e-27	4.02327e-24	64
		GO:0042542	response to hydrogen peroxide	57/6540	226/85796	5.48594e-16	3.42823e-13	57
		GO:0000103	sulfate assimilation	25/6540	49/85796	1.1108e-15	5.20617e-13	25
		GO:0019761	glucosinolate biosynthetic process	42/6540	141/85796	7.18733e-15	2.69487e-12	42
		GO:0010417	glucuronoxylan biosynthetic process	26/6540	57/85796	9.57584e-15	2.99203e-12	26
		GO:0009809	lignin biosynthetic process	57/6540	244/85796	2.02109e-14	5.41033e-12	57
		GO:0031347	regulation of defense response	49/6540	190/85796	2.30873e-14	5.41033e-12	49
		GO:2000022	regulation of jasmonic acid mediated signaling pathway	33/6540	97/85796	7.88167e-14	1.64178e-11	33
		GO:0045492	xylan biosynthetic process	28/6540	74/85796	2.8377e-13	5.31994e-11	28
		GO:0034605	cellular response to heat	24/6540	62/85796	7.82757e-12	1.33406e-09	24
		GO:0009620	response to fungus	58/6540	289/85796	1.05387e-11	1.6205e-09	58
		GO:0010319	stromule	44/6540	186/85796	1.1237e-11	1.6205e-09	44
		GO:0001944	vasculature development	30/6540	96/85796	1.2375e-11	1.65714e-09	30
		GO:0003714	transcription corepressor activity	26/6540	79/85796	7.70884e-11	9.63469e-09	26
		GO:0010287	plastoglobule	58/6540	307/85796	1.294e-10	1.5162e-08	58
		GO:0070814	hydrogen sulfide biosynthetic process	15/6540	28/85796	2.40804e-10	2.65555e-08	15
		GO:0010193	response to ozone	31/6540	115/85796	3.72435e-10	3.87899e-08	31
		GO:0010411	xyloglucan metabolic process	35/6540	147/85796	1.12727e-09	1.11228e-07	35
		GO:0006878	cellular copper ion homeostasis	16/6540	35/85796	1.26939e-09	1.18989e-07	16
		GO:2000652	regulation of secondary cell wall biogenesis	23/6540	71/85796	1.33543e-09	1.19218e-07	23
		GO:0043069	negative regulation of programmed cell death	21/6540	62/85796	2.75504e-09	2.34771e-07	21
		GO:0006833	water transport	19/6540	54/85796	7.55366e-09	6.15701e-07	19
		GO:0009617	response to bacterium	68/6540	433/85796	1.22653e-08	9.58088e-07	68
		GO:0009626	plant-type hypersensitive response	53/6540	308/85796	2.23332e-08	1.67476e-06	53
		GO:0009407	toxin catabolic process	34/6540	157/85796	2.51296e-08	1.81198e-06	34
		GO:0080116	glucuronoxylan glucuronosyltransferase activity	10/6540	16/85796	3.4301e-08	2.38168e-06	10
		GO:0010337	regulation of salicylic acid metabolic process	13/6540	28/85796	3.63121e-08	2.43127e-06	13
		GO:0006970	response to osmotic stress	66/6540	430/85796	4.85658e-08	3.13959e-06	66
		GO:0009225	nucleotide-sugar metabolic process	19/6540	64/85796	1.70592e-07	1.05931e-05	19
		GO:0042538	hyperosmotic salinity response	46/6540	267/85796	1.75165e-07	1.05931e-05	46
		GO:0015020	glucuronosyltransferase activity	18/6540	59/85796	2.26443e-07	1.32663e-05	18
		GO:0010439	regulation of glucosinolate biosynthetic process	14/6540	37/85796	2.49493e-07	1.41737e-05	14
		GO:0006749	glutathione metabolic process	41/6540	231/85796	3.51926e-07	1.91395e-05	41
		GO:0016413	O-acetyltransferase activity	31/6540	151/85796	3.5732e-07	1.91395e-05	31
		GO:0010224	response to UV-B	43/6540	249/85796	4.04342e-07	2.10426e-05	43
		GO:0080153	negative regulation of reductive pentose-phosphate cycle	8/6540	12/85796	4.24817e-07	2.10426e-05	8
		GO:0019253	reductive pentose-phosphate cycle	22/6540	87/85796	4.26523e-07	2.10426e-05	22
		GO:0016798	hydrolase activity, acting on glycosyl bonds	28/6540	130/85796	4.62305e-07	2.22231e-05	28
		GO:0009864	induced systemic resistance, jasmonic acid mediated signaling pathway	18/6540	62/85796	5.17941e-07	2.37511e-05	18
		GO:0000302	response to reactive oxygen species	26/6540	116/85796	5.19431e-07	2.37511e-05	26
		GO:0019419	sulfate reduction	9/6540	16/85796	6.02472e-07	2.68923e-05	9
		GO:0006073	cellular glucan metabolic process	22/6540	89/85796	6.50753e-07	2.83719e-05	22
		GO:0019344	cysteine biosynthetic process	18/6540	63/85796	6.73441e-07	2.86937e-05	18
		GO:0031348	negative regulation of defense response	26/6540	120/85796	1.03653e-06	4.31825e-05	26
		GO:0050662	coenzyme binding	39/6540	224/85796	1.10225e-06	4.49223e-05	39
		GO:0016762	xyloglucan:xyloglucosyl transferase activity	23/6540	99/85796	1.18629e-06	4.73188e-05	23
		GO:0010598	NAD(P)H dehydrogenase complex (plastoquinone)	13/6540	36/85796	1.25281e-06	4.8931e-05	13
		GO:0009612	response to mechanical stimulus	11/6540	26/85796	1.31377e-06	5.02649e-05	11
		GO:0009973	adenylyl-sulfate reductase activity	7/6540	10/85796	1.45522e-06	5.34934e-05	7
		GO:0033741	adenylyl-sulfate reductase (glutathione) activity	7/6540	10/85796	1.45522e-06	5.34934e-05	7
		GO:0042128	nitrate assimilation	17/6540	60/85796	1.55389e-06	5.60219e-05	17
		GO:0016758	transferase activity, transferring hexosyl groups	57/6540	391/85796	2.0297e-06	7.17955e-05	57
		GO:0008515	sucrose transmembrane transporter activity	15/6540	49/85796	2.16862e-06	7.52886e-05	15
		GO:0046777	protein autophosphorylation	68/6540	497/85796	2.25814e-06	7.69713e-05	68
		GO:0030244	cellulose biosynthetic process	28/6540	141/85796	2.55804e-06	8.56365e-05	28
		GO:0004364	glutathione transferase activity	39/6540	232/85796	2.68633e-06	8.83536e-05	39
		GO:0019464	glycine decarboxylation via glycine cleavage system	10/6540	23/85796	2.97526e-06	9.53974e-05	10
		GO:0046914	transition metal ion binding	35/6540	199/85796	3.00226e-06	9.53974e-05	35
		GO:0045491	xylan metabolic process	11/6540	28/85796	3.16385e-06	9.88563e-05	11
		GO:0009688	abscisic acid biosynthetic process	15/6540	52/85796	4.95382e-06	0.000152248	15
		GO:0009699	phenylpropanoid biosynthetic process	18/6540	73/85796	6.8387e-06	0.000206786	18
		GO:0080086	stamen filament development	10/6540	25/85796	7.37457e-06	0.000217766	10
		GO:0090351	seedling development	16/6540	60/85796	7.43412e-06	0.000217766	16
		GO:0004020	adenylylsulfate kinase activity	8/6540	16/85796	8.35742e-06	0.000234901	8
		GO:0004781	sulfate adenylyltransferase (ATP) activity	7/6540	12/85796	8.37194e-06	0.000234901	7
		GO:0051119	sugar transmembrane transporter activity	18/6540	74/85796	8.39498e-06	0.000234901	18
		GO:0009862	systemic acquired resistance, salicylic acid mediated signaling pathway	15/6540	55/85796	1.05674e-05	0.000291341	15
		GO:0009695	jasmonic acid biosynthetic process	21/6540	97/85796	1.10267e-05	0.000291806	21
		GO:0010017	red or far-red light signaling pathway	21/6540	97/85796	1.10267e-05	0.000291806	21
		GO:0042802	identical protein binding	55/6540	394/85796	1.10513e-05	0.000291806	55
		GO:0051865	protein autoubiquitination	14/6540	49/85796	1.15106e-05	0.00029684	14
		GO:0010555	response to mannitol stimulus	12/6540	37/85796	1.15586e-05	0.00029684	12
		GO:0040007	growth	20/6540	90/85796	1.17369e-05	0.000297345	20
		GO:0006559	L-phenylalanine catabolic process	11/6540	32/85796	1.42788e-05	0.00035692	11
		GO:0006995	cellular response to nitrogen starvation	16/6540	63/85796	1.46168e-05	0.000357446	16
		GO:0009627	systemic acquired resistance	31/6540	179/85796	1.46812e-05	0.000357446	31
		GO:0004871	signal transducer activity	59/6540	437/85796	1.5094e-05	0.000362785	59
		GO:0043295	glutathione binding	11/6540	33/85796	1.99418e-05	0.000467787	11
		GO:0015250	water channel activity	26/6540	140/85796	1.99617e-05	0.000467787	26
		GO:0051213	dioxygenase activity	26/6540	141/85796	2.27136e-05	0.000525705	26
		GO:0050378	UDP-glucuronate 4-epimerase activity	8/6540	18/85796	2.47276e-05	0.000565339	8
		GO:0010120	camalexin biosynthetic process	14/6540	53/85796	3.06547e-05	0.000692404	14
		GO:0000257	nitrilase activity	6/6540	10/85796	3.14015e-05	0.000700828	6
		GO:0005986	sucrose biosynthetic process	15/6540	60/85796	3.28153e-05	0.000723766	15
		GO:0009773	photosynthetic electron transport in photosystem I	16/6540	67/85796	3.34656e-05	0.000729525	16
		GO:0016688	L-ascorbate peroxidase activity	10/6540	29/85796	3.40306e-05	0.000733316	10
		GO:0008194	UDP-glycosyltransferase activity	44/6540	306/85796	3.86812e-05	0.000824059	44
		GO:0010618	aerenchyma formation	8/6540	19/85796	3.98479e-05	0.000839375	8
		GO:0009269	response to desiccation	16/6540	68/85796	4.06808e-05	0.000847398	16
		GO:0042546	cell wall biogenesis	24/6540	130/85796	4.50785e-05	0.000928684	24
		GO:0045548	phenylalanine ammonia-lyase activity	7/6540	15/85796	5.53928e-05	0.00112877	7
		GO:0046916	cellular transition metal ion homeostasis	32/6540	201/85796	6.01209e-05	0.00120806	32
		GO:0015770	sucrose transport	15/6540	63/85796	6.05728e-05	0.00120806	15
		GO:0009800	cinnamic acid biosynthetic process	8/6540	20/85796	6.19654e-05	0.00121009	8
		GO:0010148	transpiration	8/6540	20/85796	6.19654e-05	0.00121009	8
		GO:0042819	vitamin B6 biosynthetic process	6/6540	11/85796	6.45999e-05	0.00123579	6
		GO:0042823	pyridoxal phosphate biosynthetic process	6/6540	11/85796	6.45999e-05	0.00123579	6
		GO:0045727	positive regulation of translation	10/6540	31/85796	6.54128e-05	0.00123662	10
		GO:0045489	pectin biosynthetic process	19/6540	93/85796	6.59621e-05	0.00123662	19
		GO:0050826	response to freezing	16/6540	71/85796	7.1203e-05	0.00132165	16
		GO:0009698	phenylpropanoid metabolic process	15/6540	64/85796	7.35703e-05	0.00135221	15
		GO:0046274	lignin catabolic process	12/6540	44/85796	7.96242e-05	0.00144927	12
		GO:0010438	cellular response to sulfur starvation	9/6540	26/85796	8.14535e-05	0.00145432	9
		GO:0031222	arabinan catabolic process	9/6540	26/85796	8.14535e-05	0.00145432	9
		GO:0046556	alpha-N-arabinofuranosidase activity	11/6540	38/85796	8.68163e-05	0.00152991	11
		GO:0007155	cell adhesion	13/6540	51/85796	8.73194e-05	0.00152991	13
		GO:0090353	polygalacturonase inhibitor activity	7/6540	16/85796	9.19759e-05	0.00158712	7
		GO:0007568	aging	28/6540	170/85796	9.22776e-05	0.00158712	28
		GO:0052747	sinapyl alcohol dehydrogenase activity	8/6540	21/85796	9.34009e-05	0.00159184	8
		GO:0016051	carbohydrate biosynthetic process	30/6540	188/85796	9.60393e-05	0.00162206	30
		GO:0009625	response to insect	24/6540	137/85796	0.000106722	0.00178639	24
		GO:0010206	photosystem II repair	10/6540	33/85796	0.000118531	0.00190353	10
		GO:0004751	ribose-5-phosphate isomerase activity	6/6540	12/85796	0.000120828	0.00190353	6
		GO:0009052	pentose-phosphate shunt, non-oxidative branch	6/6540	12/85796	0.000120828	0.00190353	6
		GO:0050403	trans-zeatin O-beta-D-glucosyltransferase activity	6/6540	12/85796	0.000120828	0.00190353	6
		GO:0050502	cis-zeatin O-beta-D-glucosyltransferase activity	6/6540	12/85796	0.000120828	0.00190353	6
		GO:0050691	regulation of defense response to virus by host	6/6540	12/85796	0.000120828	0.00190353	6
		GO:0080123	jasmonate-amino synthetase activity	6/6540	12/85796	0.000120828	0.00190353	6
		GO:0009767	photosynthetic electron transport chain	15/6540	67/85796	0.000128263	0.00200383	15
		GO:0042744	hydrogen peroxide catabolic process	28/6540	174/85796	0.000139036	0.00215419	28
		GO:0009816	defense response to bacterium, incompatible interaction	31/6540	201/85796	0.000141013	0.00216691	31
		GO:0000186	activation of MAPKK activity	7/6540	17/85796	0.000146051	0.00220812	7
		GO:0007229	integrin-mediated signaling pathway	7/6540	17/85796	0.000146051	0.00220812	7
		GO:0033843	xyloglucan 6-xylosyltransferase activity	9/6540	28/85796	0.00015655	0.00233694	9
		GO:0047262	polygalacturonate 4-alpha-galacturonosyltransferase activity	20/6540	107/85796	0.000157064	0.00233694	20
		GO:0030170	pyridoxal phosphate binding	46/6540	346/85796	0.000175037	0.00258384	46
		GO:0010044	response to aluminum ion	11/6540	41/85796	0.000184171	0.00269745	11
		GO:2000030	regulation of response to red or far red light	6/6540	13/85796	0.000209877	0.00305011	6
		GO:0016157	sucrose synthase activity	9/6540	29/85796	0.000211684	0.0030527	9
		GO:0004096	catalase activity	7/6540	18/85796	0.000223257	0.00314697	7
		GO:0006883	cellular sodium ion homeostasis	7/6540	18/85796	0.000223257	0.00314697	7
		GO:0009963	positive regulation of flavonoid biosynthetic process	7/6540	18/85796	0.000223257	0.00314697	7
		GO:0009854	oxidative photosynthetic carbon pathway	14/6540	63/85796	0.000231322	0.00321236	14
		GO:0010105	negative regulation of ethylene mediated signaling pathway	14/6540	63/85796	0.000231322	0.00321236	14
		GO:0016772	transferase activity, transferring phosphorus-containing groups	13/6540	56/85796	0.000241885	0.00333373	13
		GO:0009863	salicylic acid mediated signaling pathway	12/6540	49/85796	0.000243618	0.00333373	12
		GO:0015293	symporter activity	27/6540	171/85796	0.000248515	0.00337609	27
		GO:0016759	cellulose synthase activity	21/6540	119/85796	0.00025142	0.00339097	21
		GO:0047364	desulfoglucosinolate sulfotransferase activity	10/6540	36/85796	0.000263468	0.00352809	10
		GO:0070370	cellular heat acclimation	11/6540	43/85796	0.000290938	0.00386831	11
		GO:0002237	response to molecule of bacterial origin	16/6540	80/85796	0.000311439	0.00411174	16
		GO:0032957	inositol trisphosphate metabolic process	7/6540	19/85796	0.000330245	0.00432953	7
		GO:0019722	calcium-mediated signaling	20/6540	113/85796	0.000334924	0.00434113	20
		GO:0010310	regulation of hydrogen peroxide metabolic process	10/6540	37/85796	0.000336517	0.00434113	10
		GO:0006629	lipid metabolic process	60/6540	499/85796	0.000338077	0.00434113	60
		GO:0009916	alternative oxidase activity	6/6540	14/85796	0.000343559	0.00435191	6
		GO:0033743	peptide-methionine (R)-S-oxide reductase activity	6/6540	14/85796	0.000343559	0.00435191	6
		GO:0009523	photosystem II	17/6540	89/85796	0.000363497	0.00454308	17
		GO:0080027	response to herbivore	17/6540	89/85796	0.000363497	0.00454308	17
		GO:0045493	xylan catabolic process	10/6540	38/85796	0.000425695	0.00528521	10
		GO:0030234	enzyme regulator activity	12/6540	52/85796	0.00043997	0.0054265	12
		GO:0009741	response to brassinosteroid stimulus	21/6540	124/85796	0.000447541	0.00545978	21
		GO:0010150	leaf senescence	42/6540	321/85796	0.000454107	0.00545978	42
		GO:0016117	carotenoid biosynthetic process	18/6540	99/85796	0.000464353	0.00545978	18
		GO:0005976	polysaccharide metabolic process	5/6540	10/85796	0.000467203	0.00545978	5
		GO:0010258	NADH dehydrogenase complex (plastoquinone) assembly	5/6540	10/85796	0.000467203	0.00545978	5
		GO:0016710	trans-cinnamate 4-monooxygenase activity	5/6540	10/85796	0.000467203	0.00545978	5
		GO:0042349	guiding stereospecific synthesis activity	5/6540	10/85796	0.000467203	0.00545978	5
		GO:0031234	extrinsic to internal side of plasma membrane	7/6540	20/85796	0.000474703	0.00545978	7
		GO:0033358	UDP-L-arabinose biosynthetic process	7/6540	20/85796	0.000474703	0.00545978	7
		GO:0045227	capsule polysaccharide biosynthetic process	7/6540	20/85796	0.000474703	0.00545978	7
		GO:0050373	UDP-arabinose 4-epimerase activity	7/6540	20/85796	0.000474703	0.00545978	7
		GO:0004372	glycine hydroxymethyltransferase activity	8/6540	26/85796	0.000507799	0.00576964	8
		GO:0006544	glycine metabolic process	8/6540	26/85796	0.000507799	0.00576964	8
		GO:0010119	regulation of stomatal movement	36/6540	264/85796	0.000516521	0.00583337	36
		GO:0047617	acyl-CoA hydrolase activity	10/6540	39/85796	0.000533652	0.0059073	10
		GO:0009001	serine O-acetyltransferase activity	6/6540	15/85796	0.00053567	0.0059073	6
		GO:0033500	carbohydrate homeostasis	6/6540	15/85796	0.00053567	0.0059073	6
		GO:0051245	negative regulation of cellular defense response	6/6540	15/85796	0.00053567	0.0059073	6
		GO:0009901	anther dehiscence	13/6540	61/85796	0.000587283	0.0064386	13
		GO:0070696	transmembrane receptor protein serine/threonine kinase binding	9/6540	33/85796	0.000616893	0.00672391	9
		GO:0009970	cellular response to sulfate starvation	12/6540	54/85796	0.000634186	0.00687243	12
		GO:0045551	cinnamyl-alcohol dehydrogenase activity	11/6540	47/85796	0.000663708	0.00715102	11
		GO:0004356	glutamate-ammonia ligase activity	8/6540	27/85796	0.000673642	0.00717558	8
		GO:0006542	glutamine biosynthetic process	8/6540	27/85796	0.000673642	0.00717558	8
		GO:0010431	seed maturation	16/6540	86/85796	0.000722726	0.00765492	16
		GO:0016671	oxidoreductase activity, acting on a sulfur group of donors, disulfide as acceptor	12/6540	55/85796	0.000755476	0.00795685	12
SP10D	Up-regulated	GO:0007169	transmembrane receptor protein tyrosine kinase signaling pathway	110/6151	460/85796	1.66065e-29	3.43492e-26	110
		GO:0006268	DNA unwinding involved in replication	24/6151	37/85796	4.61649e-19	4.77442e-16	24
		GO:0046658	anchored to plasma membrane	86/6151	433/85796	6.66033e-18	4.59212e-15	86
		GO:0003777	microtubule motor activity	56/6151	240/85796	2.74435e-15	1.16516e-12	56
		GO:0008094	DNA-dependent ATPase activity	37/6151	115/85796	2.81653e-15	1.16516e-12	37
		GO:0007049	cell cycle	75/6151	396/85796	1.13618e-14	3.91684e-12	75
		GO:0006260	DNA replication	50/6151	208/85796	2.35465e-14	6.85021e-12	50
		GO:0008283	cell proliferation	52/6151	223/85796	2.70441e-14	6.85021e-12	52
		GO:0006633	fatty acid biosynthetic process	69/6151	354/85796	2.98062e-14	6.85021e-12	69
		GO:0010583	response to cyclopentenone	40/6151	143/85796	4.26396e-14	8.81966e-12	40
		GO:0000347	THO complex	20/6151	39/85796	2.26255e-13	4.25447e-11	20
		GO:0006270	DNA-dependent DNA replication initiation	21/6151	44/85796	3.5518e-13	6.12218e-11	21
		GO:0007018	microtubule-based movement	39/6151	158/85796	6.5272e-12	1.03854e-09	39
		GO:0005871	kinesin complex	39/6151	160/85796	9.91031e-12	1.46419e-09	39
		GO:0008026	ATP-dependent helicase activity	56/6151	293/85796	1.6606e-11	2.28988e-09	56
		GO:0016759	cellulose synthase activity	32/6151	119/85796	4.40636e-11	5.69638e-09	32
		GO:0009826	unidimensional cell growth	75/6151	479/85796	1.75673e-10	2.13745e-08	75
		GO:0004386	helicase activity	50/6151	270/85796	6.11122e-10	7.02254e-08	50
		GO:0000059	protein import into nucleus, docking	24/6151	84/85796	2.99584e-09	3.2614e-07	24
		GO:0022627	cytosolic small ribosomal subunit	65/6151	426/85796	7.78052e-09	8.04669e-07	65
		GO:0034399	nuclear periphery	15/6151	37/85796	1.36647e-08	1.34593e-06	15
		GO:0016165	lipoxygenase activity	13/6151	28/85796	1.74897e-08	1.64436e-06	13
		GO:0034440	lipid oxidation	14/6151	33/85796	2.06727e-08	1.85912e-06	14
		GO:0005643	nuclear pore	40/6151	216/85796	2.98615e-08	2.57359e-06	40
		GO:0000790	nuclear chromatin	23/6151	87/85796	3.19548e-08	2.64384e-06	23
		GO:0008017	microtubule binding	44/6151	252/85796	3.87189e-08	3.08027e-06	44
		GO:0006163	purine nucleotide metabolic process	9/6151	14/85796	7.14472e-08	5.47344e-06	9
		GO:0009965	leaf morphogenesis	45/6151	267/85796	8.03322e-08	5.93431e-06	45
		GO:0045298	tubulin complex	19/6151	65/85796	8.60511e-08	6.13758e-06	19
		GO:0006364	rRNA processing	42/6151	242/85796	9.24685e-08	6.37546e-06	42
		GO:0009934	regulation of meristem structural organization	20/6151	72/85796	1.01504e-07	6.77267e-06	20
		GO:0009294	DNA mediated transformation	24/6151	100/85796	1.20721e-07	7.56671e-06	24
		GO:0030570	pectate lyase activity	24/6151	100/85796	1.20721e-07	7.56671e-06	24
		GO:0009553	embryo sac development	47/6151	297/85796	2.89077e-07	1.75863e-05	47
		GO:0003887	DNA-directed DNA polymerase activity	19/6151	70/85796	3.13022e-07	1.84989e-05	19
		GO:0006310	DNA recombination	26/6151	120/85796	3.2448e-07	1.86434e-05	26
		GO:0007017	microtubule-based process	24/6151	106/85796	3.85836e-07	2.15695e-05	24
		GO:0003779	actin binding	42/6151	255/85796	4.03949e-07	2.19878e-05	42
		GO:0010305	leaf vascular tissue pattern formation	25/6151	114/85796	4.25635e-07	2.25742e-05	25
		GO:0051753	mannan synthase activity	11/6151	25/85796	4.41083e-07	2.28086e-05	11
		GO:0042335	cuticle development	21/6151	86/85796	5.33373e-07	2.69083e-05	21
		GO:0016032	viral reproduction	29/6151	147/85796	5.7299e-07	2.82187e-05	29
		GO:0048437	floral organ development	13/6151	36/85796	6.25262e-07	3.00769e-05	13
		GO:0051015	actin filament binding	22/6151	95/85796	7.69806e-07	3.55741e-05	22
		GO:0030244	cellulose biosynthetic process	28/6151	141/85796	7.7394e-07	3.55741e-05	28
		GO:0030308	negative regulation of cell growth	11/6151	27/85796	1.1276e-06	5.07033e-05	11
		GO:0004004	ATP-dependent RNA helicase activity	26/6151	128/85796	1.20474e-06	5.30195e-05	26
		GO:0009926	auxin polar transport	34/6151	195/85796	1.3162e-06	5.60002e-05	34
		GO:0010071	root meristem specification	9/6151	18/85796	1.331e-06	5.60002e-05	9
		GO:0009729	detection of brassinosteroid stimulus	8/6151	14/85796	1.40784e-06	5.60002e-05	8
		GO:0010280	UDP-L-rhamnose synthase activity	8/6151	14/85796	1.40784e-06	5.60002e-05	8
		GO:0050377	UDP-glucose 4,6-dehydratase activity	8/6151	14/85796	1.40784e-06	5.60002e-05	8
		GO:0016760	cellulose synthase (UDP-forming) activity	20/6151	84/85796	1.51289e-06	5.795e-05	20
		GO:0042127	regulation of cell proliferation	20/6151	84/85796	1.51289e-06	5.795e-05	20
		GO:0032040	small-subunit processome	12/6151	33/85796	1.55215e-06	5.83729e-05	12
		GO:0006949	syncytium formation	15/6151	52/85796	2.33064e-06	8.44128e-05	15
		GO:0016829	lyase activity	44/6151	291/85796	2.36246e-06	8.44128e-05	44
		GO:0010253	UDP-rhamnose biosynthetic process	9/6151	19/85796	2.367e-06	8.44128e-05	9
		GO:0015631	tubulin binding	11/6151	29/85796	2.61557e-06	9.16966e-05	11
		GO:0000724	double-strand break repair via homologous recombination	22/6151	102/85796	2.74378e-06	9.45882e-05	22
		GO:0000910	cytokinesis	26/6151	134/85796	2.96411e-06	0.000100509	26
		GO:0009832	plant-type cell wall biogenesis	29/6151	159/85796	3.03626e-06	0.000101295	29
		GO:0046777	protein autophosphorylation	64/6151	497/85796	4.54812e-06	0.000149324	64
		GO:0055028	cortical microtubule	15/6151	55/85796	5.03825e-06	0.000162832	15
		GO:0008460	dTDP-glucose 4,6-dehydratase activity	8/6151	16/85796	5.29401e-06	0.000168465	8
		GO:0008574	plus-end-directed microtubule motor activity	7/6151	12/85796	5.5652e-06	0.000171809	7
		GO:0080165	callose deposition in phloem sieve plate	7/6151	12/85796	5.5652e-06	0.000171809	7
		GO:0007076	mitotic chromosome condensation	9/6151	21/85796	6.5989e-06	0.000200725	9
		GO:0016788	hydrolase activity, acting on ester bonds	52/6151	382/85796	7.20954e-06	0.000216121	52
		GO:0031965	nuclear membrane	23/6151	116/85796	7.39703e-06	0.000218574	23
		GO:0045490	pectin catabolic process	48/6151	343/85796	7.53226e-06	0.000219435	48
		GO:0005819	spindle	35/6151	220/85796	7.83759e-06	0.000225159	35
		GO:0010075	regulation of meristem growth	18/6151	80/85796	1.15795e-05	0.000328099	18
		GO:0008831	dTDP-4-dehydrorhamnose reductase activity	9/6151	23/85796	1.60784e-05	0.000449416	9
		GO:0010411	xyloglucan metabolic process	26/6151	147/85796	1.68852e-05	0.000465676	26
		GO:0007623	circadian rhythm	47/6151	344/85796	1.74666e-05	0.000475372	47
		GO:0007062	sister chromatid cohesion	13/6151	47/85796	1.80252e-05	0.000484203	13
		GO:0007067	mitosis	42/6151	296/85796	1.92498e-05	0.000510469	42
		GO:0010067	procambium histogenesis	10/6151	29/85796	2.00156e-05	0.000524059	10
		GO:0005875	microtubule associated complex	17/6151	76/85796	2.17815e-05	0.000563167	17
		GO:0047259	glucomannan 4-beta-mannosyltransferase activity	6/6151	10/85796	2.20938e-05	0.000564189	6
		GO:0051302	regulation of cell division	16/6151	69/85796	2.3409e-05	0.000590484	16
		GO:0009922	fatty acid elongase activity	9/6151	24/85796	2.40847e-05	0.000596582	9
		GO:0000028	ribosomal small subunit assembly	19/6151	92/85796	2.4516e-05	0.000596582	19
		GO:0048653	anther development	19/6151	92/85796	2.4516e-05	0.000596582	19
		GO:0001872	(1->3)-beta-D-glucan binding	8/6151	19/85796	2.55645e-05	0.000614863	8
		GO:0048229	gametophyte development	17/6151	77/85796	2.60948e-05	0.000620403	17
		GO:0005200	structural constituent of cytoskeleton	26/6151	151/85796	2.73985e-05	0.000643995	26
		GO:0008361	regulation of cell size	14/6151	56/85796	3.04251e-05	0.000707101	14
		GO:0042973	glucan endo-1,3-beta-D-glucosidase activity	18/6151	86/85796	3.28767e-05	0.000755588	18
		GO:0019901	protein kinase binding	26/6151	153/85796	3.46157e-05	0.000786812	26
		GO:0000796	condensin complex	7/6151	15/85796	3.72867e-05	0.000829296	7
		GO:0052691	UDP-arabinopyranose mutase activity	7/6151	15/85796	3.72867e-05	0.000829296	7
		GO:0010501	RNA secondary structure unwinding	21/6151	112/85796	4.33953e-05	0.000954891	21
		GO:0006265	DNA topological change	13/6151	51/85796	4.65454e-05	0.00101343	13
		GO:0051726	regulation of cell cycle	43/6151	318/85796	4.9421e-05	0.00106483	43
		GO:0080027	response to herbivore	18/6151	89/85796	5.31251e-05	0.00113284	18
		GO:0048359	mucilage metabolic process involved seed coat development	12/6151	45/85796	5.59843e-05	0.00118162	12
		GO:0000914	phragmoplast assembly	8/6151	21/85796	6.04286e-05	0.0012247	8
		GO:0009833	primary cell wall biogenesis	8/6151	21/85796	6.04286e-05	0.0012247	8
		GO:0004748	ribonucleoside-diphosphate reductase activity, thioredoxin disulfide as acceptor	7/6151	16/85796	6.21699e-05	0.0012247	7
		GO:0005971	ribonucleoside-diphosphate reductase complex	7/6151	16/85796	6.21699e-05	0.0012247	7
		GO:0006610	ribosomal protein import into nucleus	7/6151	16/85796	6.21699e-05	0.0012247	7
		GO:0009263	deoxyribonucleotide biosynthetic process	7/6151	16/85796	6.21699e-05	0.0012247	7
		GO:0035195	gene silencing by miRNA	7/6151	16/85796	6.21699e-05	0.0012247	7
		GO:0009742	brassinosteroid mediated signaling pathway	34/6151	233/85796	6.4456e-05	0.00125776	34
		GO:0008810	cellulase activity	20/6151	107/85796	6.83133e-05	0.00132057	20
		GO:0010442	guard cell morphogenesis	8/6151	22/85796	8.89854e-05	0.00168862	8
		GO:0052541	plant-type cell wall cellulose metabolic process	8/6151	22/85796	8.89854e-05	0.00168862	8
		GO:0016042	lipid catabolic process	51/6151	409/85796	9.07379e-05	0.00170622	51
		GO:0009524	phragmoplast	49/6151	390/85796	0.000102132	0.00190318	49
		GO:0010192	mucilage biosynthetic process	9/6151	29/85796	0.000132804	0.00243632	9
		GO:0048765	root hair cell differentiation	16/6151	79/85796	0.000133099	0.00243632	16
		GO:0009664	plant-type cell wall organization	36/6151	262/85796	0.00013981	0.00253673	36
		GO:0009958	positive gravitropism	20/6151	113/85796	0.000149573	0.00269005	20
		GO:0010385	double-stranded methylated DNA binding	7/6151	18/85796	0.000152162	0.00269005	7
		GO:0045226	extracellular polysaccharide biosynthetic process	7/6151	18/85796	0.000152162	0.00269005	7
		GO:0000027	ribosomal large subunit assembly	22/6151	131/85796	0.000159288	0.00279216	22
		GO:0016538	cyclin-dependent protein kinase regulator activity	21/6151	123/85796	0.000175191	0.00304511	21
		GO:0030245	cellulose catabolic process	17/6151	89/85796	0.000176956	0.00305017	17
		GO:0004315	3-oxoacyl-[acyl-carrier-protein] synthase activity	8/6151	24/85796	0.000179761	0.00307291	8
		GO:0018230	peptidyl-L-cysteine S-palmitoylation	18/6151	98/85796	0.00019415	0.00329168	18
		GO:0006955	immune response	11/6151	44/85796	0.000212516	0.00357375	11
		GO:0043622	cortical microtubule organization	16/6151	83/85796	0.00024287	0.00405127	16
		GO:0030529	ribonucleoprotein complex	23/6151	144/85796	0.000246144	0.00406747	23
		GO:0007020	microtubule nucleation	8/6151	25/85796	0.000247774	0.00406747	8
		GO:0019706	protein-cysteine S-palmitoleyltransferase activity	18/6151	100/85796	0.000252269	0.00410865	18
		GO:0042761	very long-chain fatty acid biosynthetic process	11/6151	45/85796	0.000263158	0.00425251	11
		GO:0006306	DNA methylation	14/6151	68/85796	0.000286226	0.00458943	14
		GO:0006334	nucleosome assembly	17/6151	93/85796	0.000306293	0.00483561	17
		GO:0007059	chromosome segregation	17/6151	93/85796	0.000306293	0.00483561	17
		GO:0009637	response to blue light	21/6151	128/85796	0.000308593	0.00483561	21
		GO:0016746	transferase activity, transferring acyl groups	33/6151	243/85796	0.000320285	0.00498109	33
		GO:0005680	anaphase-promoting complex	9/6151	33/85796	0.000393581	0.0060304	9
		GO:0005635	nuclear envelope	35/6151	266/85796	0.000393587	0.0060304	35
		GO:0005852	eukaryotic translation initiation factor 3 complex	16/6151	87/85796	0.000423665	0.00644351	16
		GO:0005884	actin filament	12/6151	55/85796	0.000436789	0.00659463	12
		GO:0009955	adaxial/abaxial pattern specification	8/6151	27/85796	0.000446882	0.00669812	8
		GO:0080008	CUL4 RING ubiquitin ligase complex	53/6151	460/85796	0.000479962	0.00714219	53
		GO:0051011	microtubule minus-end binding	9/6151	34/85796	0.00050142	0.0074082	9
		GO:0051693	actin filament capping	10/6151	41/85796	0.000506231	0.00742623	10
		GO:0042393	histone binding	22/6151	142/85796	0.000510854	0.00744127	22
		GO:0009828	plant-type cell wall loosening	22/6151	143/85796	0.000563429	0.00814971	22
		GO:0010424	DNA methylation on cytosine within a CG sequence	6/6151	16/85796	0.000578127	0.00824697	6
		GO:0042389	omega-3 fatty acid desaturase activity	6/6151	16/85796	0.000578127	0.00824697	6
		GO:0009831	plant-type cell wall modification involved in multidimensional cell growth	18/6151	107/85796	0.00059099	0.00837271	18
	Down-regulated	GO:0009834	secondary cell wall biogenesis	54/6523	177/85796	2.98477e-19	5.99468e-16	54
		GO:0000103	sulfate assimilation	27/6523	49/85796	5.46192e-18	3.32279e-15	27
		GO:0010417	glucuronoxylan biosynthetic process	29/6523	57/85796	5.98719e-18	3.32279e-15	29
		GO:0019761	glucosinolate biosynthetic process	46/6523	141/85796	6.61772e-18	3.32279e-15	46
		GO:0009644	response to high light intensity	47/6523	159/85796	2.3427e-16	9.41027e-14	47
		GO:0009407	toxin catabolic process	44/6523	157/85796	1.74558e-14	5.84309e-12	44
		GO:0009809	lignin biosynthetic process	56/6523	244/85796	6.76892e-14	1.94212e-11	56
		GO:0080153	negative regulation of reductive pentose-phosphate cycle	11/6523	12/85796	5.43571e-12	1.36465e-09	11
		GO:0009699	phenylpropanoid biosynthetic process	25/6523	73/85796	6.30287e-11	1.40653e-08	25
		GO:0006878	cellular copper ion homeostasis	17/6523	35/85796	1.10992e-10	2.22919e-08	17
		GO:0070814	hydrogen sulfide biosynthetic process	15/6523	28/85796	2.32174e-10	4.23913e-08	15
		GO:0010439	regulation of glucosinolate biosynthetic process	17/6523	37/85796	3.35548e-10	5.61602e-08	17
		GO:0016671	oxidoreductase activity, acting on a sulfur group of donors, disulfide as acceptor	20/6523	55/85796	1.49858e-09	2.31521e-07	20
		GO:0004364	glutathione transferase activity	46/6523	232/85796	1.86709e-09	2.67851e-07	46
		GO:0045492	xylan biosynthetic process	23/6523	74/85796	3.1584e-09	4.22893e-07	23
		GO:0019344	cysteine biosynthetic process	21/6523	63/85796	3.66158e-09	4.59625e-07	21
		GO:0006749	glutathione metabolic process	45/6523	231/85796	4.9394e-09	5.83552e-07	45
		GO:2000652	regulation of secondary cell wall biogenesis	22/6523	71/85796	7.35636e-09	8.20815e-07	22
		GO:0042542	response to hydrogen peroxide	43/6523	226/85796	2.20165e-08	2.32729e-06	43
		GO:0019419	sulfate reduction	10/6523	16/85796	3.34579e-08	3.19988e-06	10
		GO:0080116	glucuronoxylan glucuronosyltransferase activity	10/6523	16/85796	3.34579e-08	3.19988e-06	10
		GO:0009973	adenylyl-sulfate reductase activity	8/6523	10/85796	4.35164e-08	3.79997e-06	8
		GO:0033741	adenylyl-sulfate reductase (glutathione) activity	8/6523	10/85796	4.35164e-08	3.79997e-06	8
		GO:0007568	aging	35/6523	170/85796	5.6908e-08	4.7623e-06	35
		GO:0042538	hyperosmotic salinity response	46/6523	267/85796	1.62609e-07	1.30635e-05	46
		GO:0009620	response to fungus	48/6523	289/85796	2.75426e-07	2.11112e-05	48
		GO:0006833	water transport	17/6523	54/85796	2.83806e-07	2.11112e-05	17
		GO:0005747	mitochondrial respiratory chain complex I	42/6523	240/85796	3.53834e-07	2.53803e-05	42
		GO:0043295	glutathione binding	13/6523	33/85796	3.74976e-07	2.59693e-05	13
		GO:0009800	cinnamic acid biosynthetic process	10/6523	20/85796	5.80688e-07	3.81794e-05	10
		GO:0004020	adenylylsulfate kinase activity	9/6523	16/85796	5.893e-07	3.81794e-05	9
		GO:0010224	response to UV-B	42/6523	249/85796	9.71862e-07	6.09971e-05	42
		GO:2000030	regulation of response to red or far red light	8/6523	13/85796	1.00975e-06	6.14548e-05	8
		GO:0015020	glucuronosyltransferase activity	17/6523	59/85796	1.15643e-06	6.69743e-05	17
		GO:0008287	protein serine/threonine phosphatase complex	9/6523	17/85796	1.16714e-06	6.69743e-05	9
		GO:0016710	trans-cinnamate 4-monooxygenase activity	7/6523	10/85796	1.42973e-06	7.97641e-05	7
		GO:0010319	stromule	34/6523	186/85796	1.59971e-06	8.68349e-05	34
		GO:0006559	L-phenylalanine catabolic process	12/6523	32/85796	1.96507e-06	0.00010386	12
		GO:0006970	response to osmotic stress	61/6523	430/85796	2.08258e-06	0.000107249	61
		GO:0006883	cellular sodium ion homeostasis	9/6523	18/85796	2.17572e-06	0.000108117	9
		GO:0009269	response to desiccation	18/6523	68/85796	2.20711e-06	0.000108117	18
		GO:0046274	lignin catabolic process	14/6523	44/85796	2.73403e-06	0.00013074	14
		GO:0009228	thiamine biosynthetic process	11/6523	28/85796	3.08461e-06	0.000144074	11
		GO:0006535	cysteine biosynthetic process from serine	9/6523	19/85796	3.8533e-06	0.000175888	9
		GO:0016161	beta-amylase activity	12/6523	34/85796	4.13316e-06	0.000180076	12
		GO:0006914	autophagy	27/6523	137/85796	4.2372e-06	0.000180076	27
		GO:0050826	response to freezing	18/6523	71/85796	4.31836e-06	0.000180076	18
		GO:0009001	serine O-acetyltransferase activity	8/6523	15/85796	4.39335e-06	0.000180076	8
[truncated: 227 more rows]
