# Supplementary material for: Whole-genome resequencing reveals Brassica napus origin and genetic loci involved in its improvement
Source: Nat Commun. 2019 Mar 11;10:1154. doi: 10.1038/s41467-019-09134-9 (PMC6411957; doi:10.1038/s41467-019-09134-9)
Supplement: Supplementary file 33 — Supplementary Data 29 [file 41467_2019_9134_MOESM33_ESM.xlsx]

## Sheet: Supplementary Data 29
Supplementary Data 29 Candidate genes improving environmental adaptation and morphogenesis during the FSI of B. napus
Group	Gene ID	Chromosome	Start position (bp)	End position (bp)	Orthologs in Arabidopsis	Description
Abscisic acid metabolic process	Bra001552	A03	17028233	17029507	AT3G14440	nine-cis-epoxycarotenoid dioxygenase 3 (NCED3)
	Bra001650	A03	17710278	17711120	AT2G18790	phytochrome B (PHYB)
	Bra013211	A03	19882191	19882646	AT2G04240	XERICO
	Bra021965	A02	17618992	17620825	AT5G45340	cytochrome P450, family 707, subfamily A, polypeptide 3 (CYP707A3)
	Bra025083	A06	23995327	23997228	AT5G45340	cytochrome P450, family 707, subfamily A, polypeptide 3 (CYP707A3)
	Bra032359	A09	22274251	22276017	AT1G30100	nine-cis-epoxycarotenoid dioxygenase 5 (NCED5)
Response to herbivore	Bra000727	A03	12708423	12711442	AT2G24210	terpene synthase 10 (TPS10)
	Bra013123	A03	20359271	20359756	AT2G14580	basic pathogenesis-related protein 1 (PRB1)
	Bra013124	A03	20349588	20350070	AT2G14580	basic pathogenesis-related protein 1 (PRB1)
	Bra027098	A09	8880421	8885597	AT1G61120	terpene synthase 04 (TPS04)
	Bra027099	A09	8889304	8889756	AT1G61120	terpene synthase 04 (TPS04)
	Bra038088	A08	6654780	6657218	AT4G15210	beta-amylase 5 (BAM5)
Response to mechanical stimulus	Bra001565	A03	17098388	17101446	AT3G14810	mechanosensitive channel of small conductance-like 5 (MSL5)
	Bra008917	A10	13202437	13205314	AT5G12080	mechanosensitive channel of small conductance-like 10 (MSL10)
	Bra012978	A03	21258935	21260196	AT5G61210	soluble N-ethylmaleimide-sensitive factor adaptor protein 33 (SNAP33)
	Bra013246	A03	19684096	19685244	AT5G61210	soluble N-ethylmaleimide-sensitive factor adaptor protein 33 (SNAP33)
	Bra017737	A03	30172476	30174843	AT4G35920	mid1-complementing activity 1 (MCA1)
Regulation of immune response	Bra000741	A03	12819591	12821709	AT4G11260	SGT1B
	Bra001566	A03	17112803	17119718	AT3G14840	Leucine-rich repeat transmembrane protein kinase (LRR-TPK)
	Bra001567	A03	17121789	17127740	AT3G14840	Leucine-rich repeat transmembrane protein kinase (LRR-TPK)
	Bra001568	A03	17136089	17136482	AT3G14840	Leucine-rich repeat transmembrane protein kinase (LRR-TPK)
	Bra001693	A03	17904530	17905240	AT3G17980	Calcium-dependent lipid-binding (CaLB domain) family protein
	Bra003701	A07	17862720	17863307	AT3G15210	ethylene responsive element binding factor 4 (ERF4)
	Bra004617	A05	1075963	1076916	AT2G41370	BLADE ON PETIOLE2 (BOP2)
	Bra004618	A05	1077457	1078005	AT2G41370	BLADE ON PETIOLE2 (BOP2)
	Bra013086	A03	20567114	20569305	AT4G03400	DWARF IN LIGHT 2 (DFL2)
	Bra013233	A03	19761175	19762547	AT3G25070	RPM1 interacting protein 4 (RIN4)
	Bra013237	A03	19745069	19746315	AT3G25040	endoplasmic reticulum retention defective 2B (ERD2B)
	Bra025093	A06	24050595	24052584	AT5G45110	NPR1-like protein 3 (NPR3)
	Bra025854	A06	8162849	8163783	AT1G20900	ESCAROLA (ESC)
	Bra029933	A01	14465093	14467628	AT3G49120	peroxidase CB (PRXCB)
Defense response, incompatible interaction	Bra000630	A03	12160903	12161838	AT2G23580	MES4, METHYL ESTERASE 4
	Bra000741	A03	12819591	12821709	AT4G11260	EDM1, ENHANCED DOWNY MILDEW 1
	Bra001566	A03	17112803	17119718	AT3G14840	LIK1, LYSM RLK1-INTERACTING KINASE 1
	Bra001567	A03	17121789	17127740	AT3G14840	LIK1, LYSM RLK1-INTERACTING KINASE 1
	Bra001568	A03	17136089	17136482	AT3G14840	LIK1, LYSM RLK1-INTERACTING KINASE 1
	Bra001693	A03	17904530	17905240	AT3G17980	Calcium-dependent lipid-binding (CaLB domain) family protein
	Bra013123	A03	20359271	20359756	AT2G14580	BASIC PATHOGENESIS-RELATED PROTEIN 1, PRB1
	Bra013124	A03	20349588	20350070	AT2G14580	BASIC PATHOGENESIS-RELATED PROTEIN 1, PRB1
	Bra013137	A03	20288451	20290154	AT2G13810	AGD2-LIKE DEFENSE RESPONSE PROTEIN 1, ALD1
	Bra013138	A03	20274916	20278658	AT2G13810	AGD2-LIKE DEFENSE RESPONSE PROTEIN 1, ALD1
	Bra013233	A03	19761175	19762547	AT3G25070	RPM1 interacting protein 4 (RIN4)
	Bra019599	A06	13624228	13625950	AT3G49530	NAC DOMAIN CONTAINING PROTEIN 62 (NAC062)
	Bra020827	A08	11037191	11039850	AT4G23190	CYSTEINE-RICH RLK (RECEPTOR-like protein kinase) 11 (CRK11)
	Bra020828	A08	11033412	11036013	AT4G23190	CYSTEINE-RICH RLK (RECEPTOR-like protein kinase) 11 (CRK11)
	Bra025093	A06	24050595	24052584	AT5G45110	NPR1-LIKE PROTEIN 3, NPR3
	Bra028103	A04	6106477	6107561	AT5G36970	NDR1/HIN1-like 25 (NHL25)
	Bra032581	A09	38480101	38481894	AT1G02860	BENZOIC ACID HYPERSENSITIVE 1 (BAH1)
	Bra035766	A05	17776594	17777244	AT3G20600	NON RACE-SPECIFIC DISEASE RESISTANCE 1 (NDR1)
	Bra035767	A05	17779993	17780427	AT3G20600	NON RACE-SPECIFIC DISEASE RESISTANCE 1 (NDR1)
	Bra037607	A01	12645612	12647894	AT3G44880	ACCELERATED CELL DEATH 1 (ACD1)
Trichome morphogenesis	Bol025823	C03	4675941	4679462	AT5G22220	E2F transcription factor 1 (E2F1)
	Bol030708	C03	19075558	19080549	AT4G01800	Albino or Glassy Yellow 1 (AGY1)
	Bol015910	C03	30281715	30284019	AT5G64930	CONSTITUTIVE EXPRESSION OF PR GENES 5 (CPR5)
	Bol026896	C05	15265320	15266615	AT5G20490	XIK
	Bol036915	C05	27195315	27200103	AT3G16630	KINESIN-13A
	Bol013925	C07	3544667	3548794	AT3G23980	BLISTER (BLI)
	Bol013923	C07	3566938	3571338	AT3G23980	BLISTER (BLI)
	Bol009875	C09	23931701	23932267	AT5G56110	myb domain protein 103 (MYB103)
Photomorphogenesis	Bol013537	C01	2932697	2934357	AT4G32980	homeobox gene 1 (ATH1)
	Bol013536	C01	2941921	2942925	AT4G32980	homeobox gene 1 (ATH1)
	Bol039419	C02	16754553	16757409	AT1G73590	Light Insensitive Period1 (LIP1)
	Bol015903	C03	30323192	30325202	AT5G64813	LIP1
	Bol044211	C04	23389145	23390149	AT3G55370	HOOKLESS 1 (HLS1)
	Bol044169	C04	24076974	24079912	AT3G54720	alpha/beta-Hydrolases superfamily protein
	Bol025248	C04	37396614	37397190	AT2G37678	far-red elongated hypocotyl 1 (FHY1)
	Bol042991	C07	33817935	33824162	AT3G28860	PIN-FORMED 1 (PIN1)
	Bol018615	C07	47672124	47673175	AT4G37470	ATP binding cassette subfamily B19 (ABCB19)
	Bol018611	C07	47708223	47709955	AT4G37580	HY5
	Bol018525	C07	48243559	48244899	AT4G38960	ALTERED MERISTEM PROGRAM 1 (AMP1)
	Bol043589	C09	36509143	36510216	AT5G11260	OBF-binding protein 3 (OBP3)
Cellular component morphogenesis	Bol025823	C03	4675941	4679462	AT5G22220	E2F transcription factor 1 (E2F1)
	Bol025827	C03	4694507	4696092	AT5G22310	unknown protein
	Bol030708	C03	19075558	19080549	AT4G01800	Albino or Glassy Yellow 1 (AGY1)
	Bol030713	C03	19120952	19122195	AT4G01630	expansin A17 (EXPA17)
	Bol015926	C03	30072636	30074860	AT5G65090	BRISTLED 1 (BST1)
	Bol015910	C03	30281715	30284019	AT5G64930	CONSTITUTIVE EXPRESSION OF PR GENES 5 (CPR5)
	Bol014469	C04	15191656	15192608	AT3G63310	BRZ-INSENSITIVE-LONG HYPOCOTYLS 4 (BIL4)
	Bol027436	C04	21751524	21752607	AT2G35350	poltergeist like 1 (PLL1)
	Bol044222	C04	23273660	23274979	AT3G55500	expansin A16 (EXPA16)
	Bol044186	C04	23725446	23727602	AT3G55090	ABCG16
	Bol026896	C05	15265320	15266615	AT5G20490	XIK
	Bol013840	C05	24759882	24762258	AT3G18000	XIPOTL 1 (XPL1)
	Bol036914	C05	27191776	27192909	AT3G16640	translationally controlled tumor protein (TCTP)
	Bol036915	C05	27195315	27200103	AT3G16630	KINESIN-13A
	Bol013925	C07	3544667	3548794	AT3G23980	BLISTER (BLI)
	Bol013923	C07	3566938	3571338	AT3G23980	BLISTER (BLI)
	Bol006257	C07	26863187	26863615	AT5G56080	nicotianamine synthase 2 (NAS2)
	Bol042984	C07	33742376	33744428	AT3G28780	Protein of unknown function (DUF1216)
	Bol043003	C07	33965676	33967948	AT3G29030	expansin A5 (EXPA5)
	Bol042385	C07	44664394	44665989	AT4G28250	expansin B3 (EXPB3)
	Bol018611	C07	47708223	47709955	AT4G37580	HOOKLESS 1 (HLS1)
	Bol009875	C09	23931701	23932267	AT5G56110	myb domain protein 103 (MYB103)
