# Supplementary material for: Whole-genome resequencing reveals Brassica napus origin and genetic loci involved in its improvement
Source: Nat Commun. 2019 Mar 11;10:1154. doi: 10.1038/s41467-019-09134-9 (PMC6411957; doi:10.1038/s41467-019-09134-9)
Supplement: Supplementary file 34 — Supplementary Data 30 [file 41467_2019_9134_MOESM34_ESM.xlsx]

## Sheet: Supplementary Data 30
Supplementary Data 30 Overlapped improvement-selection windows detected by at least three methods between B. napus winter and semi-winter ecotype
Number	Chromosome	Start position (bp)	End position (bp)
1	A01	5050001	5150000
2	A01	5060001	5160000
3	A01	5070001	5170000
4	A01	5080001	5180000
5	A01	5090001	5190000
6	A02	1620001	1720000
7	A02	1630001	1730000
8	A02	1640001	1740000
9	A02	1650001	1750000
10	A02	1660001	1760000
11	A02	1670001	1770000
12	A02	23440001	23540000
13	A02	23590001	23690000
14	A02	23600001	23700000
15	A02	24010001	24110000
16	A02	24020001	24120000
17	A02	24030001	24130000
18	A02	24040001	24140000
19	A02	24050001	24150000
20	A02	24060001	24160000
21	A02	24070001	24170000
22	A02	24080001	24180000
23	A02	24490001	24590000
24	A02	24500001	24600000
25	A02	24510001	24610000
26	A02	24520001	24620000
27	A02	24530001	24630000
28	A02	24540001	24640000
29	A02	24550001	24650000
30	A02	24560001	24660000
31	A02	24570001	24670000
32	A02	24580001	24680000
33	A02	24590001	24690000
34	A02	24600001	24700000
35	A02	24610001	24710000
36	A02	24620001	24720000
37	A02	24630001	24730000
38	A02	24640001	24740000
39	A02	24650001	24750000
40	A03	20680001	20780000
41	A03	20690001	20790000
42	A03	20700001	20800000
43	A03	20710001	20810000
44	A03	20720001	20820000
45	A03	20730001	20830000
46	A03	20740001	20840000
47	A03	20750001	20850000
48	A03	20900001	21000000
49	A03	20910001	21010000
50	A03	20920001	21020000
51	A03	20930001	21030000
52	A04	4040001	4140000
53	A04	4130001	4230000
54	A04	4150001	4250000
55	A04	4160001	4260000
56	A04	4170001	4270000
57	A04	4180001	4280000
58	A04	4190001	4290000
59	A04	4200001	4300000
60	A04	4210001	4310000
61	A04	4220001	4320000
62	A04	4340001	4440000
63	A04	4350001	4450000
64	A04	4360001	4460000
65	A04	4370001	4470000
66	A04	4380001	4480000
67	A04	4390001	4490000
68	A04	4400001	4500000
69	A04	4410001	4510000
70	A04	4420001	4520000
71	A04	7730001	7830000
72	A04	7740001	7840000
73	A04	7750001	7850000
74	A04	7760001	7860000
75	A04	7770001	7870000
76	A04	7780001	7880000
77	A04	7790001	7890000
78	A04	7800001	7900000
79	A04	7810001	7910000
80	A04	11690001	11790000
81	A04	11700001	11800000
82	A04	11710001	11810000
83	A04	11720001	11820000
84	A04	11730001	11830000
85	A04	11740001	11840000
86	A04	11750001	11850000
87	A04	11760001	11860000
88	A05	14130001	14230000
89	A05	14140001	14240000
90	A05	14150001	14250000
91	A05	14160001	14260000
92	A05	14170001	14270000
93	A05	14180001	14280000
94	A05	14190001	14290000
95	A05	14200001	14300000
96	A05	16420001	16520000
97	A05	16430001	16530000
98	A05	16440001	16540000
99	A05	16450001	16550000
100	A05	16460001	16560000
101	A05	16470001	16570000
102	A05	16480001	16580000
103	A05	16490001	16590000
104	A05	16500001	16600000
105	A05	16990001	17090000
106	A05	17000001	17100000
107	A05	17010001	17110000
108	A05	17020001	17120000
109	A05	17030001	17130000
110	A06	2300001	2400000
111	A06	3470001	3570000
112	A06	22770001	22870000
113	A06	22780001	22880000
114	A06	22790001	22890000
115	A06	22800001	22900000
116	A06	22810001	22910000
117	A06	22820001	22920000
118	A06	22830001	22930000
119	A06	22840001	22940000
120	A06	22850001	22950000
121	A06	22860001	22960000
122	A07	14410001	14510000
123	A07	14420001	14520000
124	A07	14430001	14530000
125	A07	14440001	14540000
126	A07	14450001	14550000
127	A07	14460001	14560000
128	A07	15120001	15220000
129	A07	15130001	15230000
130	A07	15140001	15240000
131	A07	15150001	15250000
132	A07	15160001	15260000
133	A07	15170001	15270000
134	A07	15180001	15280000
135	A07	15820001	15920000
136	A07	17570001	17670000
137	A07	17580001	17680000
138	A07	17590001	17690000
139	A07	18900001	19000000
140	A07	18910001	19010000
141	A07	18920001	19020000
142	A07	18930001	19030000
143	A07	18940001	19040000
144	A07	18950001	19050000
145	A07	18960001	19060000
146	A07	18970001	19070000
147	A07	18980001	19080000
148	A07	18990001	19090000
149	A07	19000001	19100000
150	A07	19010001	19110000
151	A07	19020001	19120000
152	A08	8200001	8300000
153	A08	8210001	8310000
154	A08	8220001	8320000
155	A08	8230001	8330000
156	A08	8240001	8340000
157	A08	13590001	13690000
158	A08	13600001	13700000
159	A08	15080001	15180000
160	A08	16940001	17040000
161	A08	16950001	17050000
162	A08	16960001	17060000
163	A08	16970001	17070000
164	A08	16980001	17080000
165	A08	16990001	17090000
166	A09	2080001	2180000
167	A09	2100001	2200000
168	A09	2110001	2210000
169	A09	17730001	17830000
170	A09	17740001	17840000
171	A09	17750001	17850000
172	A09	17760001	17860000
173	A09	17770001	17870000
174	A09	17780001	17880000
175	A09	17790001	17890000
176	A09	17800001	17900000
177	A09	17920001	18020000
178	A09	33510001	33610000
179	A09	33520001	33620000
180	A09	33530001	33630000
181	A09	33540001	33640000
182	A09	33550001	33650000
183	A09	33560001	33660000
184	A10	16950001	17050000
185	A10	16960001	17060000
186	A10	16970001	17070000
187	A10	16980001	17080000
188	A10	16990001	17090000
189	A10	17070001	17170000
190	A10	17080001	17180000
191	A10	17090001	17190000
192	A10	17100001	17200000
193	A10	17110001	17210000
194	A10	17120001	17220000
195	A10	17130001	17230000
196	A10	17140001	17240000
197	A10	17150001	17250000
198	A10	17160001	17260000
199	A10	17170001	17270000
200	A10	17180001	17280000
201	C01	1	100000
202	C01	10001	110000
203	C01	20001	120000
204	C01	100001	200000
205	C01	110001	210000
206	C01	130001	230000
207	C01	2570001	2670000
208	C01	2580001	2680000
209	C01	2590001	2690000
210	C01	2600001	2700000
211	C01	2610001	2710000
212	C01	2640001	2740000
213	C01	3140001	3240000
214	C01	3150001	3250000
215	C01	3160001	3260000
216	C01	3170001	3270000
217	C01	3180001	3280000
218	C01	3190001	3290000
219	C01	3200001	3300000
220	C01	3210001	3310000
221	C01	3220001	3320000
222	C01	3230001	3330000
223	C01	3240001	3340000
224	C01	3250001	3350000
225	C01	3260001	3360000
226	C01	3270001	3370000
227	C01	3280001	3380000
228	C01	3290001	3390000
229	C01	3300001	3400000
230	C01	3310001	3410000
231	C01	3320001	3420000
232	C01	3330001	3430000
233	C01	3340001	3440000
234	C01	5250001	5350000
235	C01	5260001	5360000
236	C01	5270001	5370000
237	C01	5280001	5380000
238	C01	5290001	5390000
239	C01	5300001	5400000
240	C01	5310001	5410000
241	C01	5320001	5420000
242	C01	5330001	5430000
243	C01	5340001	5440000
244	C01	5350001	5450000
245	C01	6660001	6760000
246	C01	6670001	6770000
247	C01	6680001	6780000
248	C01	6690001	6790000
249	C01	6700001	6800000
250	C01	6710001	6810000
251	C01	6720001	6820000
252	C01	6730001	6830000
253	C01	6740001	6840000
254	C01	6750001	6850000
255	C01	6760001	6860000
256	C01	6770001	6870000
257	C01	6780001	6880000
258	C01	6790001	6890000
259	C01	6800001	6900000
260	C01	6810001	6910000
261	C01	6820001	6920000
262	C01	6830001	6930000
263	C01	6840001	6940000
264	C01	6850001	6950000
265	C01	6860001	6960000
266	C01	6870001	6970000
267	C01	8120001	8220000
268	C01	8130001	8230000
269	C01	8140001	8240000
270	C01	8150001	8250000
271	C01	8980001	9080000
272	C01	8990001	9090000
273	C01	9000001	9100000
274	C01	9010001	9110000
275	C01	9020001	9120000
276	C01	9030001	9130000
277	C01	9040001	9140000
278	C01	9050001	9150000
279	C01	9060001	9160000
280	C01	9070001	9170000
281	C01	9080001	9180000
282	C01	9090001	9190000
283	C01	9100001	9200000
284	C01	9110001	9210000
285	C01	9120001	9220000
286	C01	9130001	9230000
287	C01	9140001	9240000
288	C01	9480001	9580000
289	C01	9490001	9590000
290	C01	9500001	9600000
291	C01	9510001	9610000
292	C01	9520001	9620000
293	C01	9530001	9630000
294	C01	9540001	9640000
295	C01	9550001	9650000
296	C01	9560001	9660000
297	C01	9570001	9670000
298	C01	9580001	9680000
299	C01	9590001	9690000
300	C01	9600001	9700000
301	C01	9610001	9710000
302	C01	9620001	9720000
303	C01	9630001	9730000
304	C01	9640001	9740000
305	C01	9650001	9750000
306	C01	9660001	9760000
307	C01	9670001	9770000
308	C01	9680001	9780000
309	C01	9690001	9790000
310	C01	9700001	9800000
311	C01	9710001	9810000
312	C01	9720001	9820000
313	C01	9730001	9830000
314	C01	9740001	9840000
315	C01	9750001	9850000
316	C01	9760001	9860000
317	C01	11990001	12090000
318	C01	12000001	12100000
319	C01	12010001	12110000
320	C01	12020001	12120000
321	C01	12030001	12130000
322	C01	12040001	12140000
323	C01	12050001	12150000
324	C01	12060001	12160000
325	C01	12160001	12260000
326	C01	12170001	12270000
327	C01	12180001	12280000
328	C01	12190001	12290000
329	C01	12200001	12300000
330	C01	12210001	12310000
331	C01	12220001	12320000
332	C01	12230001	12330000
333	C01	12240001	12340000
334	C01	13430001	13530000
335	C01	13440001	13540000
336	C01	13450001	13550000
337	C01	13460001	13560000
338	C01	13470001	13570000
339	C01	13480001	13580000
340	C01	13490001	13590000
341	C01	13500001	13600000
342	C01	13510001	13610000
343	C01	13520001	13620000
344	C01	13530001	13630000
345	C01	13540001	13640000
346	C01	13550001	13650000
347	C01	13560001	13660000
348	C01	13570001	13670000
349	C01	13580001	13680000
350	C01	13590001	13690000
351	C01	13600001	13700000
352	C01	13610001	13710000
353	C01	13620001	13720000
354	C01	13630001	13730000
355	C01	13640001	13740000
356	C01	13650001	13750000
357	C01	13660001	13760000
358	C01	13670001	13770000
359	C01	13680001	13780000
360	C01	13900001	14000000
361	C01	13910001	14010000
362	C01	13920001	14020000
363	C01	13930001	14030000
364	C01	13940001	14040000
365	C01	13950001	14050000
366	C01	13960001	14060000
367	C01	13970001	14070000
368	C01	13980001	14080000
369	C01	13990001	14090000
370	C01	14000001	14100000
371	C01	14220001	14320000
372	C01	14230001	14330000
373	C01	14240001	14340000
374	C01	14250001	14350000
375	C01	14260001	14360000
376	C01	14270001	14370000
377	C01	14280001	14380000
378	C01	14290001	14390000
379	C01	14300001	14400000
380	C01	14310001	14410000
381	C01	14320001	14420000
382	C01	14330001	14430000
383	C01	14340001	14440000
384	C01	14350001	14450000
385	C01	14360001	14460000
386	C01	14370001	14470000
387	C01	14380001	14480000
388	C01	14390001	14490000
389	C01	14400001	14500000
390	C01	14410001	14510000
391	C01	14420001	14520000
392	C01	14430001	14530000
393	C01	14440001	14540000
394	C01	14450001	14550000
395	C01	14460001	14560000
396	C01	14470001	14570000
397	C01	14480001	14580000
398	C01	14490001	14590000
399	C01	14500001	14600000
400	C01	14510001	14610000
401	C01	14520001	14620000
402	C01	14530001	14630000
403	C01	14540001	14640000
404	C01	14550001	14650000
405	C01	14560001	14660000
406	C01	14570001	14670000
407	C01	14580001	14680000
408	C01	14590001	14690000
409	C01	14600001	14700000
410	C01	14610001	14710000
411	C01	14620001	14720000
412	C01	14630001	14730000
413	C01	14640001	14740000
414	C01	14650001	14750000
415	C01	14660001	14760000
416	C01	14670001	14770000
417	C01	14680001	14780000
418	C01	14690001	14790000
419	C01	14700001	14800000
420	C01	14710001	14810000
421	C01	14720001	14820000
422	C01	14730001	14830000
423	C01	14740001	14840000
424	C01	14750001	14850000
425	C01	14760001	14860000
426	C01	14770001	14870000
427	C01	14780001	14880000
428	C01	14790001	14890000
429	C01	14800001	14900000
430	C01	14810001	14910000
431	C01	14820001	14920000
432	C01	14830001	14930000
433	C01	14840001	14940000
434	C01	14850001	14950000
435	C01	14860001	14960000
436	C01	14870001	14970000
437	C01	14880001	14980000
438	C01	14890001	14990000
439	C01	14900001	15000000
440	C01	14910001	15010000
441	C01	14920001	15020000
442	C01	14930001	15030000
443	C01	14940001	15040000
444	C01	14950001	15050000
445	C01	14960001	15060000
446	C01	14970001	15070000
447	C01	14980001	15080000
448	C01	14990001	15090000
449	C01	15000001	15100000
450	C01	15010001	15110000
451	C01	15020001	15120000
452	C01	15030001	15130000
453	C01	15040001	15140000
454	C01	15050001	15150000
455	C01	15060001	15160000
456	C01	15070001	15170000
457	C01	15080001	15180000
458	C01	15090001	15190000
459	C01	15100001	15200000
460	C01	15740001	15840000
461	C01	15750001	15850000
462	C01	15760001	15860000
463	C01	15770001	15870000
464	C01	15780001	15880000
465	C01	15790001	15890000
466	C01	15800001	15900000
467	C01	15810001	15910000
468	C01	15820001	15920000
469	C01	15830001	15930000
470	C01	16280001	16380000
471	C01	16290001	16390000
472	C01	16300001	16400000
473	C01	16310001	16410000
474	C01	16320001	16420000
475	C01	16330001	16430000
476	C01	16340001	16440000
477	C01	16350001	16450000
478	C01	16360001	16460000
479	C01	16370001	16470000
480	C01	16380001	16480000
481	C01	16390001	16490000
482	C01	16400001	16500000
483	C01	16410001	16510000
484	C01	16420001	16520000
485	C01	16430001	16530000
486	C01	16440001	16540000
487	C01	16450001	16550000
488	C01	16460001	16560000
489	C01	16470001	16570000
490	C01	16480001	16580000
491	C01	16490001	16590000
492	C01	16500001	16600000
493	C01	16510001	16610000
494	C01	16520001	16620000
495	C01	16530001	16630000
496	C01	16540001	16640000
497	C01	16550001	16650000
498	C01	16560001	16660000
499	C01	16570001	16670000
500	C01	16580001	16680000
501	C01	16590001	16690000
502	C01	16600001	16700000
503	C01	16610001	16710000
504	C01	16620001	16720000
505	C01	16630001	16730000
506	C01	16640001	16740000
507	C01	16650001	16750000
508	C01	16660001	16760000
509	C01	16670001	16770000
510	C01	16680001	16780000
511	C01	16690001	16790000
512	C01	16700001	16800000
513	C01	16710001	16810000
514	C01	16720001	16820000
515	C01	16730001	16830000
516	C01	16740001	16840000
517	C01	16750001	16850000
518	C01	16760001	16860000
519	C01	16770001	16870000
520	C01	16780001	16880000
521	C01	17280001	17380000
522	C01	17290001	17390000
523	C01	17300001	17400000
524	C01	17310001	17410000
525	C01	17320001	17420000
526	C01	17330001	17430000
527	C01	17340001	17440000
528	C01	17350001	17450000
529	C01	17360001	17460000
530	C01	17370001	17470000
531	C01	17380001	17480000
532	C01	17390001	17490000
533	C01	17400001	17500000
534	C01	17410001	17510000
535	C01	17420001	17520000
536	C01	17430001	17530000
537	C01	17440001	17540000
538	C01	17450001	17550000
539	C01	17460001	17560000
540	C01	17470001	17570000
541	C01	17480001	17580000
542	C01	17490001	17590000
543	C01	17500001	17600000
544	C01	17510001	17610000
545	C01	17520001	17620000
546	C01	17530001	17630000
547	C01	17540001	17640000
548	C01	17550001	17650000
549	C01	17560001	17660000
550	C01	17570001	17670000
551	C01	17580001	17680000
552	C01	17590001	17690000
553	C01	17600001	17700000
554	C01	17610001	17710000
555	C01	17620001	17720000
556	C01	17630001	17730000
557	C01	17640001	17740000
558	C01	17650001	17750000
559	C01	17660001	17760000
560	C01	17670001	17770000
561	C01	17680001	17780000
562	C01	17690001	17790000
563	C01	17700001	17800000
564	C01	17710001	17810000
565	C01	17720001	17820000
566	C01	17730001	17830000
567	C01	17740001	17840000
568	C01	17750001	17850000
569	C01	17760001	17860000
570	C01	17770001	17870000
571	C01	17780001	17880000
572	C01	17790001	17890000
573	C01	22040001	22140000
574	C01	22050001	22150000
575	C01	22060001	22160000
576	C01	22070001	22170000
577	C01	25860001	25960000
578	C01	25870001	25970000
579	C01	31170001	31270000
580	C01	31180001	31280000
581	C01	31200001	31300000
582	C01	31210001	31310000
583	C01	31220001	31320000
584	C01	33760001	33860000
585	C01	33770001	33870000
586	C01	33780001	33880000
587	C01	33790001	33890000
588	C01	33800001	33900000
589	C01	33810001	33910000
590	C01	33820001	33920000
591	C01	33830001	33930000
592	C01	33840001	33940000
593	C01	33850001	33950000
594	C01	33860001	33960000
595	C01	33870001	33970000
596	C01	35940001	36040000
597	C01	35950001	36050000
598	C01	35960001	36060000
599	C01	35970001	36070000
600	C01	35980001	36080000
601	C01	35990001	36090000
602	C01	36000001	36100000
603	C01	36010001	36110000
604	C01	36020001	36120000
605	C01	36030001	36130000
606	C01	36040001	36140000
607	C01	36050001	36150000
608	C01	36060001	36160000
609	C01	36070001	36170000
610	C01	36880001	36980000
611	C01	36890001	36990000
612	C01	36900001	37000000
613	C01	36910001	37010000
614	C01	36920001	37020000
615	C01	36930001	37030000
616	C01	36940001	37040000
617	C01	36950001	37050000
618	C01	36960001	37060000
619	C01	36970001	37070000
620	C01	36980001	37080000
621	C01	36990001	37090000
622	C01	37000001	37100000
623	C01	37010001	37110000
624	C01	37020001	37120000
625	C01	37030001	37130000
626	C01	37040001	37140000
627	C02	1	100000
628	C02	10001	110000
629	C02	20001	120000
630	C02	30001	130000
631	C02	40001	140000
632	C02	50001	150000
633	C02	170001	270000
634	C02	180001	280000
635	C02	190001	290000
636	C02	200001	300000
637	C02	1620001	1720000
638	C02	1630001	1730000
639	C02	1640001	1740000
640	C02	1650001	1750000
641	C02	1660001	1760000
642	C02	1670001	1770000
643	C02	1680001	1780000
644	C02	2190001	2290000
645	C02	2200001	2300000
646	C02	2210001	2310000
647	C02	2220001	2320000
648	C02	2230001	2330000
649	C02	3100001	3200000
650	C02	3110001	3210000
651	C02	3120001	3220000
652	C02	3130001	3230000
653	C02	3150001	3250000
654	C02	3160001	3260000
655	C02	7350001	7450000
656	C02	7360001	7460000
657	C02	7370001	7470000
658	C02	7380001	7480000
659	C02	7390001	7490000
660	C02	7400001	7500000
661	C02	7410001	7510000
662	C02	7420001	7520000
663	C02	7430001	7530000
664	C02	7440001	7540000
665	C02	7450001	7550000
666	C02	7460001	7560000
667	C02	7470001	7570000
668	C02	7480001	7580000
669	C02	7490001	7590000
670	C02	7500001	7600000
671	C02	7510001	7610000
672	C02	7520001	7620000
673	C02	7530001	7630000
674	C02	7540001	7640000
675	C02	7550001	7650000
676	C02	7570001	7670000
677	C02	7580001	7680000
678	C02	7590001	7690000
679	C02	7600001	7700000
680	C02	7610001	7710000
681	C02	7620001	7720000
682	C02	7630001	7730000
683	C02	9970001	10070000
684	C02	9980001	10080000
685	C02	9990001	10090000
686	C02	10000001	10100000
687	C02	10010001	10110000
688	C02	10020001	10120000
689	C02	10030001	10130000
690	C02	10040001	10140000
691	C02	10050001	10150000
692	C02	10060001	10160000
693	C02	10070001	10170000
694	C02	10080001	10180000
695	C02	10090001	10190000
696	C02	10100001	10200000
697	C02	10110001	10210000
698	C02	10120001	10220000
699	C02	10130001	10230000
700	C02	10140001	10240000
701	C02	10150001	10250000
702	C02	10160001	10260000
703	C02	10170001	10270000
704	C02	10180001	10280000
705	C02	10190001	10290000
706	C02	10200001	10300000
707	C02	10210001	10310000
708	C02	10220001	10320000
709	C02	10230001	10330000
710	C02	10240001	10340000
711	C02	10620001	10720000
712	C02	10630001	10730000
713	C02	10640001	10740000
714	C02	10650001	10750000
715	C02	10660001	10760000
716	C02	10670001	10770000
717	C02	10680001	10780000
718	C02	14240001	14340000
719	C02	14250001	14350000
720	C02	14260001	14360000
721	C02	14270001	14370000
722	C02	14280001	14380000
723	C02	14290001	14390000
724	C02	14300001	14400000
725	C02	14310001	14410000
726	C02	14320001	14420000
727	C02	14330001	14430000
728	C02	14340001	14440000
729	C02	14350001	14450000
730	C02	14360001	14460000
731	C02	14370001	14470000
732	C02	14380001	14480000
733	C02	14390001	14490000
734	C02	14400001	14500000
735	C02	14410001	14510000
736	C02	14420001	14520000
737	C02	14430001	14530000
738	C02	14440001	14540000
739	C02	14450001	14550000
740	C02	14460001	14560000
741	C02	14470001	14570000
742	C02	14480001	14580000
743	C02	14490001	14590000
744	C02	14500001	14600000
745	C02	14510001	14610000
746	C02	14520001	14620000
747	C02	14860001	14960000
748	C02	14870001	14970000
749	C02	14880001	14980000
750	C02	35890001	35990000
751	C02	35900001	36000000
752	C02	35960001	36060000
753	C02	36000001	36100000
754	C02	36080001	36180000
755	C02	36090001	36190000
756	C02	36100001	36200000
757	C02	36110001	36210000
758	C02	36120001	36220000
759	C02	36130001	36230000
760	C02	37090001	37190000
761	C02	37750001	37850000
762	C02	37760001	37860000
763	C02	37770001	37870000
764	C02	37780001	37880000
765	C02	37790001	37890000
766	C02	37800001	37900000
767	C02	37810001	37910000
768	C02	37820001	37920000
769	C02	37830001	37930000
770	C02	37840001	37940000
771	C02	37950001	38050000
772	C02	37960001	38060000
773	C02	37970001	38070000
774	C02	37980001	38080000
775	C02	37990001	38090000
776	C02	38000001	38100000
777	C02	38010001	38110000
778	C02	38020001	38120000
779	C02	38030001	38130000
780	C02	39230001	39330000
781	C02	39240001	39340000
782	C02	39250001	39350000
783	C02	39260001	39360000
784	C02	39270001	39370000
785	C02	39280001	39380000
786	C02	39290001	39390000
787	C02	39300001	39400000
788	C02	39310001	39410000
789	C02	39320001	39420000
790	C02	39330001	39430000
791	C02	39340001	39440000
792	C02	39420001	39520000
793	C02	39430001	39530000
794	C02	39440001	39540000
795	C02	39450001	39550000
796	C02	39460001	39560000
797	C02	39470001	39570000
798	C02	39480001	39580000
799	C02	39490001	39590000
800	C02	39500001	39600000
801	C02	39510001	39610000
802	C02	39520001	39620000
803	C02	39530001	39630000
804	C02	39540001	39640000
805	C02	39550001	39650000
806	C02	39560001	39660000
807	C02	39570001	39670000
808	C02	39580001	39680000
809	C02	39590001	39690000
810	C02	39600001	39700000
811	C02	39610001	39710000
812	C02	39620001	39720000
813	C02	39630001	39730000
814	C02	39640001	39740000
815	C02	39730001	39830000
816	C02	39740001	39840000
817	C02	39750001	39850000
818	C02	39900001	40000000
819	C02	39910001	40010000
820	C02	39920001	40020000
821	C02	39930001	40030000
822	C02	39940001	40040000
823	C02	39950001	40050000
824	C02	39960001	40060000
825	C02	39970001	40070000
826	C02	39980001	40080000
827	C02	39990001	40090000
828	C02	40000001	40100000
829	C02	40010001	40110000
830	C02	40020001	40120000
831	C02	40150001	40250000
832	C02	40160001	40260000
833	C02	40170001	40270000
834	C02	40180001	40280000
835	C02	40190001	40290000
836	C02	40200001	40300000
837	C02	40210001	40310000
838	C02	40220001	40320000
839	C02	40230001	40330000
840	C02	40240001	40340000
841	C02	40250001	40350000
842	C02	40260001	40360000
843	C02	40270001	40370000
844	C02	40280001	40380000
845	C02	40290001	40390000
846	C02	40300001	40400000
847	C02	40590001	40690000
848	C02	40600001	40700000
849	C02	40610001	40710000
850	C02	40620001	40720000
851	C02	40630001	40730000
852	C02	40640001	40740000
853	C02	40650001	40750000
854	C02	40660001	40760000
855	C02	40670001	40770000
856	C02	40680001	40780000
857	C02	40690001	40790000
858	C02	40700001	40800000
859	C02	41460001	41560000
860	C02	41520001	41620000
861	C02	41530001	41630000
862	C02	41540001	41640000
863	C02	41550001	41650000
864	C02	41560001	41660000
865	C02	41570001	41670000
866	C02	41580001	41680000
867	C02	41590001	41690000
868	C02	41600001	41700000
869	C02	41610001	41710000
870	C02	41620001	41720000
871	C02	41630001	41730000
872	C02	41640001	41740000
873	C02	41650001	41750000
874	C02	41670001	41770000
875	C02	41680001	41780000
876	C02	41690001	41790000
877	C02	41700001	41800000
878	C02	41710001	41810000
879	C02	41720001	41820000
880	C02	41730001	41830000
881	C02	41740001	41840000
882	C02	41750001	41850000
883	C02	43540001	43640000
884	C02	43550001	43650000
885	C02	43620001	43720000
886	C02	43630001	43730000
887	C02	43640001	43740000
888	C02	43650001	43750000
889	C02	43660001	43760000
890	C02	43670001	43770000
891	C02	43680001	43780000
892	C02	43690001	43790000
893	C02	43700001	43800000
894	C02	43710001	43810000
895	C02	43720001	43820000
896	C02	43730001	43830000
897	C02	43740001	43840000
898	C02	43750001	43850000
899	C02	43760001	43860000
900	C02	43770001	43870000
901	C02	43780001	43880000
902	C02	43790001	43890000
903	C02	43920001	44020000
904	C02	43930001	44030000
905	C02	43940001	44040000
906	C02	43950001	44050000
907	C02	43960001	44060000
908	C02	43970001	44070000
909	C02	43980001	44080000
910	C02	43990001	44090000
911	C02	44000001	44100000
912	C02	44010001	44110000
913	C02	44020001	44120000
914	C02	44820001	44920000
915	C02	44830001	44930000
916	C02	46100001	46200000
917	C03	890001	990000
918	C03	900001	1000000
919	C03	910001	1010000
920	C03	920001	1020000
921	C03	930001	1030000
922	C03	940001	1040000
923	C03	950001	1050000
924	C03	960001	1060000
925	C03	970001	1070000
926	C03	980001	1080000
927	C03	990001	1090000
928	C03	1000001	1100000
929	C03	1010001	1110000
930	C03	1020001	1120000
931	C03	1030001	1130000
932	C03	1040001	1140000
933	C03	1340001	1440000
934	C03	1350001	1450000
935	C03	1360001	1460000
936	C03	1370001	1470000
937	C03	1380001	1480000
938	C03	1390001	1490000
939	C03	1400001	1500000
940	C03	1410001	1510000
941	C03	1420001	1520000
942	C03	1430001	1530000
943	C03	1510001	1610000
944	C03	1520001	1620000
945	C03	1530001	1630000
946	C03	1540001	1640000
947	C03	1550001	1650000
948	C03	1560001	1660000
949	C03	1570001	1670000
950	C03	1580001	1680000
951	C03	1590001	1690000
952	C03	1600001	1700000
953	C03	1610001	1710000
954	C03	1620001	1720000
955	C03	1630001	1730000
956	C03	1640001	1740000
957	C03	1650001	1750000
958	C03	1660001	1760000
959	C03	1700001	1800000
960	C03	1710001	1810000
961	C03	1720001	1820000
962	C03	1730001	1830000
963	C03	1740001	1840000
964	C03	1750001	1850000
965	C03	1760001	1860000
966	C03	1770001	1870000
967	C03	1780001	1880000
968	C03	1790001	1890000
969	C03	1800001	1900000
970	C03	1810001	1910000
971	C03	10990001	11090000
972	C03	11000001	11100000
973	C03	11010001	11110000
974	C03	11020001	11120000
975	C03	11030001	11130000
976	C03	11040001	11140000
977	C03	11050001	11150000
978	C03	11060001	11160000
979	C03	11070001	11170000
980	C03	11080001	11180000
981	C03	11090001	11190000
982	C03	11100001	11200000
983	C03	14220001	14320000
984	C03	14230001	14330000
985	C03	14240001	14340000
986	C03	14250001	14350000
987	C03	14260001	14360000
988	C03	14270001	14370000
989	C03	14280001	14380000
990	C03	14290001	14390000
991	C03	14300001	14400000
992	C03	14310001	14410000
993	C03	30260001	30360000
994	C03	30270001	30370000
995	C03	30280001	30380000
996	C03	30290001	30390000
997	C03	30300001	30400000
998	C03	30310001	30410000
999	C03	30320001	30420000
1000	C03	30330001	30430000
1001	C03	30340001	30440000
1002	C03	30350001	30450000
1003	C03	30810001	30910000
1004	C03	30830001	30930000
1005	C03	48240001	48340000
1006	C03	48250001	48350000
1007	C03	48260001	48360000
1008	C03	48270001	48370000
1009	C03	48280001	48380000
1010	C03	48290001	48390000
1011	C03	48300001	48400000
1012	C03	48310001	48410000
1013	C03	48320001	48420000
1014	C03	48330001	48430000
1015	C03	48360001	48460000
1016	C03	48370001	48470000
1017	C03	48380001	48480000
1018	C03	48390001	48490000
1019	C03	48400001	48500000
1020	C03	48410001	48510000
1021	C03	48420001	48520000
1022	C03	48560001	48660000
1023	C03	48570001	48670000
1024	C03	48580001	48680000
1025	C03	48590001	48690000
1026	C03	48600001	48700000
1027	C03	48610001	48710000
1028	C03	48620001	48720000
1029	C03	48630001	48730000
1030	C03	48640001	48740000
1031	C03	48650001	48750000
1032	C03	48660001	48760000
1033	C03	48670001	48770000
1034	C03	48680001	48780000
1035	C03	48690001	48790000
1036	C03	48700001	48800000
1037	C03	48710001	48810000
1038	C03	48720001	48820000
1039	C03	48730001	48830000
1040	C03	48740001	48840000
1041	C03	48750001	48850000
1042	C03	48760001	48860000
1043	C03	48770001	48870000
1044	C03	48780001	48880000
1045	C03	48790001	48890000
1046	C03	48800001	48900000
1047	C03	48810001	48910000
1048	C03	48820001	48920000
1049	C03	48830001	48930000
1050	C03	48840001	48940000
1051	C03	49250001	49350000
1052	C03	49260001	49360000
1053	C03	49270001	49370000
1054	C03	49280001	49380000
1055	C03	49290001	49390000
1056	C03	50840001	50940000
1057	C03	50850001	50950000
1058	C03	50860001	50960000
1059	C03	50870001	50970000
1060	C03	50880001	50980000
1061	C03	50890001	50990000
1062	C03	50900001	51000000
1063	C03	50910001	51010000
1064	C03	50920001	51020000
1065	C03	50930001	51030000
1066	C03	50940001	51040000
1067	C03	50950001	51050000
1068	C03	50960001	51060000
1069	C03	50970001	51070000
1070	C03	50980001	51080000
1071	C03	50990001	51090000
1072	C03	52590001	52690000
1073	C03	52600001	52700000
1074	C03	52610001	52710000
1075	C03	52620001	52720000
1076	C03	52630001	52730000
1077	C03	52640001	52740000
1078	C04	2080001	2180000
1079	C04	2090001	2190000
1080	C04	2530001	2630000
1081	C04	2540001	2640000
1082	C04	2550001	2650000
1083	C04	2560001	2660000
1084	C04	2570001	2670000
1085	C04	2580001	2680000
1086	C04	2590001	2690000
1087	C04	2600001	2700000
1088	C04	2610001	2710000
1089	C04	2620001	2720000
1090	C04	2630001	2730000
1091	C04	2640001	2740000
1092	C04	2650001	2750000
1093	C04	2660001	2760000
1094	C04	2670001	2770000
1095	C04	2680001	2780000
1096	C04	2690001	2790000
1097	C04	2700001	2800000
1098	C04	2710001	2810000
1099	C04	2720001	2820000
1100	C04	2730001	2830000
1101	C04	6210001	6310000
1102	C04	6220001	6320000
1103	C04	6230001	6330000
1104	C04	6240001	6340000
1105	C04	6250001	6350000
1106	C04	6260001	6360000
1107	C04	6270001	6370000
1108	C04	6280001	6380000
1109	C04	6290001	6390000
1110	C04	6300001	6400000
1111	C04	6310001	6410000
1112	C04	6320001	6420000
1113	C04	6330001	6430000
1114	C04	6340001	6440000
1115	C04	6350001	6450000
1116	C04	6360001	6460000
1117	C04	6370001	6470000
1118	C04	6380001	6480000
1119	C04	6430001	6530000
1120	C04	6440001	6540000
1121	C04	6450001	6550000
1122	C04	6460001	6560000
1123	C04	6470001	6570000
1124	C04	6480001	6580000
1125	C04	6490001	6590000
1126	C04	6500001	6600000
1127	C04	6510001	6610000
1128	C04	6520001	6620000
1129	C04	9790001	9890000
1130	C04	9800001	9900000
1131	C04	9850001	9950000
1132	C04	9860001	9960000
1133	C04	9910001	10010000
1134	C04	9920001	10020000
1135	C04	9930001	10030000
1136	C04	9940001	10040000
1137	C04	9950001	10050000
1138	C04	9960001	10060000
1139	C04	9970001	10070000
1140	C04	9980001	10080000
1141	C04	9990001	10090000
1142	C04	10000001	10100000
1143	C04	10010001	10110000
1144	C04	10020001	10120000
1145	C04	10030001	10130000
1146	C04	10630001	10730000
1147	C04	10640001	10740000
1148	C04	10650001	10750000
1149	C04	10660001	10760000
1150	C04	10670001	10770000
1151	C04	10680001	10780000
1152	C04	10690001	10790000
1153	C04	10700001	10800000
1154	C04	10710001	10810000
1155	C04	10720001	10820000
1156	C04	10730001	10830000
1157	C04	10740001	10840000
1158	C04	10750001	10850000
1159	C04	10760001	10860000
1160	C04	10770001	10870000
1161	C04	10780001	10880000
1162	C04	10790001	10890000
1163	C04	10800001	10900000
1164	C04	10810001	10910000
1165	C04	10820001	10920000
1166	C04	10900001	11000000
1167	C04	10910001	11010000
1168	C04	10920001	11020000
1169	C04	10930001	11030000
1170	C04	30550001	30650000
1171	C04	30560001	30660000
1172	C04	30570001	30670000
1173	C04	32690001	32790000
1174	C04	32700001	32800000
1175	C04	32710001	32810000
1176	C04	32720001	32820000
1177	C04	32730001	32830000
1178	C04	32740001	32840000
1179	C04	32750001	32850000
1180	C04	32760001	32860000
1181	C04	32770001	32870000
1182	C04	32780001	32880000
1183	C04	32790001	32890000
1184	C04	32800001	32900000
1185	C04	32810001	32910000
1186	C04	32820001	32920000
1187	C04	32830001	32930000
1188	C04	32840001	32940000
1189	C04	32850001	32950000
1190	C04	32860001	32960000
1191	C04	32870001	32970000
1192	C04	32880001	32980000
1193	C04	32890001	32990000
1194	C04	32900001	33000000
1195	C04	32910001	33010000
1196	C04	32920001	33020000
1197	C04	32930001	33030000
1198	C04	32940001	33040000
1199	C04	32950001	33050000
1200	C04	32960001	33060000
1201	C04	32970001	33070000
1202	C04	33180001	33280000
1203	C04	33190001	33290000
1204	C04	33200001	33300000
1205	C04	33210001	33310000
1206	C04	33220001	33320000
1207	C04	33230001	33330000
1208	C04	33240001	33340000
1209	C04	33250001	33350000
1210	C04	33260001	33360000
1211	C04	33270001	33370000
1212	C04	39060001	39160000
1213	C04	39070001	39170000
1214	C04	42500001	42600000
1215	C04	42510001	42610000
1216	C04	42520001	42620000
1217	C04	42530001	42630000
1218	C04	42540001	42640000
1219	C04	42550001	42650000
1220	C04	42560001	42660000
1221	C04	42570001	42670000
1222	C04	42580001	42680000
1223	C04	42590001	42690000
1224	C04	42600001	42700000
1225	C04	42610001	42710000
1226	C04	42620001	42720000
1227	C04	42630001	42730000
1228	C04	42640001	42740000
1229	C04	42650001	42750000
1230	C04	42660001	42760000
1231	C04	42670001	42770000
1232	C04	47250001	47350000
1233	C04	47260001	47360000
1234	C04	47270001	47370000
1235	C04	47280001	47380000
1236	C04	47290001	47390000
1237	C05	2620001	2720000
1238	C05	2630001	2730000
1239	C05	2640001	2740000
1240	C05	2650001	2750000
1241	C05	2660001	2760000
1242	C05	2670001	2770000
1243	C05	2680001	2780000
1244	C05	2690001	2790000
1245	C05	2700001	2800000
1246	C05	3290001	3390000
1247	C05	3300001	3400000
1248	C05	3310001	3410000
1249	C05	3320001	3420000
1250	C05	3330001	3430000
1251	C05	3340001	3440000
1252	C05	3350001	3450000
1253	C05	3360001	3460000
1254	C05	3370001	3470000
1255	C05	3380001	3480000
1256	C05	5080001	5180000
1257	C05	5090001	5190000
1258	C05	5100001	5200000
1259	C05	5110001	5210000
1260	C05	5120001	5220000
1261	C05	5130001	5230000
1262	C05	5140001	5240000
1263	C05	5150001	5250000
1264	C05	5160001	5260000
1265	C05	5170001	5270000
1266	C05	5180001	5280000
1267	C05	5190001	5290000
1268	C05	5200001	5300000
1269	C05	5210001	5310000
1270	C05	5220001	5320000
1271	C05	5230001	5330000
1272	C05	5360001	5460000
1273	C05	5370001	5470000
1274	C05	5380001	5480000
1275	C05	5390001	5490000
1276	C05	5600001	5700000
1277	C05	5610001	5710000
1278	C05	5620001	5720000
1279	C05	5630001	5730000
1280	C05	5640001	5740000
1281	C05	5650001	5750000
1282	C05	5660001	5760000
1283	C05	5670001	5770000
1284	C05	5680001	5780000
1285	C05	5690001	5790000
1286	C05	5700001	5800000
1287	C05	5710001	5810000
1288	C05	5720001	5820000
1289	C05	5730001	5830000
1290	C05	5740001	5840000
1291	C05	5750001	5850000
1292	C05	5760001	5860000
1293	C05	5770001	5870000
1294	C05	5780001	5880000
1295	C05	5790001	5890000
1296	C05	5800001	5900000
1297	C05	5810001	5910000
1298	C05	5820001	5920000
1299	C05	5830001	5930000
1300	C05	5840001	5940000
1301	C05	5850001	5950000
1302	C05	5860001	5960000
1303	C05	5870001	5970000
1304	C05	5880001	5980000
1305	C05	5890001	5990000
1306	C05	6000001	6100000
1307	C05	6010001	6110000
1308	C05	6020001	6120000
1309	C05	6030001	6130000
1310	C05	6040001	6140000
1311	C05	6050001	6150000
1312	C05	6060001	6160000
1313	C05	6070001	6170000
1314	C05	6080001	6180000
1315	C05	6090001	6190000
1316	C05	6100001	6200000
1317	C05	6110001	6210000
1318	C05	6120001	6220000
1319	C05	8580001	8680000
1320	C05	8590001	8690000
1321	C05	8600001	8700000
1322	C05	8610001	8710000
1323	C05	8620001	8720000
1324	C05	36900001	37000000
1325	C05	36910001	37010000
1326	C05	36920001	37020000
1327	C05	36930001	37030000
1328	C05	36940001	37040000
1329	C05	36950001	37050000
1330	C05	36960001	37060000
1331	C05	36970001	37070000
1332	C05	36980001	37080000
1333	C05	36990001	37090000
1334	C05	37000001	37100000
1335	C05	37010001	37110000
1336	C05	37020001	37120000
1337	C05	37030001	37130000
1338	C05	37040001	37140000
1339	C05	37360001	37460000
1340	C05	37370001	37470000
1341	C05	37380001	37480000
1342	C05	37390001	37490000
1343	C05	37400001	37500000
1344	C05	37410001	37510000
1345	C05	37420001	37520000
1346	C05	37430001	37530000
1347	C05	37440001	37540000
1348	C05	37450001	37550000
1349	C05	37460001	37560000
1350	C05	37470001	37570000
1351	C05	37480001	37580000
1352	C05	37490001	37590000
1353	C05	37500001	37600000
1354	C05	37510001	37610000
1355	C05	37520001	37620000
1356	C05	37530001	37630000
1357	C05	37540001	37640000
1358	C05	37550001	37650000
1359	C05	37560001	37660000
1360	C05	37570001	37670000
1361	C05	37580001	37680000
1362	C05	37590001	37690000
1363	C05	37600001	37700000
1364	C05	37610001	37710000
1365	C05	37620001	37720000
1366	C05	37630001	37730000
1367	C05	37640001	37740000
1368	C06	12930001	13030000
1369	C06	12940001	13040000
1370	C06	12950001	13050000
1371	C06	12960001	13060000
1372	C06	12970001	13070000
1373	C06	12980001	13080000
1374	C06	12990001	13090000
1375	C06	13000001	13100000
1376	C06	20820001	20920000
1377	C06	20830001	20930000
1378	C06	20840001	20940000
1379	C06	20850001	20950000
1380	C06	24910001	25010000
1381	C06	24920001	25020000
1382	C06	24930001	25030000
1383	C06	24940001	25040000
1384	C06	24950001	25050000
1385	C06	24960001	25060000
1386	C06	24970001	25070000
1387	C06	24980001	25080000
1388	C06	24990001	25090000
1389	C06	25000001	25100000
1390	C06	25010001	25110000
1391	C06	25020001	25120000
1392	C06	25030001	25130000
1393	C06	25040001	25140000
1394	C06	25120001	25220000
1395	C06	25130001	25230000
1396	C06	25140001	25240000
1397	C06	25150001	25250000
1398	C06	25160001	25260000
1399	C06	25170001	25270000
1400	C06	25180001	25280000
1401	C06	25190001	25290000
1402	C06	25200001	25300000
1403	C06	25210001	25310000
1404	C06	25220001	25320000
1405	C06	25230001	25330000
1406	C06	25240001	25340000
1407	C06	25250001	25350000
1408	C06	25260001	25360000
1409	C06	25270001	25370000
1410	C06	25500001	25600000
1411	C06	25510001	25610000
1412	C06	25520001	25620000
1413	C06	25530001	25630000
1414	C06	25540001	25640000
1415	C06	25550001	25650000
1416	C06	25560001	25660000
1417	C06	25570001	25670000
1418	C06	25580001	25680000
1419	C06	25590001	25690000
1420	C06	25700001	25800000
1421	C06	25710001	25810000
1422	C06	25720001	25820000
1423	C06	25730001	25830000
1424	C06	25740001	25840000
1425	C06	25750001	25850000
1426	C06	25760001	25860000
1427	C06	25770001	25870000
1428	C06	25780001	25880000
1429	C06	25790001	25890000
1430	C06	28100001	28200000
1431	C06	28110001	28210000
1432	C06	28120001	28220000
1433	C06	28130001	28230000
1434	C06	28140001	28240000
1435	C06	28150001	28250000
1436	C06	28160001	28260000
1437	C06	28170001	28270000
1438	C06	28180001	28280000
1439	C06	28190001	28290000
1440	C06	28200001	28300000
1441	C06	28300001	28400000
1442	C06	28310001	28410000
1443	C06	28320001	28420000
1444	C06	28330001	28430000
1445	C06	28340001	28440000
1446	C06	28350001	28450000
1447	C06	28360001	28460000
1448	C06	28370001	28470000
1449	C06	28380001	28480000
1450	C06	28390001	28490000
1451	C06	28680001	28780000
1452	C06	28690001	28790000
1453	C06	28700001	28800000
1454	C06	28710001	28810000
1455	C06	28720001	28820000
1456	C06	28730001	28830000
1457	C06	28740001	28840000
1458	C06	28750001	28850000
1459	C06	28760001	28860000
1460	C06	28770001	28870000
1461	C06	28780001	28880000
1462	C06	28790001	28890000
1463	C06	30990001	31090000
1464	C06	32850001	32950000
1465	C06	33390001	33490000
1466	C06	33400001	33500000
1467	C06	33410001	33510000
1468	C06	33420001	33520000
1469	C06	33430001	33530000
1470	C06	33440001	33540000
1471	C06	33450001	33550000
1472	C06	33460001	33560000
1473	C06	33470001	33570000
1474	C06	33480001	33580000
1475	C06	33490001	33590000
1476	C06	33500001	33600000
1477	C06	33510001	33610000
1478	C06	34060001	34160000
1479	C06	34070001	34170000
1480	C06	34850001	34950000
1481	C06	34860001	34960000
1482	C06	34870001	34970000
1483	C06	34880001	34980000
1484	C06	34890001	34990000
1485	C06	34900001	35000000
1486	C06	34910001	35010000
1487	C06	34920001	35020000
1488	C06	34930001	35030000
1489	C06	34940001	35040000
1490	C06	34950001	35050000
1491	C06	34960001	35060000
1492	C06	34970001	35070000
1493	C06	35370001	35470000
1494	C06	35630001	35730000
1495	C06	35640001	35740000
1496	C06	35650001	35750000
1497	C06	35660001	35760000
1498	C06	35670001	35770000
1499	C06	35680001	35780000
1500	C06	35690001	35790000
1501	C06	35700001	35800000
1502	C06	35710001	35810000
1503	C06	35720001	35820000
1504	C06	35730001	35830000
1505	C06	35740001	35840000
1506	C06	35750001	35850000
1507	C06	35760001	35860000
1508	C06	35770001	35870000
1509	C06	35780001	35880000
1510	C06	35790001	35890000
1511	C06	35910001	36010000
1512	C06	35930001	36030000
1513	C06	35940001	36040000
1514	C06	35950001	36050000
1515	C06	35960001	36060000
1516	C06	35970001	36070000
1517	C07	18310001	18410000
1518	C07	18320001	18420000
1519	C07	18330001	18430000
1520	C07	18340001	18440000
1521	C07	18350001	18450000
1522	C07	18360001	18460000
1523	C07	18370001	18470000
1524	C07	18380001	18480000
1525	C07	18390001	18490000
1526	C07	18400001	18500000
1527	C07	18410001	18510000
1528	C07	18420001	18520000
1529	C07	18430001	18530000
1530	C07	18440001	18540000
1531	C07	18450001	18550000
1532	C07	18460001	18560000
1533	C07	18470001	18570000
1534	C07	18480001	18580000
1535	C07	18490001	18590000
1536	C07	18500001	18600000
1537	C07	18510001	18610000
1538	C07	21200001	21300000
1539	C07	21210001	21310000
1540	C07	21220001	21320000
1541	C07	21360001	21460000
1542	C07	21370001	21470000
1543	C07	21380001	21480000
1544	C07	21390001	21490000
1545	C07	21400001	21500000
1546	C07	21410001	21510000
1547	C07	21420001	21520000
1548	C07	21430001	21530000
1549	C07	21440001	21540000
1550	C07	21450001	21550000
1551	C07	21460001	21560000
1552	C07	21470001	21570000
1553	C07	21480001	21580000
1554	C07	21490001	21590000
1555	C07	22070001	22170000
1556	C07	22080001	22180000
1557	C07	22090001	22190000
1558	C07	22100001	22200000
1559	C07	22110001	22210000
1560	C07	22120001	22220000
1561	C07	22130001	22230000
1562	C07	22140001	22240000
1563	C07	22150001	22250000
1564	C07	25090001	25190000
1565	C07	25100001	25200000
1566	C07	25110001	25210000
1567	C07	26310001	26410000
1568	C07	26320001	26420000
1569	C07	26330001	26430000
1570	C07	26340001	26440000
1571	C07	26350001	26450000
1572	C07	26360001	26460000
1573	C07	26370001	26470000
1574	C07	26380001	26480000
1575	C07	26390001	26490000
1576	C07	26400001	26500000
1577	C07	26410001	26510000
1578	C07	26420001	26520000
1579	C07	26430001	26530000
1580	C07	26440001	26540000
1581	C07	26450001	26550000
1582	C07	26460001	26560000
1583	C07	26470001	26570000
1584	C07	26480001	26580000
1585	C07	26880001	26980000
1586	C07	26890001	26990000
1587	C07	27050001	27150000
1588	C07	27060001	27160000
1589	C07	27070001	27170000
1590	C07	27080001	27180000
1591	C07	27090001	27190000
1592	C07	27100001	27200000
1593	C07	27110001	27210000
1594	C07	27120001	27220000
1595	C07	27130001	27230000
1596	C07	27140001	27240000
1597	C07	33430001	33530000
1598	C07	33440001	33540000
1599	C07	35000001	35100000
1600	C07	35010001	35110000
1601	C07	35020001	35120000
1602	C07	35030001	35130000
1603	C07	37850001	37950000
1604	C07	37860001	37960000
1605	C07	37870001	37970000
1606	C07	37880001	37980000
1607	C07	37890001	37990000
1608	C08	2120001	2220000
1609	C08	2130001	2230000
1610	C08	2140001	2240000
1611	C08	2150001	2250000
1612	C08	2160001	2260000
1613	C08	2170001	2270000
1614	C08	2180001	2280000
1615	C08	2200001	2300000
1616	C08	2210001	2310000
1617	C08	2220001	2320000
1618	C08	2240001	2340000
1619	C08	37090001	37190000
1620	C08	37100001	37200000
1621	C08	37110001	37210000
1622	C08	37120001	37220000
1623	C08	37130001	37230000
1624	C08	37140001	37240000
1625	C08	37150001	37250000
1626	C08	37160001	37260000
1627	C08	37170001	37270000
1628	C08	37180001	37280000
1629	C08	37190001	37290000
1630	C08	37200001	37300000
1631	C08	37210001	37310000
1632	C08	37350001	37450000
1633	C08	37360001	37460000
1634	C08	37370001	37470000
1635	C08	37380001	37480000
1636	C08	37390001	37490000
1637	C08	37400001	37500000
1638	C08	37410001	37510000
1639	C08	37420001	37520000
1640	C08	37430001	37530000
1641	C09	1550001	1650000
1642	C09	1560001	1660000
1643	C09	1570001	1670000
1644	C09	1580001	1680000
1645	C09	1590001	1690000
1646	C09	1600001	1700000
1647	C09	1610001	1710000
1648	C09	1620001	1720000
1649	C09	1630001	1730000
1650	C09	1640001	1740000
1651	C09	1650001	1750000
1652	C09	1700001	1800000
1653	C09	1710001	1810000
1654	C09	1720001	1820000
1655	C09	1730001	1830000
1656	C09	1740001	1840000
1657	C09	1750001	1850000
1658	C09	2880001	2980000
1659	C09	2890001	2990000
1660	C09	3450001	3550000
1661	C09	3460001	3560000
1662	C09	3470001	3570000
1663	C09	3480001	3580000
1664	C09	3490001	3590000
1665	C09	3500001	3600000
1666	C09	7270001	7370000
1667	C09	7280001	7380000
1668	C09	7290001	7390000
1669	C09	7300001	7400000
1670	C09	7310001	7410000
1671	C09	7320001	7420000
1672	C09	7330001	7430000
1673	C09	7340001	7440000
1674	C09	7350001	7450000
1675	C09	7390001	7490000
1676	C09	7400001	7500000
1677	C09	7410001	7510000
1678	C09	7420001	7520000
1679	C09	7430001	7530000
1680	C09	7440001	7540000
1681	C09	7450001	7550000
1682	C09	7460001	7560000
1683	C09	7470001	7570000
1684	C09	7480001	7580000
1685	C09	8050001	8150000
1686	C09	8550001	8650000
1687	C09	8560001	8660000
1688	C09	8570001	8670000
1689	C09	8580001	8680000
1690	C09	8590001	8690000
1691	C09	8600001	8700000
1692	C09	8610001	8710000
1693	C09	8620001	8720000
1694	C09	8630001	8730000
1695	C09	8640001	8740000
1696	C09	13370001	13470000
1697	C09	13380001	13480000
1698	C09	13390001	13490000
1699	C09	13400001	13500000
1700	C09	13410001	13510000
1701	C09	13420001	13520000
1702	C09	13430001	13530000
1703	C09	13440001	13540000
1704	C09	13450001	13550000
1705	C09	13460001	13560000
1706	C09	13470001	13570000
1707	C09	13480001	13580000
1708	C09	13490001	13590000
1709	C09	13640001	13740000
1710	C09	13650001	13750000
1711	C09	13660001	13760000
1712	C09	13670001	13770000
1713	C09	13680001	13780000
1714	C09	13690001	13790000
1715	C09	13700001	13800000
1716	C09	13710001	13810000
1717	C09	13720001	13820000
1718	C09	13730001	13830000
1719	C09	17010001	17110000
1720	C09	17020001	17120000
1721	C09	17030001	17130000
1722	C09	17040001	17140000
1723	C09	17050001	17150000
1724	C09	17060001	17160000
1725	C09	17070001	17170000
1726	C09	17080001	17180000
1727	C09	17090001	17190000
1728	C09	17100001	17200000
1729	C09	17410001	17510000
1730	C09	17420001	17520000
1731	C09	17430001	17530000
1732	C09	17440001	17540000
1733	C09	17450001	17550000
1734	C09	17460001	17560000
1735	C09	17470001	17570000
1736	C09	17490001	17590000
1737	C09	17500001	17600000
1738	C09	17510001	17610000
1739	C09	17520001	17620000
1740	C09	17530001	17630000
1741	C09	17540001	17640000
1742	C09	17550001	17650000
1743	C09	17560001	17660000
1744	C09	17570001	17670000
1745	C09	17580001	17680000
1746	C09	17590001	17690000
1747	C09	17600001	17700000
1748	C09	17610001	17710000
1749	C09	17640001	17740000
1750	C09	17780001	17880000
1751	C09	17790001	17890000
1752	C09	20360001	20460000
1753	C09	20370001	20470000
1754	C09	20380001	20480000
1755	C09	20390001	20490000
1756	C09	20400001	20500000
1757	C09	20410001	20510000
1758	C09	21030001	21130000
1759	C09	21040001	21140000
1760	C09	21050001	21150000
1761	C09	21060001	21160000
1762	C09	21070001	21170000
1763	C09	21080001	21180000
1764	C09	21090001	21190000
1765	C09	21100001	21200000
1766	C09	21110001	21210000
1767	C09	21120001	21220000
1768	C09	21130001	21230000
1769	C09	31470001	31570000
1770	C09	31480001	31580000
1771	C09	31490001	31590000
1772	C09	31500001	31600000
1773	C09	31510001	31610000
1774	C09	31520001	31620000
1775	C09	31530001	31630000
1776	C09	31540001	31640000
1777	C09	31550001	31650000
1778	C09	31560001	31660000
1779	C09	31570001	31670000
1780	C09	31580001	31680000
1781	C09	31590001	31690000
1782	C09	31600001	31700000
1783	C09	31610001	31710000
1784	C09	31620001	31720000
1785	C09	31630001	31730000
1786	C09	31640001	31740000
1787	C09	31650001	31750000
1788	C09	31660001	31760000
1789	C09	31670001	31770000
1790	C09	31680001	31780000
1791	C09	31690001	31790000
1792	C09	31700001	31800000
1793	C09	31710001	31810000
1794	C09	31720001	31820000
1795	C09	31730001	31830000
1796	C09	31740001	31840000
1797	C09	31750001	31850000
1798	C09	31760001	31860000
1799	C09	31770001	31870000
1800	C09	31780001	31880000
1801	C09	31790001	31890000
1802	C09	31800001	31900000
1803	C09	31810001	31910000
1804	C09	31820001	31920000
1805	C09	31830001	31930000
1806	C09	31840001	31940000
1807	C09	31850001	31950000
1808	C09	31860001	31960000
1809	C09	31870001	31970000
1810	C09	31880001	31980000
1811	C09	31890001	31990000
1812	C09	31900001	32000000
1813	C09	31910001	32010000
1814	C09	31920001	32020000
1815	C09	31990001	32090000
1816	C09	32000001	32100000
1817	C09	32010001	32110000
1818	C09	32020001	32120000
1819	C09	32030001	32130000
1820	C09	32040001	32140000
1821	C09	32050001	32150000
1822	C09	32060001	32160000
1823	C09	32070001	32170000
1824	C09	32080001	32180000
1825	C09	32090001	32190000
1826	C09	32100001	32200000
1827	C09	32110001	32210000
1828	C09	32120001	32220000
1829	C09	32130001	32230000
1830	C09	32140001	32240000
1831	C09	32150001	32250000
1832	C09	32160001	32260000
1833	C09	32170001	32270000
1834	C09	32180001	32280000
1835	C09	32190001	32290000
1836	C09	32200001	32300000
1837	C09	32210001	32310000
1838	C09	32220001	32320000
1839	C09	32230001	32330000
1840	C09	32240001	32340000
1841	C09	32250001	32350000
1842	C09	32260001	32360000
1843	C09	32270001	32370000
1844	C09	32280001	32380000
1845	C09	32290001	32390000
1846	C09	32300001	32400000
1847	C09	32310001	32410000
1848	C09	32320001	32420000
1849	C09	32330001	32430000
1850	C09	32340001	32440000
1851	C09	32350001	32450000
1852	C09	32360001	32460000
1853	C09	32370001	32470000
1854	C09	32380001	32480000
1855	C09	32390001	32490000
1856	C09	32400001	32500000
1857	C09	32410001	32510000
1858	C09	32420001	32520000
1859	C09	32430001	32530000
1860	C09	32440001	32540000
1861	C09	32450001	32550000
1862	C09	32460001	32560000
1863	C09	32470001	32570000
1864	C09	32480001	32580000
1865	C09	32490001	32590000
1866	C09	32500001	32600000
1867	C09	32510001	32610000
1868	C09	32520001	32620000
1869	C09	32530001	32630000
1870	C09	32540001	32640000
1871	C09	32550001	32650000
1872	C09	32560001	32660000
1873	C09	32570001	32670000
1874	C09	32580001	32680000
1875	C09	32590001	32690000
1876	C09	32600001	32700000
1877	C09	32610001	32710000
1878	C09	32620001	32720000
1879	C09	32630001	32730000
1880	C09	32640001	32740000
1881	C09	32650001	32750000
1882	C09	32660001	32760000
1883	C09	32670001	32770000
1884	C09	32680001	32780000
1885	C09	32690001	32790000
1886	C09	32700001	32800000
1887	C09	32710001	32810000
1888	C09	32720001	32820000
1889	C09	32730001	32830000
1890	C09	32740001	32840000
1891	C09	32750001	32850000
1892	C09	32760001	32860000
1893	C09	32770001	32870000
1894	C09	32780001	32880000
1895	C09	32790001	32890000
1896	C09	32800001	32900000
1897	C09	32810001	32910000
1898	C09	32830001	32930000
1899	C09	32840001	32940000
1900	C09	32850001	32950000
1901	C09	32860001	32960000
1902	C09	32870001	32970000
1903	C09	32880001	32980000
1904	C09	32890001	32990000
1905	C09	32900001	33000000
1906	C09	32910001	33010000
1907	C09	32920001	33020000
1908	C09	32930001	33030000
1909	C09	32940001	33040000
1910	C09	32950001	33050000
1911	C09	32960001	33060000
1912	C09	35340001	35440000
1913	C09	35350001	35450000
1914	C09	35380001	35480000
1915	C09	35390001	35490000
1916	C09	35400001	35500000
1917	C09	35410001	35510000
1918	C09	35420001	35520000
1919	C09	35430001	35530000
1920	C09	35440001	35540000
1921	C09	35450001	35550000
1922	C09	35460001	35560000
1923	C09	35470001	35570000
1924	C09	35480001	35580000
1925	C09	35490001	35590000
1926	C09	35500001	35600000
1927	C09	35510001	35610000
1928	C09	35520001	35620000
1929	C09	35530001	35630000
1930	C09	35540001	35640000
1931	C09	35550001	35650000
1932	C09	35560001	35660000
1933	C09	35570001	35670000
1934	C09	35580001	35680000
1935	C09	35590001	35690000
1936	C09	35600001	35700000
1937	C09	35610001	35710000
1938	C09	35620001	35720000
1939	C09	35630001	35730000
1940	C09	35640001	35740000
1941	C09	35650001	35750000
1942	C09	35660001	35760000
1943	C09	35670001	35770000
1944	C09	35680001	35780000
1945	C09	35690001	35790000
1946	C09	35700001	35800000
1947	C09	35710001	35810000
1948	C09	35720001	35820000
1949	C09	35730001	35830000
1950	C09	35740001	35840000
1951	C09	35750001	35850000
1952	C09	35760001	35860000
1953	C09	35770001	35870000
1954	C09	35780001	35880000
1955	C09	35790001	35890000
1956	C09	35800001	35900000
1957	C09	35810001	35910000
1958	C09	35820001	35920000
1959	C09	35830001	35930000
1960	C09	35840001	35940000
1961	C09	35850001	35950000
1962	C09	35860001	35960000
1963	C09	35870001	35970000
1964	C09	35880001	35980000
1965	C09	35890001	35990000
1966	C09	35900001	36000000
1967	C09	35910001	36010000
1968	C09	35920001	36020000
1969	C09	35930001	36030000
1970	C09	35940001	36040000
1971	C09	35950001	36050000
1972	C09	35960001	36060000
1973	C09	35970001	36070000
1974	C09	35980001	36080000
1975	C09	35990001	36090000
1976	C09	36000001	36100000
1977	C09	36010001	36110000
1978	C09	36020001	36120000
1979	C09	36690001	36790000
1980	C09	36700001	36800000
1981	C09	36710001	36810000
1982	C09	36720001	36820000
1983	C09	36730001	36830000
1984	C09	36740001	36840000
1985	C09	36750001	36850000
1986	C09	36760001	36860000
1987	C09	36770001	36870000
1988	C09	41450001	41550000
1989	C09	41460001	41560000
1990	C09	41470001	41570000
1991	C09	41480001	41580000
1992	C09	41490001	41590000
1993	C09	41500001	41600000
1994	C09	41510001	41610000
1995	C09	43450001	43550000
1996	C09	43460001	43560000
