# Supplementary material for: Whole-genome resequencing reveals Brassica napus origin and genetic loci involved in its improvement
Source: Nat Commun. 2019 Mar 11;10:1154. doi: 10.1038/s41467-019-09134-9 (PMC6411957; doi:10.1038/s41467-019-09134-9)
Supplement: Supplementary file 35 — Supplementary Data 31 [file 41467_2019_9134_MOESM35_ESM.xlsx]

## Sheet: Supplementary Data 31
Supplementary Data 31 Candidate genes in the overlapped improvement-selection outliers detected by at least three methods between B. napus winter and semi-winter ecotype
Gene ID	Chromosome	Start location (bp)	End location (bp)	Ortholog in Arabidopsis	Function description
BnaA01g10160D	A01	5050809	5052495	AT4G19640	ARA7
BnaA01g10170D	A01	5054138	5055505	AT4G19645	TRAM, LAG1 and CLN8 (TLC) lipid-sensing domain containing protein
BnaA01g10180D	A01	5060445	5061113		unknown protein
BnaA01g10190D	A01	5061328	5062367		unknown protein
BnaA01g10200D	A01	5067699	5069654	AT4G19650	Mitochondrial transcription termination factor family protein
BnaA01g10210D	A01	5070183	5073004	AT3G18100	myb domain protein 4r1 (MYB4R1)
BnaA01g10220D	A01	5074643	5077217	AT4G19660	NPR1-like protein 4 (NPR4)
BnaA01g10230D	A01	5078290	5081411	AT4G19670	RING/U-box superfamily protein
BnaA01g10240D	A01	5083160	5084408	AT4G19680	iron regulated transporter 2 (IRT2)
BnaA01g10250D	A01	5093485	5094958	AT3G51670	SEC14 cytosolic factor family protein / phosphoglyceride transfer family protein
BnaA01g10260D	A01	5122312	5123408	AT4G19850	lectin-related
BnaA01g10270D	A01	5126231	5129054	AT4G19860	alpha/beta-Hydrolases superfamily protein
BnaA01g10280D	A01	5130402	5139312	AT1G80070	ABNORMAL SUSPENSOR 2 (SUS2)
BnaA01g10290D	A01	5140147	5141634	AT4G19890	Pentatricopeptide repeat (PPR-like) superfamily protein
BnaA01g10300D	A01	5141706	5142249	AT4G19890	Pentatricopeptide repeat (PPR-like) superfamily protein
BnaA01g10310D	A01	5147681	5150918	AT4G19960	K+ uptake permease 9 (KUP9)
BnaA01g10320D	A01	5152360	5154921	AT4G19970	CONTAINS InterPro DOMAIN/s: Nucleotide-diphospho-sugar transferase, predicted (InterPro:IPR005069)
BnaA01g10330D	A01	5159087	5159517	AT4G19980	unknown protein
BnaA01g10340D	A01	5164131	5165793	AT4G19985	Acyl-CoA N-acyltransferases (NAT) superfamily protein
BnaA01g10350D	A01	5174235	5174855	AT4G20000	VQ motif-containing protein
BnaA01g10360D	A01	5177982	5179997	AT4G20020	unknown protein
BnaA01g10370D	A01	5180215	5181178	AT4G20030	RNA-binding (RRM/RBD/RNP motifs) family protein
BnaA01g10380D	A01	5181270	5182905	AT4G20040	Pectin lyase-like superfamily protein
BnaA01g10390D	A01	5184735	5186938	AT4G20050	QUARTET 3 (QRT3)
BnaA02g03680D	A02	1619981	1622989		unknown protein
BnaA02g03690D	A02	1623064	1623512		unknown protein
BnaA02g03700D	A02	1701877	1703859	AT5G17800	myb domain protein 56 (MYB56)
BnaA02g03710D	A02	1704114	1707294	AT5G17800	myb domain protein 56 (MYB56)
BnaA02g03720D	A02	1708401	1710006	AT5G17820	Peroxidase superfamily protein
BnaA02g03730D	A02	1716750	1718494	AT5G17850	Sodium/calcium exchanger family protein
BnaA02g03740D	A02	1719487	1720668	AT4G22180	CONTAINS InterPro DOMAIN/s: F-box domain, cyclin-like (InterPro:IPR001810), F-box domain, Skp2-like (InterPro:IPR022364), Protein of unknown function DUF295 (InterPro:IPR005174)
BnaA02g03750D	A02	1722562	1724298	AT5G17860	calcium exchanger 7 (CAX7)
BnaA02g03760D	A02	1728704	1729222	AT5G17870	plastid-specific 50S ribosomal protein 6 (PSRP6)
BnaA02g03770D	A02	1732279	1736279	AT5G17920	COBALAMIN-INDEPENDENT METHIONINE SYNTHASE (ATCIMS)
BnaA02g03780D	A02	1736857	1743642	AT5G17930	MIF4G domain-containing protein / MA3 domain-containing protein
BnaA02g03790D	A02	1744536	1747560	AT5G17970	Disease resistance protein (TIR-NBS-LRR class) family
BnaA02g03800D	A02	1752578	1755897	AT5G17960	Cysteine/Histidine-rich C1 domain family protein
BnaA02g03810D	A02	1756046	1758017	AT5G41750	Disease resistance protein (TIR-NBS-LRR class) family
BnaA02g03820D	A02	1759847	1760026	AT5G17950	unknown protein
BnaA02g03830D	A02	1760133	1762119	AT3G44480	recognition of peronospora parasitica 1 (RPP1)
BnaA02g03840D	A02	1765730	1767556	AT5G20630	germin 3 (GER3)
BnaA02g03850D	A02	1768962	1771681	AT5G17990	tryptophan biosynthesis 1 (TRP1)
BnaA02g32580D	A02	23441979	23444630	AT1G59620	CW9
BnaA02g32590D	A02	23445694	23447290	AT5G24340	3'-5' exonuclease domain-containing protein
BnaA02g32600D	A02	23448836	23449720		unknown protein
BnaA02g32610D	A02	23449882	23450420		unknown protein
BnaA02g32620D	A02	23461834	23463306	AT1G59124	Disease resistance protein (CC-NBS-LRR class) family
BnaA02g32630D	A02	23464539	23472222	AT1G58602	LRR and NB-ARC domains-containing disease resistance protein
BnaA02g32640D	A02	23472320	23473749	AT1G58400	Disease resistance protein (CC-NBS-LRR class) family
BnaA02g32650D	A02	23473817	23474250	AT1G59780	NB-ARC domain-containing disease resistance protein
BnaA02g32660D	A02	23474536	23476302	AT1G59620	CW9
BnaA02g32670D	A02	23476363	23481485	AT1G59620	CW9
BnaA02g32680D	A02	23481566	23481803		unknown protein
BnaA02g32690D	A02	23481961	23484849		unknown protein
BnaA02g32700D	A02	23485884	23488724	AT1G58390	Disease resistance protein (CC-NBS-LRR class) family
BnaA02g32710D	A02	23488904	23491170	AT1G59620	CW9
BnaA02g32720D	A02	23494900	23498220	AT5G24140	squalene monooxygenase 2 (SQP2)
BnaA02g32730D	A02	23500380	23503090	AT5G24030	SLAC1 homologue 3 (SLAH3)
BnaA02g32740D	A02	23506884	23510509	AT5G23980	ferric reduction oxidase 4 (FRO4)
BnaA02g32750D	A02	23515203	23515825	AT5G23940	PERMEABLE LEAVES3 (PEL3)
BnaA02g32760D	A02	23516734	23520328	AT5G41690	RNA-binding (RRM/RBD/RNP motifs) family protein
BnaA02g32770D	A02	23531036	23534569	AT5G23870	Pectinacetylesterase family protein
BnaA02g32780D	A02	23539023	23540112	AT5G23740	ribosomal protein S11-beta (RPS11-BETA)
BnaA02g32870D	A02	23588122	23592872	AT5G23450	long-chain base (LCB) kinase 1 (LCBK1)
BnaA02g32880D	A02	23593128	23593595	AT5G23440	ferredoxin/thioredoxin reductase subunit A (variable subunit) 1 (FTRA1)
BnaA02g32890D	A02	23598499	23600622	AT5G23420	high-mobility group box 6 (HMGB6)
BnaA02g32900D	A02	23602210	23602984	AT5G23370	GRAM domain-containing protein / ABA-responsive protein-related
BnaA02g32910D	A02	23605973	23606763	AT5G23370	GRAM domain-containing protein / ABA-responsive protein-related
BnaA02g32920D	A02	23609588	23610412	AT5G23370	GRAM domain-containing protein / ABA-responsive protein-related
BnaA02g32930D	A02	23610766	23613057	AT5G23340	RNI-like superfamily protein
BnaA02g32940D	A02	23613940	23614724	AT5G23290	prefoldin 5 (PFD5)
BnaA02g32950D	A02	23618206	23619457	AT5G23280	TCP family transcription factor
BnaA02g32960D	A02	23632634	23636780	AT5G23210	serine carboxypeptidase-like 34 (SCPL34)
BnaA02g32970D	A02	23638292	23640135	AT5G23200	unknown protein
BnaA02g32980D	A02	23641398	23643855	AT5G23190	cytochrome P450, family 86, subfamily B, polypeptide 1 (CYP86B1)
BnaA02g32990D	A02	23645119	23646109	AT5G23160	unknown protein
BnaA02g33000D	A02	23647303	23649432	AT5G23150	ENHANCER OF AG-4 2 (HUA2)
BnaA02g33010D	A02	23649506	23653992	AT5G23150	ENHANCER OF AG-4 2 (HUA2)
BnaA02g33020D	A02	23664315	23665763	AT5G23040	CELL GROWTH DEFECT FACTOR 1 (CDF1)
BnaA02g33030D	A02	23666738	23668004	AT5G23030	tetraspanin12 (TET12)
BnaA02g33040D	A02	23669067	23672177	AT5G23010	methylthioalkylmalate synthase 1 (MAM1)
BnaA02g33050D	A02	23672265	23672363		unknown protein
BnaA02g33060D	A02	23675565	23680051	AT5G51530	Ubiquitin carboxyl-terminal hydrolase-related protein
BnaA02g33070D	A02	23681041	23686442	AT5G61940	Ubiquitin carboxyl-terminal hydrolase-related protein
BnaA02g33080D	A02	23686644	23689522	AT5G61960	MEI2-like protein 1 (ML1)
BnaA02g33090D	A02	23689595	23693777	AT5G61960	MEI2-like protein 1 (ML1)
BnaA02g33100D	A02	23697974	23702248	AT5G61970	signal recognition particle-related / SRP-related
BnaA02g33500D	A02	24029669	24031327	AT5G62560	RING/U-box superfamily protein with ARM repeat domain
BnaA02g33510D	A02	24039131	24041023		unknown protein
BnaA02g33520D	A02	24041127	24044914	AT5G62670	H(+)-ATPase 11 (HA11)
BnaA02g33530D	A02	24045104	24047555	AT5G62680	Major facilitator superfamily protein
BnaA02g33540D	A02	24066388	24068343	AT5G62820	Uncharacterised protein family (UPF0497)
BnaA02g33550D	A02	24068477	24071619	AT5G62850	VEGETATIVE CELL EXPRESSED1 (AtVEX1)
BnaA02g33560D	A02	24078449	24079880	AT5G62850	VEGETATIVE CELL EXPRESSED1 (AtVEX1)
BnaA02g33570D	A02	24081614	24082048	AT5G62060	F-box and associated interaction domains-containing protein
BnaA02g33580D	A02	24084546	24085031	AT5G62865	unknown protein
BnaA02g33590D	A02	24087962	24088506		unknown protein
BnaA02g33600D	A02	24090646	24092354	AT5G62880	RAC-like 10 (RAC10)
BnaA02g33610D	A02	24106194	24108921	AT5G62890	Xanthine/uracil permease family protein
BnaA02g33620D	A02	24109799	24110948	AT5G62910	RING/U-box superfamily protein
BnaA02g33630D	A02	24113526	24114697	AT5G62950	RNA polymerase II, Rpb4, core protein
BnaA02g33640D	A02	24119440	24120902	AT3G62850	zinc finger protein-related
BnaA02g33650D	A02	24126454	24130321	AT5G63160	BTB and TAZ domain protein 1 (BT1)
BnaA02g33660D	A02	24135660	24137192	AT5G63170	GDSL-like Lipase/Acylhydrolase superfamily protein
BnaA02g33670D	A02	24149992	24151667	AT5G63270	RPM1-interacting protein 4 (RIN4) family protein
BnaA02g33680D	A02	24153790	24156192	AT5G63280	C2H2-like zinc finger protein
BnaA02g33690D	A02	24156646	24159383	AT5G63350	unknown protein
BnaA02g33700D	A02	24168440	24169767	AT5G63460	SAP domain-containing protein
BnaA02g33710D	A02	24169824	24173520	AT5G63490	CBS / octicosapeptide/Phox/Bemp1 (PB1) domains-containing protein
BnaA02g33720D	A02	24177605	24179557	AT3G48680	gamma carbonic anhydrase-like 2 (GAMMA CAL2)
BnaA02g34320D	A02	24488842	24491170	AT5G64690	neurofilament triplet H protein-related
BnaA02g34330D	A02	24491784	24494665	AT5G64710	Putative endonuclease or glycosyl hydrolase
BnaA02g34340D	A02	24495148	24495778	AT4G19590	Chaperone DnaJ-domain superfamily protein
BnaA02g34350D	A02	24501038	24501615	AT5G65260	RNA-binding (RRM/RBD/RNP motifs) family protein
BnaA02g34360D	A02	24509135	24515189	AT5G64740	cellulose synthase 6 (CESA6)
BnaA02g34370D	A02	24525957	24528083	AT5G64750	ABA REPRESSOR1 (ABR1)
BnaA02g34380D	A02	24529495	24530382	AT5G64770	root meristem growth factor 9 (RGF9)
BnaA02g34390D	A02	24534238	24536651	AT5G64790	O-Glycosyl hydrolases family 17 protein
BnaA02g34400D	A02	24541043	24542331	AT5G64810	WRKY DNA-binding protein 51 (WRKY51)
BnaA02g34410D	A02	24543149	24546159	AT5G64820	unknown protein
BnaA02g34420D	A02	24547289	24550520	AT5G64840	general control non-repressible 5 (GCN5)
BnaA02g34430D	A02	24552138	24553957	AT5G64850	FUNCTIONS IN: molecular_function unknown
BnaA02g34440D	A02	24557190	24559584	AT5G64870	SPFH/Band 7/PHB domain-containing membrane-associated protein family
BnaA02g34450D	A02	24561776	24562526	AT5G64900	precursor of peptide 1 (PROPEP1)
BnaA02g34460D	A02	24564794	24565048		unknown protein
BnaA02g34470D	A02	24566005	24566798	AT2G29180	unknown protein
BnaA02g34480D	A02	24567877	24570742	AT5G64960	cyclin dependent kinase group C2 (CDKC2)
BnaA02g34490D	A02	24571247	24573111	AT5G64970	Mitochondrial substrate carrier family protein
BnaA02g34500D	A02	24576968	24577498	AT5G65040	Protein of unknown function (DUF581)
BnaA02g34510D	A02	24582145	24586321	AT5G65060	MADS AFFECTING FLOWERING 3 (MAF3)
BnaA02g34520D	A02	24588117	24592498	AT5G65060	MADS AFFECTING FLOWERING 3 (MAF3)
BnaA02g34530D	A02	24592870	24595455		unknown protein
BnaA02g34540D	A02	24596420	24597146		unknown protein
BnaA02g34550D	A02	24597395	24607407	AT5G65070	MADS AFFECTING FLOWERING 4 (MAF4)
BnaA02g34560D	A02	24614181	24616798	AT5G65090	BRISTLED 1 (BST1)
BnaA02g34570D	A02	24621276	24622112	AT5G65130	Integrase-type DNA-binding superfamily protein
BnaA02g34580D	A02	24623232	24626263	AT5G65140	Haloacid dehalogenase-like hydrolase (HAD) superfamily protein
BnaA02g34590D	A02	24647507	24648457	AT5G66870	ASYMMETRIC LEAVES 2-like 1 (ASL1)
BnaA02g34600D	A02	24657351	24657603	AT5G66850	mitogen-activated protein kinase kinase kinase 5 (MAPKKK5)
BnaA02g34610D	A02	24657669	24658967	AT5G66850	mitogen-activated protein kinase kinase kinase 5 (MAPKKK5)
BnaA02g34620D	A02	24666342	24666572		unknown protein
BnaA02g34630D	A02	24675909	24676566	AT3G01310	Phosphoglycerate mutase-like family protein
BnaA02g34640D	A02	24676861	24678301	AT3G01310	Phosphoglycerate mutase-like family protein
BnaA02g34650D	A02	24691311	24691610	AT5G66815	unknown protein
BnaA02g34660D	A02	24692525	24692665		unknown protein
BnaA02g34670D	A02	24694637	24695440	AT5G66780	unknown protein
BnaA02g34680D	A02	24700435	24701389	AT5G66760	succinate dehydrogenase 1-1 (SDH1-1)
BnaA02g34690D	A02	24715303	24716707	AT5G66740	Protein of unknown function (DUF620)
BnaA02g34700D	A02	24719111	24720323	AT3G50700	indeterminate(ID)-domain 2 (IDD2)
BnaA02g34710D	A02	24722046	24723068	AT5G66700	homeobox 53 (HB53)
BnaA02g34720D	A02	24729024	24730103	AT5G66680	DEFECTIVE GLYCOSYLATION (DGL1)
BnaA02g34730D	A02	24737133	24738846	AT5G66600	Protein of unknown function, DUF547
BnaA02g34740D	A02	24738906	24742132	AT5G66600	Protein of unknown function, DUF547
BnaA02g34750D	A02	24742503	24742958	AT5G66580	unknown protein
BnaA02g34760D	A02	24745120	24746821	AT5G66570	PS II oxygen-evolving complex 1 (PSBO1)
BnaA02g34770D	A02	24749046	24750438	AT5G66510	gamma carbonic anhydrase 3 (GAMMA CA3)
BnaA03g41290D	A03	20679211	20680403	AT3G51300	RHO-related protein from plants 1 (ROP1)
BnaA03g41300D	A03	20680547	20683462	AT3G51330	Eukaryotic aspartyl protease family protein
BnaA03g41310D	A03	20691971	20692358	AT3G51380	IQ-domain 20 (IQD20)
BnaA03g41320D	A03	20693690	20694523	AT3G51400	Arabidopsis protein of unknown function (DUF241)
BnaA03g41330D	A03	20707148	20707987	AT3G51410	Arabidopsis protein of unknown function (DUF241)
BnaA03g41340D	A03	20710645	20711236	AT3G51500	unknown protein
BnaA03g41350D	A03	20711308	20713211	AT3G51520	diacylglycerol acyltransferase family
BnaA03g41360D	A03	20713678	20716770	AT3G51550	FERONIA (FER)
BnaA03g41370D	A03	20717429	20719934	AT3G51580	unknown protein
BnaA03g41380D	A03	20720937	20722401	AT3G51590	lipid transfer protein 12 (LTP12)
BnaA03g41390D	A03	20724418	20725210	AT3G51600	lipid transfer protein 5 (LTP5)
BnaA03g41400D	A03	20725640	20728236	AT3G51610	unknown protein
BnaA03g41410D	A03	20730054	20732901	AT3G51620	PAP/OAS1 substrate-binding domain superfamily
BnaA03g41420D	A03	20739157	20739489		unknown protein
BnaA03g41430D	A03	20742404	20743700	AT3G51660	Tautomerase/MIF superfamily protein
BnaA03g41440D	A03	20755494	20758490	AT3G51670	SEC14 cytosolic factor family protein / phosphoglyceride transfer family protein
BnaA03g41450D	A03	20766132	20767191	AT3G51680	NAD(P)-binding Rossmann-fold superfamily protein
BnaA03g41460D	A03	20794514	20798736	AT3G51770	ETHYLENE OVERPRODUCER 1 (ETO1)
BnaA03g41470D	A03	20801111	20802803	AT3G51780	BCL-2-associated athanogene 4 (BAG4)
BnaA03g41480D	A03	20803267	20806071	AT3G51800	ATG2
BnaA03g41490D	A03	20815794	20819044	AT1G22650	Plant neutral invertase family protein
BnaA03g41500D	A03	20826179	20828710	AT3G51850	calcium-dependent protein kinase 13 (CPK13)
BnaA03g41510D	A03	20837969	20841495	AT3G51860	cation exchanger 3 (CAX3)
BnaA03g41520D	A03	20841558	20842997	AT3G51880	high mobility group B1 (HMGB1)
BnaA03g41530D	A03	20843683	20848205	AT3G51895	sulfate transporter 3
BnaA03g41630D	A03	20915604	20916630	AT3G52105	unknown protein
BnaA03g41640D	A03	20917121	20917492	AT3G52130	Bifunctional inhibitor/lipid-transfer protein/seed storage 2S albumin superfamily protein
BnaA03g41650D	A03	20918466	20919602	AT3G52155	Phosphoglycerate mutase family protein
BnaA03g41660D	A03	20919736	20921237	AT3G52160	3-ketoacyl-CoA synthase 15 (KCS15)
BnaA03g41670D	A03	20921513	20923862	AT3G52170	DNA binding
BnaA03g41680D	A03	20925352	20932774	AT3G52250	Duplicated homeodomain-like superfamily protein
BnaA03g41690D	A03	20933109	20937271	AT3G52260	Pseudouridine synthase family protein
BnaA03g41700D	A03	20938190	20939762	AT3G52270	Transcription initiation factor IIF, beta subunit
BnaA03g41710D	A03	20940675	20941682	AT4G38160	pigment defective 191 (pde191)
BnaA03g41720D	A03	20941854	20942801	AT3G52270	Transcription initiation factor IIF, beta subunit
BnaA03g41730D	A03	20943055	20944847	AT3G52280	general transcription factor group E6 (GTE6)
BnaA03g41740D	A03	20945503	20947220	AT3G52300	ATP synthase D chain, mitochondrial (ATPQ)
BnaA03g41750D	A03	20947360	20948589	AT3G52320	F-box and associated interaction domains-containing protein
BnaA03g41760D	A03	20957652	20959157	AT3G52380	chloroplast RNA-binding protein 33 (CP33)
BnaA03g41770D	A03	20959523	20960887	AT3G52400	syntaxin of plants 122 (SYP122)
BnaA03g41780D	A03	20961800	20967749	AT3G52430	PHYTOALEXIN DEFICIENT 4 (PAD4)
BnaA03g41790D	A03	20968857	20969582	AT3G52440	Dof-type zinc finger DNA-binding family protein
BnaA03g41800D	A03	20980110	20981012	AT3G52460	hydroxyproline-rich glycoprotein family protein
BnaA03g41810D	A03	20983994	20984974	AT3G52470	Late embryogenesis abundant (LEA) hydroxyproline-rich glycoprotein family
BnaA03g41820D	A03	20990397	20993788	AT3G52490	Double Clp-N motif-containing P-loop nucleoside triphosphate hydrolases superfamily protein
BnaA03g41830D	A03	21002901	21009535	AT3G52500	Eukaryotic aspartyl protease family protein
BnaA03g41840D	A03	21024653	21028440		unknown protein
BnaA03g41850D	A03	21028495	21028739		unknown protein
BnaA03g41860D	A03	21029532	21033981	AT4G15396	cytochrome P450, family 702, subfamily A, polypeptide 6 (CYP702A6)
BnaA04g05280D	A04	4053217	4054523	AT3G52730	ubiquinol-cytochrome C reductase UQCRX/QCR9-like family protein
BnaA04g05290D	A04	4056554	4058021	AT3G52680	F-box/RNI-like/FBD-like domains-containing protein
BnaA04g05300D	A04	4084267	4085731	AT3G52680	F-box/RNI-like/FBD-like domains-containing protein
BnaA04g05310D	A04	4091609	4096645	AT3G52640	Zn-dependent exopeptidases superfamily protein
BnaA04g05320D	A04	4106722	4109488	AT3G52600	cell wall invertase 2 (CWINV2)
BnaA04g05330D	A04	4109686	4110573	AT3G52590	ubiquitin extension protein 1 (UBQ1)
BnaA04g05340D	A04	4113943	4114161		unknown protein
BnaA04g05350D	A04	4116737	4117036	AT3G52561	unknown protein
BnaA04g05360D	A04	4123043	4124379	AT3G52560	ubiquitin E2 variant 1D-4 (UEV1D-4)
BnaA04g05370D	A04	4128199	4128582	AT3G52520	unknown protein
BnaA04g05380D	A04	4132167	4133757	AT3G52500	Eukaryotic aspartyl protease family protein
BnaA04g05390D	A04	4142771	4143932		unknown protein
BnaA04g05400D	A04	4159899	4162717	AT3G52490	Double Clp-N motif-containing P-loop nucleoside triphosphate hydrolases superfamily protein
BnaA04g05410D	A04	4209621	4210895	AT3G52450	plant U-box 22 (PUB22)
BnaA04g05420D	A04	4219757	4221167	AT3G52430	PHYTOALEXIN DEFICIENT 4 (PAD4)
BnaA04g05430D	A04	4223121	4224145	AT3G52430	PHYTOALEXIN DEFICIENT 4 (PAD4)
BnaA04g05440D	A04	4237330	4239497	AT5G55500	beta-1,2-xylosyltransferase (XYLT)
BnaA04g05450D	A04	4241380	4241731	AT5G15020	SIN3-like 2 (SNL2)
BnaA04g05460D	A04	4241852	4242440	AT1G73050	Glucose-methanol-choline (GMC) oxidoreductase family protein
BnaA04g05470D	A04	4244817	4246287	AT3G52400	syntaxin of plants 122 (SYP122)
BnaA04g05480D	A04	4247045	4249153	AT3G52390	TatD related DNase
BnaA04g05490D	A04	4249210	4250362	AT3G52380	chloroplast RNA-binding protein 33 (CP33)
BnaA04g05500D	A04	4252289	4254508	AT3G52370	FASCICLIN-like arabinogalactan protein 15 precursor (FLA15)
BnaA04g05510D	A04	4271617	4277068	AT1G33710	RNA-directed DNA polymerase (reverse transcriptase)-related family protein
BnaA04g05520D	A04	4293409	4294221	AT3G52360	unknown protein
BnaA04g05530D	A04	4301597	4308016	AT3G52340	sucrose-6F-phosphate phosphohydrolase 2 (SPP2)
BnaA04g05540D	A04	4308264	4312807	AT3G52310	ABC-2 type transporter family protein
BnaA04g05550D	A04	4313479	4315103	AT3G52300	ATP synthase D chain, mitochondrial (ATPQ)
BnaA04g05560D	A04	4315832	4317807	AT3G13225	WW domain-containing protein
BnaA04g05590D	A04	4339075	4340179		unknown protein
BnaA04g05600D	A04	4340577	4347213	AT3G52200	LTA3
BnaA04g05610D	A04	4348039	4349795	AT3G52200	LTA3
BnaA04g05620D	A04	4352043	4352892	AT4G27270	Quinone reductase family protein
BnaA04g05630D	A04	4361008	4361955	AT1G52950	Nucleic acid-binding, OB-fold-like protein
BnaA04g05640D	A04	4363667	4366276	AT3G52190	phosphate transporter traffic facilitator1 (PHF1)
BnaA04g05650D	A04	4379951	4383281	AT3G52180	STARCH-EXCESS 4 (SEX4)
BnaA04g05660D	A04	4385901	4387986	AT3G52170	DNA binding
BnaA04g05670D	A04	4395014	4396023	AT3G52150	RNA-binding (RRM/RBD/RNP motifs) family protein
BnaA04g05680D	A04	4398066	4406075	AT3G52140	tetratricopeptide repeat (TPR)-containing protein
BnaA04g05690D	A04	4408360	4408602		unknown protein
BnaA04g05700D	A04	4408981	4409122		unknown protein
BnaA04g05710D	A04	4409199	4409704	AT3G52120	SWAP (Suppressor-of-White-APricot)/surp domain-containing protein / D111/G-patch domain-containing protein
BnaA04g05720D	A04	4418165	4419982	AT3G52115	gamma response gene 1 (GR1)
BnaA04g05730D	A04	4421955	4422966		unknown protein
BnaA04g05740D	A04	4428895	4430767	AT3G52110	unknown protein
BnaA04g05750D	A04	4430884	4431221	AT3G52105	unknown protein
BnaA04g05760D	A04	4443646	4445035	AT3G52090	NRPB11
BnaA04g05770D	A04	4445104	4447724	AT3G52080	cation/hydrogen exchanger 28 (chx28)
BnaA04g05780D	A04	4449334	4449845	AT3G52070	unknown protein
BnaA04g05790D	A04	4450176	4451656	AT3G52060	Core-2/I-branching beta-1,6-N-acetylglucosaminyltransferase family protein
BnaA04g05800D	A04	4455134	4456216	AT3G57720	Protein kinase superfamily protein
BnaA04g05810D	A04	4456858	4458663	AT3G51960	basic leucine zipper 24 (BZIP24)
BnaA04g05820D	A04	4464085	4466759	AT3G51950	Zinc finger (CCCH-type) family protein / RNA recognition motif (RRM)-containing protein
BnaA04g05830D	A04	4479868	4481142	AT3G51930	Transducin/WD40 repeat-like superfamily protein
BnaA04g05840D	A04	4482882	4483037		unknown protein
BnaA04g05850D	A04	4501603	4502825	AT3G51920	calmodulin 9 (CAM9)
BnaA04g05860D	A04	4504017	4504397	AT3G51910	heat shock transcription factor A7A (HSFA7A)
BnaA04g08710D	A04	7739537	7741856	AT5G38530	tryptophan synthase beta type 2 (TSBtype2)
BnaA04g08720D	A04	7746315	7749247	AT5G38560	Protein kinase superfamily protein
BnaA04g08730D	A04	7758395	7760364	AT2G17280	Phosphoglycerate mutase family protein
BnaA04g08740D	A04	7760722	7762442	AT5G38570	F-box/RNI-like superfamily protein
BnaA04g08750D	A04	7764182	7765725	AT5G38630	cytochrome B561-1 (CYB-1)
BnaA04g08760D	A04	7765807	7768617	AT5G38640	NagB/RpiA/CoA transferase-like superfamily protein
BnaA04g08770D	A04	7777448	7778923	AT1G32375	F-box/RNI-like/FBD-like domains-containing protein
BnaA04g08780D	A04	7798573	7803849	AT5G57110	autoinhibited Ca2+ -ATPase, isoform 8 (ACA8)
BnaA04g08790D	A04	7808158	7809504	AT5G67150	HXXXD-type acyl-transferase family protein
BnaA04g08800D	A04	7827300	7828595	AT5G67110	ALCATRAZ (ALC)
BnaA04g08810D	A04	7856093	7858017	AT5G38720	unknown protein
BnaA04g08820D	A04	7864329	7866110	AT5G38730	Tetratricopeptide repeat (TPR)-like superfamily protein
BnaA04g08830D	A04	7873633	7873983	AT5G38770	glutamine dumper 7 (GDU7)
BnaA04g08840D	A04	7890502	7891632	AT5G22890	C2H2 and C2HC zinc fingers superfamily protein
BnaA04g08850D	A04	7905735	7907346	AT5G38820	Transmembrane amino acid transporter family protein
BnaA04g08860D	A04	7907449	7910807	AT5G38830	Cysteinyl-tRNA synthetase, class Ia family protein
BnaA04g13840D	A04	11689939	11693509	AT2G23700	Protein of unknown function, DUF547
BnaA04g13850D	A04	11704476	11710607	AT2G23740	nucleic acid binding
BnaA04g13860D	A04	11725811	11731115	AT2G23760	BEL1-like homeodomain 4 (BLH4)
BnaA04g13870D	A04	11744720	11746625	AT2G23770	protein kinase family protein / peptidoglycan-binding LysM domain-containing protein
BnaA04g13880D	A04	11747641	11748881	AT2G23780	RING/U-box superfamily protein
BnaA04g13890D	A04	11749733	11751751	AT2G23790	Protein of unknown function (DUF607)
BnaA04g13900D	A04	11762785	11765109	AT1G10340	Ankyrin repeat family protein
BnaA04g13910D	A04	11793850	11796911	AT2G23800	geranylgeranyl pyrophosphate synthase 2 (GGPS2)
BnaA04g13920D	A04	11799207	11799732		unknown protein
BnaA04g13930D	A04	11801422	11803391	AT2G23820	Metal-dependent phosphohydrolase
BnaA04g13940D	A04	11803713	11806751	AT2G23890	HAD-superfamily hydrolase, subfamily IG, 5'-nucleotidase
BnaA04g13950D	A04	11809798	11811744	AT2G23900	Pectin lyase-like superfamily protein
BnaA04g13960D	A04	11814187	11815377		unknown protein
BnaA04g13970D	A04	11815429	11815754		unknown protein
BnaA04g13980D	A04	11822261	11825192	AT2G23910	NAD(P)-binding Rossmann-fold superfamily protein
BnaA04g13990D	A04	11827349	11828905	AT4G30480	Tetratricopeptide repeat (TPR)-like superfamily protein
BnaA04g14000D	A04	11829172	11830071	AT3G11500	Small nuclear ribonucleoprotein family protein
BnaA04g14010D	A04	11830585	11831943	AT2G23945	Eukaryotic aspartyl protease family protein
BnaA04g14020D	A04	11833699	11837146	AT2G23950	Leucine-rich repeat protein kinase family protein
BnaA04g14030D	A04	11848036	11851336	AT2G23980	cyclic nucleotide-gated channel 6 (CNGC6)
BnaA04g14040D	A04	11853858	11855060	AT2G23990	early nodulin-like protein 11 (ENODL11)
BnaA04g14050D	A04	11858093	11859784	AT2G24030	zinc ion binding
BnaA05g18670D	A05	14136594	14138145	AT1G43910	P-loop containing nucleoside triphosphate hydrolases superfamily protein
BnaA05g18680D	A05	14142401	14145070	AT1G43890	RAB GTPASE HOMOLOG B18 (RAB18)
BnaA05g18690D	A05	14183931	14185850	AT3G20370	TRAF-like family protein
BnaA05g18700D	A05	14187158	14190242	AT3G20350	unknown protein
BnaA05g18710D	A05	14191856	14192625	AT4G34150	Calcium-dependent lipid-binding (CaLB domain) family protein
BnaA05g18720D	A05	14195552	14195896	AT3G20340	FUNCTIONS IN: molecular_function unknown
BnaA05g18730D	A05	14196216	14198407	AT3G20330	PYRIMIDINE B (PYRB)
BnaA05g18740D	A05	14198528	14203312	AT3G20320	trigalactosyldiacylglycerol2 (TGD2)
BnaA05g18750D	A05	14206071	14207865	AT3G20300	Protein of unknown function (DUF3537)
BnaA05g18760D	A05	14211361	14214981	AT3G20290	EPS15 homology domain 1 (EHD1)
BnaA05g18770D	A05	14215434	14218216	AT3G20280	RING/FYVE/PHD zinc finger superfamily protein
BnaA05g18780D	A05	14219096	14221182	AT3G20270	lipid-binding serum glycoprotein family protein
BnaA05g18790D	A05	14221289	14222324	AT3G20270	lipid-binding serum glycoprotein family protein
BnaA05g18800D	A05	14224118	14226605	AT3G20260	FUNCTIONS IN: structural constituent of ribosome
BnaA05g18810D	A05	14227470	14229544	AT3G20250	pumilio 5 (PUM5)
BnaA05g18820D	A05	14230725	14231642	AT1G35365	Protein of unknown function (DUF1184)
BnaA05g18830D	A05	14266336	14270506	AT3G20250	pumilio 5 (PUM5)
BnaA05g18840D	A05	14270572	14272398	AT3G20240	Mitochondrial substrate carrier family protein
BnaA05g18850D	A05	14272616	14273681	AT3G20230	Ribosomal L18p/L5e family protein
BnaA05g18860D	A05	14273816	14274169	AT3G20220	SAUR-like auxin-responsive protein family
BnaA05g18870D	A05	14274447	14276941	AT3G20210	delta vacuolar processing enzyme (DELTA-VPE)
BnaA05g18880D	A05	14278259	14282481	AT3G20200	Protein kinase protein with adenine nucleotide alpha hydrolases-like domain
BnaA05g18890D	A05	14283741	14284274	AT3G20180	Copper transport protein family
BnaA05g18900D	A05	14284420	14285869	AT3G20170	ARM repeat superfamily protein
BnaA05g18910D	A05	14290993	14292045	AT3G20160	Terpenoid synthases superfamily protein
BnaA05g18920D	A05	14292770	14303265	AT1G78500	Terpenoid cyclases family protein
BnaA05g21210D	A05	16417159	16420719	AT3G18890	NAD(P)-binding Rossmann-fold superfamily protein
BnaA05g21220D	A05	16421755	16422511	AT3G18880	Nucleic acid-binding, OB-fold-like protein
BnaA05g21230D	A05	16422670	16423497	AT3G18870	Mitochondrial transcription termination factor family protein
BnaA05g21240D	A05	16423890	16428777	AT3G18860	transducin family protein / WD-40 repeat family protein
BnaA05g21250D	A05	16442686	16444809	AT3G18850	lysophosphatidyl acyltransferase 5 (LPAT5)
BnaA05g21260D	A05	16445499	16445804	AT5G48485	DEFECTIVE IN INDUCED RESISTANCE 1 (DIR1)
BnaA05g21270D	A05	16446455	16448482	AT3G18840	Tetratricopeptide repeat (TPR)-like superfamily protein
BnaA05g21280D	A05	16455247	16456482	AT3G18150	RNI-like superfamily protein
BnaA05g21290D	A05	16457227	16459080	AT3G18150	RNI-like superfamily protein
BnaA05g21300D	A05	16459532	16461883	AT3G18820	RAB GTPase homolog G3F (RAB7B)
BnaA05g21310D	A05	16465378	16467974	AT3G18810	Protein kinase superfamily protein
BnaA05g21320D	A05	16468032	16468837	AT3G18800	unknown protein
BnaA05g21330D	A05	16469160	16470579	AT3G18790	FUNCTIONS IN: molecular_function unknown
BnaA05g21340D	A05	16472703	16472956	AT3G01310	Phosphoglycerate mutase-like family protein
BnaA05g21350D	A05	16476529	16478913	AT3G18780	actin 2 (ACT2)
BnaA05g21360D	A05	16479772	16481486	AT3G18780	actin 2 (ACT2)
BnaA05g21370D	A05	16491266	16492026	AT1G49230	RING/U-box superfamily protein
BnaA05g21380D	A05	16499155	16499953	AT3G18773	RING/U-box superfamily protein
BnaA05g21390D	A05	16516937	16519325	AT3G18770	Autophagy-related protein 13
BnaA05g21400D	A05	16519949	16521116	AT3G18760	Translation elongation factor EF1B/ribosomal protein S6 family protein
BnaA05g21410D	A05	16521958	16522658	AT1G36240	Ribosomal protein L7Ae/L30e/S12e/Gadd45 family protein
BnaA05g21420D	A05	16522929	16529651	AT3G18730	TONSOKU (TSK)
BnaA05g21430D	A05	16530605	16530886	AT3G18715	inflorescence deficient in abscission (IDA)-like 4 (IDL4)
BnaA05g21440D	A05	16542888	16543377	AT1G16930	F-box/RNI-like/FBD-like domains-containing protein
BnaA05g21450D	A05	16548087	16549445	AT3G18710	plant U-box 29 (PUB29)
BnaA05g21460D	A05	16552075	16552722	AT3G18690	MAP kinase substrate 1 (MKS1)
BnaA05g21470D	A05	16552878	16554855	AT3G18680	Amino acid kinase family protein
BnaA05g21480D	A05	16556262	16558750	AT3G18670	Ankyrin repeat family protein
BnaA05g21490D	A05	16569079	16570227		unknown protein
BnaA05g21500D	A05	16570361	16573960	AT3G18660	plant glycogenin-like starch initiation protein 1 (PGSIP1)
BnaA05g21510D	A05	16574944	16576056	AT3G18650	AGAMOUS-like 103 (AGL103)
BnaA05g21520D	A05	16577139	16578831	AT3G18630	uracil dna glycosylase (UNG)
BnaA05g21530D	A05	16579103	16581897	AT3G18620	DHHC-type zinc finger family protein
BnaA05g21540D	A05	16582223	16584244	AT3G18610	nucleolin like 2 (NUC-L2)
BnaA05g21550D	A05	16594385	16598590	AT3G18610	nucleolin like 2 (NUC-L2)
BnaA05g22200D	A05	16990721	16991417	AT3G18030	HAL3-like protein A (HAL3A)
BnaA05g22210D	A05	16992052	16992693	AT3G18020	Pentatricopeptide repeat (PPR) superfamily protein
BnaA05g22220D	A05	16994076	16994851		unknown protein
BnaA05g22230D	A05	16996813	16998283	AT5G41690	RNA-binding (RRM/RBD/RNP motifs) family protein
BnaA05g22240D	A05	17003126	17005183	AT3G18020	Pentatricopeptide repeat (PPR) superfamily protein
BnaA05g22250D	A05	17009270	17011428	AT3G18010	WUSCHEL related homeobox 1 (WOX1)
BnaA05g22260D	A05	17019286	17022644	AT3G18000	XIPOTL 1 (XPL1)
BnaA05g22270D	A05	17024726	17030088	AT3G17970	translocon at the outer membrane of chloroplasts 64-III (TOC64-III)
BnaA05g22280D	A05	17030216	17032035	AT3G17940	Galactose mutarotase-like superfamily protein
BnaA05g22290D	A05	17034501	17036364	AT5G25470	AP2/B3-like transcriptional factor family protein
BnaA05g22300D	A05	17036852	17038028	AT3G17930	unknown protein
BnaA05g22310D	A05	17038199	17044436	AT3G17920	Outer arm dynein light chain 1 protein
BnaA05g22320D	A05	17045938	17048555	AT3G17910	SURFEIT 1 (SURF1)
BnaA05g22330D	A05	17050795	17053737	AT5G57740	XB3 ortholog 2 in Arabidopsis thaliana (XBAT32)
BnaA05g22340D	A05	17060805	17061447	AT3G17890	unknown protein
BnaA05g22350D	A05	17061645	17064528	AT3G17880	tetraticopeptide domain-containing thioredoxin (TDX)
BnaA05g22360D	A05	17065190	17068186	AT3G17860	jasmonate-zim-domain protein 3 (JAZ3)
BnaA05g22370D	A05	17073144	17073852		unknown protein
BnaA05g22380D	A05	17079953	17081016	AT3G17850	Protein kinase superfamily protein
BnaA05g22390D	A05	17081592	17087958	AT3G17850	Protein kinase superfamily protein
BnaA05g22400D	A05	17088125	17090542	AT3G17840	receptor-like kinase 902 (RLK902)
BnaA05g22410D	A05	17091623	17094290	AT3G17830	Molecular chaperone Hsp40/DnaJ family protein
BnaA05g22420D	A05	17097715	17099931	AT3G17820	glutamine synthetase 1.3 (GLN1.3)
BnaA05g22430D	A05	17107741	17108925	AT3G05345	Chaperone DnaJ-domain superfamily protein
BnaA05g22440D	A05	17109464	17111742	AT3G17810	pyrimidine 1 (PYD1)
BnaA05g22450D	A05	17112727	17114516	AT3G17800	FUNCTIONS IN: molecular_function unknown
BnaA05g22460D	A05	17114845	17116381	AT3G17790	purple acid phosphatase 17 (PAP17)
BnaA05g22470D	A05	17125268	17126691	AT1G48440	B-cell receptor-associated 31-like
BnaA05g22480D	A05	17127773	17132163	AT3G17770	Dihydroxyacetone kinase
BnaA06g03780D	A06	2300265	2302494	AT1G48560	unknown protein
BnaA06g03790D	A06	2305379	2306068	AT1G18760	Zinc finger, C3HC4 type (RING finger) family protein
BnaA06g03800D	A06	2309795	2310553	AT5G49420	MADS-box transcription factor family protein
BnaA06g03810D	A06	2311943	2314466	AT1G48420	D-cysteine desulfhydrase (D-CDES)
BnaA06g03820D	A06	2315864	2316784	AT5G02500	heat shock cognate protein 70-1 (HSC70-1)
BnaA06g03830D	A06	2316855	2316994		unknown protein
BnaA06g03840D	A06	2320451	2321275	AT1G48405	Kinase interacting (KIP1-like) family protein
BnaA06g03850D	A06	2321729	2322120	AT1G48350	Ribosomal L18p/L5e family protein
BnaA06g03860D	A06	2323869	2324355	AT1G48330	unknown protein
BnaA06g03870D	A06	2335914	2336462	AT1G48320	Thioesterase superfamily protein
BnaA06g03880D	A06	2343738	2349245	AT2G47800	multidrug resistance-associated protein 4 (MRP4)
BnaA06g03890D	A06	2350958	2354847	AT1G31740	beta-galactosidase 15 (BGAL15)
BnaA06g03900D	A06	2362970	2365614	AT1G48280	hydroxyproline-rich glycoprotein family protein
BnaA06g03910D	A06	2371724	2374081	AT1G48270	G-protein-coupled receptor 1 (GCR1)
BnaA06g03920D	A06	2374671	2377776	AT4G37900	Protein of unknown function (duplicated DUF1399)
BnaA06g03930D	A06	2382696	2386904	AT1G48260	CBL-interacting protein kinase 17 (CIPK17)
BnaA06g03940D	A06	2386967	2388932		unknown protein
BnaA06g03950D	A06	2389029	2392927	AT1G48260	CBL-interacting protein kinase 17 (CIPK17)
BnaA06g03960D	A06	2394360	2400787	AT1G63770	Peptidase M1 family protein
BnaA06g06380D	A06	3471473	3474478	AT1G10570	OVERLY TOLERANT TO SALT 2 (OTS2)
BnaA06g06390D	A06	3474670	3476680	AT5G51470	Auxin-responsive GH3 family protein
BnaA06g06400D	A06	3477303	3479322	AT1G48660	Auxin-responsive GH3 family protein
BnaA06g06410D	A06	3479493	3480854	AT1G10570	OVERLY TOLERANT TO SALT 2 (OTS2)
BnaA06g06420D	A06	3480970	3483102	AT5G51470	Auxin-responsive GH3 family protein
BnaA06g06430D	A06	3483413	3485058	AT1G10580	Transducin/WD40 repeat-like superfamily protein
BnaA06g06440D	A06	3485113	3485883	AT1G10580	Transducin/WD40 repeat-like superfamily protein
BnaA06g06450D	A06	3486910	3487713	AT1G10586	basic helix-loop-helix (bHLH) DNA-binding superfamily protein
BnaA06g06460D	A06	3493971	3495843	AT2G39540	Gibberellin-regulated family protein
BnaA06g06470D	A06	3496233	3497573	AT1G10590	Nucleic acid-binding, OB-fold-like protein
BnaA06g06480D	A06	3498303	3499628	AT1G10600	associated molecule with the SH3 domain of STAM 2 (AMSH2)
BnaA06g06490D	A06	3500639	3502717	AT1G10610	basic helix-loop-helix (bHLH) DNA-binding superfamily protein
BnaA06g06500D	A06	3502949	3506009	AT1G10620	Protein kinase superfamily protein
BnaA06g06510D	A06	3506891	3509768	AT1G10640	Pectin lyase-like superfamily protein
BnaA06g06520D	A06	3522253	3524411	AT1G10650	SBP (S-ribonuclease binding protein) family protein
BnaA06g06530D	A06	3530444	3531546	AT1G10657	Plant protein 1589 of unknown function
BnaA06g06540D	A06	3536957	3539014	AT1G10660	unknown protein
BnaA06g06550D	A06	3539581	3546572	AT1G10680	P-glycoprotein 10 (PGP10)
BnaA06g06560D	A06	3550066	3552402	AT1G10700	phosphoribosyl pyrophosphate (PRPP) synthase 3 (PRS3)
BnaA06g06570D	A06	3552470	3553241	AT1G10720	BSD domain-containing protein
BnaA06g06580D	A06	3553294	3553419	AT1G10720	BSD domain-containing protein
BnaA06g06590D	A06	3554761	3556185	AT4G27270	Quinone reductase family protein
BnaA06g06600D	A06	3556588	3560137	AT1G60780	HAPLESS 13 (HAP13)
BnaA06g06610D	A06	3562212	3562718	AT1G10770	Plant invertase/pectin methylesterase inhibitor superfamily protein
BnaA06g06620D	A06	3565138	3566703	AT1G10790	BEST Arabidopsis thaliana protein match is: hydroxyproline-rich glycoprotein family protein (TAIR:AT3G56590.2)
BnaA06g06630D	A06	3567084	3567785	AT1G10800	unknown protein
BnaA06g06640D	A06	3568358	3572788	AT1G10820	Protein of unknown function (DUF3755)
BnaA06g34450D	A06	22768631	22773949	AT2G01890	purple acid phosphatase 8 (PAP8)
BnaA06g34460D	A06	22774509	22778108	AT2G01880	purple acid phosphatase 7 (PAP7)
BnaA06g34470D	A06	22778661	22779170	AT2G01870	unknown protein
BnaA06g34480D	A06	22779276	22780667	AT2G01860	EMBRYO DEFECTIVE 975 (EMB975)
BnaA06g34490D	A06	22781504	22783856	AT2G01850	endoxyloglucan transferase A3 (EXGT-A3)
BnaA06g34500D	A06	22793913	22799217	AT2G01830	WOODEN LEG (WOL)
BnaA06g34510D	A06	22802341	22803288	AT2G01820	Leucine-rich repeat protein kinase family protein
BnaA06g34520D	A06	22805386	22811779	AT1G41920	General transcription factor 2-related zinc finger protein
BnaA06g34530D	A06	22819826	22825185	AT2G01170	bidirectional amino acid transporter 1 (BAT1)
BnaA06g34540D	A06	22830356	22833361	AT2G01820	Leucine-rich repeat protein kinase family protein
BnaA06g34550D	A06	22833594	22835523	AT2G33560	BUB1-related (BUB1: budding uninhibited by benzymidazol 1) (BUBR1)
BnaA06g34560D	A06	22835589	22836079	AT4G32910	CONTAINS InterPro DOMAIN/s: Nuclear pore complex protein, Nucleoporin Nup85-like (InterPro:IPR011502)
BnaA06g34570D	A06	22837644	22839164	AT2G01735	RING-finger protein for embryogenesis (RIE1)
BnaA06g34580D	A06	22843590	22847362	AT2G01750	microtubule-associated proteins 70-3 (MAP70-3)
BnaA06g34590D	A06	22848180	22848841	AT2G01755	unknown protein
BnaA06g34600D	A06	22850753	22851420	AT2G01755	unknown protein
BnaA06g34610D	A06	22855316	22858139	AT2G01770	vacuolar iron transporter 1 (VIT1)
BnaA06g34620D	A06	22858241	22858465		unknown protein
BnaA06g34630D	A06	22864664	22868926	AT2G01810	RING/FYVE/PHD zinc finger superfamily protein
BnaA06g34640D	A06	22872132	22874575	AT2G01818	PLATZ transcription factor family protein
BnaA06g34650D	A06	22880541	22883584		unknown protein
BnaA06g34660D	A06	22887250	22887672	AT2G19130	S-locus lectin protein kinase family protein
BnaA06g34670D	A06	22889962	22892728	AT2G01820	Leucine-rich repeat protein kinase family protein
BnaA06g34680D	A06	22892797	22893118		unknown protein
BnaA06g34690D	A06	22908036	22910776	AT2G01720	Ribophorin I
BnaA06g34700D	A06	22915190	22919551	AT2G01690	ARM repeat superfamily protein
BnaA06g34710D	A06	22920141	22922783	AT2G01680	Ankyrin repeat family protein
BnaA06g34720D	A06	22938620	22940213	AT2G01670	nudix hydrolase homolog 17 (NUDT17)
BnaA06g34730D	A06	22948118	22949282	AT2G01660	plasmodesmata-located protein 6 (PDLP6)
BnaA07g17180D	A07	14419874	14422071	AT3G57130	BLADE ON PETIOLE 1 (BOP1)
BnaA07g17190D	A07	14422966	14425992	AT3G57140	sugar-dependent 1-like (SDP1-LIKE)
BnaA07g17200D	A07	14427284	14428927	AT3G57150	homologue of NAP57 (NAP57)
BnaA07g17210D	A07	14437040	14437602	AT1G12663	INVOLVED IN: defense response
BnaA07g17220D	A07	14440212	14441072		unknown protein
BnaA07g17230D	A07	14444406	14445758	AT3G57240	beta-1,3-glucanase 3 (BG3)
BnaA07g17240D	A07	14454789	14456198	AT3G57280	Transmembrane proteins 14C
BnaA07g17250D	A07	14456798	14457568	AT3G57320	unknown protein
BnaA07g17260D	A07	14458105	14463609	AT3G57330	autoinhibited Ca2+-ATPase 11 (ACA11)
BnaA07g17270D	A07	14464301	14464652		unknown protein
BnaA07g17280D	A07	14469498	14471165	AT3G57390	AGAMOUS-like 18 (AGL18)
BnaA07g17290D	A07	14475016	14476404	AT3G57400	unknown protein
BnaA07g17300D	A07	14496750	14498059	AT3G55780	Glycosyl hydrolase superfamily protein
BnaA07g17310D	A07	14498540	14499992	AT5G64930	CONSTITUTIVE EXPRESSION OF PR GENES 5 (CPR5)
BnaA07g17320D	A07	14511913	14512302	AT3G57500	unknown protein
BnaA07g17330D	A07	14512628	14515255	AT3G57510	ADPG1
BnaA07g17340D	A07	14521533	14522295		unknown protein
BnaA07g17350D	A07	14522376	14525508	AT3G57530	calcium-dependent protein kinase 32 (CPK32)
BnaA07g17360D	A07	14530876	14536777	AT3G57550	guanylate kinase (AGK2)
BnaA07g17370D	A07	14537905	14540416		unknown protein
BnaA07g17380D	A07	14544790	14546581	AT3G57610	adenylosuccinate synthase (ADSS)
BnaA07g18610D	A07	15118752	15121265	AT3G59990	methionine aminopeptidase 2B (MAP2B)
BnaA07g18620D	A07	15137006	15139788	AT3G60260	ELMO/CED-12 family protein
BnaA07g18630D	A07	15140584	15142647	AT3G60340	alpha/beta-Hydrolases superfamily protein
BnaA07g18640D	A07	15142730	15145332	AT3G60380	FUNCTIONS IN: molecular_function unknown
BnaA07g18650D	A07	15149009	15150311	AT3G60450	Phosphoglycerate mutase family protein
BnaA07g18660D	A07	15151435	15152902	AT3G60440	Phosphoglycerate mutase family protein
BnaA07g18670D	A07	15153073	15154128	AT3G60460	DUO POLLEN 1 (DUO1)
BnaA07g18680D	A07	15155871	15158269	AT2G28580	Plant protein of unknown function (DUF247)
BnaA07g18690D	A07	15162973	15163704	AT3G60490	Integrase-type DNA-binding superfamily protein
BnaA07g18700D	A07	15178590	15180680	AT3G60500	ECERIFERUM 7 (CER7)
BnaA07g18710D	A07	15180755	15183861	AT3G60510	ATP-dependent caseinolytic (Clp) protease/crotonase family protein
BnaA07g18720D	A07	15186768	15187756	AT3G60520	unknown protein
BnaA07g18730D	A07	15204484	15205894	AT3G60530	GATA transcription factor 4 (GATA4)
BnaA07g18740D	A07	15210406	15211382	AT3G60550	cyclin p3
BnaA07g18750D	A07	15212496	15213819	AT3G60570	expansin B5 (EXPB5)
BnaA07g18760D	A07	15214914	15215964	AT3G60580	C2H2-like zinc finger protein
BnaA07g18770D	A07	15221475	15223647	AT3G60600	VAMP/SYNAPTOBREVIN-ASSOCIATED PROTEIN 27-1 (VAP27-1)
BnaA07g18780D	A07	15223895	15224386	AT4G02310	Galactose oxidase/kelch repeat superfamily protein
BnaA07g18790D	A07	15224503	15224982	AT4G02310	Galactose oxidase/kelch repeat superfamily protein
BnaA07g18800D	A07	15226451	15231210	AT3G60750	Transketolase
BnaA07g18810D	A07	15231922	15233178	AT4G00100	ribosomal protein S13A (RPS13A)
BnaA07g18820D	A07	15233617	15235254	AT3G60820	PBF1
BnaA07g18830D	A07	15235379	15237430	AT3G60830	actin-related protein 7 (ARP7)
BnaA07g18840D	A07	15239982	15241799	AT3G60850	unknown protein
BnaA07g18850D	A07	15242344	15242741	AT3G60890	LITTLE ZIPPER 2 (ZPR2)
BnaA07g18860D	A07	15243958	15245232	AT3G60900	FASCICLIN-like arabinogalactan-protein 10 (FLA10)
BnaA07g18870D	A07	15249322	15250926	AT3G60910	S-adenosyl-L-methionine-dependent methyltransferases superfamily protein
BnaA07g18880D	A07	15251200	15254796	AT3G61050	NTMC2T4
BnaA07g18890D	A07	15255076	15255231		unknown protein
BnaA07g18900D	A07	15255327	15256925	AT3G61070	peroxin 11E (PEX11E)
BnaA07g18910D	A07	15257543	15259405	AT3G61080	Protein kinase superfamily protein
BnaA07g18920D	A07	15260098	15261175	AT3G61110	ribosomal protein S27 (RS27A)
BnaA07g18930D	A07	15264292	15266975	AT3G61140	FUSCA 6 (FUS6)
BnaA07g18940D	A07	15268372	15268743		unknown protein
BnaA07g18950D	A07	15269291	15273212	AT3G61150	homeodomain GLABROUS 1 (HDG1)
BnaA07g18960D	A07	15274874	15277625	AT3G61160	Protein kinase superfamily protein
BnaA07g19960D	A07	15816405	15821238	AT1G80610	unknown protein
BnaA07g19970D	A07	15822451	15827102	AT1G80660	H(+)-ATPase 9 (HA9)
BnaA07g19980D	A07	15827729	15830520	AT1G80670	Transducin/WD40 repeat-like superfamily protein
BnaA07g19990D	A07	15830872	15835210	AT1G80680	SUPPRESSOR OF AUXIN RESISTANCE 3 (SAR3)
BnaA07g20000D	A07	15835692	15837496	AT1G15860	INVOLVED IN: biological_process unknown
BnaA07g20010D	A07	15837665	15839165	AT1G80690	PPPDE putative thiol peptidase family protein
BnaA07g20020D	A07	15840209	15841419	AT1G80980	unknown protein
BnaA07g20030D	A07	15846510	15847190	AT1G80730	zinc-finger protein 1 (ZFP1)
BnaA07g20040D	A07	15850544	15851968	AT1G80750	Ribosomal protein L30/L7 family protein
BnaA07g20050D	A07	15852033	15853616	AT1G80750	Ribosomal protein L30/L7 family protein
BnaA07g20060D	A07	15853795	15856488	AT1G80770	pigment defective 318 (PDE318)
BnaA07g20070D	A07	15860171	15863219	AT1G80790	XH/XS domain-containing protein
BnaA07g20080D	A07	15864440	15867307	AT1G80810	Tudor/PWWP/MBT superfamily protein
BnaA07g20090D	A07	15867622	15868220	AT1G80820	cinnamoyl coa reductase (CCR2)
BnaA07g20100D	A07	15868969	15872665	AT1G80830	natural resistance-associated macrophage protein 1 (NRAMP1)
BnaA07g20110D	A07	15879568	15881058	AT1G80840	WRKY DNA-binding protein 40 (WRKY40)
BnaA07g20120D	A07	15881255	15882850	AT1G80850	DNA glycosylase superfamily protein
BnaA07g20130D	A07	15886031	15887047	AT1G16000	unknown protein
BnaA07g20140D	A07	15887180	15890011	AT1G80910	Protein of unknown function (DUF1712)
BnaA07g20150D	A07	15890100	15890900	AT1G80920	J8
BnaA07g20160D	A07	15891920	15892084		unknown protein
BnaA07g20170D	A07	15892220	15894632	AT1G80930	MIF4G domain-containing protein / MA3 domain-containing protein
BnaA07g20180D	A07	15896183	15897579	AT1G80940	unknown protein
BnaA07g20190D	A07	15897935	15900231	AT1G80950	Phospholipid/glycerol acyltransferase family protein
BnaA07g20200D	A07	15902829	15904767	AT1G79720	Eukaryotic aspartyl protease family protein
BnaA07g20210D	A07	15905599	15910130	AT1G79690	nudix hydrolase homolog 3 (NUDT3)
BnaA07g20220D	A07	15912743	15915383	AT1G79680	WALL ASSOCIATED KINASE (WAK)-LIKE 10 (WAKL10)
BnaA07g20230D	A07	15916305	15919097	AT1G79650	RAD23
BnaA07g23360D	A07	17599781	17600813	AT1G71865	unknown protein
BnaA07g23370D	A07	17601910	17603979	AT2G46960	cytochrome P450, family 709, subfamily B, polypeptide 1 (CYP709B1)
BnaA07g23380D	A07	17605925	17607995	AT1G71840	transducin family protein / WD-40 repeat family protein
BnaA07g23390D	A07	17608650	17612285	AT1G71830	somatic embryogenesis receptor-like kinase 1 (SERK1)
BnaA07g23400D	A07	17615548	17622685	AT1G71820	SEC6
BnaA07g23410D	A07	17624755	17627805	AT1G71800	cleavage stimulating factor 64 (CSTF64)
BnaA07g23420D	A07	17628066	17629324	AT1G71780	unknown protein
BnaA07g23430D	A07	17630280	17633255	AT1G71770	poly(A)-binding protein 5 (PAB5)
BnaA07g23440D	A07	17649625	17653099	AT1G71710	DNAse I-like superfamily protein
BnaA07g23450D	A07	17655980	17658402	AT1G71695	Peroxidase superfamily protein
BnaA07g23460D	A07	17672495	17674787	AT1G71691	GDSL-like Lipase/Acylhydrolase superfamily protein
BnaA07g23470D	A07	17675664	17677958	AT1G71530	Protein kinase superfamily protein
BnaA07g23480D	A07	17679077	17681114	AT1G71490	Tetratricopeptide repeat (TPR)-like superfamily protein
BnaA07g23490D	A07	17681939	17683274	AT1G71480	Nuclear transport factor 2 (NTF2) family protein
BnaA07g23500D	A07	17687652	17688182	AT1G71450	Integrase-type DNA-binding superfamily protein
BnaA07g25410D	A07	18901390	18906199	AT1G65730	YELLOW STRIPE like 7 (YSL7)
BnaA07g25420D	A07	18906393	18910333	AT1G65780	P-loop containing nucleoside triphosphate hydrolases superfamily protein
BnaA07g25430D	A07	18912043	18912650	AT1G65790	receptor kinase 1 (RK1)
BnaA07g25440D	A07	18912730	18915813	AT1G65800	receptor kinase 2 (RK2)
BnaA07g25450D	A07	18917899	18918017		unknown protein
BnaA07g25460D	A07	18918097	18921138	AT1G65800	receptor kinase 2 (RK2)
BnaA07g25470D	A07	18921777	18922660	AT1G65790	receptor kinase 1 (RK1)
BnaA07g25480D	A07	18922836	18926589	AT1G65800	receptor kinase 2 (RK2)
BnaA07g25490D	A07	18927759	18929817	AT1G65880	benzoyloxyglucosinolate 1 (BZO1)
BnaA07g25500D	A07	18931653	18935182	AT1G65900	unknown protein
BnaA07g25510D	A07	18940016	18943260	AT1G65930	cytosolic NADP+-dependent isocitrate dehydrogenase (cICDH)
BnaA07g25520D	A07	18943472	18947886	AT1G65950	Protein kinase superfamily protein
BnaA07g25530D	A07	18949524	18953751	AT1G65960	glutamate decarboxylase 2 (GAD2)
BnaA07g25540D	A07	18954151	18955140	AT1G65980	thioredoxin-dependent peroxidase 1 (TPX1)
BnaA07g25550D	A07	18956193	18957622	AT5G38890	Nucleic acid-binding, OB-fold-like protein
BnaA07g25560D	A07	18958187	18960182	AT2G03820	nonsense-mediated mRNA decay NMD3 family protein
BnaA07g25570D	A07	18962561	18965201	AT1G34480	Cysteine/Histidine-rich C1 domain family protein
BnaA07g25580D	A07	18965580	18967371	AT1G66070	Translation initiation factor eIF3 subunit
BnaA07g25590D	A07	18968009	18968859	AT1G66080	unknown protein
BnaA07g25600D	A07	18969785	18970738		unknown protein
BnaA07g25610D	A07	18972910	18975039	AT1G66130	NAD(P)-binding Rossmann-fold superfamily protein
BnaA07g25620D	A07	18976122	18978786	AT1G66140	zinc finger protein 4 (ZFP4)
BnaA07g25630D	A07	18985503	18989272	AT1G66150	transmembrane kinase 1 (TMK1)
BnaA07g25640D	A07	18995228	18997914	AT4G08025	Protein of unknown function (DUF784)
BnaA07g25650D	A07	18999339	18999692	AT4G08025	Protein of unknown function (DUF784)
BnaA07g25660D	A07	19001208	19001561	AT4G08025	Protein of unknown function (DUF784)
BnaA07g25670D	A07	19002976	19003329	AT4G08025	Protein of unknown function (DUF784)
BnaA07g25680D	A07	19004678	19005031	AT4G08025	Protein of unknown function (DUF784)
BnaA07g25690D	A07	19006446	19006799	AT4G08025	Protein of unknown function (DUF784)
BnaA07g25700D	A07	19014017	19017204	AT1G66210	Subtilisin-like serine endopeptidase family protein
BnaA07g25710D	A07	19019100	19022233	AT1G66220	Subtilase family protein
BnaA07g25720D	A07	19023050	19024015	AT1G66230	myb domain protein 20 (MYB20)
BnaA07g25730D	A07	19034674	19036720	AT5G44950	F-box/RNI-like/FBD-like domains-containing protein
BnaA07g25740D	A07	19038329	19040510	AT5G44950	F-box/RNI-like/FBD-like domains-containing protein
BnaA07g25750D	A07	19041163	19043758	AT1G66260	RNA-binding (RRM/RBD/RNP motifs) family protein
BnaA07g25760D	A07	19045195	19047881	AT1G66330	senescence-associated family protein
BnaA07g25770D	A07	19049951	19053240	AT1G66340	ETHYLENE RESPONSE 1 (ETR1)
BnaA07g25780D	A07	19059298	19060431	AT1G66360	Calcium-dependent lipid-binding (CaLB domain) family protein
BnaA07g25790D	A07	19064059	19065140	AT1G66360	Calcium-dependent lipid-binding (CaLB domain) family protein
BnaA07g25800D	A07	19067416	19069080	AT1G66390	myb domain protein 90 (MYB90)
BnaA07g25810D	A07	19083263	19085343	AT1G66400	calmodulin like 23 (CML23)
BnaA07g25820D	A07	19086756	19088016	AT1G64520	regulatory particle non-ATPase 12A (RPN12a)
BnaA07g25830D	A07	19090146	19091363	AT3G43810	calmodulin 7 (CAM7)
BnaA07g25840D	A07	19093864	19096108	AT1G66460	Protein kinase superfamily protein
BnaA07g25850D	A07	19096210	19098359	AT1G66430	pfkB-like carbohydrate kinase family protein
BnaA07g25860D	A07	19103232	19104575	AT1G66470	ROOT HAIR DEFECTIVE6 (RHD6)
BnaA07g25870D	A07	19114756	19116284	AT1G66480	plastid movement impaired 2 (PMI2)
BnaA07g25880D	A07	19119391	19120686	AT1G66500	Pre-mRNA cleavage complex II
BnaA08g08350D	A08	8204013	8205880	AT4G17550	Major facilitator superfamily protein
BnaA08g08360D	A08	8207522	8209047	AT4G17560	Ribosomal protein L19 family protein
BnaA08g08370D	A08	8209646	8211633	AT4G17570	GATA transcription factor 26 (GATA26)
BnaA08g08380D	A08	8220429	8222194	AT4G17650	Polyketide cyclase / dehydrase and lipid transport protein
BnaA08g08390D	A08	8230563	8232037	AT4G17660	Protein kinase superfamily protein
BnaA08g08400D	A08	8259329	8260807	AT5G62160	zinc transporter 12 precursor (ZIP12)
BnaA08g08410D	A08	8267597	8270822	AT4G17710	homeodomain GLABROUS 4 (HDG4)
BnaA08g08420D	A08	8274245	8274765		unknown protein
BnaA08g08430D	A08	8274850	8275785		unknown protein
BnaA08g08440D	A08	8279229	8281146	AT4G17785	myb domain protein 39 (MYB39)
BnaA08g08450D	A08	8307107	8307449		unknown protein
BnaA08g08460D	A08	8307655	8308469	AT4G17870	PYRABACTIN RESISTANCE 1 (PYR1)
BnaA08g08470D	A08	8320321	8323022	AT4G17895	ubiquitin-specific protease 20 (UBP20)
BnaA08g08480D	A08	8326506	8326697		unknown protein
BnaA08g08490D	A08	8331562	8333504	AT4G17900	PLATZ transcription factor family protein
BnaA08g08500D	A08	8336387	8337496	AT4G17940	Tetratricopeptide repeat (TPR)-like superfamily protein
BnaA08g08510D	A08	8337686	8339718	AT4G17950	AT hook motif DNA-binding family protein
BnaA08g16880D	A08	13588729	13594005	AT1G73490	RNA-binding (RRM/RBD/RNP motifs) family protein
BnaA08g16890D	A08	13594097	13594253		unknown protein
BnaA08g16900D	A08	13597251	13599091	AT4G38800	methylthioadenosine nucleosidase 1 (MTN1)
BnaA08g16910D	A08	13599164	13600752	AT4G38790	ER lumen protein retaining receptor family protein
BnaA08g16920D	A08	13615036	13615861	AT4G38740	rotamase CYP 1 (ROC1)
BnaA08g16930D	A08	13619193	13621592	AT4G38730	Protein of unknown function (DUF803)
BnaA08g16940D	A08	13624673	13626568	AT4G38710	glycine-rich protein
BnaA08g16950D	A08	13627712	13630114	AT4G38690	PLC-like phosphodiesterases superfamily protein
BnaA08g16960D	A08	13630627	13633349	AT4G38650	Glycosyl hydrolase family 10 protein
BnaA08g16970D	A08	13634354	13636321	AT4G38640	Plasma-membrane choline transporter family protein
BnaA08g16980D	A08	13638355	13640759	AT4G38630	regulatory particle non-ATPase 10 (RPN10)
BnaA08g16990D	A08	13642522	13644129	AT4G38620	myb domain protein 4 (MYB4)
BnaA08g17000D	A08	13649961	13653748	AT4G38600	KAKTUS (KAK)
BnaA08g17010D	A08	13654108	13658095	AT4G38600	KAKTUS (KAK)
BnaA08g17020D	A08	13658429	13659957	AT4G38580	farnesylated protein 6 (FP6)
BnaA08g17030D	A08	13661117	13665527	AT4G38570	probable CDP-diacylglycerol--inositol 3-phosphatidyltransferase 2 (PIS2)
BnaA08g17040D	A08	13665627	13667353	AT4G38560	Arabidopsis phospholipase-like protein (PEARLI 4) family
BnaA08g17050D	A08	13667852	13668745	AT4G38550	Arabidopsis phospholipase-like protein (PEARLI 4) family
BnaA08g17060D	A08	13668840	13670197	AT4G38550	Arabidopsis phospholipase-like protein (PEARLI 4) family
BnaA08g17070D	A08	13673765	13676040	AT4G38520	Protein phosphatase 2C family protein
BnaA08g17080D	A08	13676114	13677151	AT4G38490	unknown protein
BnaA08g17090D	A08	13678241	13680552	AT4G38480	Transducin/WD40 repeat-like superfamily protein
BnaA08g17100D	A08	13681164	13685032	AT4G38470	ACT-like protein tyrosine kinase family protein
BnaA08g17110D	A08	13690791	13695821	AT4G38380	MATE efflux family protein
BnaA08g19710D	A08	15078533	15082045	AT1G26310	CAULIFLOWER (CAL)
BnaA08g19720D	A08	15085071	15087100	AT1G26360	methyl esterase 13 (MES13)
BnaA08g19730D	A08	15088287	15091197	AT1G26370	RNA helicase family protein
BnaA08g19740D	A08	15096729	15098310	AT1G26480	general regulatory factor 12 (GRF12)
BnaA08g19750D	A08	15099025	15100254	AT1G70250	receptor serine/threonine kinase, putative
BnaA08g19760D	A08	15101572	15103116	AT1G26550	FKBP-like peptidyl-prolyl cis-trans isomerase family protein
BnaA08g19770D	A08	15106963	15110439	AT1G26560	beta glucosidase 40 (BGLU40)
BnaA08g19780D	A08	15112346	15113666	AT1G26580	FUNCTIONS IN: molecular_function unknown
BnaA08g19790D	A08	15115111	15116058	AT1G26590	C2H2-like zinc finger protein
BnaA08g19800D	A08	15117806	15118156	AT1G26600	CLAVATA3/ESR-RELATED 9 (CLE9)
BnaA08g19810D	A08	15119716	15122081	AT1G26610	C2H2-like zinc finger protein
BnaA08g19820D	A08	15122478	15124238	AT1G26620	Plant protein of unknown function (DUF863)
BnaA08g19830D	A08	15127294	15128657	AT1G26630	FUMONISIN B1-RESISTANT12 (FBR12)
BnaA08g19840D	A08	15129210	15130665	AT1G26690	emp24/gp25L/p24 family/GOLD family protein
BnaA08g19850D	A08	15133603	15137674	AT1G35350	EXS (ERD1/XPR1/SYG1) family protein
BnaA08g19860D	A08	15150446	15151890	AT1G26780	myb domain protein 117 (MYB117)
BnaA08g19870D	A08	15154375	15155717	AT1G26790	Dof-type zinc finger DNA-binding family protein
BnaA08g19880D	A08	15156452	15157368	AT5G03000	Galactose oxidase/kelch repeat superfamily protein
BnaA08g19890D	A08	15160711	15161376	AT1G26799	Plant self-incompatibility protein S1 family
BnaA08g19900D	A08	15162309	15164727	AT1G69580	Homeodomain-like superfamily protein
BnaA08g19910D	A08	15164854	15165069		unknown protein
BnaA08g19920D	A08	15165312	15170049		unknown protein
BnaA08g19930D	A08	15170899	15173667	AT1G26830	cullin 3 (CUL3)
BnaA08g19940D	A08	15174250	15176176	AT1G26840	origin recognition complex protein 6 (ORC6)
BnaA08g19950D	A08	15176408	15179758	AT1G26850	S-adenosyl-L-methionine-dependent methyltransferases superfamily protein
BnaA08g24020D	A08	16940213	16941605	AT1G14400	ubiquitin carrier protein 1 (UBC1)
BnaA08g24030D	A08	16941895	16943580	AT1G14340	RNA-binding (RRM/RBD/RNP motifs) family protein
BnaA08g24040D	A08	16943957	16945153	AT1G14320	SUPPRESSOR OF ACAULIS 52 (SAC52)
BnaA08g24050D	A08	16946122	16948181	AT1G14270	CAAX amino terminal protease family protein
BnaA08g24060D	A08	16949080	16950063	AT1G14220	Ribonuclease T2 family protein
BnaA08g24070D	A08	16950660	16951023	AT4G10457	SCR-like 1 (SCRL1)
BnaA08g24080D	A08	16951074	16954052	AT1G14130	2-oxoglutarate (2OG) and Fe(II)-dependent oxygenase superfamily protein
BnaA08g24090D	A08	16954506	16956264	AT1G14110	fucosyltransferase 9 (FUT9)
BnaA08g24100D	A08	16957232	16958906	AT1G14100	fucosyltransferase 8 (FUT8)
BnaA08g24110D	A08	16959282	16960904	AT1G14110	fucosyltransferase 9 (FUT9)
BnaA08g24120D	A08	16960977	16963832	AT1G14080	fucosyltransferase 6 (FUT6)
BnaA08g24130D	A08	16968279	16969056	AT1G14060	GCK domain-containing protein
BnaA08g24140D	A08	16969619	16972043	AT1G14020	O-fucosyltransferase family protein
BnaA08g24150D	A08	16973067	16974715	AT1G14010	emp24/gp25L/p24 family/GOLD family protein
BnaA08g24160D	A08	16974781	16977143	AT1G13960	WRKY DNA-binding protein 4 (WRKY4)
BnaA08g24170D	A08	16981977	16985154	AT1G13940	Plant protein of unknown function (DUF863)
BnaA08g24180D	A08	16985603	16986370	AT1G13930	FUNCTIONS IN: molecular_function unknown
BnaA08g24190D	A08	16997687	16999404	AT1G13920	Remorin family protein
BnaA08g24200D	A08	17000417	17003260	AT1G13900	Purple acid phosphatases superfamily protein
BnaA08g24210D	A08	17003788	17005968	AT1G13880	ELM2 domain-containing protein
BnaA08g24220D	A08	17006207	17007496	AT1G13870	DEFORMED ROOTS AND LEAVES 1 (DRL1)
BnaA08g24230D	A08	17008723	17009432	AT1G13830	Carbohydrate-binding X8 domain superfamily protein
BnaA08g24240D	A08	17011024	17012339	AT1G13510	Protein of unknown function (DUF1262)
BnaA08g24250D	A08	17013167	17014601	AT1G13520	Protein of unknown function (DUF1262)
BnaA08g24260D	A08	17015604	17017603	AT1G13520	Protein of unknown function (DUF1262)
BnaA08g24270D	A08	17019972	17024175	AT3G04120	glyceraldehyde-3-phosphate dehydrogenase C subunit 1 (GAPC1)
BnaA08g24280D	A08	17024474	17026143	AT1G13410	Tetratricopeptide repeat (TPR)-like superfamily protein
BnaA08g24290D	A08	17029283	17030519	AT1G13400	NUBBIN (NUB)
BnaA08g24300D	A08	17031939	17033869	AT1G13390	unknown protein
BnaA08g24310D	A08	17045084	17046122	AT1G13360	unknown protein
BnaA08g24320D	A08	17048918	17050432	AT1G13340	Regulator of Vps4 activity in the MVB pathway protein
BnaA08g24330D	A08	17051779	17053990	AT1G13310	Endosomal targeting BRO1-like domain-containing protein
BnaA08g24340D	A08	17056696	17058346	AT1G13300	HYPERSENSITIVITY TO LOW PI-ELICITED PRIMARY ROOT SHORTENING 1 (HRS1)
BnaA08g24350D	A08	17059876	17061123	AT1G13280	allene oxide cyclase 4 (AOC4)
BnaA08g24360D	A08	17061484	17063961	AT1G13270	methionine aminopeptidase 1B (MAP1C)
BnaA08g24370D	A08	17074834	17076642	AT5G44600	S-adenosyl-L-methionine-dependent methyltransferases superfamily protein
BnaA08g24380D	A08	17079592	17082290	AT1G13180	DISTORTED TRICHOMES 1 (DIS1)
BnaA08g24390D	A08	17083706	17085286	AT1G13150	cytochrome P450, family 86, subfamily C, polypeptide 4 (CYP86C4)
BnaA08g24400D	A08	17085853	17087414	AT1G13090	cytochrome P450, family 71, subfamily B, polypeptide 28 (CYP71B28)
BnaA08g24410D	A08	17088850	17090862	AT1G13080	cytochrome P450, family 71, subfamily B, polypeptide 2 (CYP71B2)
BnaA09g04190D	A09	2080858	2085268	AT5G26742	embryo defective 1138 (emb1138)
BnaA09g04200D	A09	2085450	2085686	AT5G26717	Putative membrane lipoprotein
BnaA09g04210D	A09	2086568	2089303	AT5G26667	PYR6
BnaA09g04220D	A09	2090435	2092132	AT5G26594	response regulator 24 (RR24)
BnaA09g04230D	A09	2092284	2092529	AT5G26717	Putative membrane lipoprotein
BnaA09g04240D	A09	2093403	2099000	AT5G26570	PHOSPHOGLUCAN WATER DIKINASE (PWD)
BnaA09g04250D	A09	2099713	2099973	AT5G26360	TCP-1/cpn60 chaperonin family protein
BnaA09g04260D	A09	2101665	2105350	AT5G26340	MSS1
BnaA09g04270D	A09	2109430	2110231	AT5G26330	Cupredoxin superfamily protein
BnaA09g04280D	A09	2110501	2112608	AT5G26280	TRAF-like family protein
BnaA09g04290D	A09	2115439	2117376	AT5G26280	TRAF-like family protein
BnaA09g04300D	A09	2118651	2120450	AT5G26280	TRAF-like family protein
BnaA09g04310D	A09	2121611	2122495	AT5G26230	unknown protein
BnaA09g04320D	A09	2126786	2128337	AT5G26220	ChaC-like family protein
BnaA09g04330D	A09	2131868	2132731	AT1G50980	F-box/RNI-like/FBD-like domains-containing protein
BnaA09g04340D	A09	2134327	2136147	AT5G26210	alfin-like 4 (AL4)
BnaA09g04350D	A09	2136632	2137633	AT5G26200	Mitochondrial substrate carrier family protein
BnaA09g04360D	A09	2139276	2139944		unknown protein
BnaA09g04370D	A09	2140001	2141172	AT3G45310	Cysteine proteinases superfamily protein
BnaA09g04380D	A09	2142508	2145197	AT5G26180	S-adenosyl-L-methionine-dependent methyltransferases superfamily protein
BnaA09g04390D	A09	2147274	2148880	AT5G11950	Putative lysine decarboxylase family protein
BnaA09g04400D	A09	2149976	2153906	AT5G26090	Plant self-incompatibility protein S1 family
BnaA09g04410D	A09	2156707	2157177	AT5G26050	Plant self-incompatibility protein S1 family
BnaA09g04420D	A09	2157887	2160103		unknown protein
BnaA09g04430D	A09	2170676	2171743	AT5G25890	indole-3-acetic acid inducible 28 (IAA28)
BnaA09g04440D	A09	2177058	2177895	AT5G25840	Protein of unknown function (DUF1677)
BnaA09g04450D	A09	2179495	2180725	AT5G25830	GATA transcription factor 12 (GATA12)
BnaA09g04460D	A09	2184821	2187481	AT5G25820	Exostosin family protein
BnaA09g04470D	A09	2196229	2196882	AT5G25810	TINY (tny)
BnaA09g04480D	A09	2203990	2205985	AT5G25790	Tesmin/TSO1-like CXC domain-containing protein
BnaA09g04490D	A09	2209624	2210956	AT5G25760	peroxin4 (PEX4)
BnaA09g24970D	A09	17730732	17731194	AT1G76490	hydroxy methylglutaryl CoA reductase 1 (HMG1)
BnaA09g24980D	A09	17731254	17731463		unknown protein
BnaA09g24990D	A09	17762689	17766793	AT1G31770	ATP-binding cassette 14 (ABCG14)
BnaA09g25000D	A09	17782511	17783093	AT1G31760	SWIB/MDM2 domain superfamily protein
BnaA09g25010D	A09	17896585	17896836		unknown protein
BnaA09g25030D	A09	17927076	17930508	AT1G31650	RHO guanyl-nucleotide exchange factor 14 (ROPGEF14)
BnaA09g25040D	A09	17958574	17962414	AT1G31500	DNAse I-like superfamily protein
BnaA09g25050D	A09	17992785	17994107	AT1G31490	HXXXD-type acyl-transferase family protein
BnaA09g25060D	A09	17994158	17999473	AT1G31480	SHOOT GRAVITROPISM 2 (SGR2)
BnaA09g25070D	A09	18001738	18004952	AT1G31470	NUCLEAR FUSION DEFECTIVE 4 (NFD4)
BnaA09g25080D	A09	18019253	18020007	AT5G19270	unknown protein
BnaA09g50770D	A09	33508097	33513232	AT1G03910	EXPRESSED IN: 24 plant structures
BnaA09g50780D	A09	33528171	33531297	AT1G03890	RmlC-like cupins superfamily protein
BnaA09g50790D	A09	33531916	33533871	AT1G03860	prohibitin 2 (PHB2)
BnaA09g50800D	A09	33536630	33537161	AT1G03850	Glutaredoxin family protein
BnaA09g50810D	A09	33538423	33538716		unknown protein
BnaA09g50820D	A09	33545094	33547232	AT1G03840	Magpie (MGP)
BnaA09g50830D	A09	33549227	33549674		unknown protein
BnaA09g50840D	A09	33551290	33554607	AT1G03780	targeting protein for XKLP2 (TPX2)
BnaA09g50850D	A09	33555798	33557043	AT2G42460	TRAF-like family protein
BnaA09g50860D	A09	33557626	33565670	AT1G03750	switch 2 (SWI2)
BnaA09g50870D	A09	33568653	33569162	AT4G03600	unknown protein
BnaA09g50880D	A09	33569513	33571845	AT1G03687	DTW domain-containing protein
BnaA09g50890D	A09	33571970	33574297	AT1G03680	thioredoxin M-type 1 (THM1)
BnaA09g50900D	A09	33575600	33576495	AT1G03650	Acyl-CoA N-acyltransferases (NAT) superfamily protein
BnaA09g50910D	A09	33577799	33579561	AT1G03550	Secretory carrier membrane protein (SCAMP) family protein
BnaA09g50920D	A09	33580700	33582808	AT1G03475	LESION INITIATION 2 (LIN2)
BnaA09g50930D	A09	33583782	33584802	AT1G03470	Kinase interacting (KIP1-like) family protein
BnaA09g50940D	A09	33584996	33588185	AT1G03270	CBS domain-containing protein with a domain of unknown function (DUF21)
BnaA09g50950D	A09	33589263	33591885	AT1G03260	SNARE associated Golgi protein family
BnaA09g50960D	A09	33593688	33594992	AT1G03220	Eukaryotic aspartyl protease family protein
BnaA09g50970D	A09	33595983	33597734	AT1G03140	splicing factor Prp18 family protein
BnaA09g50980D	A09	33597803	33604460	AT1G03090	MCCA
BnaA09g50990D	A09	33606202	33611680	AT4G02710	Kinase interacting (KIP1-like) family protein
BnaA09g51000D	A09	33616201	33630340	AT1G03060	SPIRRIG (SPI)
BnaA09g51010D	A09	33630642	33632524	AT1G03055	unknown protein
BnaA09g51020D	A09	33632580	33635046	AT1G03050	ENTH/ANTH/VHS superfamily protein
BnaA09g51030D	A09	33642055	33642363	AT1G03020	Thioredoxin superfamily protein
BnaA09g51040D	A09	33643372	33646764	AT1G03010	Phototropic-responsive NPH3 family protein
BnaA09g51050D	A09	33646832	33649047	AT1G03010	Phototropic-responsive NPH3 family protein
BnaA09g51060D	A09	33650260	33654577	AT1G03000	peroxin 6 (PEX6)
BnaA09g51070D	A09	33654653	33659444	AT1G02990	FUNCTIONS IN: molecular_function unknown
BnaA09g51080D	A09	33659610	33662608	AT4G02570	cullin 1 (CUL1)
BnaA10g26640D	A10	16947591	16950180	AT5G03300	adenosine kinase 2 (ADK2)
BnaA10g26650D	A10	16950440	16952437	AT5G03290	isocitrate dehydrogenase V (IDH-V)
BnaA10g26660D	A10	16952497	16952859		unknown protein
BnaA10g26670D	A10	16952994	16958086	AT5G03280	ETHYLENE INSENSITIVE 2 (EIN2)
BnaA10g26680D	A10	16966690	16969252	AT5G03260	laccase 11 (LAC11)
BnaA10g26690D	A10	16969443	16977493	AT5G03250	Phototropic-responsive NPH3 family protein
BnaA10g26700D	A10	16983387	16984234	AT5G03230	Protein of unknown function, DUF584
BnaA10g26710D	A10	16984797	16986645	AT5G03500	Mediator complex, subunit Med7
BnaA10g26720D	A10	16993388	16994611	AT5G03210	unknown protein
BnaA10g26730D	A10	17003046	17004304	AT5G03200	RING/U-box superfamily protein
BnaA10g26740D	A10	17004380	17004768	AT3G09770	RING/U-box superfamily protein
BnaA10g26750D	A10	17008198	17008679	AT5G03180	RING/U-box superfamily protein
BnaA10g26760D	A10	17009566	17012109	AT5G03160	homolog of mamallian P58IPK (P58IPK)
BnaA10g26770D	A10	17013715	17017510	AT5G03150	JACKDAW (JKD)
BnaA10g26780D	A10	17023599	17025180	AT5G03080	Phosphatidic acid phosphatase (PAP2) family protein
BnaA10g26790D	A10	17026867	17028020	AT5G03070	importin alpha isoform 9 (IMPA-9)
BnaA10g26800D	A10	17029074	17030462	AT5G03060	unknown protein
BnaA10g26810D	A10	17030747	17031973	AT5G03050	unknown protein
BnaA10g26820D	A10	17032049	17036510	AT5G03040	IQ-domain 2 (iqd2)
BnaA10g26830D	A10	17036797	17037834	AT2G35795	Chaperone DnaJ-domain superfamily protein
BnaA10g26840D	A10	17037894	17040671	AT5G02970	alpha/beta-Hydrolases superfamily protein
BnaA10g26850D	A10	17041118	17042272	AT5G02960	Ribosomal protein S12/S23 family protein
BnaA10g26860D	A10	17042572	17044484	AT5G02910	F-box/RNI-like superfamily protein
BnaA10g26870D	A10	17047553	17048937	AT5G02890	HXXXD-type acyl-transferase family protein
BnaA10g26880D	A10	17049131	17050796	AT3G09630	Ribosomal protein L4/L1 family
BnaA10g26890D	A10	17051282	17052788	AT5G02850	hydroxyproline-rich glycoprotein family protein
BnaA10g26900D	A10	17053047	17055477	AT5G02840	LHY/CCA1-like 1 (LCL1)
BnaA10g26910D	A10	17055644	17059656	AT5G02830	Tetratricopeptide repeat (TPR)-like superfamily protein
BnaA10g26920D	A10	17059835	17061342	AT5G02820	ROOT HAIRLESS 2 (RHL2)
BnaA10g26930D	A10	17061928	17065679	AT5G02810	pseudo-response regulator 7 (PRR7)
BnaA10g26940D	A10	17067987	17068289	AT1G21864	Plant thionin family protein
BnaA10g26950D	A10	17069971	17072276	AT5G47580	unknown protein
BnaA10g26960D	A10	17074194	17076202	AT5G02770	unknown protein
BnaA10g26970D	A10	17076261	17077905	AT5G02760	Protein phosphatase 2C family protein
BnaA10g26980D	A10	17084325	17085173	AT5G02750	RING/U-box superfamily protein
BnaA10g26990D	A10	17086430	17088337	AT5G02740	Ribosomal protein S24e family protein
BnaA10g27000D	A10	17088595	17089155	AT5G02730	CAP (Cysteine-rich secretory proteins, Antigen 5, and Pathogenesis-related 1 protein) superfamily protein
BnaA10g27010D	A10	17091387	17092486	AT5G02720	unknown protein
BnaA10g27020D	A10	17092701	17093670	AT5G02710	unknown protein
BnaA10g27030D	A10	17096136	17098848	AT5G02540	NAD(P)-binding Rossmann-fold superfamily protein
BnaA10g27040D	A10	17104243	17105822	AT5G02530	RNA-binding (RRM/RBD/RNP motifs) family protein
BnaA10g27050D	A10	17105959	17108915	AT1G79730	EARLY FLOWERING 7 (ELF7)
BnaA10g27060D	A10	17109979	17111513	AT5G02500	heat shock cognate protein 70-1 (HSC70-1)
BnaA10g27070D	A10	17114577	17115925	AT5G02500	heat shock cognate protein 70-1 (HSC70-1)
BnaA10g27080D	A10	17115990	17116994	AT5G02500	heat shock cognate protein 70-1 (HSC70-1)
BnaA10g27090D	A10	17140357	17142817	AT5G02470	DPA
BnaA10g27100D	A10	17144289	17145625	AT5G02460	Dof-type zinc finger DNA-binding family protein
BnaA10g27110D	A10	17151169	17153149	AT3G45100	SETH2
BnaA10g27120D	A10	17154187	17154712	AT5G02420	unknown protein
BnaA10g27130D	A10	17157806	17159839	AT5G02410	DIE2/ALG10 family
BnaA10g27140D	A10	17162367	17163450	AT5G02400	pol-like 2 (PLL2)
BnaA10g27150D	A10	17163510	17164828	AT5G02400	pol-like 2 (PLL2)
BnaA10g27160D	A10	17166334	17169152	AT5G02390	Protein of unknown function (DUF3741)
BnaA10g27170D	A10	17170773	17171571	AT3G09390	metallothionein 2A (MT2A)
BnaA10g27180D	A10	17171628	17174788	AT5G02370	ATP binding microtubule motor family protein
BnaA10g27190D	A10	17178171	17180543	AT5G02320	myb domain protein 3r-5 (MYB3R-5)
BnaA10g27200D	A10	17180870	17189829	AT5G02310	proteolysis 6 (PRT6)
BnaA10g27210D	A10	17193155	17194843	AT5G02290	NAK
BnaA10g27220D	A10	17194973	17195995	AT5G02280	SNARE-like superfamily protein
BnaA10g27230D	A10	17196300	17198285	AT5G02270	non-intrinsic ABC protein 9 (NAP9)
BnaA10g27240D	A10	17199242	17201507	AT5G02260	expansin A9 (EXPA9)
BnaA10g27250D	A10	17203826	17208448	AT5G02250	EMBRYO DEFECTIVE 2730 (EMB2730)
BnaA10g27260D	A10	17208620	17210183	AT5G02240	NAD(P)-binding Rossmann-fold superfamily protein
BnaA10g27270D	A10	17213895	17215871	AT5G02230	Haloacid dehalogenase-like hydrolase (HAD) superfamily protein
BnaA10g27280D	A10	17224197	17224440	AT5G02220	unknown protein
BnaA10g27290D	A10	17224763	17225918	AT5G02200	far-red-elongated hypocotyl1-like (FHL)
BnaA10g27300D	A10	17226216	17226320		unknown protein
BnaA10g27310D	A10	17226911	17227270		unknown protein
BnaA10g27320D	A10	17227501	17230463	AT5G02180	Transmembrane amino acid transporter family protein
BnaA10g27330D	A10	17231221	17232240	AT5G02160	unknown protein
BnaA10g27340D	A10	17232401	17233234	AT5G02140	Pathogenesis-related thaumatin superfamily protein
BnaA10g27350D	A10	17234615	17237028	AT5G02130	NDP1
BnaA10g27360D	A10	17237341	17238943	AT5G02110	CYCLIN D7
BnaA10g27370D	A10	17240918	17243199	AT5G02100	UNFERTILIZED EMBRYO SAC 18 (UNE18)
BnaA10g27380D	A10	17244456	17245043	AT1G54620	Plant invertase/pectin methylesterase inhibitor superfamily protein
BnaA10g27390D	A10	17247115	17248973	AT1G12350	4-phospho-panto-thenoylcysteine synthetase (COAB)
BnaA10g27400D	A10	17250357	17255451	AT5G02070	Protein kinase family protein
BnaA10g27410D	A10	17257903	17261512	AT5G02030	REPLUMLESS (RPL)
BnaA10g27420D	A10	17268577	17270427	AT5G02020	Encodes a protein involved in salt tolerance, names SIS (Salt Induced Serine rich).
BnaA10g27430D	A10	17270525	17273186	AT5G02010	RHO guanyl-nucleotide exchange factor 7 (ROPGEF7)
BnaA10g27440D	A10	17279334	17281691	AT5G01030	Protein of unknown function (DUF3527)
BnaC01g00010D	C01	1266	2113	AT4G38860	SAUR-like auxin-responsive protein family
BnaC01g00020D	C01	5556	5665		unknown protein
BnaC01g00030D	C01	5739	7193	AT4G38880	GLN phosphoribosyl pyrophosphate amidotransferase 3 (ASE3)
BnaC01g00040D	C01	7274	10428	AT4G38890	FMN-linked oxidoreductases superfamily protein
BnaC01g00050D	C01	11109	12486	AT4G38910	basic pentacysteine 5 (BPC5)
BnaC01g00060D	C01	14700	19414	AT4G38950	ATP binding microtubule motor family protein
BnaC01g00070D	C01	20514	22916	AT4G38970	fructose-bisphosphate aldolase 2 (FBA2)
BnaC01g00080D	C01	24275	25442	AT5G17400	endoplasmic reticulum-adenine nucleotide transporter 1 (ER-ANT1)
BnaC01g00090D	C01	26513	28809	AT4G39000	glycosyl hydrolase 9B17 (GH9B17)
BnaC01g00100D	C01	29773	29946		unknown protein
BnaC01g00110D	C01	30800	33837	AT4G39010	glycosyl hydrolase 9B18 (GH9B18)
BnaC01g00120D	C01	41112	44412	AT4G39030	ENHANCED DISEASE SUSCEPTIBILITY 5 (EDS5)
BnaC01g00130D	C01	47356	48098	AT4G39050	Kinesin motor family protein
BnaC01g00140D	C01	48847	51204	AT4G39070	B-box zinc finger family protein
BnaC01g00150D	C01	52302	57420	AT4G39080	vacuolar proton ATPase A3 (VHA-A3)
BnaC01g00160D	C01	57513	57899		unknown protein
BnaC01g00170D	C01	58056	59405	AT4G39090	RESPONSIVE TO DEHYDRATION 19 (RD19)
BnaC01g00180D	C01	59912	60470		unknown protein
BnaC01g00190D	C01	61210	61890	AT4G39110	Malectin/receptor-like protein kinase family protein
BnaC01g00200D	C01	61977	64152	AT4G39110	Malectin/receptor-like protein kinase family protein
BnaC01g00210D	C01	64584	65527	AT4G39120	myo-inositol monophosphatase like 2 (IMPL2)
BnaC01g00220D	C01	65817	66658	AT4G39130	Dehydrin family protein
BnaC01g00230D	C01	67203	69500	AT4G39140	RING/U-box superfamily protein
BnaC01g00240D	C01	69987	72421	AT4G39150	DNAJ heat shock N-terminal domain-containing protein
BnaC01g00250D	C01	72943	73524	AT1G19610	PDF1.4
BnaC01g00260D	C01	75747	76833	AT4G39200	Ribosomal protein S25 family protein
BnaC01g00270D	C01	76902	77583	AT4G39250	RAD-like 1 (RL1)
BnaC01g00280D	C01	79643	80712	AT4G39260	cold, circadian rhythm, and RNA binding 1 (CCR1)
BnaC01g00290D	C01	81103	82796	AT4G39300	unknown protein
BnaC01g00300D	C01	83412	84738	AT4G39320	microtubule-associated protein-related
BnaC01g00310D	C01	84958	85347	AT4G39340	Protein of unknown function (DUF1278)
BnaC01g00320D	C01	87018	87938		unknown protein
BnaC01g00330D	C01	91263	96301	AT4G39350	cellulose synthase A2 (CESA2)
BnaC01g00340D	C01	97973	98341	AT4G39360	unknown protein
BnaC01g00350D	C01	101114	103984	AT4G39390	nucleotide sugar transporter-KT 1 (NST-K1)
BnaC01g00360D	C01	106266	107125		unknown protein
BnaC01g00370D	C01	134049	149207	AT4G39420	unknown protein
BnaC01g00380D	C01	149705	149886		unknown protein
BnaC01g00390D	C01	149957	150733	AT4G39500	cytochrome P450, family 96, subfamily A, polypeptide 11 (CYP96A11)
BnaC01g00400D	C01	150808	154163	AT4G39510	cytochrome P450, family 96, subfamily A, polypeptide 12 (CYP96A12)
BnaC01g00410D	C01	154740	157874	AT4G39520	GTP-binding protein-related
BnaC01g00420D	C01	160041	162200	AT4G39540	shikimate kinase 2 (SK2)
BnaC01g00430D	C01	162258	163418	AT4G39550	Galactose oxidase/kelch repeat superfamily protein
BnaC01g00440D	C01	164028	165314	AT4G39590	Galactose oxidase/kelch repeat superfamily protein
BnaC01g00450D	C01	165479	166838	AT5G38670	Galactose oxidase/kelch repeat superfamily protein
BnaC01g00460D	C01	168844	170097	AT4G39590	Galactose oxidase/kelch repeat superfamily protein
BnaC01g00470D	C01	172022	175684	AT4G39590	Galactose oxidase/kelch repeat superfamily protein
BnaC01g00480D	C01	179663	180044		unknown protein
BnaC01g00490D	C01	181470	186335	AT2G21390	Coatomer, alpha subunit
BnaC01g00500D	C01	186730	187552		unknown protein
BnaC01g00510D	C01	187894	190229	AT4G39620	EMBRYO DEFECTIVE 2453 (EMB2453)
BnaC01g00520D	C01	190657	191821	AT4G39640	gamma-glutamyl transpeptidase 1 (GGT1)
BnaC01g00530D	C01	191878	193269	AT4G39640	gamma-glutamyl transpeptidase 1 (GGT1)
BnaC01g00540D	C01	194068	197350	AT4G39640	gamma-glutamyl transpeptidase 1 (GGT1)
BnaC01g00550D	C01	199199	201896	AT4G39660	alanine:glyoxylate aminotransferase 2 (AGT2)
BnaC01g00560D	C01	206122	206337		unknown protein
BnaC01g00570D	C01	206587	209258	AT4G39680	SAP domain-containing protein
BnaC01g00580D	C01	210139	210667	AT4G39690	FUNCTIONS IN: molecular_function unknown
BnaC01g00590D	C01	215744	217535	AT4G39700	Heavy metal transport/detoxification superfamily protein
BnaC01g00600D	C01	217777	221269	AT4G39710	FK506-binding protein 16-2 (FKBP16-2)
BnaC01g00610D	C01	223289	224170	AT4G39720	VQ motif-containing protein
BnaC01g04990D	C01	2572519	2574536	AT4G33180	alpha/beta-Hydrolases superfamily protein
BnaC01g05000D	C01	2575034	2576874	AT4G33170	Tetratricopeptide repeat (TPR)-like superfamily protein
BnaC01g05010D	C01	2577008	2577997	AT4G33170	Tetratricopeptide repeat (TPR)-like superfamily protein
BnaC01g05020D	C01	2578111	2579346	AT4G33160	F-box family protein
BnaC01g05030D	C01	2585128	2591515	AT4G33150	lysine-ketoglutarate reductase/saccharopine dehydrogenase bifunctional enzyme
BnaC01g05040D	C01	2591753	2591938	AT4G33145	unknown protein
BnaC01g05050D	C01	2593306	2593491	AT4G33145	unknown protein
BnaC01g05060D	C01	2594709	2597230		unknown protein
BnaC01g05070D	C01	2599255	2599440	AT4G33145	unknown protein
BnaC01g05080D	C01	2600576	2600761	AT4G33145	unknown protein
BnaC01g05090D	C01	2607302	2607487	AT4G33145	unknown protein
BnaC01g05100D	C01	2608022	2610360	AT4G33140	Haloacid dehalogenase-like hydrolase (HAD) superfamily protein
BnaC01g05110D	C01	2611212	2612865	AT4G33130	unknown protein
BnaC01g05120D	C01	2613864	2616174	AT5G60930	P-loop containing nucleoside triphosphate hydrolases superfamily protein
BnaC01g05130D	C01	2619677	2622277	AT4G33110	S-adenosyl-L-methionine-dependent methyltransferases superfamily protein
BnaC01g05140D	C01	2622348	2628648	AT4G33100	CONTAINS InterPro DOMAIN/s: Mitochondrial distribution/morphology family 35/apoptosis (InterPro:IPR007918)
BnaC01g05150D	C01	2628982	2633500	AT4G33090	aminopeptidase M1 (APM1)
BnaC01g05160D	C01	2633710	2638681	AT4G33080	AGC (cAMP-dependent, cGMP-dependent and protein kinase C) kinase family protein
BnaC01g05170D	C01	2640378	2643780	AT4G33060	Cyclophilin-like peptidyl-prolyl cis-trans isomerase family protein
BnaC01g05180D	C01	2644386	2646939	AT4G33050	embryo sac development arrest 39 (EDA39)
BnaC01g05190D	C01	2650335	2650935	AT4G33040	Thioredoxin superfamily protein
BnaC01g05200D	C01	2654056	2656790	AT4G33030	sulfoquinovosyldiacylglycerol 1 (SQD1)
BnaC01g05210D	C01	2658052	2658562		unknown protein
BnaC01g05220D	C01	2658637	2660257	AT4G33020	ZIP9
BnaC01g05230D	C01	2668705	2673213	AT4G33010	glycine decarboxylase P-protein 1 (GLDP1)
BnaC01g05240D	C01	2675448	2677327	AT4G33000	calcineurin B-like protein 10 (CBL10)
BnaC01g05250D	C01	2679718	2681298	AT3G47680	DNA binding
BnaC01g05260D	C01	2691346	2692991	AT4G32980	homeobox gene 1 (ATH1)
BnaC01g05270D	C01	2694527	2696551	AT4G32960	unknown protein
BnaC01g05280D	C01	2698244	2699238	AT4G32980	homeobox gene 1 (ATH1)
BnaC01g05290D	C01	2705912	2706471		unknown protein
BnaC01g05300D	C01	2730618	2733334	AT4G32940	gamma vacuolar processing enzyme (GAMMA-VPE)
BnaC01g05310D	C01	2733384	2734963	AT4G32930	unknown protein
BnaC01g05320D	C01	2739063	2746353	AT4G32920	glycine-rich protein
BnaC01g05930D	C01	3135047	3140643	AT4G32551	LEUNIG (LUG)
BnaC01g05940D	C01	3146753	3147706		unknown protein
BnaC01g05950D	C01	3152151	3154082	AT4G32540	YUCCA 1 (YUC1)
BnaC01g05960D	C01	3167064	3170633	AT3G26480	Transducin family protein / WD-40 repeat family protein
BnaC01g05970D	C01	3170819	3171247	AT3G26470	Powdery mildew resistance protein, RPW8 domain
BnaC01g05980D	C01	3172565	3175005	AT4G29250	HXXXD-type acyl-transferase family protein
BnaC01g05990D	C01	3175451	3177537	AT2G25610	ATPase, F0/V0 complex, subunit C protein
BnaC01g06000D	C01	3177735	3180869	AT4G32520	serine hydroxymethyltransferase 3 (SHM3)
BnaC01g06010D	C01	3181100	3184407	AT4G32510	HCO3- transporter family
BnaC01g06020D	C01	3184949	3188861	AT4G32500	K+ transporter 5 (KT5)
BnaC01g06030D	C01	3189916	3191238	AT4G32470	Cytochrome bd ubiquinol oxidase, 14kDa subunit
BnaC01g06040D	C01	3195450	3198062	AT4G32460	FUNCTIONS IN: molecular_function unknown
BnaC01g06050D	C01	3198583	3200217	AT4G32450	Pentatricopeptide repeat (PPR) superfamily protein
BnaC01g06060D	C01	3201419	3203787	AT4G32440	Plant Tudor-like RNA-binding protein
BnaC01g06070D	C01	3207249	3209567	AT4G32430	Pentatricopeptide repeat (PPR) superfamily protein
BnaC01g06080D	C01	3210154	3214713	AT4G32420	Cyclophilin-like peptidyl-prolyl cis-trans isomerase family protein
BnaC01g06090D	C01	3215081	3220657	AT4G32410	cellulose synthase 1 (CESA1)
BnaC01g06100D	C01	3220917	3221323	AT4G32400	SODIUM HYPERSENSITIVE 1 (SHS1)
BnaC01g06110D	C01	3223665	3224282		unknown protein
BnaC01g06120D	C01	3224883	3226756	AT4G32400	SODIUM HYPERSENSITIVE 1 (SHS1)
BnaC01g06130D	C01	3227955	3229454	AT4G32390	Nucleotide-sugar transporter family protein
BnaC01g06140D	C01	3231007	3233286	AT4G32375	Pectin lyase-like superfamily protein
BnaC01g06150D	C01	3234211	3237159	AT4G32350	Regulator of Vps4 activity in the MVB pathway protein
BnaC01g06160D	C01	3240357	3242125	AT4G32340	Tetratricopeptide repeat (TPR)-like superfamily protein
BnaC01g06170D	C01	3242314	3245440	AT4G32330	TPX2 (targeting protein for Xklp2) protein family
BnaC01g06180D	C01	3255144	3256301	AT4G32300	S-domain-2 5 (SD2-5)
BnaC01g06190D	C01	3256434	3260615	AT4G32300	S-domain-2 5 (SD2-5)
BnaC01g06200D	C01	3267352	3268900	AT4G32295	unknown protein
BnaC01g06210D	C01	3274638	3275798	AT4G32290	Core-2/I-branching beta-1,6-N-acetylglucosaminyltransferase family protein
BnaC01g06220D	C01	3276539	3279112	AT4G32285	ENTH/ANTH/VHS superfamily protein
BnaC01g06230D	C01	3280950	3281502	AT1G74150	Galactose oxidase/kelch repeat superfamily protein
BnaC01g06240D	C01	3291259	3292575	AT4G32280	indole-3-acetic acid inducible 29 (IAA29)
BnaC01g06250D	C01	3303245	3304490	AT4G32270	Ubiquitin-like superfamily protein
BnaC01g06260D	C01	3304564	3306961	AT4G32250	Protein kinase superfamily protein
BnaC01g06270D	C01	3308561	3309683	AT4G32260	ATPase, F0 complex, subunit B/B', bacterial/chloroplast
BnaC01g06280D	C01	3310175	3313153	AT4G32190	Myosin heavy chain-related protein
BnaC01g06290D	C01	3313927	3319325	AT4G32180	pantothenate kinase 2 (PANK2)
BnaC01g06300D	C01	3319386	3323472	AT4G32160	Phox (PX) domain-containing protein
BnaC01g06310D	C01	3324000	3324377		unknown protein
BnaC01g06320D	C01	3324976	3326301	AT4G32150	vesicle-associated membrane protein 711 (VAMP711)
BnaC01g06330D	C01	3326360	3327336		unknown protein
BnaC01g06340D	C01	3327827	3330140	AT2G25310	FUNCTIONS IN: carbohydrate binding
BnaC01g06350D	C01	3330555	3333328	AT4G32120	Galactosyltransferase family protein
BnaC01g06360D	C01	3335522	3336157	AT4G32100	Beta-1,3-N-Acetylglucosaminyltransferase family protein
BnaC01g06370D	C01	3337277	3338460	AT4G32090	Beta-1,3-N-Acetylglucosaminyltransferase family protein
BnaC01g06380D	C01	3339274	3342183	AT4G32070	Octicosapeptide/Phox/Bem1p (PB1) domain-containing protein / tetratricopeptide repeat (TPR)-containing protein
BnaC01g06390D	C01	3342251	3345334	AT4G32060	calcium-binding EF hand family protein
BnaC01g06400D	C01	3345596	3350339	AT4G32050	neurochondrin family protein
BnaC01g06410D	C01	3350853	3353173	AT4G32040	KNOTTED1-like homeobox gene 5 (KNAT5)
BnaC01g06420D	C01	3353858	3356308	AT4G32030	unknown protein
BnaC01g06430D	C01	3359196	3360360	AT4G32020	unknown protein
BnaC01g06440D	C01	3362855	3363328	AT4G32010	HSI2-like 1 (HSL1)
BnaC01g06450D	C01	3366864	3370096	AT4G32000	Protein kinase superfamily protein
BnaC01g06460D	C01	3370231	3373527	AT4G31990	aspartate aminotransferase 5 (ASP5)
BnaC01g06470D	C01	3373793	3378911	AT4G31980	unknown protein
BnaC01g06480D	C01	3380296	3381597	AT4G15550	indole-3-acetate beta-D-glucosyltransferase (IAGLU)
BnaC01g06490D	C01	3388617	3389052	AT4G31930	Mitochondrial glycoprotein family protein
BnaC01g06500D	C01	3394508	3397130	AT4G31920	response regulator 10 (RR10)
BnaC01g06510D	C01	3399239	3406280	AT2G25170	PICKLE (PKL)
BnaC01g06520D	C01	3411111	3412352	AT3G12320	unknown protein
BnaC01g06530D	C01	3412876	3418215	AT2G25170	PICKLE (PKL)
BnaC01g06540D	C01	3424197	3427979	AT4G31890	ARM repeat superfamily protein
BnaC01g06550D	C01	3431841	3434174	AT4G31880	LOCATED IN: cytosol
BnaC01g06560D	C01	3438429	3441293	AT4G31875	unknown protein
BnaC01g09220D	C01	5251760	5254103	AT4G29310	Protein of unknown function (DUF1005)
BnaC01g09230D	C01	5267151	5267697	AT4G29290	low-molecular-weight cysteine-rich 26 (LCR26)
BnaC01g09240D	C01	5271119	5271343		unknown protein
BnaC01g09250D	C01	5281160	5283013	AT4G29280	low-molecular-weight cysteine-rich 22 (LCR22)
BnaC01g09260D	C01	5298627	5300091	AT4G29270	HAD superfamily, subfamily IIIB acid phosphatase
BnaC01g09270D	C01	5304061	5309129	AT4G29230	NAC domain containing protein 75 (NAC075)
BnaC01g09280D	C01	5321636	5323919	AT4G29220	phosphofructokinase 1 (PFK1)
BnaC01g09290D	C01	5324035	5327108	AT4G29210	gamma-glutamyl transpeptidase 4 (GGT4)
BnaC01g09300D	C01	5355365	5356886	AT3G06160	AP2/B3-like transcriptional factor family protein
BnaC01g09310D	C01	5357969	5359519	AT4G29160	SNF7.1
BnaC01g09320D	C01	5379217	5380933	AT4G29140	MATE efflux family protein
BnaC01g09330D	C01	5435018	5435372	AT5G18880	RNA-directed DNA polymerase (reverse transcriptase)-related family protein
BnaC01g10840D	C01	6720223	6722691	AT4G18470	SUPPRESSOR OF NPR1-1, INDUCIBLE 1 (SNI1)
BnaC01g10850D	C01	6722740	6724081	AT4G18460	D-Tyr-tRNA(Tyr) deacylase family protein
BnaC01g10860D	C01	6724282	6729001	AT4G18465	RNA helicase family protein
BnaC01g10870D	C01	6729119	6730677	AT4G18480	CHLI1
BnaC01g10880D	C01	6733532	6737615	AT4G18490	unknown protein
BnaC01g10890D	C01	6738616	6738732		unknown protein
BnaC01g10900D	C01	6738825	6738935		unknown protein
BnaC01g10910D	C01	6742322	6744531	AT4G18501	unknown protein
BnaC01g10920D	C01	6747208	6747444	AT4G18510	CLAVATA3/ESR-related 2 (CLE2)
BnaC01g10930D	C01	6755492	6758657	AT4G18530	Protein of unknown function (DUF707)
BnaC01g10940D	C01	6759870	6760004	AT4G18540	unknown protein
BnaC01g10950D	C01	6760075	6762118	AT4G18540	unknown protein
BnaC01g10960D	C01	6771154	6773987	AT4G18550	alpha/beta-Hydrolases superfamily protein
BnaC01g10970D	C01	6781854	6784994	AT4G18570	Tetratricopeptide repeat (TPR)-like superfamily protein
BnaC01g10980D	C01	6787487	6788131	AT4G18590	Nucleic acid-binding, OB-fold-like protein
BnaC01g10990D	C01	6788788	6789460	AT4G18593	dual specificity protein phosphatase-related
BnaC01g11000D	C01	6789783	6790301	AT4G18596	Pollen Ole e 1 allergen and extensin family protein
BnaC01g11010D	C01	6790418	6798449	AT4G18600	WAVE5
BnaC01g11020D	C01	6873982	6874482	AT4G18620	PYR1-like 13 (PYL13)
BnaC01g11030D	C01	6877409	6879116	AT4G18630	Protein of unknown function (DUF688)
BnaC01g11040D	C01	6879950	6883784	AT4G18640	morphogenesis of root hair 1 (MRH1)
BnaC01g11050D	C01	6884508	6885670	AT4G34720	AVA-P1
BnaC01g11060D	C01	6888369	6890053	AT4G18650	transcription factor-related
BnaC01g11070D	C01	6893910	6896019		unknown protein
BnaC01g11080D	C01	6898799	6899304	AT4G18690	unknown protein
BnaC01g11090D	C01	6900254	6900457		unknown protein
BnaC01g11100D	C01	6900581	6901979	AT4G18660	unknown protein
BnaC01g11110D	C01	6918426	6919600	AT4G18690	unknown protein
BnaC01g11120D	C01	6924931	6926355	AT4G23050	PAS domain-containing protein tyrosine kinase family protein
BnaC01g11130D	C01	6926555	6926638		unknown protein
BnaC01g11140D	C01	6928623	6930098	AT4G18700	CBL-interacting protein kinase 12 (CIPK12)
BnaC01g11150D	C01	6943812	6946866	AT4G18710	BRASSINOSTEROID-INSENSITIVE 2 (BIN2)
BnaC01g11160D	C01	6947546	6948710	AT5G45775	Ribosomal L5P family protein
BnaC01g11170D	C01	6948776	6949696	AT4G18740	Rho termination factor
BnaC01g11180D	C01	6949991	6952603	AT4G18750	DEFECTIVELY ORGANIZED TRIBUTARIES 4 (DOT4)
BnaC01g11190D	C01	6953183	6954740	AT4G18760	receptor like protein 51 (RLP51)
BnaC01g11200D	C01	6962137	6963910	AT4G18770	myb domain protein 98 (MYB98)
BnaC01g11210D	C01	6967178	6974637	AT3G13680	F-box and associated interaction domains-containing protein
BnaC01g12740D	C01	8164844	8165902	AT4G21445	unknown protein
BnaC01g12750D	C01	8166915	8169137	AT4G21450	PapD-like superfamily protein
BnaC01g12760D	C01	8169294	8171464	AT4G21470	riboflavin kinase/FMN hydrolase (FMN/FHY)
BnaC01g12770D	C01	8171642	8174251	AT4G21480	sugar transporter protein 12 (STP12)
BnaC01g12780D	C01	8175678	8176028	AT4G21490	NAD(P)H dehydrogenase B3 (NDB3)
BnaC01g12790D	C01	8183848	8185356	AT2G07760	Zinc knuckle (CCHC-type) family protein
BnaC01g12800D	C01	8185973	8186704	AT4G21500	unknown protein
BnaC01g12810D	C01	8201627	8202673	AT4G21510	F-box family protein
BnaC01g12820D	C01	8203098	8205972	AT4G21520	Transducin/WD40 repeat-like superfamily protein
BnaC01g12830D	C01	8206444	8211413	AT4G21530	Transducin/WD40 repeat-like superfamily protein
BnaC01g12840D	C01	8212231	8217514	AT4G21550	VP1/ABI3-like 3 (VAL3)
BnaC01g12850D	C01	8217678	8219374	AT4G05000	vacuolar protein sorting-associated protein 28 homolog 1 (VPS28-1)
BnaC01g12860D	C01	8219874	8221780	AT4G21570	Protein of unknown function (DUF300)
BnaC01g12870D	C01	8232678	8234081	AT3G57590	F-box and associated interaction domains-containing protein
BnaC01g12880D	C01	8234562	8236537	AT5G62390	BCL-2-associated athanogene 7 (BAG7)
BnaC01g12890D	C01	8244307	8246143	AT4G21580	oxidoreductase, zinc-binding dehydrogenase family protein
BnaC01g12900D	C01	8248168	8250200	AT4G21585	endonuclease 4 (ENDO4)
BnaC01g13750D	C01	8978956	8980185	AT4G22240	Plastid-lipid associated protein PAP / fibrillin family protein
BnaC01g13760D	C01	8981146	8981751	AT4G22250	RING/U-box superfamily protein
BnaC01g13770D	C01	8982260	8984545	AT4G22260	IMMUTANS (IM)
BnaC01g13780D	C01	8985526	8988256	AT4G22270	MEMBRANE RELATED BIGGER1 (MRB1)
BnaC01g13790D	C01	8988572	8990621	AT4G22290	Ubiquitin-specific protease family C19-related protein
BnaC01g13800D	C01	9000065	9001494	AT4G22310	Uncharacterised protein family (UPF0041)
BnaC01g13810D	C01	9003001	9004377	AT4G22310	Uncharacterised protein family (UPF0041)
BnaC01g13820D	C01	9004650	9006156	AT4G22320	unknown protein
BnaC01g13830D	C01	9019249	9020753	AT4G22330	ATCES1
BnaC01g13840D	C01	9020954	9023994	AT4G22340	cytidinediphosphate diacylglycerol synthase 2 (CDS2)
BnaC01g13850D	C01	9038885	9042088	AT4G22350	Ubiquitin C-terminal hydrolases superfamily protein
BnaC01g13860D	C01	9045063	9046334	AT4G22370	unknown protein
BnaC01g13870D	C01	9046493	9047409	AT4G22380	Ribosomal protein L7Ae/L30e/S12e/Gadd45 family protein
BnaC01g13880D	C01	9048192	9048674		unknown protein
BnaC01g13890D	C01	9051486	9053197	AT4G12590	FUNCTIONS IN: molecular_function unknown
BnaC01g13900D	C01	9053256	9053462		unknown protein
BnaC01g13910D	C01	9063502	9064086	AT4G12590	FUNCTIONS IN: molecular_function unknown
BnaC01g13920D	C01	9064293	9064875		unknown protein
BnaC01g13930D	C01	9065069	9065905	AT1G53790	F-box and associated interaction domains-containing protein
BnaC01g13940D	C01	9071986	9072396	AT4G22460	Bifunctional inhibitor/lipid-transfer protein/seed storage 2S albumin superfamily protein
BnaC01g13950D	C01	9075977	9076825	AT4G22485	Bifunctional inhibitor/lipid-transfer protein/seed storage 2S albumin superfamily protein
BnaC01g13960D	C01	9107311	9109118	AT4G15900	pleiotropic regulatory locus 1 (PRL1)
BnaC01g13970D	C01	9110222	9112658		unknown protein
BnaC01g13980D	C01	9166972	9167316	AT4G22520	Bifunctional inhibitor/lipid-transfer protein/seed storage 2S albumin superfamily protein
BnaC01g13990D	C01	9167930	9169042	AT4G22530	S-adenosyl-L-methionine-dependent methyltransferases superfamily protein
BnaC01g14000D	C01	9169248	9174101	AT4G22540	OSBP(oxysterol binding protein)-related protein 2A (ORP2A)
BnaC01g14010D	C01	9193491	9194329	AT4G22550	Phosphatidic acid phosphatase (PAP2) family protein
BnaC01g14020D	C01	9206031	9207344	AT4G22580	Exostosin family protein
BnaC01g14030D	C01	9208122	9209944	AT4G22590	Haloacid dehalogenase-like hydrolase (HAD) superfamily protein
BnaC01g14040D	C01	9232711	9233541	AT4G22600	unknown protein
BnaC01g14240D	C01	9480742	9483529	AT4G22780	ACT domain repeat 7 (ACR7)
BnaC01g14250D	C01	9512090	9513767	AT4G22790	MATE efflux family protein
BnaC01g14260D	C01	9532788	9533159	AT4G22790	MATE efflux family protein
BnaC01g14270D	C01	9533322	9534281	AT4G22790	MATE efflux family protein
BnaC01g14280D	C01	9545116	9546093	AT4G22810	Predicted AT-hook DNA-binding family protein
BnaC01g14290D	C01	9572943	9574432	AT4G22850	SNARE associated Golgi protein family
BnaC01g14300D	C01	9582167	9585318	AT4G22860	Cell cycle regulated microtubule associated protein
BnaC01g14310D	C01	9585702	9587161	AT4G22880	leucoanthocyanidin dioxygenase (LDOX)
BnaC01g14320D	C01	9590524	9590833		unknown protein
BnaC01g14330D	C01	9596207	9600729	AT3G51700	PIF1 helicase
BnaC01g14340D	C01	9602572	9604603	AT4G22890	PGR5-LIKE A
BnaC01g14350D	C01	9607527	9609854	AT4G22910	FIZZY-related 2 (FZR2)
BnaC01g14360D	C01	9610110	9616084	AT4G23190	cysteine-rich RLK (RECEPTOR-like protein kinase) 11 (CRK11)
BnaC01g14370D	C01	9617868	9619935	AT4G23190	cysteine-rich RLK (RECEPTOR-like protein kinase) 11 (CRK11)
BnaC01g14380D	C01	9624666	9625394	AT3G53075	D-galactoside/L-rhamnose binding SUEL lectin protein
BnaC01g14390D	C01	9655614	9662344	AT4G23190	cysteine-rich RLK (RECEPTOR-like protein kinase) 11 (CRK11)
BnaC01g14400D	C01	9663349	9665213	AT4G22930	pyrimidin 4 (PYR4)
BnaC01g14410D	C01	9665390	9667383	AT4G22940	Protein kinase superfamily protein
BnaC01g14420D	C01	9678231	9678848	AT4G22940	Protein kinase superfamily protein
BnaC01g14430D	C01	9679368	9681079	AT4G22950	AGAMOUS-like 19 (AGL19)
BnaC01g14440D	C01	9681168	9682526	AT4G22950	AGAMOUS-like 19 (AGL19)
BnaC01g14450D	C01	9694351	9695101	AT1G70040	Protein of unknown function (DUF1163)
BnaC01g14460D	C01	9696264	9700055	AT4G11860	FUNCTIONS IN: molecular_function unknown
BnaC01g14470D	C01	9700823	9711010	AT4G22970	homolog of separase (ESP)
BnaC01g14480D	C01	9712482	9714120	AT3G22050	Domain of unknown function (DUF26)
BnaC01g14490D	C01	9716986	9717135		unknown protein
BnaC01g14500D	C01	9725058	9725225		unknown protein
BnaC01g14510D	C01	9728615	9728770	AT3G22040	Domain of unknown function (DUF26)
BnaC01g14520D	C01	9729649	9730170	AT3G21910	Domain of unknown function (DUF26)
BnaC01g14530D	C01	9732552	9734288	AT3G22040	Domain of unknown function (DUF26)
BnaC01g14540D	C01	9751257	9753182	AT4G20910	HUA ENHANCER 1 (HEN1)
BnaC01g14550D	C01	9754718	9754849	AT1G62020	Coatomer, alpha subunit
BnaC01g14560D	C01	9760860	9760982		unknown protein
BnaC01g14570D	C01	9770425	9772098	AT4G22980	FUNCTIONS IN: molecular_function unknown
BnaC01g14580D	C01	9776469	9780082	AT4G22990	Major Facilitator Superfamily with SPX (SYG1/Pho81/XPR1) domain-containing protein
BnaC01g14590D	C01	9790649	9793273	AT4G23010	UDP-galactose transporter 2 (UTR2)
BnaC01g17410D	C01	11999406	12002093	AT4G25530	FLOWERING WAGENINGEN (FWA)
BnaC01g17420D	C01	12003996	12004338	AT4G25540	homolog of DNA mismatch repair protein MSH3 (MSH3)
BnaC01g17430D	C01	12004779	12008412	AT4G25550	Cleavage/polyadenylation specificity factor, 25kDa subunit
BnaC01g17440D	C01	12009591	12010572	AT4G25560	myb domain protein 18 (MYB18)
BnaC01g17450D	C01	12013248	12013785	AT4G25570	ACYB-2
BnaC01g17460D	C01	12025723	12026838	AT4G25590	actin depolymerizing factor 7 (ADF7)
BnaC01g17470D	C01	12027640	12029635	AT4G25600	Oxoglutarate/iron-dependent oxygenase
BnaC01g17480D	C01	12034295	12037810	AT4G25610	C2H2-like zinc finger protein
BnaC01g17490D	C01	12037930	12039556	AT4G25620	hydroxyproline-rich glycoprotein family protein
BnaC01g17500D	C01	12044448	12045724	AT4G25630	fibrillarin 2 (FIB2)
BnaC01g17510D	C01	12048339	12050745	AT4G25630	fibrillarin 2 (FIB2)
BnaC01g17520D	C01	12051275	12054641	AT4G25640	detoxifying efflux carrier 35 (DTX35)
BnaC01g17530D	C01	12055413	12055870		unknown protein
BnaC01g17540D	C01	12058260	12060590	AT4G25650	ACD1-like (ACD1-LIKE)
BnaC01g17550D	C01	12061168	12062649	AT4G25680	PPPDE putative thiol peptidase family protein
BnaC01g17560D	C01	12062700	12063510	AT4G25670	unknown protein
BnaC01g17570D	C01	12063596	12064588	AT4G25672	conserved peptide upstream open reading frame 12 (CPuORF12)
BnaC01g17580D	C01	12065002	12066528	AT4G25680	PPPDE putative thiol peptidase family protein
BnaC01g17590D	C01	12066699	12067429	AT4G25670	unknown protein
BnaC01g17600D	C01	12067497	12068359	AT4G25672	conserved peptide upstream open reading frame 12 (CPuORF12)
BnaC01g17610D	C01	12072557	12074740	AT4G25700	beta-hydroxylase 1 (BETA-OHASE 1)
BnaC01g17620D	C01	12075391	12078418	AT4G25720	glutaminyl cyclase (QC)
BnaC01g17630D	C01	12093450	12094058		unknown protein
BnaC01g17640D	C01	12095109	12095312		unknown protein
BnaC01g17650D	C01	12100007	12101676	AT4G25740	RNA binding Plectin/S10 domain-containing protein
BnaC01g17660D	C01	12103960	12105681	AT4G25750	ABC-2 type transporter family protein
BnaC01g17670D	C01	12121550	12121966	AT4G25760	glutamine dumper 2 (GDU2)
BnaC01g17680D	C01	12130319	12132777	AT4G25770	alpha/beta-Hydrolases superfamily protein
BnaC01g17690D	C01	12153131	12154333	AT4G25790	CAP (Cysteine-rich secretory proteins, Antigen 5, and Pathogenesis-related 1 protein) superfamily protein
BnaC01g17700D	C01	12156269	12159011	AT4G25800	Calmodulin-binding protein
BnaC01g17710D	C01	12160415	12161790	AT4G25810	xyloglucan endotransglycosylase 6 (XTR6)
BnaC01g17720D	C01	12164323	12168510	AT5G53020	Ribonuclease P protein subunit P38-related
BnaC01g17730D	C01	12174572	12176223	AT4G25830	Uncharacterised protein family (UPF0497)
BnaC01g17740D	C01	12178741	12180291	AT4G25835	P-loop containing nucleoside triphosphate hydrolases superfamily protein
BnaC01g17750D	C01	12190287	12190637	AT4G25845	BEST Arabidopsis thaliana protein match is: OSBP(oxysterol binding protein)-related protein 4B (TAIR:AT4G25850.2)
BnaC01g17760D	C01	12196647	12200195	AT4G25860	OSBP(oxysterol binding protein)-related protein 4A (ORP4A)
BnaC01g17770D	C01	12200376	12207725	AT4G25850	OSBP(oxysterol binding protein)-related protein 4B (ORP4B)
BnaC01g17780D	C01	12207877	12209823	AT4G25870	Core-2/I-branching beta-1,6-N-acetylglucosaminyltransferase family protein
BnaC01g17790D	C01	12218345	12222429	AT4G25880	pumilio 6 (PUM6)
BnaC01g17800D	C01	12222505	12230183	AT4G38120	ARM repeat superfamily protein
BnaC01g17810D	C01	12241020	12246569	AT4G25900	Galactose mutarotase-like superfamily protein
BnaC01g17820D	C01	12247231	12251456	AT4G25900	Galactose mutarotase-like superfamily protein
BnaC01g17830D	C01	12271020	12272275	AT4G25910	NFU domain protein 3 (NFU3)
BnaC01g17840D	C01	12272364	12275416	AT4G25940	ENTH/ANTH/VHS superfamily protein
BnaC01g17850D	C01	12278248	12279253	AT3G21180	autoinhibited Ca(2+)-ATPase 9 (ACA9)
BnaC01g17860D	C01	12292234	12292920	AT4G25950	vacuolar ATP synthase G3 (VATG3)
BnaC01g17870D	C01	12295175	12298057	AT1G14800	Nucleic acid-binding, OB-fold-like protein
BnaC01g17880D	C01	12339242	12339412		unknown protein
BnaC01g19410D	C01	13434270	13434761		unknown protein
BnaC01g19420D	C01	13435796	13435969		unknown protein
BnaC01g19430D	C01	13450367	13453174	AT4G27260	WES1
BnaC01g19440D	C01	13454019	13454998		unknown protein
BnaC01g19450D	C01	13461041	13461600	AT4G27280	Calcium-binding EF-hand family protein
BnaC01g19460D	C01	13465029	13468085	AT4G27290	S-locus lectin protein kinase family protein
BnaC01g19470D	C01	13468214	13470311	AT4G27300	S-locus lectin protein kinase family protein
BnaC01g19480D	C01	13470376	13471376	AT4G27300	S-locus lectin protein kinase family protein
BnaC01g19490D	C01	13484395	13485045	AT2G34320	Polynucleotidyl transferase, ribonuclease H-like superfamily protein
BnaC01g19500D	C01	13491535	13492841	AT4G27330	SPOROCYTELESS (SPL)
BnaC01g19510D	C01	13498341	13501486	AT4G27340	Met-10+ like family protein
BnaC01g19520D	C01	13501794	13503644	AT4G27350	Protein of unknown function (DUF1223)
BnaC01g19530D	C01	13512637	13513436	AT4G27360	Dynein light chain type 1 family protein
BnaC01g19540D	C01	13519954	13520840	AT4G27380	unknown protein
BnaC01g19550D	C01	13521227	13523010	AT4G27410	RESPONSIVE TO DESICCATION 26 (RD26)
BnaC01g19560D	C01	13525572	13528158	AT4G27420	ABC-2 type transporter family protein
BnaC01g19570D	C01	13546524	13547477		unknown protein
BnaC01g19580D	C01	13547774	13549371		unknown protein
BnaC01g19590D	C01	13578766	13579883		unknown protein
BnaC01g19600D	C01	13581805	13582296	AT4G27430	COP1-interacting protein 7 (CIP7)
BnaC01g19610D	C01	13623777	13628196	AT4G27430	COP1-interacting protein 7 (CIP7)
BnaC01g19620D	C01	13643725	13645084	AT4G27435	Protein of unknown function (DUF1218)
BnaC01g19630D	C01	13652183	13653986	AT4G27440	protochlorophyllide oxidoreductase B (PORB)
BnaC01g19640D	C01	13654040	13655955	AT4G27450	Aluminium induced protein with YGL and LRDR motifs
BnaC01g19650D	C01	13678884	13680439	AT4G27460	Cystathionine beta-synthase (CBS) family protein
BnaC01g19660D	C01	13681701	13683257	AT4G27470	RING membrane-anchor 3 (RMA3)
BnaC01g19670D	C01	13683429	13684952	AT4G27480	Core-2/I-branching beta-1,6-N-acetylglucosaminyltransferase family protein
BnaC01g19680D	C01	13693104	13693862		unknown protein
BnaC01g19690D	C01	13695465	13697528	AT4G27490	3'-5'-exoribonuclease family protein
BnaC01g19700D	C01	13707714	13714169	AT4G16510	YbaK/aminoacyl-tRNA synthetase-associated domain
BnaC01g19710D	C01	13714416	13714866	AT4G16515	root meristem growth factor 6 (RGF6)
BnaC01g19720D	C01	13715805	13717527	AT4G16520	autophagy 8f (ATG8F)
BnaC01g19730D	C01	13718011	13718437	AT2G35736	unknown protein
BnaC01g19740D	C01	13722461	13723673	AT4G16550	HSP20-like chaperone
BnaC01g19750D	C01	13729420	13730289	AT2G03020	Heat shock protein HSP20/alpha crystallin family
BnaC01g19760D	C01	13739619	13741360	AT4G16563	Eukaryotic aspartyl protease family protein
BnaC01g19770D	C01	13744371	13745793	AT4G16566	histidine triad nucleotide-binding 4 (HINT4)
BnaC01g19780D	C01	13748691	13748882	AT4G16830	Hyaluronan / mRNA binding family
BnaC01g19790D	C01	13750741	13754707	AT4G16570	protein arginine methyltransferase 7 (PRMT7)
BnaC01g19800D	C01	13754978	13756966	AT4G16580	Protein phosphatase 2C family protein
BnaC01g19810D	C01	13775578	13775932		unknown protein
BnaC01g19970D	C01	13900364	13903284	AT4G16670	CONTAINS InterPro DOMAIN/s: Pleckstrin-like, plant (InterPro:IPR013666), Protein of unknown function DUF828 (InterPro:IPR008546), Pleckstrin homology (InterPro:IPR001849)
BnaC01g19980D	C01	13903524	13906205	AT1G32490	ENHANCED SILENCING PHENOTYPE 3 (ESP3)
BnaC01g19990D	C01	13909859	13910287		unknown protein
BnaC01g20000D	C01	13910343	13911086		unknown protein
BnaC01g20010D	C01	13912477	13914799	AT4G16690	methyl esterase 16 (MES16)
BnaC01g20020D	C01	13939901	13940134		unknown protein
BnaC01g20030D	C01	13950168	13950742	AT2G46470	inner membrane protein OXA1-like (OXA1L)
BnaC01g20040D	C01	13953453	13953777		unknown protein
BnaC01g20050D	C01	13984003	13986469	AT4G16700	phosphatidylserine decarboxylase 1 (PSD1)
BnaC01g20060D	C01	13986704	13987802	AT4G16710	glycosyltransferase family protein 28
BnaC01g20070D	C01	13988124	13991239	AT4G16720	Ribosomal protein L23/L15e family protein
BnaC01g20080D	C01	13997873	13998268		unknown protein
BnaC01g20090D	C01	13999100	13999431		unknown protein
BnaC01g20100D	C01	14001926	14005936	AT4G27500	proton pump interactor 1 (PPI1)
BnaC01g20110D	C01	14006138	14008754	AT4G27510	unknown protein
BnaC01g20120D	C01	14011517	14013016	AT4G27520	early nodulin-like protein 2 (ENODL2)
BnaC01g20130D	C01	14013987	14015572	AT4G27540	prenylated RAB acceptor 1.H (PRA1.H)
BnaC01g20140D	C01	14016510	14016957	AT4G27580	unknown protein
BnaC01g20150D	C01	14017298	14020020	AT4G27585	SPFH/Band 7/PHB domain-containing membrane-associated protein family
BnaC01g20160D	C01	14028996	14029492		unknown protein
BnaC01g20170D	C01	14038259	14038802	AT4G27590	Heavy metal transport/detoxification superfamily protein
BnaC01g20180D	C01	14039391	14048544	AT4G27595	Plant protein of unknown function (DUF827)
BnaC01g20190D	C01	14048924	14051554	AT4G27610	unknown protein
BnaC01g20200D	C01	14067930	14069261	AT1G77405	Pentatricopeptide repeat (PPR) superfamily protein
BnaC01g20210D	C01	14069597	14071166	AT4G27620	unknown protein
BnaC01g20220D	C01	14072753	14076793	AT4G27630	GPCR-type G protein 2 (GTG2)
BnaC01g20230D	C01	14077072	14082428	AT4G27640	ARM repeat superfamily protein
BnaC01g20240D	C01	14085618	14089419	AT4G27650	PELOTA (PEL1)
BnaC01g20250D	C01	14091403	14092548		unknown protein
BnaC01g20320D	C01	14220094	14221037	AT4G27670	heat shock protein 21 (HSP21)
BnaC01g20330D	C01	14221344	14223324	AT4G27680	P-loop containing nucleoside triphosphate hydrolases superfamily protein
BnaC01g20340D	C01	14223383	14225826	AT4G27690	vacuolar protein sorting 26B (VPS26B)
BnaC01g20350D	C01	14225917	14227365	AT4G27700	Rhodanese/Cell cycle control phosphatase superfamily protein
BnaC01g20360D	C01	14229260	14232054	AT4G27720	Major facilitator superfamily protein
BnaC01g20370D	C01	14251335	14253997	AT4G27720	Major facilitator superfamily protein
BnaC01g20380D	C01	14254173	14256818	AT4G27730	oligopeptide transporter 1 (OPT6)
BnaC01g20390D	C01	14261644	14262375	AT4G27740	Yippee family putative zinc-binding protein
BnaC01g20400D	C01	14262685	14264284	AT4G27745	Yippee family putative zinc-binding protein
BnaC01g20410D	C01	14264481	14266179	AT4G27750	IMPAIRED SUCROSE INDUCTION 1 (ISI1)
BnaC01g20420D	C01	14266982	14268823	AT5G60730	Anion-transporting ATPase
BnaC01g20430D	C01	14278183	14281152	AT4G27760	FOREVER YOUNG (FEY)
BnaC01g20440D	C01	14281587	14284048	AT4G27780	acyl-CoA binding protein 2 (ACBP2)
BnaC01g20450D	C01	14284157	14285767	AT4G27790	Calcium-binding EF hand family protein
BnaC01g20460D	C01	14288149	14289029	AT4G27810	unknown protein
BnaC01g20470D	C01	14309627	14313042	AT4G27860	vacuolar iron transporter (VIT) family protein
BnaC01g20480D	C01	14313117	14316559	AT4G27860	vacuolar iron transporter (VIT) family protein
BnaC01g20490D	C01	14319811	14323853	AT4G27870	Vacuolar iron transporter (VIT) family protein
BnaC01g20500D	C01	14324196	14325985	AT4G27880	Protein with RING/U-box and TRAF-like domains
BnaC01g20510D	C01	14326856	14327979	AT4G27890	HSP20-like chaperones superfamily protein
BnaC01g20520D	C01	14330034	14330509	AT4G27900	CCT motif family protein
BnaC01g20530D	C01	14416767	14421396	AT4G27970	SLAC1 homologue 2 (SLAH2)
BnaC01g20540D	C01	14422266	14426388	AT4G28000	P-loop containing nucleoside triphosphate hydrolases superfamily protein
BnaC01g20550D	C01	14426480	14428107	AT4G28025	unknown protein.
BnaC01g20560D	C01	14428329	14428796	AT4G28030	Acyl-CoA N-acyltransferases (NAT) superfamily protein
BnaC01g20570D	C01	14429093	14429850	AT4G28030	Acyl-CoA N-acyltransferases (NAT) superfamily protein
BnaC01g20580D	C01	14430459	14431898	AT4G28040	nodulin MtN21 /EamA-like transporter family protein
BnaC01g20590D	C01	14432227	14433389	AT4G28050	tetraspanin7 (TET7)
BnaC01g20600D	C01	14433513	14435198	AT5G57815	Cytochrome c oxidase, subunit Vib family protein
BnaC01g20610D	C01	14435391	14438087	AT4G28070	AFG1-like ATPase family protein
BnaC01g20620D	C01	14438507	14438755	AT4G28085	unknown protein
BnaC01g20630D	C01	14440776	14441018	AT4G28085	unknown protein
BnaC01g20640D	C01	14449298	14451057	AT4G28100	unknown protein
BnaC01g20650D	C01	14452474	14453660	AT4G28110	myb domain protein 41 (MYB41)
BnaC01g20660D	C01	14460870	14461751	AT4G28140	Integrase-type DNA-binding superfamily protein
BnaC01g20670D	C01	14463625	14464022	AT5G45570	Ulp1 protease family protein
BnaC01g20680D	C01	14464211	14473344		unknown protein
BnaC01g20690D	C01	14477586	14477861	AT4G28160	hydroxyproline-rich glycoprotein family protein
BnaC01g20700D	C01	14478586	14479429	AT4G28170	unknown protein
BnaC01g20710D	C01	14479782	14480549	AT4G28180	unknown protein
BnaC01g20720D	C01	14482790	14484576	AT4G28190	ULTRAPETALA1 (ULT1)
BnaC01g20730D	C01	14485873	14487111	AT4G28210	embryo defective 1923 (emb1923)
BnaC01g20740D	C01	14488950	14490122	AT4G28230	unknown protein
BnaC01g20750D	C01	14490651	14491169	AT4G28240	Wound-responsive family protein
BnaC01g20760D	C01	14495849	14496055		unknown protein
BnaC01g20770D	C01	14506072	14506381		unknown protein
BnaC01g20780D	C01	14510076	14511913	AT4G28250	expansin B3 (EXPB3)
BnaC01g20790D	C01	14518945	14519388		unknown protein
BnaC01g20800D	C01	14530188	14532348	AT4G28270	RING membrane-anchor 2 (RMA2)
BnaC01g20810D	C01	14535976	14536899	AT4G28280	LORELEI-LIKE-GPI ANCHORED PROTEIN 3 (LLG3)
BnaC01g20820D	C01	14537110	14537794	AT4G28290	unknown protein
BnaC01g20830D	C01	14539562	14541693	AT4G28300	Protein of unknown function (DUF1421)
BnaC01g20840D	C01	14542015	14542569	AT4G28310	unknown protein
BnaC01g20850D	C01	14542664	14544564	AT4G28320	Glycosyl hydrolase superfamily protein
BnaC01g20860D	C01	14550326	14550802	AT4G28330	unknown protein
BnaC01g20870D	C01	14550869	14551124		unknown protein
BnaC01g20880D	C01	14571037	14572139		unknown protein
BnaC01g20890D	C01	14587437	14588861	AT4G32480	Protein of unknown function (DUF506)
BnaC01g20900D	C01	14589115	14589490		unknown protein
BnaC01g20910D	C01	14592123	14592695		unknown protein
BnaC01g20920D	C01	14592754	14593535	AT1G06790	RNA polymerase Rpb7 N-terminal domain-containing protein
BnaC01g20930D	C01	14606217	14607183	AT4G28365	early nodulin-like protein 3 (ENODL3)
BnaC01g20940D	C01	14608293	14609465	AT4G28380	Leucine-rich repeat (LRR) family protein
BnaC01g20950D	C01	14610971	14611407	AT4G28397	unknown protein
BnaC01g20960D	C01	14638051	14639322	AT4G28400	Protein phosphatase 2C family protein
BnaC01g20970D	C01	14639629	14641595	AT4G17480	alpha/beta-Hydrolases superfamily protein
BnaC01g20980D	C01	14641816	14643912	AT4G17480	alpha/beta-Hydrolases superfamily protein
BnaC01g20990D	C01	14669791	14670198		unknown protein
BnaC01g21000D	C01	14680125	14682435	AT4G17440	Protein of unknown function (DUF1639)
BnaC01g21010D	C01	14698673	14700541	AT5G47390	myb-like transcription factor family protein
BnaC01g21020D	C01	14701045	14701149		unknown protein
BnaC01g21030D	C01	14704922	14705245	AT5G04260	WCRKC thioredoxin 2 (WCRKC2)
BnaC01g21040D	C01	14720471	14721376	AT3G53240	receptor like protein 45 (RLP45)
BnaC01g21050D	C01	14730891	14733748	AT4G17300	NS1
BnaC01g21060D	C01	14735079	14736630	AT4G17280	Auxin-responsive family protein
BnaC01g21070D	C01	14744335	14745538	AT4G17270	Mo25 family protein
BnaC01g21080D	C01	14745599	14747231	AT4G17260	Lactate/malate dehydrogenase family protein
BnaC01g21090D	C01	14754317	14756836	AT2G31290	Ubiquitin carboxyl-terminal hydrolase family protein
BnaC01g21100D	C01	14760763	14762632	AT4G17240	unknown protein
BnaC01g21110D	C01	14771848	14774565	AT4G17230	SCARECROW-like 13 (SCL13)
BnaC01g21120D	C01	14775974	14778430	AT4G17220	microtubule-associated proteins 70-5 (MAP70-5)
BnaC01g21130D	C01	14781784	14782844		unknown protein
BnaC01g21140D	C01	14783127	14784894		unknown protein
BnaC01g21150D	C01	14802563	14804403	AT4G06599	ubiquitin family protein
BnaC01g21160D	C01	14804604	14806247	AT4G17210	Plant protein of unknown function (DUF827)
BnaC01g21170D	C01	14806353	14808040	AT4G17180	O-Glycosyl hydrolases family 17 protein
BnaC01g21180D	C01	14813402	14815084	AT4G17170	RAB GTPase homolog B1C (RABB1C)
BnaC01g21190D	C01	14819094	14821163	AT4G17090	chloroplast beta-amylase (CT-BMY)
BnaC01g21200D	C01	14822348	14822479		unknown protein
BnaC01g21210D	C01	14822584	14823762		unknown protein
BnaC01g21220D	C01	14824494	14826972	AT4G17080	Histone H3 K4-specific methyltransferase SET7/9 family protein
BnaC01g21230D	C01	14835883	14838291	AT4G17070	peptidyl-prolyl cis-trans isomerases
BnaC01g21240D	C01	14838620	14839864	AT4G17060	FRIGIDA interacting protein 2 (FIP2)
BnaC01g21250D	C01	14840411	14841603	AT4G11000	Ankyrin repeat family protein
BnaC01g21260D	C01	14842398	14844844	AT4G17050	ureidoglycine aminohydrolase (UGLYAH)
BnaC01g21270D	C01	14845152	14848193	AT4G17040	CLP protease R subunit 4 (CLPR4)
BnaC01g21280D	C01	14852712	14854399	AT4G17030	expansin-like B1 (EXLB1)
BnaC01g21290D	C01	14856384	14858956	AT4G17020	transcription factor-related
BnaC01g21300D	C01	14866030	14867917	AT4G17010	unknown protein
BnaC01g21310D	C01	14870383	14873270	AT4G17000	unknown protein
BnaC01g21320D	C01	14885398	14886129		unknown protein
BnaC01g21330D	C01	14889945	14893827	AT3G17940	Galactose mutarotase-like superfamily protein
BnaC01g21340D	C01	14897926	14902346	AT4G16970	Protein kinase superfamily protein
BnaC01g21350D	C01	14902853	14905428	AT4G16850	unknown protein
BnaC01g21360D	C01	14905482	14907428	AT4G16835	Tetratricopeptide repeat (TPR)-like superfamily protein
BnaC01g21370D	C01	14907700	14909730	AT4G16830	Hyaluronan / mRNA binding family
BnaC01g21380D	C01	14910151	14911634		unknown protein
BnaC01g21390D	C01	14917328	14918860	AT4G16820	alpha/beta-Hydrolases superfamily protein
BnaC01g21400D	C01	14924215	14926519	AT3G14420	Aldolase-type TIM barrel family protein
BnaC01g21410D	C01	14940840	14942233	AT1G69440	ARGONAUTE7 (AGO7)
BnaC01g21420D	C01	14942323	14942872		unknown protein
BnaC01g21430D	C01	14945752	14946796	AT1G48520	GLU-ADT subunit B (GATB)
BnaC01g21440D	C01	14952641	14952952		unknown protein
BnaC01g21450D	C01	14953829	14954174		unknown protein
BnaC01g21460D	C01	14954301	14956581		unknown protein
BnaC01g21470D	C01	14962185	14962560		unknown protein
BnaC01g21480D	C01	14962623	14965362	AT4G26760	microtubule-associated protein 65-2 (MAP65-2)
BnaC01g21490D	C01	14985011	14985334		unknown protein
BnaC01g21500D	C01	14991907	14993360		unknown protein
BnaC01g21510D	C01	14993965	14996322	AT2G07190	CONTAINS InterPro DOMAIN/s: Domain of unknown function DUF1985 (InterPro:IPR015410)
BnaC01g21520D	C01	14996380	14996895		unknown protein
BnaC01g21530D	C01	15001775	15003218	AT5G27395	Mitochondrial inner membrane translocase complex, subunit Tim44-related protein
BnaC01g21540D	C01	15021989	15024952	AT4G16845	REDUCED VERNALIZATION RESPONSE 2 (VRN2)
BnaC01g21550D	C01	15059230	15060948	AT4G16790	hydroxyproline-rich glycoprotein family protein
BnaC01g21560D	C01	15097765	15098484		unknown protein
BnaC01g21570D	C01	15099956	15101383	AT4G16770	2-oxoglutarate (2OG) and Fe(II)-dependent oxygenase superfamily protein
BnaC01g21580D	C01	15122605	15127785	AT1G50460	hexokinase-like 1 (HKL1)
BnaC01g21590D	C01	15153922	15154436		unknown protein
BnaC01g21600D	C01	15154514	15157705		unknown protein
BnaC01g21610D	C01	15157758	15159459	AT4G23350	Protein of Unknown Function (DUF239)
BnaC01g21620D	C01	15163450	15164585	AT4G16442	Uncharacterised protein family (UPF0497)
BnaC01g21630D	C01	15169165	15169798	AT3G51030	thioredoxin H-type 1 (TRX1)
BnaC01g21640D	C01	15173046	15175429	AT4G16440	ferredoxin hydrogenases
BnaC01g21650D	C01	15175709	15177261	AT4G16430	basic helix-loop-helix (bHLH) DNA-binding superfamily protein
BnaC01g21660D	C01	15184694	15185198		unknown protein
BnaC01g21670D	C01	15185258	15185696		unknown protein
BnaC01g21680D	C01	15186416	15188118	AT4G16420	homolog of yeast ADA2 2B (ADA2B)
BnaC01g21690D	C01	15188724	15190264	AT4G16410	unknown protein
BnaC01g21700D	C01	15190449	15190715	AT4G16400	unknown protein
BnaC01g22310D	C01	15742974	15744233	AT5G24950	cytochrome P450, family 71, subfamily A, polypeptide 15 (CYP71A15)
BnaC01g22320D	C01	15750682	15751074	AT4G13310	cytochrome P450, family 71, subfamily A, polypeptide 20 (CYP71A20)
BnaC01g22330D	C01	15758883	15759065		unknown protein
BnaC01g22340D	C01	15763846	15766799		unknown protein
BnaC01g22350D	C01	15785874	15788891	AT1G51990	O-methyltransferase family protein
BnaC01g22360D	C01	15793315	15795821	AT1G51990	O-methyltransferase family protein
BnaC01g22370D	C01	15815519	15820771	AT4G15570	MAGATAMA 3 (MAA3)
BnaC01g22380D	C01	15821447	15822633	AT4G15563	unknown protein
BnaC01g22390D	C01	15833813	15834505		unknown protein
BnaC01g22400D	C01	15837994	15844198	AT4G15560	CLOROPLASTOS ALTERADOS 1 (CLA1)
BnaC01g22410D	C01	15848857	15850305	AT4G15490	UGT84A3
BnaC01g22420D	C01	15877381	15878664	AT5G56500	TCP-1/cpn60 chaperonin family protein
BnaC01g22430D	C01	15881346	15882485	AT4G15480	UGT84A1
BnaC01g22440D	C01	15886502	15889665		unknown protein
BnaC01g22450D	C01	15892284	15894359	AT4G15450	Senescence/dehydration-associated protein-related
BnaC01g22460D	C01	15901516	15902372	AT1G63400	Pentatricopeptide repeat (PPR) superfamily protein
BnaC01g22470D	C01	15902425	15903906	AT1G62670	rna processing factor 2 (RPF2)
BnaC01g22480D	C01	15904044	15907694	AT4G15430	ERD (early-responsive to dehydration stress) family protein
BnaC01g22730D	C01	16280654	16282903	AT4G14820	Pentatricopeptide repeat (PPR) superfamily protein
BnaC01g22740D	C01	16284794	16285114	AT4G14819	Protein of unknown function (DUF1677)
BnaC01g22750D	C01	16291214	16292766	AT3G22630	20S proteasome beta subunit D1 (PBD1)
BnaC01g22760D	C01	16292971	16296722	AT4G14790	ATSUV3
BnaC01g22770D	C01	16297020	16298914	AT5G65850	F-box and associated interaction domains-containing protein
BnaC01g22780D	C01	16299113	16300427	AT2G31470	DROUGHT TOLERANCE REPRESSOR (DOR)
BnaC01g22790D	C01	16302146	16303118	AT5G65850	F-box and associated interaction domains-containing protein
BnaC01g22800D	C01	16326368	16327784		unknown protein
BnaC01g22810D	C01	16334181	16337785	AT4G14770	TESMIN/TSO1-like CXC 2 (TCX2)
BnaC01g22820D	C01	16337937	16343019	AT4G14760	kinase interacting (KIP1-like) family protein
BnaC01g22830D	C01	16391420	16392493	AT4G14690	EARLY LIGHT-INDUCIBLE PROTEIN 2 (ELIP2)
BnaC01g22840D	C01	16397277	16399036	AT4G14716	acireductone dioxygenase 1 (ARD1)
BnaC01g22850D	C01	16399826	16402617	AT4G14720	TIFY domain/Divergent CCT motif family protein
BnaC01g22860D	C01	16429663	16430992	AT3G28040	Leucine-rich receptor-like protein kinase family protein
BnaC01g22870D	C01	16440579	16443786		unknown protein
BnaC01g22880D	C01	16446446	16446817		unknown protein
BnaC01g22890D	C01	16447311	16448343	AT4G14723	BEST Arabidopsis thaliana protein match is: allergen-related (TAIR:AT3G22820.1)
BnaC01g22900D	C01	16469620	16472066	AT4G14730	Bax inhibitor-1 family protein
BnaC01g22910D	C01	16473548	16476133	AT4G14740	FUNCTIONS IN: phosphoinositide binding
BnaC01g22920D	C01	16544650	16545024		unknown protein
BnaC01g22930D	C01	16545968	16546498		unknown protein
BnaC01g22940D	C01	16596432	16598537	AT4G14746	CONTAINS InterPro DOMAIN/s: EGF-like (InterPro:IPR006210)
BnaC01g22950D	C01	16615123	16617308	AT4G14680	APS3
BnaC01g22960D	C01	16626620	16631561	AT4G25000	alpha-amylase-like (AMY1)
BnaC01g22970D	C01	16647231	16651167	AT4G14660	NRPE7
BnaC01g22980D	C01	16652227	16653240	AT4G14650	unknown protein
BnaC01g22990D	C01	16660570	16660899	AT4G35335	Nucleotide-sugar transporter family protein
BnaC01g23000D	C01	16665098	16666719	AT3G22950	ADP-ribosylation factor C1 (ARFC1)
BnaC01g23010D	C01	16674516	16676077	AT4G14620	Protein of unknown function (DUF506)
BnaC01g23020D	C01	16685015	16687165	AT4G14605	Mitochondrial transcription termination factor family protein
BnaC01g23030D	C01	16689395	16692383	AT3G14420	Aldolase-type TIM barrel family protein
BnaC01g23040D	C01	16696785	16699101	AT4G10380	NOD26-like intrinsic protein 5
BnaC01g23050D	C01	16701445	16702959	AT4G13810	receptor like protein 47 (RLP47)
BnaC01g23060D	C01	16726341	16728929	AT4G13820	Leucine-rich repeat (LRR) family protein
BnaC01g23070D	C01	16731755	16732075	AT5G54130	Calcium-binding endonuclease/exonuclease/phosphatase family
BnaC01g23080D	C01	16745824	16747786	AT4G13820	Leucine-rich repeat (LRR) family protein
BnaC01g23090D	C01	16756356	16758984	AT4G13810	receptor like protein 47 (RLP47)
BnaC01g23100D	C01	16794790	16796211	AT4G14580	CBL-interacting protein kinase 4 (CIPK4)
BnaC01g23110D	C01	16804040	16805842	AT3G31430	unknown protein
BnaC01g23120D	C01	16809904	16811014	AT4G15093	catalytic LigB subunit of aromatic ring-opening dioxygenase family
BnaC01g23130D	C01	16815659	16821959	AT4G14580	CBL-interacting protein kinase 4 (CIPK4)
BnaC01g23140D	C01	16827629	16829857		unknown protein
BnaC01g23150D	C01	16829909	16830335		unknown protein
BnaC01g23160D	C01	16833275	16835088	AT3G02470	S-adenosylmethionine decarboxylase
BnaC01g23170D	C01	16842022	16846279	AT4G14570	acylaminoacyl-peptidase-related
BnaC01g23180D	C01	16855497	16856644	AT5G51250	Galactose oxidase/kelch repeat superfamily protein
BnaC01g23190D	C01	16866075	16867208	AT2G33750	purine permease 2 (PUP2)
BnaC01g23200D	C01	16870173	16870340		unknown protein
BnaC01g23210D	C01	16873770	16877209	AT4G14510	CRM family member 3B (CFM3B)
BnaC01g23220D	C01	16877386	16879700	AT4G14500	Polyketide cyclase/dehydrase and lipid transport superfamily protein
BnaC01g23660D	C01	17282679	17282831	AT3G51060	STYLISH 1 (STY1)
BnaC01g23670D	C01	17318015	17320701		unknown protein
BnaC01g23680D	C01	17365826	17367335	AT3G51040	RTE1-homolog (RTH)
BnaC01g23690D	C01	17368780	17370175	AT3G51000	alpha/beta-Hydrolases superfamily protein
BnaC01g23700D	C01	17372079	17373732	AT5G66410	phosducin-like protein 3 homolog (PLP3b)
BnaC01g23710D	C01	17373933	17375339	AT3G50930	cytochrome BC1 synthesis (BCS1)
BnaC01g23720D	C01	17383012	17385929	AT5G38020	S-adenosyl-L-methionine-dependent methyltransferases superfamily protein
BnaC01g23730D	C01	17398964	17399791	AT4G21770	Pseudouridine synthase family protein
BnaC01g23740D	C01	17418075	17418311		unknown protein
BnaC01g23750D	C01	17438552	17439325	AT5G66440	unknown protein
BnaC01g23760D	C01	17451204	17452562	AT1G71720	Nucleic acid-binding proteins superfamily
BnaC01g23770D	C01	17453294	17454652	AT1G71720	Nucleic acid-binding proteins superfamily
BnaC01g23780D	C01	17468392	17469044	AT3G50900	unknown protein
BnaC01g23790D	C01	17480854	17481258		unknown protein
BnaC01g23800D	C01	17510291	17512295	AT3G50820	photosystem II subunit O-2 (PSBO2)
BnaC01g23810D	C01	17610397	17615249	AT3G50660	DWARF 4 (DWF4)
BnaC01g23820D	C01	17736212	17736547		unknown protein
BnaC01g23830D	C01	17738650	17739225	AT3G50610	unknown protein
BnaC01g23840D	C01	17753356	17754598	AT3G50590	Transducin/WD40 repeat-like superfamily protein
BnaC01g23850D	C01	17778245	17779696		unknown protein
BnaC01g23860D	C01	17793497	17800340		unknown protein
BnaC01g23870D	C01	17830383	17831054		unknown protein
BnaC01g25790D	C01	22029191	22041738	AT3G48820	Glycosyltransferase family 29 (sialyltransferase) family protein
BnaC01g25800D	C01	22046920	22047929	AT5G39640	Putative endonuclease or glycosyl hydrolase
BnaC01g25810D	C01	22052850	22053174	AT3G48860	unknown protein
BnaC01g25820D	C01	22053410	22057599	AT3G48870	HSP93-III
BnaC01g25830D	C01	22058638	22059905	AT3G48880	RNI-like superfamily protein
BnaC01g25840D	C01	22065401	22069966	AT3G48900	single-stranded DNA endonuclease family protein
BnaC01g25850D	C01	22094127	22095653	AT4G12730	FASCICLIN-like arabinogalactan 2 (FLA2)
BnaC01g28200D	C01	25856077	25865077	AT1G59540	ZCF125
BnaC01g28210D	C01	25865463	25867399	AT1G59580	mitogen-activated protein kinase homolog 2 (MPK2)
BnaC01g28220D	C01	25884236	25884924	AT1G59590	ZCF37
BnaC01g28230D	C01	25889202	25890701	AT1G52950	Nucleic acid-binding, OB-fold-like protein
BnaC01g28240D	C01	25893897	25896280	AT1G59600	ZCW7
BnaC01g28250D	C01	25902743	25910161	AT1G59610	dynamin-like 3 (DL3)
BnaC01g28260D	C01	25918678	25922194	AT4G01220	Nucleotide-diphospho-sugar transferase family protein
BnaC01g28270D	C01	25922961	25925111	AT1G56550	RhamnoGalacturonan speci&#64257
BnaC01g28280D	C01	25947665	25954197		unknown protein
BnaC01g32050D	C01	31168945	31170910	AT5G46290	3-ketoacyl-acyl carrier protein synthase I (KAS I)
BnaC01g32060D	C01	31174209	31176556	AT3G21520	DUF679 domain membrane protein 1 (DMP1)
BnaC01g32070D	C01	31183443	31189992	AT3G62210	embryo sac development arrest 32 (EDA32)
BnaC01g32080D	C01	31199910	31203012		unknown protein
BnaC01g32090D	C01	31208516	31214693		unknown protein
BnaC01g32100D	C01	31250958	31251547	AT3G21460	Glutaredoxin family protein
BnaC01g32110D	C01	31258350	31259618		unknown protein
BnaC01g32120D	C01	31262502	31264380		unknown protein
BnaC01g32130D	C01	31270690	31272457	AT3G21420	2-oxoglutarate (2OG) and Fe(II)-dependent oxygenase superfamily protein
BnaC01g32140D	C01	31275952	31281613	AT3G21250	multidrug resistance-associated protein 6 (MRP6)
BnaC01g32150D	C01	31308197	31309180	AT3G21220	MAP kinase kinase 5 (MKK5)
BnaC01g34660D	C01	33763779	33765729	AT3G17760	glutamate decarboxylase 5 (GAD5)
BnaC01g34670D	C01	33816164	33817147	AT3G02470	S-adenosylmethionine decarboxylase
BnaC01g34680D	C01	33826145	33826216		unknown protein
BnaC01g34690D	C01	33826808	33826921		unknown protein
BnaC01g34700D	C01	33854225	33855106	AT3G17300	unknown protein
BnaC01g34710D	C01	33856000	33860166	AT3G17530	F-box and associated interaction domains-containing protein
BnaC01g34720D	C01	33874106	33875408	AT3G17530	F-box and associated interaction domains-containing protein
BnaC01g34730D	C01	33877751	33878201	AT3G20310	ethylene response factor 7 (ERF7)
BnaC01g34740D	C01	33947998	33948515		unknown protein
BnaC01g36760D	C01	35944215	35945460	AT3G14590	NTMC2T6.2
BnaC01g36770D	C01	35948668	35949275		unknown protein
BnaC01g36780D	C01	35956024	35957415	AT1G17920	homeodomain GLABROUS 12 (HDG12)
BnaC01g36790D	C01	35962950	35963225		unknown protein
BnaC01g36800D	C01	35963996	35964695		unknown protein
BnaC01g36810D	C01	35969048	35970401		unknown protein
BnaC01g36820D	C01	35970491	35973102		unknown protein
BnaC01g36830D	C01	35995013	35995941	AT1G79920	Heat shock protein 70 (Hsp 70) family protein
BnaC01g36840D	C01	35996004	35996368	AT1G79930	heat shock protein 91 (HSP91)
BnaC01g36850D	C01	35999888	36000043		unknown protein
BnaC01g36860D	C01	36000974	36001911	AT1G79920	Heat shock protein 70 (Hsp 70) family protein
BnaC01g36870D	C01	36001974	36002338	AT1G79930	heat shock protein 91 (HSP91)
BnaC01g36880D	C01	36002410	36006619	AT1G51710	ubiquitin-specific protease 6 (UBP6)
BnaC01g36890D	C01	36011016	36014425	AT1G53710	Calcineurin-like metallo-phosphoesterase superfamily protein
BnaC01g36900D	C01	36031704	36033356	AT1G14800	Nucleic acid-binding, OB-fold-like protein
BnaC01g36910D	C01	36059468	36061576	AT3G14440	nine-cis-epoxycarotenoid dioxygenase 3 (NCED3)
BnaC01g36920D	C01	36080296	36080919	AT3G14430	unknown protein
BnaC01g36930D	C01	36081006	36083285	AT3G14420	Aldolase-type TIM barrel family protein
BnaC01g36940D	C01	36083746	36086162	AT3G14415	Aldolase-type TIM barrel family protein
BnaC01g36950D	C01	36087572	36089489	AT3G14410	Nucleotide/sugar transporter family protein
BnaC01g36960D	C01	36094638	36096384	AT1G28030	2-oxoglutarate (2OG) and Fe(II)-dependent oxygenase superfamily protein
BnaC01g36970D	C01	36096438	36096622		unknown protein
BnaC01g36980D	C01	36106035	36106187		unknown protein
BnaC01g36990D	C01	36154997	36159385	AT3G14350	STRUBBELIG-receptor family 7 (SRF7)
BnaC01g37000D	C01	36159624	36162229	AT3G14330	Tetratricopeptide repeat (TPR)-like superfamily protein
BnaC01g37650D	C01	36880812	36882014		unknown protein
BnaC01g37660D	C01	36901943	36902482	AT3G13432	unknown protein
BnaC01g37670D	C01	36903279	36904161		unknown protein
BnaC01g37680D	C01	36968832	36971523	AT3G13400	SKU5 similar 13 (sks13)
BnaC01g37690D	C01	36983194	36985284	AT1G55570	SKU5 similar 12 (sks12)
BnaC01g37700D	C01	36985851	36986336	AT3G13380	BRI1-like 3 (BRL3)
BnaC01g37710D	C01	36986393	36988723	AT3G13380	BRI1-like 3 (BRL3)
BnaC01g37720D	C01	36989544	36991328	AT3G13360	WPP domain interacting protein 3 (WIP3)
BnaC01g37730D	C01	37001377	37001643		unknown protein
BnaC01g37740D	C01	37001700	37002707	AT3G13340	Transducin/WD40 repeat-like superfamily protein
BnaC01g37750D	C01	37008229	37011080	AT3G13320	cation exchanger 2 (CAX2)
BnaC01g37760D	C01	37025500	37026236	AT3G13310	Chaperone DnaJ-domain superfamily protein
BnaC01g37770D	C01	37026845	37027306		unknown protein
BnaC01g37780D	C01	37035292	37037157	AT3G13226	regulatory protein RecX family protein
BnaC01g37790D	C01	37048672	37052917	AT3G13225	WW domain-containing protein
BnaC01g37800D	C01	37053947	37055433		unknown protein
BnaC01g37810D	C01	37055538	37057745	AT3G13224	RNA-binding (RRM/RBD/RNP motifs) family protein
BnaC01g37820D	C01	37058091	37061253	AT3G13222	GBF-interacting protein 1 (GIP1)
BnaC01g37830D	C01	37061555	37064865	AT3G13220	WBC27
BnaC01g37840D	C01	37064922	37066591	AT3G13200	EMBRYO DEFECTIVE 2769 (EMB2769)
BnaC01g37850D	C01	37067572	37070977	AT3G13180	NOL1/NOP2/sun family protein / antitermination NusB domain-containing protein
BnaC01g37860D	C01	37073139	37074443	AT3G13175	unknown protein
BnaC01g37870D	C01	37081654	37084200	AT3G13170	ATSPO11-1
BnaC01g37880D	C01	37086362	37087845	AT3G13160	Tetratricopeptide repeat (TPR)-like superfamily protein
BnaC01g37890D	C01	37087982	37088383		unknown protein
BnaC01g37900D	C01	37088866	37090312	AT3G13150	Tetratricopeptide repeat (TPR)-like superfamily protein
BnaC01g37910D	C01	37091168	37091914	AT3G13140	hydroxyproline-rich glycoprotein family protein
BnaC01g37920D	C01	37094781	37095642	AT3G13120	Ribosomal protein S10p/S20e family protein
BnaC01g37930D	C01	37095695	37096161	AT3G13120	Ribosomal protein S10p/S20e family protein
BnaC01g37940D	C01	37096937	37102930	AT3G13090	multidrug resistance-associated protein 8 (MRP8)
BnaC01g37950D	C01	37102986	37103960	AT3G13080	multidrug resistance-associated protein 3 (MRP3)
BnaC01g37960D	C01	37104213	37104757	AT3G13080	multidrug resistance-associated protein 3 (MRP3)
BnaC01g37970D	C01	37104939	37108039	AT3G13080	multidrug resistance-associated protein 3 (MRP3)
BnaC01g37980D	C01	37108709	37112154	AT3G13065	STRUBBELIG-receptor family 4 (SRF4)
BnaC01g37990D	C01	37112220	37117507	AT3G13100	multidrug resistance-associated protein 7 (MRP7)
BnaC01g38000D	C01	37118216	37118856	AT3G13080	multidrug resistance-associated protein 3 (MRP3)
BnaC01g38010D	C01	37118915	37123238	AT3G13080	multidrug resistance-associated protein 3 (MRP3)
BnaC01g38020D	C01	37128631	37128869	AT3G13062	Polyketide cyclase/dehydrase and lipid transport superfamily protein
BnaC01g38030D	C01	37128927	37130893	AT3G13062	Polyketide cyclase/dehydrase and lipid transport superfamily protein
BnaC01g38040D	C01	37131688	37135141	AT3G13060	evolutionarily conserved C-terminal region 5 (ECT5)
BnaC01g38050D	C01	37135281	37137844	AT3G13050	Major facilitator superfamily protein
BnaC02g00010D	C02	1576	4584	AT5G10900	Calcineurin-like metallo-phosphoesterase superfamily protein
BnaC02g00020D	C02	5398	6613	AT5G10890	myosin heavy chain-related
BnaC02g00030D	C02	7217	9109	AT5G10870	chorismate mutase 2 (CM2)
BnaC02g00040D	C02	9816	11239	AT5G10860	Cystathionine beta-synthase (CBS) family protein
BnaC02g00050D	C02	11602	12479	AT2G35460	Late embryogenesis abundant (LEA) hydroxyproline-rich glycoprotein family
BnaC02g00060D	C02	13146	15919	AT5G10840	Endomembrane protein 70 protein family
BnaC02g00070D	C02	16139	16994	AT5G10830	S-adenosyl-L-methionine-dependent methyltransferases superfamily protein
BnaC02g00080D	C02	17365	17696	AT5G10820	Major facilitator superfamily protein
BnaC02g00090D	C02	17747	19193	AT5G10820	Major facilitator superfamily protein
BnaC02g00100D	C02	19404	20905	AT5G10810	ENHANCER OF RUDIMENTARY HOMOLOGUE (ER)
BnaC02g00110D	C02	20992	23363	AT5G10790	ubiquitin-specific protease 22 (UBP22)
BnaC02g00120D	C02	23420	25154	AT5G10780	FUNCTIONS IN: molecular_function unknown
BnaC02g00130D	C02	33253	35278	AT5G10770	Eukaryotic aspartyl protease family protein
BnaC02g00140D	C02	36343	37991	AT5G10770	Eukaryotic aspartyl protease family protein
BnaC02g00150D	C02	38958	41224	AT5G10740	Protein phosphatase 2C family protein
BnaC02g00160D	C02	41454	42845	AT3G28600	P-loop containing nucleoside triphosphate hydrolases superfamily protein
BnaC02g00170D	C02	45171	47434	AT5G10730	NAD(P)-binding Rossmann-fold superfamily protein
BnaC02g00180D	C02	47490	51141	AT5G10720	histidine kinase 5 (HK5)
BnaC02g00190D	C02	58112	61138	AT5G10690	pentatricopeptide (PPR) repeat-containing protein / CBS domain-containing protein
BnaC02g00200D	C02	61256	62290	AT5G10660	calmodulin-binding protein-related
BnaC02g00210D	C02	65050	65954	AT5G24870	RING/U-box superfamily protein
BnaC02g00220D	C02	66207	70723	AT5G10630	Translation elongation factor EF1A/initiation factor IF2gamma family protein
BnaC02g00230D	C02	74099	75425	AT5G10580	Protein of unknown function, DUF599
BnaC02g00240D	C02	86278	86472		unknown protein
BnaC02g00250D	C02	88057	92122	AT5G10540	Zincin-like metalloproteases family protein
BnaC02g00260D	C02	93395	95362	AT5G10530	Concanavalin A-like lectin protein kinase family protein
BnaC02g00270D	C02	97355	99391	AT5G10520	ROP binding protein kinases 1 (RBK1)
BnaC02g00280D	C02	99650	103626	AT5G10510	AINTEGUMENTA-like 6 (AIL6)
BnaC02g00290D	C02	107819	108081		unknown protein
BnaC02g00300D	C02	108146	108325		unknown protein
BnaC02g00310D	C02	111489	113799	AT5G10460	Haloacid dehalogenase-like hydrolase (HAD) superfamily protein
BnaC02g00320D	C02	114366	115808	AT5G10450	G-box regulating factor 6 (GRF6)
BnaC02g00330D	C02	116007	116191		unknown protein
BnaC02g00340D	C02	117269	117816	AT5G10430	arabinogalactan protein 4 (AGP4)
BnaC02g00350D	C02	122619	124890	AT5G44050	MATE efflux family protein
BnaC02g00360D	C02	128261	128494		unknown protein
BnaC02g00370D	C02	129177	131485	AT5G44050	MATE efflux family protein
BnaC02g00380D	C02	139284	139962	AT5G65360	Histone superfamily protein
BnaC02g00390D	C02	140687	142022	AT5G10360	embryo defective 3010 (EMB3010)
BnaC02g00400D	C02	142811	143615	AT5G10310	unknown protein
BnaC02g00410D	C02	145685	149493	AT5G10290	leucine-rich repeat transmembrane protein kinase family protein
BnaC02g00430D	C02	171577	174262	AT5G10190	Major facilitator superfamily protein
BnaC02g00440D	C02	176560	180575	AT5G10180	slufate transporter 2
BnaC02g00450D	C02	186751	187544	AT5G47440	CONTAINS InterPro DOMAIN/s: Pleckstrin-like, plant (InterPro:IPR013666), Protein of unknown function DUF828 (InterPro:IPR008546), Pleckstrin homology (InterPro:IPR001849)
BnaC02g00460D	C02	191611	195051	AT5G10170	myo-inositol-1-phosphate synthase 3 (MIPS3)
BnaC02g00470D	C02	201139	202841	AT5G10160	Thioesterase superfamily protein
BnaC02g00480D	C02	204698	206652	AT5G10150	FUNCTIONS IN: molecular_function unknown
BnaC02g00490D	C02	208562	212139	AT5G10140	K-box region and MADS-box transcription factor family protein
BnaC02g00500D	C02	212202	213343	AT1G12800	Nucleic acid-binding, OB-fold-like protein
BnaC02g00510D	C02	214600	215706	AT5G10130	Pollen Ole e 1 allergen and extensin family protein
BnaC02g00520D	C02	216092	217453	AT5G10120	Ethylene insensitive 3 family protein
BnaC02g00530D	C02	219086	221595	AT5G10090	Tetratricopeptide repeat (TPR)-like superfamily protein
BnaC02g00540D	C02	223608	226442	AT5G10060	ENTH/VHS family protein
BnaC02g00550D	C02	226795	228414	AT5G10050	NAD(P)-binding Rossmann-fold superfamily protein
BnaC02g00560D	C02	232043	235240	AT5G10030	TGACG motif-binding factor 4 (TGA4)
BnaC02g00570D	C02	235412	238425	AT5G10010	unknown protein
BnaC02g00580D	C02	238475	243164		unknown protein
BnaC02g00590D	C02	244417	245027	AT5G09976	FUNCTIONS IN: molecular_function unknown
BnaC02g00600D	C02	246864	249730	AT5G09960	FUNCTIONS IN: molecular_function unknown
BnaC02g00610D	C02	251305	251919	AT5G09940	Protein of unknown function (DUF1635)
BnaC02g00620D	C02	253543	254010		unknown protein
BnaC02g00630D	C02	255778	255924		unknown protein
BnaC02g00640D	C02	256005	258677	AT5G64760	regulatory particle non-ATPase subunit 5B (RPN5B)
BnaC02g00650D	C02	258979	262467	AT5G09880	Splicing factor, CC1-like
BnaC02g00660D	C02	262893	267006	AT5G09860	THO1
BnaC02g00670D	C02	272394	275429	AT5G05030	Protein of Unknown Function (DUF239)
BnaC02g00680D	C02	279171	280834	AT5G05030	Protein of Unknown Function (DUF239)
BnaC02g00690D	C02	282290	284609	AT5G09810	actin 7 (ACT7)
BnaC02g00700D	C02	290326	292384	AT5G09760	Plant invertase/pectin methylesterase inhibitor superfamily
BnaC02g00710D	C02	295957	296184	AT5G09805	inflorescence deficient in abscission (IDA)-like 3 (IDL3)
BnaC02g00720D	C02	298303	300331	AT5G09790	ARABIDOPSIS TRITHORAX-RELATED PROTEIN 5 (ATXR5)
BnaC02g03380D	C02	1620364	1622032	AT5G03080	Phosphatidic acid phosphatase (PAP2) family protein
BnaC02g03390D	C02	1622331	1625319	AT5G03070	importin alpha isoform 9 (IMPA-9)
BnaC02g03400D	C02	1625719	1626423	AT5G03050	unknown protein
BnaC02g03410D	C02	1628459	1630863	AT5G03040	IQ-domain 2 (iqd2)
BnaC02g03420D	C02	1631422	1631974	AT2G35795	Chaperone DnaJ-domain superfamily protein
BnaC02g03430D	C02	1632329	1633499	AT5G02960	Ribosomal protein S12/S23 family protein
BnaC02g03440D	C02	1633628	1634989	AT5G02950	Tudor/PWWP/MBT superfamily protein
BnaC02g03450D	C02	1642060	1643521	AT5G02890	HXXXD-type acyl-transferase family protein
BnaC02g03460D	C02	1645125	1651529	AT5G02880	ubiquitin-protein ligase 4 (UPL4)
BnaC02g03470D	C02	1653320	1656934	AT5G02810	pseudo-response regulator 7 (PRR7)
BnaC02g03480D	C02	1657179	1659384	AT5G02800	Protein kinase superfamily protein
BnaC02g03490D	C02	1659484	1661895	AT1G69523	S-adenosyl-L-methionine-dependent methyltransferases superfamily protein
BnaC02g03500D	C02	1664531	1664635		unknown protein
BnaC02g03510D	C02	1665142	1667824	AT5G02780	glutathione transferase lambda 1 (GSTL1)
BnaC02g03520D	C02	1674241	1674964	AT3G45100	SETH2
BnaC02g03530D	C02	1675914	1677870		unknown protein
BnaC02g03540D	C02	1680287	1683441	AT5G02430	Transducin/WD40 repeat-like superfamily protein
BnaC02g03550D	C02	1685618	1686330	AT3G09390	metallothionein 2A (MT2A)
BnaC02g03560D	C02	1686470	1694830	AT5G02310	proteolysis 6 (PRT6)
BnaC02g03570D	C02	1696535	1698699	AT5G02290	NAK
BnaC02g03580D	C02	1700891	1702596	AT5G02260	expansin A9 (EXPA9)
BnaC02g03590D	C02	1708261	1709813	AT5G02230	Haloacid dehalogenase-like hydrolase (HAD) superfamily protein
BnaC02g03600D	C02	1718974	1719696	AT5G02220	unknown protein
BnaC02g03610D	C02	1720809	1722356	AT5G02190	PROMOTION OF CELL SURVIVAL 1 (PCS1)
BnaC02g03620D	C02	1724551	1726559	AT1G12350	4-phospho-panto-thenoylcysteine synthetase (COAB)
BnaC02g03630D	C02	1727118	1728590		unknown protein
BnaC02g03640D	C02	1735436	1738924	AT5G02030	REPLUMLESS (RPL)
BnaC02g03650D	C02	1747091	1749618	AT5G01040	laccase 8 (LAC8)
BnaC02g03660D	C02	1751535	1752789	AT5G01060	Protein kinase protein with tetratricopeptide repeat domain
BnaC02g03670D	C02	1753571	1754153	AT5G01075	Glycosyl hydrolase family 35 protein
BnaC02g03680D	C02	1757896	1759095	AT5G01090	Concanavalin A-like lectin family protein
BnaC02g03690D	C02	1759967	1762462	AT5G01100	O-fucosyltransferase family protein
BnaC02g03700D	C02	1764423	1764575	AT5G02880	ubiquitin-protein ligase 4 (UPL4)
BnaC02g03710D	C02	1776151	1778498	AT5G01190	laccase 10 (LAC10)
BnaC02g04320D	C02	2202990	2207639	AT5G12350	Regulator of chromosome condensation (RCC1) family with FYVE zinc finger domain
BnaC02g04330D	C02	2207815	2208944	AT5G12390	FISSION 1B (FIS1B)
BnaC02g04340D	C02	2209894	2216643	AT5G12400	DNA binding
BnaC02g04350D	C02	2219637	2222452	AT5G12420	O-acyltransferase (WSD1-like) family protein
BnaC02g04360D	C02	2225135	2226235	AT5G12840	nuclear factor Y, subunit A1 (NF-YA1)
BnaC02g04370D	C02	2229167	2232976	AT5G12850	CCCH-type zinc finger protein with ARM repeat domain
BnaC02g04380D	C02	2240355	2241058	AT3G01480	cyclophilin 38 (CYP38)
BnaC02g04390D	C02	2276492	2278810	AT5G12870	myb domain protein 46 (MYB46)
BnaC02g04400D	C02	2282921	2287390	AT5G12900	unknown protein
BnaC02g04410D	C02	2288951	2290642	AT5G12930	unknown protein
BnaC02g04420D	C02	2293786	2294957	AT5G12940	Leucine-rich repeat (LRR) family protein
BnaC02g04430D	C02	2314911	2319477	AT5G12950	FUNCTIONS IN: catalytic activity
BnaC02g04440D	C02	2319992	2320472	AT5G12990	CLAVATA3/ESR-RELATED 40 (CLE40)
BnaC02g04450D	C02	2320984	2332589	AT5G13000	glucan synthase-like 12 (GSL12)
BnaC02g05910D	C02	3104819	3105768	AT5G15160	BANQUO 2 (BNQ2)
BnaC02g05920D	C02	3110189	3111720	AT5G15180	Peroxidase superfamily protein
BnaC02g05930D	C02	3112266	3112911	AT5G15190	unknown protein
BnaC02g05940D	C02	3114006	3115302	AT5G15200	Ribosomal protein S4
BnaC02g05950D	C02	3116699	3117479	AT2G16930	Ribosomal protein L27 family protein
BnaC02g05960D	C02	3122210	3123568	AT5G15230	GAST1 protein homolog 4 (GASA4)
BnaC02g05970D	C02	3143398	3146001	AT5G15240	Transmembrane amino acid transporter family protein
BnaC02g05980D	C02	3146526	3149993	AT5G15280	Pentatricopeptide repeat (PPR) superfamily protein
BnaC02g05990D	C02	3156157	3158259	AT5G15310	myb domain protein 16 (MYB16)
BnaC02g06000D	C02	3165865	3168987	AT3G01120	METHIONINE OVERACCUMULATION 1 (MTO1)
BnaC02g06010D	C02	3169240	3171133	AT5G15400	U-box domain-containing protein
BnaC02g06020D	C02	3171194	3174331	AT5G15400	U-box domain-containing protein
BnaC02g06030D	C02	3176793	3177827		unknown protein
BnaC02g06040D	C02	3182302	3183756	AT5G15430	Plant calmodulin-binding protein-related
BnaC02g06050D	C02	3185789	3186507		unknown protein
BnaC02g06060D	C02	3186567	3191157	AT5G15450	casein lytic proteinase B3 (CLPB3)
BnaC02g06070D	C02	3192023	3199302	AT5G15470	galacturonosyltransferase 14 (GAUT14)
BnaC02g06080D	C02	3200475	3203620	AT5G15490	UDP-glucose 6-dehydrogenase family protein
BnaC02g06090D	C02	3205945	3208255	AT5G15510	TPX2 (targeting protein for Xklp2) protein family
BnaC02g06100D	C02	3208487	3218215	AT5G15540	EMBRYO DEFECTIVE 2773 (EMB2773)
BnaC02g06110D	C02	3224756	3226516	AT5G39280	expansin A23 (EXPA23)
BnaC02g06120D	C02	3233276	3236631	AT5G15580	LONGIFOLIA1 (LNG1)
BnaC02g11950D	C02	7349622	7350029		unknown protein
BnaC02g11960D	C02	7351128	7351325		unknown protein
BnaC02g11970D	C02	7384079	7387136	AT5G56960	basic helix-loop-helix (bHLH) DNA-binding family protein
BnaC02g11980D	C02	7398965	7399794	AT5G56940	Ribosomal protein S16 family protein
BnaC02g11990D	C02	7403743	7405465	AT5G56940	Ribosomal protein S16 family protein
BnaC02g12000D	C02	7405635	7408367	AT5G56930	embryo defective 1789 (emb1789)
BnaC02g12010D	C02	7410508	7411440	AT5G33330	Polynucleotidyl transferase, ribonuclease H-like superfamily protein
BnaC02g12020D	C02	7411489	7411799		unknown protein
BnaC02g12030D	C02	7422998	7427787	AT5G56870	beta-galactosidase 4 (BGAL4)
BnaC02g12040D	C02	7511455	7512517	AT5G56820	F-box/RNI-like/FBD-like domains-containing protein
BnaC02g12050D	C02	7537126	7544678	AT5G56790	Protein kinase superfamily protein
BnaC02g12060D	C02	7564727	7565842	AT5G56790	Protein kinase superfamily protein
BnaC02g12070D	C02	7571026	7572305	AT5G56710	Ribosomal protein L31e family protein
BnaC02g12080D	C02	7576241	7582119	AT5G56670	Ribosomal protein S30 family protein
BnaC02g12090D	C02	7597887	7598242		unknown protein
BnaC02g12100D	C02	7599034	7602242	AT5G56640	myo-inositol oxygenase 5 (MIOX5)
BnaC02g12110D	C02	7603116	7605979	AT5G56630	phosphofructokinase 7 (PFK7)
BnaC02g12120D	C02	7606783	7607046		unknown protein
BnaC02g12130D	C02	7610003	7610590		unknown protein
BnaC02g12140D	C02	7628624	7632183	AT5G56560	FBD, F-box and Leucine Rich Repeat domains containing protein
BnaC02g12150D	C02	7635688	7637448	AT5G56570	Leucine-rich repeat (LRR) family protein
BnaC02g12160D	C02	7640584	7641589	AT5G56550	OXIDATIVE STRESS 3 (OXS3)
BnaC02g12170D	C02	7644182	7644364	AT5G56540	arabinogalactan protein 14 (AGP14)
BnaC02g12180D	C02	7670224	7672847	AT5G56530	Protein of Unknown Function (DUF239)
BnaC02g12190D	C02	7678623	7679086	AT5G56520	unknown protein
BnaC02g12200D	C02	7679717	7682018	AT5G56510	pumilio 12 (PUM12)
BnaC02g12210D	C02	7690022	7693132	AT5G56490	D-arabinono-1,4-lactone oxidase family protein
BnaC02g12220D	C02	7703017	7705345	AT5G56460	Protein kinase superfamily protein
BnaC02g14510D	C02	10014569	10016324	AT4G10400	F-box/RNI-like/FBD-like domains-containing protein
BnaC02g14520D	C02	10037114	10038949	AT5G53190	Nodulin MtN3 family protein
BnaC02g14530D	C02	10054841	10059670	AT5G53170	FTSH protease 11 (FTSH11)
BnaC02g14540D	C02	10060041	10061474	AT5G53160	regulatory components of ABA receptor 3 (RCAR3)
BnaC02g14550D	C02	10064090	10065410	AT3G18720	F-box family protein
BnaC02g14560D	C02	10092252	10095260	AT5G53130	cyclic nucleotide gated channel 1 (CNGC1)
BnaC02g14570D	C02	10095354	10098644	AT5G53120	spermidine synthase 3 (SPDS3)
BnaC02g14580D	C02	10113225	10116221	AT5G53110	RING/U-box superfamily protein
BnaC02g14590D	C02	10118875	10119031		unknown protein
BnaC02g14600D	C02	10119161	10122372	AT5G53090	NAD(P)-binding Rossmann-fold superfamily protein
BnaC02g14610D	C02	10123069	10127116	AT5G53080	Tetratricopeptide repeat (TPR)-like superfamily protein
BnaC02g14620D	C02	10127278	10129130	AT5G53070	Ribosomal protein L9/RNase H1
BnaC02g14630D	C02	10130096	10134486	AT1G09550	Pectinacetylesterase family protein
BnaC02g14640D	C02	10138456	10141297	AT1G09550	Pectinacetylesterase family protein
BnaC02g14650D	C02	10141345	10146569	AT1G57590	Pectinacetylesterase family protein
BnaC02g14660D	C02	10148287	10151450	AT5G53060	RNA-binding KH domain-containing protein
BnaC02g14670D	C02	10157633	10165450	AT4G08620	sulphate transporter 1
BnaC02g14680D	C02	10179135	10180441	AT4G36060	basic Helix-Loop-Helix 11 (bHLH11)
BnaC02g14690D	C02	10185248	10186013	AT5G53040	RWP-RK domain-containing protein
BnaC02g14700D	C02	10225555	10226586		unknown protein
BnaC02g14710D	C02	10230632	10231639	AT5G53030	unknown protein
BnaC02g14720D	C02	10233146	10233355		unknown protein
BnaC02g14730D	C02	10233415	10233877	AT1G76490	hydroxy methylglutaryl CoA reductase 1 (HMG1)
BnaC02g14740D	C02	10235001	10235210		unknown protein
BnaC02g14750D	C02	10235270	10236298	AT1G76490	hydroxy methylglutaryl CoA reductase 1 (HMG1)
BnaC02g14760D	C02	10237714	10238210	AT1G76490	hydroxy methylglutaryl CoA reductase 1 (HMG1)
BnaC02g14770D	C02	10244294	10244470		unknown protein
BnaC02g14780D	C02	10245389	10246657	AT5G53000	2A phosphatase associated protein of 46 kD (TAP46)
BnaC02g14790D	C02	10246922	10248180	AT5G52990	SNARE-like superfamily protein
BnaC02g14800D	C02	10248841	10250159	AT5G52980	CONTAINS InterPro DOMAIN/s: ATPase, vacuolar ER assembly factor, Vma12 (InterPro:IPR021013)
BnaC02g15180D	C02	10619142	10620069	AT5G52400	cytochrome P450, family 715, subfamily A, polypeptide 1 (CYP715A1)
BnaC02g15190D	C02	10622784	10623476	AT1G52290	Protein kinase superfamily protein
BnaC02g15200D	C02	10623936	10627354	AT5G52410	INVOLVED IN: biological_process unknown
BnaC02g15210D	C02	10629234	10629620	AT1G52290	Protein kinase superfamily protein
BnaC02g15220D	C02	10630949	10633969	AT5G52400	cytochrome P450, family 715, subfamily A, polypeptide 1 (CYP715A1)
BnaC02g15230D	C02	10667124	10667664	AT2G27250	CLAVATA3 (CLV3)
BnaC02g15240D	C02	10750443	10751708	AT5G52360	actin depolymerizing factor 10 (ADF10)
BnaC02g15250D	C02	10754499	10757821	AT5G52340	exocyst subunit exo70 family protein A2 (EXO70A2)
BnaC02g15260D	C02	10760543	10763276	AT3G27330	zinc finger (C3HC4-type RING finger) family protein
BnaC02g15270D	C02	10763406	10767202	AT5G52300	LOW-TEMPERATURE-INDUCED 65 (LTI65)
BnaC02g18280D	C02	14301004	14301381	AT1G68500	unknown protein
BnaC02g18290D	C02	14304131	14306671		unknown protein
BnaC02g18300D	C02	14317672	14317962	ATCG00500	acetyl-CoA carboxylase carboxyl transferase subunit beta (ACCD)
BnaC02g18310D	C02	14323764	14325492	AT1G68520	B-box type zinc finger protein with CCT domain
BnaC02g18320D	C02	14329236	14329619		unknown protein
BnaC02g18330D	C02	14345144	14345548	AT1G68530	3-ketoacyl-CoA synthase 6 (KCS6)
BnaC02g18340D	C02	14361373	14362326	AT1G68530	3-ketoacyl-CoA synthase 6 (KCS6)
BnaC02g18350D	C02	14382320	14386161	AT1G68560	alpha-xylosidase 1 (XYL1)
BnaC02g18360D	C02	14499281	14499898	AT2G37420	ATP binding microtubule motor family protein
BnaC02g18370D	C02	14512167	14514380	AT3G55010	PUR5
BnaC02g18380D	C02	14520979	14521982	AT1G68660	Ribosomal protein L12/ ATP-dependent Clp protease adaptor protein ClpS family protein
BnaC02g18390D	C02	14532705	14534327	AT1G68670	myb-like transcription factor family protein
BnaC02g18400D	C02	14537414	14540619	AT1G68720	tRNA arginine adenosine deaminase (TADA)
BnaC02g18410D	C02	14540678	14541904	AT1G68720	tRNA arginine adenosine deaminase (TADA)
BnaC02g18420D	C02	14542036	14542985	AT1G68730	Zim17-type zinc finger protein
BnaC02g18430D	C02	14545006	14548616	AT1G68740	PHO1
BnaC02g18670D	C02	14881221	14881661	AT1G68875	unknown protein
BnaC02g18680D	C02	14882962	14883135		unknown protein
BnaC02g18690D	C02	14883870	14884428	AT1G09500	NAD(P)-binding Rossmann-fold superfamily protein
BnaC02g18700D	C02	14901857	14902030		unknown protein
BnaC02g18710D	C02	14902765	14903323	AT1G09500	NAD(P)-binding Rossmann-fold superfamily protein
BnaC02g18720D	C02	14925087	14926891	AT5G27670	histone H2A 7 (HTA7)
BnaC02g18730D	C02	14932305	14932667	AT1G68880	basic leucine-zipper 8 (bZIP)
BnaC02g33480D	C02	35897951	35900472	AT5G47730	Sec14p-like phosphatidylinositol transfer family protein
BnaC02g33490D	C02	35901662	35902655	AT5G47740	Adenine nucleotide alpha hydrolases-like superfamily protein
BnaC02g33500D	C02	35910634	35912654	AT5G60380	Protein of Unknown Function (DUF239)
BnaC02g33510D	C02	35912970	35914540	AT4G15950	NRPD4
BnaC02g33520D	C02	35917970	35921353	AT5G59810	SBT5.4
BnaC02g33530D	C02	35931730	35933125	AT2G01070	Lung seven transmembrane receptor family protein
BnaC02g33540D	C02	35934033	35935529	AT2G01080	Late embryogenesis abundant (LEA) hydroxyproline-rich glycoprotein family
BnaC02g33550D	C02	35935720	35936235	AT1G15190	Fasciclin-like arabinogalactan family protein
BnaC02g33560D	C02	35936286	35936495	AT1G15190	Fasciclin-like arabinogalactan family protein
BnaC02g33570D	C02	35948377	35949558	AT1G15120	Ubiquinol-cytochrome C reductase hinge protein
BnaC02g33580D	C02	35949900	35951327	AT2G01100	unknown protein
BnaC02g33590D	C02	35952749	35954936		unknown protein
BnaC02g33600D	C02	35954990	35956099		unknown protein
BnaC02g33610D	C02	35995301	35996578		unknown protein
BnaC02g33620D	C02	35996709	35998602	AT1G15120	Ubiquinol-cytochrome C reductase hinge protein
BnaC02g33630D	C02	35998835	36000506	AT2G01100	unknown protein
BnaC02g33640D	C02	36007883	36009604	AT2G01110	ALBINO AND PALE GREEN 2 (APG2)
BnaC02g33650D	C02	36009826	36012440	AT2G01120	origin recognition complex subunit 4 (ORC4)
BnaC02g33660D	C02	36012689	36014704	AT2G01140	Aldolase superfamily protein
BnaC02g33670D	C02	36023316	36023774	AT2G01150	RING-H2 finger protein 2B (RHA2B)
BnaC02g33680D	C02	36026605	36027023		unknown protein
BnaC02g33690D	C02	36027258	36028016		unknown protein
BnaC02g33700D	C02	36032992	36035434	AT2G01170	bidirectional amino acid transporter 1 (BAT1)
BnaC02g33710D	C02	36094276	36095019	AT2G01240	Reticulon family protein
BnaC02g33720D	C02	36095408	36095512		unknown protein
BnaC02g33730D	C02	36102794	36105240		unknown protein
BnaC02g33740D	C02	36108214	36109283	AT2G01240	Reticulon family protein
BnaC02g33750D	C02	36120765	36121796	AT2G01240	Reticulon family protein
BnaC02g33760D	C02	36137769	36139365	AT2G01250	Ribosomal protein L30/L7 family protein
BnaC02g33770D	C02	36144760	36145837		unknown protein
BnaC02g33780D	C02	36150646	36151478	AT1G52950	Nucleic acid-binding, OB-fold-like protein
BnaC02g33790D	C02	36151561	36153126		unknown protein
BnaC02g33800D	C02	36159515	36160663		unknown protein
BnaC02g33810D	C02	36162146	36162589	AT1G35180	TRAM, LAG1 and CLN8 (TLC) lipid-sensing domain containing protein
BnaC02g33820D	C02	36173244	36173599	AT2G01200	indole-3-acetic acid inducible 32 (IAA32)
BnaC02g33830D	C02	36174822	36177465	AT2G01260	Protein of unknown function (DUF789)
BnaC02g33840D	C02	36196549	36197444		unknown protein
BnaC02g33850D	C02	36197644	36198111	AT1G12410	CLP protease proteolytic subunit 2 (CLP2)
BnaC02g33860D	C02	36201266	36204261	AT2G01270	quiescin-sulfhydryl oxidase 2 (QSOX2)
BnaC02g33870D	C02	36204432	36206008	AT2G01275	RING/FYVE/PHD zinc finger superfamily protein
BnaC02g33880D	C02	36208289	36209092	AT2G01290	ribose-5-phosphate isomerase 2 (RPI2)
BnaC02g33890D	C02	36216963	36217421	AT2G01300	unknown protein
BnaC02g33900D	C02	36218888	36222814	AT2G01320	ABC-2 type transporter family protein
BnaC02g33910D	C02	36224102	36231286	AT1G30140	unknown protein
BnaC02g34540D	C02	37121419	37124000	AT2G02450	NAC domain containing protein 35 (NAC035)
BnaC02g34550D	C02	37132524	37134218		unknown protein
BnaC02g34560D	C02	37156479	37160672	AT2G02480	STICHEL (STI)
BnaC02g34570D	C02	37168705	37171006	AT2G02500	ISPD
BnaC02g34580D	C02	37171194	37172667	AT2G02510	NADH dehydrogenase (ubiquinone)s
BnaC02g34590D	C02	37177892	37180778		unknown protein
BnaC02g34600D	C02	37181064	37181341		unknown protein
BnaC02g34610D	C02	37184698	37185887		unknown protein
BnaC02g34990D	C02	37766999	37768947	AT2G03340	WRKY DNA-binding protein 3 (WRKY3)
BnaC02g35000D	C02	37788170	37789597	AT2G03350	Protein of unknown function, DUF538
BnaC02g35010D	C02	37791008	37791157	AT2G03410	Mo25 family protein
BnaC02g35020D	C02	37791387	37792102	AT2G03420	unknown protein
BnaC02g35030D	C02	37792308	37793109	AT2G03440	nodulin-related protein 1 (NRP1)
BnaC02g35040D	C02	37794079	37796013	AT2G03450	purple acid phosphatase 9 (PAP9)
BnaC02g35050D	C02	37808398	37811660	AT2G03480	QUASIMODO2 LIKE 2 (QUL2)
BnaC02g35060D	C02	37818852	37827128		unknown protein
BnaC02g35070D	C02	37832048	37833853	AT2G03590	ureide permease 1 (UPS1)
BnaC02g35080D	C02	37834420	37835304	AT4G34131	UDP-glucosyl transferase 73B3 (UGT73B3)
BnaC02g35090D	C02	37844137	37845263	AT2G03680	SPIRAL1 (SPR1)
BnaC02g35100D	C02	37845322	37846213	AT2G03690	coenzyme Q biosynthesis Coq4 family protein / ubiquinone biosynthesis Coq4 family protein
BnaC02g35110D	C02	37873830	37874791	AT2G03710	SEPALLATA 4 (SEP4)
BnaC02g35120D	C02	37885774	37888125	AT2G03730	ACT domain repeat 5 (ACR5)
BnaC02g35130D	C02	37914683	37915913	AT2G03850	Late embryogenesis abundant protein (LEA) family protein
BnaC02g35140D	C02	37916659	37917828	AT2G03750	P-loop containing nucleoside triphosphate hydrolases superfamily protein
BnaC02g35150D	C02	37918320	37919291	AT2G03760	sulphotransferase 12 (SOT12)
BnaC02g35160D	C02	37925286	37926422	AT2G03760	sulphotransferase 12 (SOT12)
BnaC02g35170D	C02	37927543	37927961	AT1G11270	F-box and associated interaction domains-containing protein
BnaC02g35180D	C02	37958774	37959259	AT1G11270	F-box and associated interaction domains-containing protein
BnaC02g35190D	C02	37960006	37960395		unknown protein
BnaC02g35200D	C02	37960461	37961490	AT5G28823	FUNCTIONS IN: molecular_function unknown
BnaC02g35210D	C02	37963490	37965474	AT2G03800	GEKO1 (GEK1)
BnaC02g35220D	C02	37970815	37971649	AT2G43940	HARMLESS TO OZONE LAYER 3 (HOL3)
BnaC02g35230D	C02	37975018	37975942	AT2G03810	18S pre-ribosomal assembly protein gar2-related
BnaC02g35240D	C02	37978321	37979103	AT2G03830	root meristem growth factor 8 (RGF8)
BnaC02g35250D	C02	37984334	37984773	AT5G42146	unknown protein
BnaC02g35260D	C02	37985226	37986333	AT2G03840	tetraspanin13 (TET13)
BnaC02g35270D	C02	37986565	37988135	AT2G03870	Small nuclear ribonucleoprotein family protein
BnaC02g35280D	C02	38002518	38003585	AT5G02930	F-box/RNI-like superfamily protein
BnaC02g35290D	C02	38004211	38004831	AT5G02930	F-box/RNI-like superfamily protein
BnaC02g35300D	C02	38015604	38015865		unknown protein
BnaC02g35310D	C02	38038033	38038128		unknown protein
BnaC02g35320D	C02	38070292	38074958	AT2G04030	CR88
BnaC02g35330D	C02	38075522	38075949		unknown protein
BnaC02g35340D	C02	38094056	38094887		unknown protein
BnaC02g35350D	C02	38104683	38105208	AT2G04045	Defensin-like (DEFL) family protein
BnaC02g35360D	C02	38112950	38113482	AT2G04925	Putative membrane lipoprotein
BnaC02g35370D	C02	38120368	38125710	AT2G04045	Defensin-like (DEFL) family protein
BnaC02g36130D	C02	39232929	39232970		unknown protein
BnaC02g36140D	C02	39233771	39235578		unknown protein
BnaC02g36150D	C02	39272238	39272438		unknown protein
BnaC02g36160D	C02	39272554	39272844		unknown protein
BnaC02g36170D	C02	39292678	39293463	AT3G26510	Octicosapeptide/Phox/Bem1p family protein
BnaC02g36180D	C02	39297034	39298165	AT4G04460	Saposin-like aspartyl protease family protein
BnaC02g36190D	C02	39299375	39300580	AT4G04480	unknown protein
BnaC02g36200D	C02	39323377	39323550		unknown protein
BnaC02g36210D	C02	39332961	39334720	AT3G26520	tonoplast intrinsic protein 2 (TIP2)
BnaC02g36220D	C02	39341223	39342808		unknown protein
BnaC02g36230D	C02	39343283	39343892	AT3G26660	LOB domain-containing protein 24 (LBD24)
BnaC02g36240D	C02	39344488	39346957	AT3G26650	glyceraldehyde 3-phosphate dehydrogenase A subunit (GAPA)
BnaC02g36250D	C02	39347296	39349424	AT3G26670	Protein of unknown function (DUF803)
BnaC02g36260D	C02	39350903	39352614	AT3G26690	nudix hydrolase homolog 13 (NUDX13)
BnaC02g36270D	C02	39362071	39363819	AT3G26700	Protein kinase superfamily protein
BnaC02g36280D	C02	39367438	39371092	AT3G26730	RING/U-box superfamily protein
BnaC02g36290D	C02	39371266	39372266	AT3G26740	CCR-like (CCL)
BnaC02g36300D	C02	39373436	39373687		unknown protein
BnaC02g36310D	C02	39384817	39386825	AT3G26744	INDUCER OF CBF EXPRESSION 1 (ICE1)
BnaC02g36320D	C02	39402064	39402414		unknown protein
BnaC02g36330D	C02	39402466	39404917	AT3G26770	NAD(P)-binding Rossmann-fold superfamily protein
BnaC02g36340D	C02	39405916	39407736	AT3G26780	Phosphoglycerate mutase family protein
BnaC02g36350D	C02	39419430	39421700	AT3G26790	FUSCA 3 (FUS3)
BnaC02g36360D	C02	39428540	39429135		unknown protein
BnaC02g36370D	C02	39436371	39439176	AT3G26810	auxin signaling F-box 2 (AFB2)
BnaC02g36380D	C02	39440083	39440435		unknown protein
BnaC02g36390D	C02	39442467	39443992	AT5G14030	translocon-associated protein beta (TRAPB) family protein
BnaC02g36400D	C02	39451503	39455982	AT3G26840	Esterase/lipase/thioesterase family protein
BnaC02g36410D	C02	39460338	39465086	AT3G26840	Esterase/lipase/thioesterase family protein
BnaC02g36420D	C02	39469975	39473147		unknown protein
BnaC02g36430D	C02	39474151	39476526	AT1G52950	Nucleic acid-binding, OB-fold-like protein
BnaC02g36440D	C02	39482153	39482554	AT3G26840	Esterase/lipase/thioesterase family protein
BnaC02g36450D	C02	39494562	39494746		unknown protein
BnaC02g36460D	C02	39505674	39508710	AT3G26910	hydroxyproline-rich glycoprotein family protein
BnaC02g36470D	C02	39510883	39513308		unknown protein
BnaC02g36480D	C02	39520076	39520969		unknown protein
BnaC02g36490D	C02	39521106	39523593	AT3G26932	dsRNA-binding protein 3 (DRB3)
BnaC02g36500D	C02	39524434	39527056	AT3G26935	DHHC-type zinc finger family protein
BnaC02g36510D	C02	39530304	39532250	AT3G26940	CONSTITUTIVE DIFFERENTIAL GROWTH 1 (CDG1)
BnaC02g36520D	C02	39548537	39550737		unknown protein
BnaC02g36530D	C02	39558910	39559550	AT3G26980	membrane-anchored ubiquitin-fold protein 4 precursor (MUB4)
BnaC02g36540D	C02	39565660	39566421	AT1G15430	Protein of unknown function (DUF1644)
BnaC02g36550D	C02	39568607	39569288	AT3G27010	TEOSINTE BRANCHED 1, cycloidea, PCF (TCP)-domain family protein 20 (TCP20)
BnaC02g36560D	C02	39576858	39577469	AT1G15430	Protein of unknown function (DUF1644)
BnaC02g36570D	C02	39579793	39580100	AT3G27010	TEOSINTE BRANCHED 1, cycloidea, PCF (TCP)-domain family protein 20 (TCP20)
BnaC02g36580D	C02	39593766	39594326	AT1G15430	Protein of unknown function (DUF1644)
BnaC02g36590D	C02	39618392	39619970	AT3G27025	unknown protein
BnaC02g36600D	C02	39620925	39621273	AT3G27027	Protein of unknown function (DUF 3339)
BnaC02g36610D	C02	39621559	39621768	AT3G27030	unknown protein
BnaC02g36620D	C02	39628588	39628797	AT3G27030	unknown protein
BnaC02g36630D	C02	39657002	39658066	AT3G27060	TSO MEANING 'UGLY' IN CHINESE 2 (TSO2)
BnaC02g36640D	C02	39671385	39675714	AT3G27080	translocase of outer membrane 20 kDa subunit 3 (TOM20-3)
BnaC02g36650D	C02	39677373	39679336	AT3G27090	DCD (Development and Cell Death) domain protein
BnaC02g36660D	C02	39680068	39683970	AT3G27120	P-loop containing nucleoside triphosphate hydrolases superfamily protein
BnaC02g36670D	C02	39692182	39693417	AT3G27150	Galactose oxidase/kelch repeat superfamily protein
BnaC02g36680D	C02	39756141	39757270	AT3G27160	GLUCOSE HYPERSENSITIVE 1 (GHS1)
BnaC02g36690D	C02	39760829	39761850	AT5G05410	DRE-binding protein 2A (DREB2A)
BnaC02g36700D	C02	39761942	39762484	AT5G05410	DRE-binding protein 2A (DREB2A)
BnaC02g36710D	C02	39763533	39764905		unknown protein
BnaC02g36720D	C02	39776050	39779365	AT3G27170	chloride channel B (CLC-B)
[truncated: 2,550 more rows]
