# Supplementary material for: Whole-genome resequencing reveals Brassica napus origin and genetic loci involved in its improvement
Source: Nat Commun. 2019 Mar 11;10:1154. doi: 10.1038/s41467-019-09134-9 (PMC6411957; doi:10.1038/s41467-019-09134-9)
Supplement: Supplementary file 36 — Supplementary Data 32 [file 41467_2019_9134_MOESM36_ESM.xlsx]

## Sheet: Supplementary Data 32
Supplementary Data 32 Overlapped improvement-selection windows detected by at least three methods between B. napus winter and spring ecotype
Number	Chromosome	Start position (bp)	End position (bp)
1	A01	19300001	19400000
2	A01	19310001	19410000
3	A01	19320001	19420000
4	A01	19330001	19430000
5	A01	19340001	19440000
6	A01	19350001	19450000
7	A01	19360001	19460000
8	A01	19370001	19470000
9	A01	19580001	19680000
10	A01	19590001	19690000
11	A01	19600001	19700000
12	A01	19610001	19710000
13	A01	19620001	19720000
14	A02	24000001	24100000
15	A02	24010001	24110000
16	A02	24020001	24120000
17	A02	24030001	24130000
18	A02	24040001	24140000
19	A02	24050001	24150000
20	A02	24060001	24160000
21	A03	20680001	20780000
22	A03	20690001	20790000
23	A03	20700001	20800000
24	A03	20710001	20810000
25	A03	20720001	20820000
26	A03	20730001	20830000
27	A03	20740001	20840000
28	A03	20750001	20850000
29	A04	4100001	4200000
30	A04	4130001	4230000
31	A04	4140001	4240000
32	A04	4150001	4250000
33	A04	4160001	4260000
34	A04	4170001	4270000
35	A04	4180001	4280000
36	A04	4190001	4290000
37	A05	16980001	17080000
38	A05	16990001	17090000
39	A05	17000001	17100000
40	A05	17010001	17110000
41	A06	2290001	2390000
42	A06	2300001	2400000
43	A06	2310001	2410000
44	A06	2320001	2420000
45	A07	15780001	15880000
46	A07	15790001	15890000
47	A07	15800001	15900000
48	A07	15810001	15910000
49	A07	15820001	15920000
50	A07	15830001	15930000
51	A07	15840001	15940000
52	A07	15860001	15960000
53	A07	15870001	15970000
54	A07	16590001	16690000
55	A07	17530001	17630000
56	A07	17540001	17640000
57	A07	17550001	17650000
58	A07	17560001	17660000
59	A07	17570001	17670000
60	A07	17580001	17680000
61	A07	18920001	19020000
62	A07	18930001	19030000
63	A07	18940001	19040000
64	A07	18950001	19050000
65	A07	18960001	19060000
66	A07	18970001	19070000
67	A07	18980001	19080000
68	A07	18990001	19090000
69	A07	19000001	19100000
70	A07	21050001	21150000
71	A07	21770001	21870000
72	A07	22380001	22480000
73	A07	22390001	22490000
74	A07	22400001	22500000
75	A07	22410001	22510000
76	A08	8170001	8270000
77	A08	8180001	8280000
78	A08	8190001	8290000
79	A08	8200001	8300000
80	A08	8250001	8350000
81	A08	13260001	13360000
82	A08	13270001	13370000
83	A08	15090001	15190000
84	A08	15110001	15210000
85	A09	17660001	17760000
86	A09	17670001	17770000
87	A09	17680001	17780000
88	A09	17690001	17790000
89	A09	17700001	17800000
90	A09	17710001	17810000
91	A09	17720001	17820000
92	A09	17730001	17830000
93	A09	17740001	17840000
94	A09	17750001	17850000
95	A09	17760001	17860000
96	A09	17770001	17870000
97	A09	17780001	17880000
98	A09	17790001	17890000
99	A09	17800001	17900000
100	A09	33510001	33610000
101	A09	33520001	33620000
102	A09	33530001	33630000
103	A09	33540001	33640000
104	A09	33550001	33650000
105	A09	33560001	33660000
106	A09	33570001	33670000
107	A10	15720001	15820000
108	A10	15730001	15830000
109	A10	15740001	15840000
110	A10	15750001	15850000
111	A10	17140001	17240000
112	A10	17150001	17250000
113	A10	17160001	17260000
114	A10	17170001	17270000
115	A10	17180001	17280000
116	A10	17190001	17290000
117	A10	17200001	17300000
118	A10	17210001	17310000
119	A10	17220001	17320000
120	A10	17230001	17330000
121	C01	1	100000
122	C01	10001	110000
123	C01	110001	210000
124	C01	620001	720000
125	C01	630001	730000
126	C01	640001	740000
127	C01	650001	750000
128	C01	660001	760000
129	C01	670001	770000
130	C01	680001	780000
131	C01	690001	790000
132	C01	700001	800000
133	C01	710001	810000
134	C01	2570001	2670000
135	C01	2580001	2680000
136	C01	2590001	2690000
137	C01	2600001	2700000
138	C01	2610001	2710000
139	C01	2620001	2720000
140	C01	2630001	2730000
141	C01	2640001	2740000
142	C01	2650001	2750000
143	C01	3250001	3350000
144	C01	3260001	3360000
145	C01	3330001	3430000
146	C01	3340001	3440000
147	C01	3350001	3450000
148	C01	3360001	3460000
149	C01	5230001	5330000
150	C01	5240001	5340000
151	C01	5250001	5350000
152	C01	5260001	5360000
153	C01	5270001	5370000
154	C01	5280001	5380000
155	C01	5290001	5390000
156	C01	5300001	5400000
157	C01	5310001	5410000
158	C01	5320001	5420000
159	C01	5330001	5430000
160	C01	5340001	5440000
161	C01	5350001	5450000
162	C01	6740001	6840000
163	C01	6750001	6850000
164	C01	6760001	6860000
165	C01	6770001	6870000
166	C01	6780001	6880000
167	C01	6790001	6890000
168	C01	6800001	6900000
169	C01	6810001	6910000
170	C01	6820001	6920000
171	C01	6830001	6930000
172	C01	6840001	6940000
173	C01	6850001	6950000
174	C01	9570001	9670000
175	C01	9580001	9680000
176	C01	9590001	9690000
177	C01	9600001	9700000
178	C01	9610001	9710000
179	C01	9620001	9720000
180	C01	9630001	9730000
181	C01	9640001	9740000
182	C01	9650001	9750000
183	C01	9660001	9760000
184	C01	11430001	11530000
185	C01	11960001	12060000
186	C01	11970001	12070000
187	C01	12160001	12260000
188	C01	12170001	12270000
189	C01	12180001	12280000
190	C01	12190001	12290000
191	C01	12200001	12300000
192	C01	12210001	12310000
193	C01	12220001	12320000
194	C01	12230001	12330000
195	C01	13440001	13540000
196	C01	13450001	13550000
197	C01	13460001	13560000
198	C01	13470001	13570000
199	C01	13480001	13580000
200	C01	13490001	13590000
201	C01	13500001	13600000
202	C01	13510001	13610000
203	C01	13520001	13620000
204	C01	13530001	13630000
205	C01	13540001	13640000
206	C01	13550001	13650000
207	C01	13560001	13660000
208	C01	13570001	13670000
209	C01	13580001	13680000
210	C01	13590001	13690000
211	C01	13600001	13700000
212	C01	13610001	13710000
213	C01	13620001	13720000
214	C01	13630001	13730000
215	C01	13640001	13740000
216	C01	13650001	13750000
217	C01	13660001	13760000
218	C01	13670001	13770000
219	C01	13680001	13780000
220	C01	13900001	14000000
221	C01	13910001	14010000
222	C01	13920001	14020000
223	C01	13930001	14030000
224	C01	13940001	14040000
225	C01	13950001	14050000
226	C01	13960001	14060000
227	C01	13970001	14070000
228	C01	13980001	14080000
229	C01	13990001	14090000
230	C01	14000001	14100000
231	C01	14310001	14410000
232	C01	14320001	14420000
233	C01	14330001	14430000
234	C01	14340001	14440000
235	C01	14350001	14450000
236	C01	14360001	14460000
237	C01	14370001	14470000
238	C01	14380001	14480000
239	C01	14390001	14490000
240	C01	14400001	14500000
241	C01	14410001	14510000
242	C01	14420001	14520000
243	C01	14430001	14530000
244	C01	14440001	14540000
245	C01	14450001	14550000
246	C01	14460001	14560000
247	C01	14470001	14570000
248	C01	14480001	14580000
249	C01	14490001	14590000
250	C01	14500001	14600000
251	C01	14510001	14610000
252	C01	14520001	14620000
253	C01	14530001	14630000
254	C01	14540001	14640000
255	C01	14550001	14650000
256	C01	14560001	14660000
257	C01	14570001	14670000
258	C01	14580001	14680000
259	C01	14590001	14690000
260	C01	14600001	14700000
261	C01	14610001	14710000
262	C01	14620001	14720000
263	C01	14630001	14730000
264	C01	14640001	14740000
265	C01	14650001	14750000
266	C01	14660001	14760000
267	C01	14670001	14770000
268	C01	14680001	14780000
269	C01	14690001	14790000
270	C01	14700001	14800000
271	C01	14710001	14810000
272	C01	14720001	14820000
273	C01	14730001	14830000
274	C01	14740001	14840000
275	C01	14750001	14850000
276	C01	14760001	14860000
277	C01	14770001	14870000
278	C01	14780001	14880000
279	C01	14790001	14890000
280	C01	14800001	14900000
281	C01	14810001	14910000
282	C01	14820001	14920000
283	C01	14830001	14930000
284	C01	14840001	14940000
285	C01	14850001	14950000
286	C01	14860001	14960000
287	C01	14870001	14970000
288	C01	14880001	14980000
289	C01	14890001	14990000
290	C01	14900001	15000000
291	C01	14910001	15010000
292	C01	14920001	15020000
293	C01	14930001	15030000
294	C01	14940001	15040000
295	C01	14950001	15050000
296	C01	14960001	15060000
297	C01	14970001	15070000
298	C01	14980001	15080000
299	C01	14990001	15090000
300	C01	15000001	15100000
301	C01	15010001	15110000
302	C01	15020001	15120000
303	C01	15030001	15130000
304	C01	15040001	15140000
305	C01	15050001	15150000
306	C01	15060001	15160000
307	C01	15070001	15170000
308	C01	15080001	15180000
309	C01	15090001	15190000
310	C01	16280001	16380000
311	C01	16290001	16390000
312	C01	16300001	16400000
313	C01	16310001	16410000
314	C01	16320001	16420000
315	C01	16330001	16430000
316	C01	16340001	16440000
317	C01	16350001	16450000
318	C01	16360001	16460000
319	C01	16370001	16470000
320	C01	16380001	16480000
321	C01	16390001	16490000
322	C01	16400001	16500000
323	C01	16410001	16510000
324	C01	16420001	16520000
325	C01	16430001	16530000
326	C01	16440001	16540000
327	C01	16450001	16550000
328	C01	16460001	16560000
329	C01	16470001	16570000
330	C01	16480001	16580000
331	C01	16490001	16590000
332	C01	16500001	16600000
333	C01	16510001	16610000
334	C01	16520001	16620000
335	C01	16530001	16630000
336	C01	16540001	16640000
337	C01	16550001	16650000
338	C01	16560001	16660000
339	C01	16570001	16670000
340	C01	16580001	16680000
341	C01	16590001	16690000
342	C01	16600001	16700000
343	C01	16610001	16710000
344	C01	16620001	16720000
345	C01	16630001	16730000
346	C01	16640001	16740000
347	C01	16650001	16750000
348	C01	16660001	16760000
349	C01	16670001	16770000
350	C01	16680001	16780000
351	C01	16690001	16790000
352	C01	16700001	16800000
353	C01	16710001	16810000
354	C01	16720001	16820000
355	C01	16730001	16830000
356	C01	16740001	16840000
357	C01	16750001	16850000
358	C01	17000001	17100000
359	C01	17010001	17110000
360	C01	17290001	17390000
361	C01	17300001	17400000
362	C01	17310001	17410000
363	C01	17320001	17420000
364	C01	17330001	17430000
365	C01	17340001	17440000
366	C01	17350001	17450000
367	C01	17360001	17460000
368	C01	17370001	17470000
369	C01	17380001	17480000
370	C01	17390001	17490000
371	C01	17400001	17500000
372	C01	17410001	17510000
373	C01	17420001	17520000
374	C01	17430001	17530000
375	C01	17440001	17540000
376	C01	17450001	17550000
377	C01	17460001	17560000
378	C01	17470001	17570000
379	C01	17480001	17580000
380	C01	17490001	17590000
381	C01	17500001	17600000
382	C01	17510001	17610000
383	C01	17520001	17620000
384	C01	17530001	17630000
385	C01	17540001	17640000
386	C01	17550001	17650000
387	C01	17560001	17660000
388	C01	17570001	17670000
389	C01	17580001	17680000
390	C01	17590001	17690000
391	C01	17600001	17700000
392	C01	17610001	17710000
393	C01	17620001	17720000
394	C01	17630001	17730000
395	C01	17640001	17740000
396	C01	17650001	17750000
397	C01	17660001	17760000
398	C01	17670001	17770000
399	C01	17680001	17780000
400	C01	17690001	17790000
401	C01	17700001	17800000
402	C01	17710001	17810000
403	C01	17720001	17820000
404	C01	17730001	17830000
405	C01	17740001	17840000
406	C01	17750001	17850000
407	C01	17760001	17860000
408	C01	17770001	17870000
409	C01	17780001	17880000
410	C01	17790001	17890000
411	C01	31200001	31300000
412	C01	33770001	33870000
413	C01	33780001	33880000
414	C01	33790001	33890000
415	C01	33800001	33900000
416	C01	33810001	33910000
417	C01	33820001	33920000
418	C01	33830001	33930000
419	C01	33840001	33940000
420	C01	33850001	33950000
421	C01	33860001	33960000
422	C01	33870001	33970000
423	C01	35990001	36090000
424	C01	36000001	36100000
425	C01	36010001	36110000
426	C01	36020001	36120000
427	C01	36030001	36130000
428	C01	36040001	36140000
429	C01	36050001	36150000
430	C01	36870001	36970000
431	C01	36880001	36980000
432	C01	36890001	36990000
433	C01	36900001	37000000
434	C01	36910001	37010000
435	C01	36920001	37020000
436	C01	36930001	37030000
437	C01	36940001	37040000
438	C01	36950001	37050000
439	C01	36960001	37060000
440	C01	36970001	37070000
441	C01	36980001	37080000
442	C01	36990001	37090000
443	C01	37000001	37100000
444	C01	37010001	37110000
445	C01	37020001	37120000
446	C02	1	100000
447	C02	10001	110000
448	C02	20001	120000
449	C02	30001	130000
450	C02	40001	140000
451	C02	50001	150000
452	C02	60001	160000
453	C02	170001	270000
454	C02	180001	280000
455	C02	190001	290000
456	C02	200001	300000
457	C02	1610001	1710000
458	C02	1620001	1720000
459	C02	1630001	1730000
460	C02	1640001	1740000
461	C02	1650001	1750000
462	C02	1660001	1760000
463	C02	1670001	1770000
464	C02	1680001	1780000
465	C02	1690001	1790000
466	C02	1700001	1800000
467	C02	2200001	2300000
468	C02	2210001	2310000
469	C02	2220001	2320000
470	C02	2230001	2330000
471	C02	2240001	2340000
472	C02	2250001	2350000
473	C02	7340001	7440000
474	C02	7350001	7450000
475	C02	7360001	7460000
476	C02	7370001	7470000
477	C02	7380001	7480000
478	C02	7390001	7490000
479	C02	7400001	7500000
480	C02	7410001	7510000
481	C02	7420001	7520000
482	C02	7430001	7530000
483	C02	7440001	7540000
484	C02	7450001	7550000
485	C02	7460001	7560000
486	C02	7470001	7570000
487	C02	7480001	7580000
488	C02	7490001	7590000
489	C02	7500001	7600000
490	C02	7510001	7610000
491	C02	7520001	7620000
492	C02	7530001	7630000
493	C02	7540001	7640000
494	C02	7550001	7650000
495	C02	7560001	7660000
496	C02	7570001	7670000
497	C02	7580001	7680000
498	C02	7590001	7690000
499	C02	7600001	7700000
500	C02	7610001	7710000
501	C02	7620001	7720000
502	C02	7630001	7730000
503	C02	36320001	36420000
504	C02	36330001	36430000
505	C02	36370001	36470000
506	C02	36380001	36480000
507	C02	36390001	36490000
508	C02	37750001	37850000
509	C02	37760001	37860000
510	C02	37770001	37870000
511	C02	37780001	37880000
512	C02	37790001	37890000
513	C02	37800001	37900000
514	C02	37810001	37910000
515	C02	37820001	37920000
516	C02	37830001	37930000
517	C02	39240001	39340000
518	C02	39250001	39350000
519	C02	39260001	39360000
520	C02	39270001	39370000
521	C02	39280001	39380000
522	C02	39290001	39390000
523	C02	39300001	39400000
524	C02	39310001	39410000
525	C02	39320001	39420000
526	C02	39330001	39430000
527	C02	39420001	39520000
528	C02	39430001	39530000
529	C02	39440001	39540000
530	C02	39450001	39550000
531	C02	39460001	39560000
532	C02	39470001	39570000
533	C02	39480001	39580000
534	C02	39490001	39590000
535	C02	39500001	39600000
536	C02	39510001	39610000
537	C02	39520001	39620000
538	C02	39530001	39630000
539	C02	39540001	39640000
540	C02	39550001	39650000
541	C02	39560001	39660000
542	C02	39570001	39670000
543	C02	39580001	39680000
544	C02	39590001	39690000
545	C02	39600001	39700000
546	C02	39610001	39710000
547	C02	39620001	39720000
548	C02	39630001	39730000
549	C02	39640001	39740000
550	C02	39650001	39750000
551	C02	39660001	39760000
552	C02	39670001	39770000
553	C02	39680001	39780000
554	C02	39690001	39790000
555	C02	39700001	39800000
556	C02	39710001	39810000
557	C02	39720001	39820000
558	C02	39730001	39830000
559	C02	39740001	39840000
560	C02	39750001	39850000
561	C02	39760001	39860000
562	C02	39770001	39870000
563	C02	39780001	39880000
564	C02	39890001	39990000
565	C02	39900001	40000000
566	C02	39910001	40010000
567	C02	39920001	40020000
568	C02	39930001	40030000
569	C02	39940001	40040000
570	C02	39950001	40050000
571	C02	39960001	40060000
572	C02	39970001	40070000
573	C02	39980001	40080000
574	C02	39990001	40090000
575	C02	40000001	40100000
576	C02	40010001	40110000
577	C02	40020001	40120000
578	C02	40130001	40230000
579	C02	40140001	40240000
580	C02	40150001	40250000
581	C02	40160001	40260000
582	C02	40170001	40270000
583	C02	40180001	40280000
584	C02	40190001	40290000
585	C02	40200001	40300000
586	C02	40210001	40310000
587	C02	40220001	40320000
588	C02	40230001	40330000
589	C02	40240001	40340000
590	C02	40250001	40350000
591	C02	40260001	40360000
592	C02	40270001	40370000
593	C02	41670001	41770000
594	C02	41680001	41780000
595	C02	41690001	41790000
596	C02	41700001	41800000
597	C02	41710001	41810000
598	C02	41720001	41820000
599	C02	43900001	44000000
600	C02	43910001	44010000
601	C02	43920001	44020000
602	C02	43930001	44030000
603	C02	43940001	44040000
604	C02	43950001	44050000
605	C03	19620001	19720000
606	C03	19630001	19730000
607	C03	19640001	19740000
608	C03	19650001	19750000
609	C03	48240001	48340000
610	C03	48250001	48350000
611	C03	48260001	48360000
612	C03	48270001	48370000
613	C03	48280001	48380000
614	C03	48290001	48390000
615	C03	48300001	48400000
616	C03	48310001	48410000
617	C03	48330001	48430000
618	C03	48630001	48730000
619	C03	48640001	48740000
620	C03	48650001	48750000
621	C03	48660001	48760000
622	C03	48670001	48770000
623	C03	48680001	48780000
624	C03	48690001	48790000
625	C03	48700001	48800000
626	C03	48710001	48810000
627	C03	48720001	48820000
628	C03	48730001	48830000
629	C03	48740001	48840000
630	C03	48750001	48850000
631	C03	48760001	48860000
632	C03	48770001	48870000
633	C03	48780001	48880000
634	C03	48790001	48890000
635	C03	48800001	48900000
636	C03	48810001	48910000
637	C03	48820001	48920000
638	C03	48830001	48930000
639	C03	48840001	48940000
640	C03	50840001	50940000
641	C03	50850001	50950000
642	C03	50860001	50960000
643	C03	50870001	50970000
644	C03	50880001	50980000
645	C03	50890001	50990000
646	C03	50900001	51000000
647	C03	50910001	51010000
648	C03	50920001	51020000
649	C03	50930001	51030000
650	C03	50940001	51040000
651	C03	50950001	51050000
652	C03	50960001	51060000
653	C03	50970001	51070000
654	C03	50980001	51080000
655	C03	50990001	51090000
656	C03	51830001	51930000
657	C03	51840001	51940000
658	C03	52560001	52660000
659	C03	52570001	52670000
660	C03	52580001	52680000
661	C03	52590001	52690000
662	C03	52600001	52700000
663	C03	52610001	52710000
664	C03	52620001	52720000
665	C03	52630001	52730000
666	C03	52640001	52740000
667	C03	52650001	52750000
668	C03	54390001	54490000
669	C03	54400001	54500000
670	C03	54410001	54510000
671	C03	54420001	54520000
672	C03	54430001	54530000
673	C03	54440001	54540000
674	C03	60260001	60360000
675	C04	2520001	2620000
676	C04	2530001	2630000
677	C04	6210001	6310000
678	C04	6220001	6320000
679	C04	6230001	6330000
680	C04	6240001	6340000
681	C04	6250001	6350000
682	C04	6260001	6360000
683	C04	6270001	6370000
684	C04	6280001	6380000
685	C04	6290001	6390000
686	C04	6300001	6400000
687	C04	6310001	6410000
688	C04	6320001	6420000
689	C04	6330001	6430000
690	C04	9930001	10030000
691	C04	9940001	10040000
692	C04	9950001	10050000
693	C04	9960001	10060000
694	C04	9970001	10070000
695	C04	9980001	10080000
696	C04	9990001	10090000
697	C04	10000001	10100000
698	C04	10010001	10110000
699	C04	10020001	10120000
700	C04	10030001	10130000
701	C04	10040001	10140000
702	C04	32710001	32810000
703	C04	32720001	32820000
704	C04	32730001	32830000
705	C04	32740001	32840000
706	C04	32750001	32850000
707	C04	32760001	32860000
708	C04	32770001	32870000
709	C04	32780001	32880000
710	C04	32790001	32890000
711	C04	32800001	32900000
712	C04	32810001	32910000
713	C04	32820001	32920000
714	C04	32830001	32930000
715	C04	32840001	32940000
716	C04	32850001	32950000
717	C04	32860001	32960000
718	C04	32870001	32970000
719	C04	32880001	32980000
720	C04	32890001	32990000
721	C04	32900001	33000000
722	C04	32910001	33010000
723	C04	32920001	33020000
724	C04	32930001	33030000
725	C04	32940001	33040000
726	C04	32950001	33050000
727	C04	32960001	33060000
728	C04	32970001	33070000
729	C04	33180001	33280000
730	C04	33190001	33290000
731	C04	33200001	33300000
732	C04	33210001	33310000
733	C04	33220001	33320000
734	C04	33230001	33330000
735	C04	33240001	33340000
736	C04	33250001	33350000
737	C04	33260001	33360000
738	C04	33270001	33370000
739	C04	33280001	33380000
740	C04	42500001	42600000
741	C04	42510001	42610000
742	C04	42520001	42620000
743	C04	42530001	42630000
744	C04	42540001	42640000
745	C04	42550001	42650000
746	C04	42560001	42660000
747	C04	42570001	42670000
748	C04	42580001	42680000
749	C04	42590001	42690000
750	C04	42600001	42700000
751	C04	42610001	42710000
752	C04	42620001	42720000
753	C04	42630001	42730000
754	C04	42640001	42740000
755	C04	42650001	42750000
756	C04	42660001	42760000
757	C05	3950001	4050000
758	C05	3960001	4060000
759	C05	3970001	4070000
760	C05	3980001	4080000
761	C05	3990001	4090000
762	C05	4000001	4100000
763	C05	4010001	4110000
764	C05	4020001	4120000
765	C05	4030001	4130000
766	C05	4040001	4140000
767	C05	4110001	4210000
768	C05	5100001	5200000
769	C05	5110001	5210000
770	C05	5120001	5220000
771	C05	5140001	5240000
772	C05	5150001	5250000
773	C05	5160001	5260000
774	C05	5170001	5270000
775	C05	5610001	5710000
776	C05	5620001	5720000
777	C05	5630001	5730000
778	C05	5640001	5740000
779	C05	5650001	5750000
780	C05	5660001	5760000
781	C05	5680001	5780000
782	C05	5690001	5790000
783	C05	5700001	5800000
784	C05	5710001	5810000
785	C05	5720001	5820000
786	C05	5730001	5830000
787	C05	5740001	5840000
788	C05	5750001	5850000
789	C05	5760001	5860000
790	C05	5770001	5870000
791	C05	5780001	5880000
792	C05	5790001	5890000
793	C05	5800001	5900000
794	C05	5810001	5910000
795	C05	5820001	5920000
796	C05	5830001	5930000
797	C05	5840001	5940000
798	C05	5850001	5950000
799	C05	5860001	5960000
800	C05	5870001	5970000
801	C05	5880001	5980000
802	C05	5890001	5990000
803	C05	6000001	6100000
804	C05	6010001	6110000
805	C05	6020001	6120000
806	C05	6030001	6130000
807	C05	6040001	6140000
808	C05	6050001	6150000
809	C05	6060001	6160000
810	C05	6070001	6170000
811	C05	6080001	6180000
812	C05	6090001	6190000
813	C05	6100001	6200000
814	C05	6110001	6210000
815	C05	6120001	6220000
816	C05	6130001	6230000
817	C05	6140001	6240000
818	C05	8580001	8680000
819	C05	8590001	8690000
820	C05	8600001	8700000
821	C05	8610001	8710000
822	C05	8620001	8720000
823	C05	12160001	12260000
824	C05	12170001	12270000
825	C05	12180001	12280000
826	C05	12190001	12290000
827	C05	12200001	12300000
828	C05	12210001	12310000
829	C05	12220001	12320000
830	C05	12230001	12330000
831	C05	12240001	12340000
832	C05	12530001	12630000
833	C05	12540001	12640000
834	C05	12550001	12650000
835	C05	18130001	18230000
836	C05	18140001	18240000
837	C05	18150001	18250000
838	C05	18160001	18260000
839	C05	18170001	18270000
840	C05	18180001	18280000
841	C05	18190001	18290000
842	C05	18200001	18300000
843	C05	18210001	18310000
844	C05	18220001	18320000
845	C05	18230001	18330000
846	C05	18240001	18340000
847	C05	18250001	18350000
848	C05	30730001	30830000
849	C05	36910001	37010000
850	C05	36920001	37020000
851	C05	36930001	37030000
852	C05	36940001	37040000
853	C05	36950001	37050000
854	C05	36960001	37060000
855	C05	36970001	37070000
856	C05	36980001	37080000
857	C05	36990001	37090000
858	C05	37000001	37100000
859	C05	37010001	37110000
860	C05	37020001	37120000
861	C05	37120001	37220000
862	C05	37130001	37230000
863	C05	37350001	37450000
864	C05	37360001	37460000
865	C05	37370001	37470000
866	C05	37380001	37480000
867	C05	37390001	37490000
868	C05	37400001	37500000
869	C05	37410001	37510000
870	C05	37420001	37520000
871	C05	37430001	37530000
872	C05	37440001	37540000
873	C05	37450001	37550000
874	C05	37460001	37560000
875	C05	37470001	37570000
876	C06	10840001	10940000
877	C06	10850001	10950000
878	C06	10860001	10960000
879	C06	11020001	11120000
880	C06	11030001	11130000
881	C06	11040001	11140000
882	C06	11050001	11150000
883	C06	11060001	11160000
884	C06	11070001	11170000
885	C06	11080001	11180000
886	C06	11090001	11190000
887	C06	11100001	11200000
888	C06	11330001	11430000
889	C06	11340001	11440000
890	C06	11350001	11450000
891	C06	11360001	11460000
892	C06	11370001	11470000
893	C06	11380001	11480000
894	C06	11390001	11490000
895	C06	11400001	11500000
896	C06	11410001	11510000
897	C06	11420001	11520000
898	C06	11430001	11530000
899	C06	11440001	11540000
900	C06	11450001	11550000
901	C06	12300001	12400000
902	C06	15490001	15590000
903	C06	15500001	15600000
904	C06	15510001	15610000
905	C06	15530001	15630000
906	C06	15540001	15640000
907	C06	17430001	17530000
908	C06	17440001	17540000
909	C06	17450001	17550000
910	C06	17460001	17560000
911	C06	17470001	17570000
912	C06	17480001	17580000
913	C06	17490001	17590000
914	C06	17500001	17600000
915	C06	17780001	17880000
916	C06	24910001	25010000
917	C06	24930001	25030000
918	C06	24940001	25040000
919	C06	24950001	25050000
920	C06	24960001	25060000
921	C06	24970001	25070000
922	C06	24980001	25080000
923	C06	24990001	25090000
924	C06	25000001	25100000
925	C06	25010001	25110000
926	C06	25020001	25120000
927	C06	25030001	25130000
928	C06	25040001	25140000
929	C06	25050001	25150000
930	C06	25060001	25160000
931	C06	25070001	25170000
932	C06	25080001	25180000
933	C06	25090001	25190000
934	C06	25100001	25200000
935	C06	25110001	25210000
936	C06	25120001	25220000
937	C06	25130001	25230000
938	C06	25140001	25240000
939	C06	25150001	25250000
940	C06	25160001	25260000
941	C06	25170001	25270000
942	C06	25180001	25280000
943	C06	25190001	25290000
944	C06	25200001	25300000
945	C06	25210001	25310000
946	C06	25220001	25320000
947	C06	25230001	25330000
948	C06	25240001	25340000
949	C06	25250001	25350000
950	C06	25260001	25360000
951	C06	25270001	25370000
952	C06	25520001	25620000
953	C06	25530001	25630000
954	C06	25540001	25640000
955	C06	25550001	25650000
956	C06	25560001	25660000
957	C06	25710001	25810000
958	C06	25720001	25820000
959	C06	25730001	25830000
960	C06	25740001	25840000
961	C06	25750001	25850000
962	C06	33400001	33500000
963	C06	33410001	33510000
964	C06	33420001	33520000
965	C06	33430001	33530000
966	C06	33440001	33540000
967	C06	33450001	33550000
968	C06	33460001	33560000
969	C06	33470001	33570000
970	C06	33480001	33580000
971	C06	33490001	33590000
972	C06	33500001	33600000
973	C06	33990001	34090000
974	C06	34000001	34100000
975	C06	34010001	34110000
976	C06	34020001	34120000
977	C06	34030001	34130000
978	C06	34040001	34140000
979	C06	34050001	34150000
980	C06	34060001	34160000
981	C06	34070001	34170000
982	C06	34080001	34180000
983	C06	34090001	34190000
984	C06	34100001	34200000
985	C06	34110001	34210000
986	C06	34860001	34960000
987	C06	34870001	34970000
988	C06	34880001	34980000
989	C06	34890001	34990000
990	C06	34900001	35000000
991	C06	34910001	35010000
992	C06	34920001	35020000
993	C06	34930001	35030000
994	C06	34940001	35040000
995	C06	34950001	35050000
996	C06	35680001	35780000
997	C06	35690001	35790000
998	C06	35700001	35800000
999	C06	35710001	35810000
1000	C06	35720001	35820000
1001	C06	35730001	35830000
1002	C06	35740001	35840000
1003	C06	35750001	35850000
1004	C06	35760001	35860000
1005	C06	35770001	35870000
1006	C06	35780001	35880000
1007	C07	18310001	18410000
1008	C07	18320001	18420000
1009	C07	18330001	18430000
1010	C07	18340001	18440000
1011	C07	18350001	18450000
1012	C07	18360001	18460000
1013	C07	18370001	18470000
1014	C07	18380001	18480000
1015	C07	21200001	21300000
1016	C07	21210001	21310000
1017	C07	21220001	21320000
1018	C07	21230001	21330000
1019	C07	22080001	22180000
1020	C07	22090001	22190000
1021	C07	22100001	22200000
1022	C07	22110001	22210000
1023	C07	22120001	22220000
1024	C07	22130001	22230000
1025	C07	22140001	22240000
1026	C07	22150001	22250000
1027	C07	27050001	27150000
1028	C07	27060001	27160000
1029	C07	27070001	27170000
1030	C07	27080001	27180000
1031	C07	27090001	27190000
1032	C07	27100001	27200000
1033	C07	27110001	27210000
1034	C07	27120001	27220000
1035	C07	27130001	27230000
1036	C07	27780001	27880000
1037	C07	27790001	27890000
1038	C07	27800001	27900000
1039	C07	37860001	37960000
1040	C07	37870001	37970000
1041	C07	37880001	37980000
1042	C09	1430001	1530000
1043	C09	1440001	1540000
1044	C09	1450001	1550000
1045	C09	1460001	1560000
1046	C09	1470001	1570000
1047	C09	1480001	1580000
1048	C09	1490001	1590000
1049	C09	1510001	1610000
1050	C09	1590001	1690000
1051	C09	1600001	1700000
1052	C09	1610001	1710000
1053	C09	1620001	1720000
1054	C09	1630001	1730000
1055	C09	1640001	1740000
1056	C09	2630001	2730000
1057	C09	7260001	7360000
1058	C09	7270001	7370000
1059	C09	7280001	7380000
1060	C09	7290001	7390000
1061	C09	7300001	7400000
1062	C09	7310001	7410000
1063	C09	7320001	7420000
1064	C09	7330001	7430000
1065	C09	7340001	7440000
1066	C09	7350001	7450000
1067	C09	7360001	7460000
1068	C09	7370001	7470000
1069	C09	7380001	7480000
1070	C09	7390001	7490000
1071	C09	7400001	7500000
1072	C09	7410001	7510000
1073	C09	7420001	7520000
1074	C09	7430001	7530000
1075	C09	7440001	7540000
1076	C09	8080001	8180000
1077	C09	16610001	16710000
1078	C09	16620001	16720000
1079	C09	16630001	16730000
1080	C09	16640001	16740000
1081	C09	16650001	16750000
1082	C09	16660001	16760000
1083	C09	16670001	16770000
1084	C09	16680001	16780000
1085	C09	16690001	16790000
1086	C09	16700001	16800000
1087	C09	16710001	16810000
1088	C09	16720001	16820000
1089	C09	16730001	16830000
1090	C09	16740001	16840000
1091	C09	16990001	17090000
1092	C09	17000001	17100000
1093	C09	17010001	17110000
1094	C09	17020001	17120000
1095	C09	17030001	17130000
1096	C09	17040001	17140000
1097	C09	17050001	17150000
1098	C09	17060001	17160000
1099	C09	17070001	17170000
1100	C09	17080001	17180000
1101	C09	17090001	17190000
1102	C09	17100001	17200000
1103	C09	17110001	17210000
1104	C09	17120001	17220000
1105	C09	17500001	17600000
1106	C09	17510001	17610000
1107	C09	17520001	17620000
1108	C09	17530001	17630000
1109	C09	17540001	17640000
1110	C09	17550001	17650000
1111	C09	17560001	17660000
1112	C09	17570001	17670000
1113	C09	17580001	17680000
1114	C09	17590001	17690000
1115	C09	17600001	17700000
1116	C09	17630001	17730000
1117	C09	17640001	17740000
