# Supplementary material for: Whole-genome resequencing reveals Brassica napus origin and genetic loci involved in its improvement
Source: Nat Commun. 2019 Mar 11;10:1154. doi: 10.1038/s41467-019-09134-9 (PMC6411957; doi:10.1038/s41467-019-09134-9)
Supplement: Supplementary file 37 — Supplementary Data 33 [file 41467_2019_9134_MOESM37_ESM.xlsx]

## Sheet: Supplementary Data 33
Supplementary Data 33 Candidate genes in the overlapped improvement-selection outliers detected by at least three methods between B. napus winter and spring ecotype
Gene ID	Chromosome	Start location (bp)	End location (bp)	Ortholog in Arabidopsis	Function description
BnaA01g27610D	A01	19300402	19301157	AT3G16720	TOXICOS EN LEVADURA 2 (ATL2)
BnaA01g27620D	A01	19303929	19308858	AT3G16720	TOXICOS EN LEVADURA 2 (ATL2)
BnaA01g27630D	A01	19309399	19310174	AT3G16710	Pentatricopeptide repeat (PPR) superfamily protein
BnaA01g27640D	A01	19310690	19311088	AT3G16720	TOXICOS EN LEVADURA 2 (ATL2)
BnaA01g27650D	A01	19312181	19313701	AT3G16710	Pentatricopeptide repeat (PPR) superfamily protein
BnaA01g27660D	A01	19314757	19316096	AT3G16700	Fumarylacetoacetate (FAA) hydrolase family
BnaA01g27670D	A01	19317932	19319707	AT3G16690	Nodulin MtN3 family protein
BnaA01g27680D	A01	19321707	19322984	AT3G16660	Pollen Ole e 1 allergen and extensin family protein
BnaA01g27690D	A01	19325277	19328794	AT3G16650	Transducin/WD40 repeat-like superfamily protein
BnaA01g27700D	A01	19332872	19338663		unknown protein
BnaA01g27710D	A01	19345174	19346698	AT3G16640	translationally controlled tumor protein (TCTP)
BnaA01g27720D	A01	19348352	19353602	AT3G16630	KINESIN-13A
BnaA01g27730D	A01	19353687	19356997	AT3G16510	Calcium-dependent lipid-binding (CaLB domain) family protein
BnaA01g27740D	A01	19357500	19359467	AT3G16610	pentatricopeptide (PPR) repeat-containing protein
BnaA01g27750D	A01	19359648	19361775	AT3G16010	Pentatricopeptide repeat (PPR-like) superfamily protein
BnaA01g27760D	A01	19361847	19364677		unknown protein
BnaA01g27770D	A01	19376258	19378066	AT3G16500	phytochrome-associated protein 1 (PAP1)
BnaA01g27780D	A01	19387527	19387760		unknown protein
BnaA01g27790D	A01	19391912	19394315	AT1G14800	Nucleic acid-binding, OB-fold-like protein
BnaA01g27800D	A01	19395547	19397680	AT3G17810	pyrimidine 1 (PYD1)
BnaA01g27810D	A01	19399733	19401351	AT3G17790	purple acid phosphatase 17 (PAP17)
BnaA01g27820D	A01	19402262	19403722	AT1G48440	B-cell receptor-associated 31-like
BnaA01g27830D	A01	19405731	19407660	AT3G17760	glutamate decarboxylase 5 (GAD5)
BnaA01g27840D	A01	19414903	19416039	AT3G17710	F-box and associated interaction domains-containing protein
BnaA01g27850D	A01	19425000	19428539	AT3G17700	cyclic nucleotide-binding transporter 1 (CNBT1)
BnaA01g27860D	A01	19430256	19433767	AT3G17690	cyclic nucleotide gated channel 19 (CNGC19)
BnaA01g27870D	A01	19436457	19436974	AT3G17675	Cupredoxin superfamily protein
BnaA01g27880D	A01	19437055	19437885	AT3G17668	ENHANCER OF ATNSI ACTIVITY (ENA)
BnaA01g27890D	A01	19438157	19439781	AT3G17660	ARF-GAP domain 15 (AGD15)
BnaA01g27900D	A01	19440074	19442985	AT3G17650	YELLOW STRIPE like 5 (YSL5)
BnaA01g28050D	A01	19579116	19580338	AT3G16440	myrosinase-binding protein-like protein-300B (MLP-300B)
BnaA01g28060D	A01	19584754	19584999		unknown protein
BnaA01g28070D	A01	19596236	19598394	AT1G52030	myrosinase-binding protein 2 (MBP2)
BnaA01g28080D	A01	19601025	19602969	AT3G16400	MYROSINASE-BINDING PROTEIN-LIKE PROTEIN-470 (ATMLP-470)
BnaA01g28090D	A01	19613847	19621155	AT3G16340	pleiotropic drug resistance 1 (PDR1)
BnaA01g28100D	A01	19626169	19626915	AT4G33465	SCR-like 22 (SCRL22)
BnaA01g28110D	A01	19627392	19628867	AT3G16250	NDH-dependent cyclic electron flow 1 (NDF4)
BnaA01g28120D	A01	19628916	19630477	AT3G16240	delta tonoplast integral protein (DELTA-TIP)
BnaA01g28130D	A01	19651366	19654292	AT3G16220	Predicted eukaryotic LigT
BnaA01g28140D	A01	19658907	19661185	AT3G16200	unknown protein
BnaA01g28150D	A01	19672968	19675232	AT3G16180	Major facilitator superfamily protein
BnaA01g28160D	A01	19675669	19676538	AT3G16175	Thioesterase superfamily protein
BnaA01g28170D	A01	19676939	19680770	AT3G16170	AMP-dependent synthetase and ligase family protein
BnaA01g28180D	A01	19681341	19684544	AT3G16160	Tesmin/TSO1-like CXC domain-containing protein
BnaA01g28190D	A01	19684664	19686021	AT3G16150	N-terminal nucleophile aminohydrolases (Ntn hydrolases) superfamily protein
BnaA01g28200D	A01	19689068	19689950	AT3G16140	photosystem I subunit H-1 (PSAH-1)
BnaA01g28210D	A01	19690003	19692307	AT3G16130	RHO guanyl-nucleotide exchange factor 13 (ROPGEF13)
BnaA01g28220D	A01	19703213	19705612	AT3G16090	RING/U-box superfamily protein
BnaA01g28230D	A01	19710287	19710552	AT1G52300	Zinc-binding ribosomal protein family protein
BnaA01g28240D	A01	19710606	19713657	AT5G33406	hAT dimerisation domain-containing protein / transposase-related
BnaA01g28250D	A01	19719836	19723383	AT3G16060	ATP binding microtubule motor family protein
BnaA02g33480D	A02	24000200	24001647	AT5G62540	ubiquitin-conjugating enzyme 3 (UBC3)
BnaA02g33490D	A02	24002431	24002739	AT2G31050	Cupredoxin superfamily protein
BnaA02g33500D	A02	24029669	24031327	AT5G62560	RING/U-box superfamily protein with ARM repeat domain
BnaA02g33510D	A02	24039131	24041023		unknown protein
BnaA02g33520D	A02	24041127	24044914	AT5G62670	H(+)-ATPase 11 (HA11)
BnaA02g33530D	A02	24045104	24047555	AT5G62680	Major facilitator superfamily protein
BnaA02g33540D	A02	24066388	24068343	AT5G62820	Uncharacterised protein family (UPF0497)
BnaA02g33550D	A02	24068477	24071619	AT5G62850	VEGETATIVE CELL EXPRESSED1 (AtVEX1)
BnaA02g33560D	A02	24078449	24079880	AT5G62850	VEGETATIVE CELL EXPRESSED1 (AtVEX1)
BnaA02g33570D	A02	24081614	24082048	AT5G62060	F-box and associated interaction domains-containing protein
BnaA02g33580D	A02	24084546	24085031	AT5G62865	unknown protein
BnaA02g33590D	A02	24087962	24088506		unknown protein
BnaA02g33600D	A02	24090646	24092354	AT5G62880	RAC-like 10 (RAC10)
BnaA02g33610D	A02	24106194	24108921	AT5G62890	Xanthine/uracil permease family protein
BnaA02g33620D	A02	24109799	24110948	AT5G62910	RING/U-box superfamily protein
BnaA02g33630D	A02	24113526	24114697	AT5G62950	RNA polymerase II, Rpb4, core protein
BnaA02g33640D	A02	24119440	24120902	AT3G62850	zinc finger protein-related
BnaA02g33650D	A02	24126454	24130321	AT5G63160	BTB and TAZ domain protein 1 (BT1)
BnaA02g33660D	A02	24135660	24137192	AT5G63170	GDSL-like Lipase/Acylhydrolase superfamily protein
BnaA02g33670D	A02	24149992	24151667	AT5G63270	RPM1-interacting protein 4 (RIN4) family protein
BnaA02g33680D	A02	24153790	24156192	AT5G63280	C2H2-like zinc finger protein
BnaA02g33690D	A02	24156646	24159383	AT5G63350	unknown protein
BnaA03g41290D	A03	20679211	20680403	AT3G51300	RHO-related protein from plants 1 (ROP1)
BnaA03g41300D	A03	20680547	20683462	AT3G51330	Eukaryotic aspartyl protease family protein
BnaA03g41310D	A03	20691971	20692358	AT3G51380	IQ-domain 20 (IQD20)
BnaA03g41320D	A03	20693690	20694523	AT3G51400	Arabidopsis protein of unknown function (DUF241)
BnaA03g41330D	A03	20707148	20707987	AT3G51410	Arabidopsis protein of unknown function (DUF241)
BnaA03g41340D	A03	20710645	20711236	AT3G51500	unknown protein
BnaA03g41350D	A03	20711308	20713211	AT3G51520	diacylglycerol acyltransferase family
BnaA03g41360D	A03	20713678	20716770	AT3G51550	FERONIA (FER)
BnaA03g41370D	A03	20717429	20719934	AT3G51580	unknown protein
BnaA03g41380D	A03	20720937	20722401	AT3G51590	lipid transfer protein 12 (LTP12)
BnaA03g41390D	A03	20724418	20725210	AT3G51600	lipid transfer protein 5 (LTP5)
BnaA03g41400D	A03	20725640	20728236	AT3G51610	unknown protein
BnaA03g41410D	A03	20730054	20732901	AT3G51620	PAP/OAS1 substrate-binding domain superfamily
BnaA03g41420D	A03	20739157	20739489		unknown protein
BnaA03g41430D	A03	20742404	20743700	AT3G51660	Tautomerase/MIF superfamily protein
BnaA03g41440D	A03	20755494	20758490	AT3G51670	SEC14 cytosolic factor family protein / phosphoglyceride transfer family protein
BnaA03g41450D	A03	20766132	20767191	AT3G51680	NAD(P)-binding Rossmann-fold superfamily protein
BnaA03g41460D	A03	20794514	20798736	AT3G51770	ETHYLENE OVERPRODUCER 1 (ETO1)
BnaA03g41470D	A03	20801111	20802803	AT3G51780	BCL-2-associated athanogene 4 (BAG4)
BnaA03g41480D	A03	20803267	20806071	AT3G51800	ATG2
BnaA03g41490D	A03	20815794	20819044	AT1G22650	Plant neutral invertase family protein
BnaA03g41500D	A03	20826179	20828710	AT3G51850	calcium-dependent protein kinase 13 (CPK13)
BnaA03g41510D	A03	20837969	20841495	AT3G51860	cation exchanger 3 (CAX3)
BnaA03g41520D	A03	20841558	20842997	AT3G51880	high mobility group B1 (HMGB1)
BnaA03g41530D	A03	20843683	20848205	AT3G51895	sulfate transporter 3
BnaA04g05320D	A04	4106722	4109488	AT3G52600	cell wall invertase 2 (CWINV2)
BnaA04g05330D	A04	4109686	4110573	AT3G52590	ubiquitin extension protein 1 (UBQ1)
BnaA04g05340D	A04	4113943	4114161		unknown protein
BnaA04g05350D	A04	4116737	4117036	AT3G52561	unknown protein
BnaA04g05360D	A04	4123043	4124379	AT3G52560	ubiquitin E2 variant 1D-4 (UEV1D-4)
BnaA04g05370D	A04	4128199	4128582	AT3G52520	unknown protein
BnaA04g05380D	A04	4132167	4133757	AT3G52500	Eukaryotic aspartyl protease family protein
BnaA04g05390D	A04	4142771	4143932		unknown protein
BnaA04g05400D	A04	4159899	4162717	AT3G52490	Double Clp-N motif-containing P-loop nucleoside triphosphate hydrolases superfamily protein
BnaA04g05410D	A04	4209621	4210895	AT3G52450	plant U-box 22 (PUB22)
BnaA04g05420D	A04	4219757	4221167	AT3G52430	PHYTOALEXIN DEFICIENT 4 (PAD4)
BnaA04g05430D	A04	4223121	4224145	AT3G52430	PHYTOALEXIN DEFICIENT 4 (PAD4)
BnaA04g05440D	A04	4237330	4239497	AT5G55500	beta-1,2-xylosyltransferase (XYLT)
BnaA04g05450D	A04	4241380	4241731	AT5G15020	SIN3-like 2 (SNL2)
BnaA04g05460D	A04	4241852	4242440	AT1G73050	Glucose-methanol-choline (GMC) oxidoreductase family protein
BnaA04g05470D	A04	4244817	4246287	AT3G52400	syntaxin of plants 122 (SYP122)
BnaA04g05480D	A04	4247045	4249153	AT3G52390	TatD related DNase
BnaA04g05490D	A04	4249210	4250362	AT3G52380	chloroplast RNA-binding protein 33 (CP33)
BnaA04g05500D	A04	4252289	4254508	AT3G52370	FASCICLIN-like arabinogalactan protein 15 precursor (FLA15)
BnaA04g05510D	A04	4271617	4277068	AT1G33710	RNA-directed DNA polymerase (reverse transcriptase)-related family protein
BnaA05g22190D	A05	16982155	16984262	AT3G18035	HON4
BnaA05g22200D	A05	16990721	16991417	AT3G18030	HAL3-like protein A (HAL3A)
BnaA05g22210D	A05	16992052	16992693	AT3G18020	Pentatricopeptide repeat (PPR) superfamily protein
BnaA05g22220D	A05	16994076	16994851		unknown protein
BnaA05g22230D	A05	16996813	16998283	AT5G41690	RNA-binding (RRM/RBD/RNP motifs) family protein
BnaA05g22240D	A05	17003126	17005183	AT3G18020	Pentatricopeptide repeat (PPR) superfamily protein
BnaA05g22250D	A05	17009270	17011428	AT3G18010	WUSCHEL related homeobox 1 (WOX1)
BnaA05g22260D	A05	17019286	17022644	AT3G18000	XIPOTL 1 (XPL1)
BnaA05g22270D	A05	17024726	17030088	AT3G17970	translocon at the outer membrane of chloroplasts 64-III (TOC64-III)
BnaA05g22280D	A05	17030216	17032035	AT3G17940	Galactose mutarotase-like superfamily protein
BnaA05g22290D	A05	17034501	17036364	AT5G25470	AP2/B3-like transcriptional factor family protein
BnaA05g22300D	A05	17036852	17038028	AT3G17930	unknown protein
BnaA05g22310D	A05	17038199	17044436	AT3G17920	Outer arm dynein light chain 1 protein
BnaA05g22320D	A05	17045938	17048555	AT3G17910	SURFEIT 1 (SURF1)
BnaA05g22330D	A05	17050795	17053737	AT5G57740	XB3 ortholog 2 in Arabidopsis thaliana (XBAT32)
BnaA05g22340D	A05	17060805	17061447	AT3G17890	unknown protein
BnaA05g22350D	A05	17061645	17064528	AT3G17880	tetraticopeptide domain-containing thioredoxin (TDX)
BnaA05g22360D	A05	17065190	17068186	AT3G17860	jasmonate-zim-domain protein 3 (JAZ3)
BnaA05g22370D	A05	17073144	17073852		unknown protein
BnaA05g22380D	A05	17079953	17081016	AT3G17850	Protein kinase superfamily protein
BnaA05g22390D	A05	17081592	17087958	AT3G17850	Protein kinase superfamily protein
BnaA05g22400D	A05	17088125	17090542	AT3G17840	receptor-like kinase 902 (RLK902)
BnaA05g22410D	A05	17091623	17094290	AT3G17830	Molecular chaperone Hsp40/DnaJ family protein
BnaA05g22420D	A05	17097715	17099931	AT3G17820	glutamine synthetase 1.3 (GLN1.3)
BnaA05g22430D	A05	17107741	17108925	AT3G05345	Chaperone DnaJ-domain superfamily protein
BnaA05g22440D	A05	17109464	17111742	AT3G17810	pyrimidine 1 (PYD1)
BnaA06g03760D	A06	2287717	2293245	AT1G48490	Protein kinase superfamily protein
BnaA06g03770D	A06	2296940	2299481	AT1G48470	glutamine synthetase 1
BnaA06g03780D	A06	2300265	2302494	AT1G48560	unknown protein
BnaA06g03790D	A06	2305379	2306068	AT1G18760	Zinc finger, C3HC4 type (RING finger) family protein
BnaA06g03800D	A06	2309795	2310553	AT5G49420	MADS-box transcription factor family protein
BnaA06g03810D	A06	2311943	2314466	AT1G48420	D-cysteine desulfhydrase (D-CDES)
BnaA06g03820D	A06	2315864	2316784	AT5G02500	heat shock cognate protein 70-1 (HSC70-1)
BnaA06g03830D	A06	2316855	2316994		unknown protein
BnaA06g03840D	A06	2320451	2321275	AT1G48405	Kinase interacting (KIP1-like) family protein
BnaA06g03850D	A06	2321729	2322120	AT1G48350	Ribosomal L18p/L5e family protein
BnaA06g03860D	A06	2323869	2324355	AT1G48330	unknown protein
BnaA06g03870D	A06	2335914	2336462	AT1G48320	Thioesterase superfamily protein
BnaA06g03880D	A06	2343738	2349245	AT2G47800	multidrug resistance-associated protein 4 (MRP4)
BnaA06g03890D	A06	2350958	2354847	AT1G31740	beta-galactosidase 15 (BGAL15)
BnaA06g03900D	A06	2362970	2365614	AT1G48280	hydroxyproline-rich glycoprotein family protein
BnaA06g03910D	A06	2371724	2374081	AT1G48270	G-protein-coupled receptor 1 (GCR1)
BnaA06g03920D	A06	2374671	2377776	AT4G37900	Protein of unknown function (duplicated DUF1399)
BnaA06g03930D	A06	2382696	2386904	AT1G48260	CBL-interacting protein kinase 17 (CIPK17)
BnaA06g03940D	A06	2386967	2388932		unknown protein
BnaA06g03950D	A06	2389029	2392927	AT1G48260	CBL-interacting protein kinase 17 (CIPK17)
BnaA06g03960D	A06	2394360	2400787	AT1G63770	Peptidase M1 family protein
BnaA06g03970D	A06	2402390	2405006	AT1G48230	nodulin MtN21 /EamA-like transporter family protein
BnaA06g03980D	A06	2407244	2408662	AT1G48200	unknown protein
BnaA06g03990D	A06	2408905	2410042	AT1G48170	unknown protein
BnaA06g04000D	A06	2411597	2412430	AT1G45063	copper ion binding
BnaA06g04010D	A06	2414921	2418210	AT1G65486	unknown protein
BnaA07g19900D	A07	15777932	15783916	AT1G80490	TOPLESS-related 1 (TPR1)
BnaA07g19910D	A07	15796590	15797999	AT1G80510	Transmembrane amino acid transporter family protein
BnaA07g19920D	A07	15799910	15800578	AT1G80520	Sterile alpha motif (SAM) domain-containing protein
BnaA07g19930D	A07	15800880	15803201	AT1G80530	Major facilitator superfamily protein
BnaA07g19940D	A07	15806453	15810050	AT1G80530	Major facilitator superfamily protein
BnaA07g19950D	A07	15814051	15815148	AT5G52930	Protein of unknown function (DUF295)
BnaA07g19960D	A07	15816405	15821238	AT1G80610	unknown protein
BnaA07g19970D	A07	15822451	15827102	AT1G80660	H(+)-ATPase 9 (HA9)
BnaA07g19980D	A07	15827729	15830520	AT1G80670	Transducin/WD40 repeat-like superfamily protein
BnaA07g19990D	A07	15830872	15835210	AT1G80680	SUPPRESSOR OF AUXIN RESISTANCE 3 (SAR3)
BnaA07g20000D	A07	15835692	15837496	AT1G15860	INVOLVED IN: biological_process unknown
BnaA07g20010D	A07	15837665	15839165	AT1G80690	PPPDE putative thiol peptidase family protein
BnaA07g20020D	A07	15840209	15841419	AT1G80980	unknown protein
BnaA07g20030D	A07	15846510	15847190	AT1G80730	zinc-finger protein 1 (ZFP1)
BnaA07g20040D	A07	15850544	15851968	AT1G80750	Ribosomal protein L30/L7 family protein
BnaA07g20050D	A07	15852033	15853616	AT1G80750	Ribosomal protein L30/L7 family protein
BnaA07g20060D	A07	15853795	15856488	AT1G80770	pigment defective 318 (PDE318)
BnaA07g20070D	A07	15860171	15863219	AT1G80790	XH/XS domain-containing protein
BnaA07g20080D	A07	15864440	15867307	AT1G80810	Tudor/PWWP/MBT superfamily protein
BnaA07g20090D	A07	15867622	15868220	AT1G80820	cinnamoyl coa reductase (CCR2)
BnaA07g20100D	A07	15868969	15872665	AT1G80830	natural resistance-associated macrophage protein 1 (NRAMP1)
BnaA07g20110D	A07	15879568	15881058	AT1G80840	WRKY DNA-binding protein 40 (WRKY40)
BnaA07g20120D	A07	15881255	15882850	AT1G80850	DNA glycosylase superfamily protein
BnaA07g20130D	A07	15886031	15887047	AT1G16000	unknown protein
BnaA07g20140D	A07	15887180	15890011	AT1G80910	Protein of unknown function (DUF1712)
BnaA07g20150D	A07	15890100	15890900	AT1G80920	J8
BnaA07g20160D	A07	15891920	15892084		unknown protein
BnaA07g20170D	A07	15892220	15894632	AT1G80930	MIF4G domain-containing protein / MA3 domain-containing protein
BnaA07g20180D	A07	15896183	15897579	AT1G80940	unknown protein
BnaA07g20190D	A07	15897935	15900231	AT1G80950	Phospholipid/glycerol acyltransferase family protein
BnaA07g20200D	A07	15902829	15904767	AT1G79720	Eukaryotic aspartyl protease family protein
BnaA07g20210D	A07	15905599	15910130	AT1G79690	nudix hydrolase homolog 3 (NUDT3)
BnaA07g20220D	A07	15912743	15915383	AT1G79680	WALL ASSOCIATED KINASE (WAK)-LIKE 10 (WAKL10)
BnaA07g20230D	A07	15916305	15919097	AT1G79650	RAD23
BnaA07g20240D	A07	15920100	15923891	AT1G79640	Protein kinase superfamily protein
BnaA07g20250D	A07	15926011	15929974	AT1G79610	Na+/H+ antiporter 6 (NHX6)
BnaA07g20260D	A07	15930044	15933144	AT1G79600	Protein kinase superfamily protein
BnaA07g20270D	A07	15938313	15942972	AT1G79570	Protein kinase superfamily protein with octicosapeptide/Phox/Bem1p domain
BnaA07g20280D	A07	15943117	15948336	AT1G79560	FTSH protease 12 (FTSH12)
BnaA07g20290D	A07	15948815	15950762	AT1G79550	phosphoglycerate kinase (PGK)
BnaA07g20300D	A07	15952255	15955126	AT1G79530	glyceraldehyde-3-phosphate dehydrogenase of plastid 1 (GAPCP-1)
BnaA07g20310D	A07	15958078	15959330	AT1G79510	Uncharacterized conserved protein (DUF2358)
BnaA07g20320D	A07	15959384	15962465	AT1G16340	ATKDSA2
BnaA07g20330D	A07	15963189	15965651	AT1G79490	embryo defective 2217 (EMB2217)
BnaA07g20340D	A07	15968717	15971123	AT1G79450	ALA-interacting subunit 5 (ALIS5)
BnaA07g21380D	A07	16589626	16590183	AT1G76410	ATL8
BnaA07g21390D	A07	16597237	16598714	AT1G76405	unknown protein
BnaA07g21400D	A07	16599215	16599809	AT1G76400	Ribophorin I
BnaA07g21410D	A07	16601057	16603075	AT1G76370	Protein kinase superfamily protein
BnaA07g21420D	A07	16606782	16610257	AT1G76360	Protein kinase superfamily protein
BnaA07g21430D	A07	16610929	16612778	AT1G76350	Plant regulator RWP-RK family protein
BnaA07g21440D	A07	16614418	16615412	AT1G18590	sulfotransferase 17 (SOT17)
BnaA07g21450D	A07	16618271	16620620	AT1G76310	CYCLIN B2
BnaA07g21460D	A07	16621927	16624424	AT1G76250	unknown protein
BnaA07g21470D	A07	16625614	16626774	AT1G76200	unknown protein
BnaA07g21480D	A07	16627558	16628153	AT1G20460	unknown protein
BnaA07g21490D	A07	16630156	16631174	AT1G76180	EARLY RESPONSE TO DEHYDRATION 14 (ERD14)
BnaA07g21500D	A07	16644127	16647003	AT1G76010	Alba DNA/RNA-binding protein
BnaA07g21510D	A07	16647694	16648992	AT1G75980	Single hybrid motif superfamily protein
BnaA07g21520D	A07	16650233	16651508	AT1G75950	S phase kinase-associated protein 1 (SKP1)
BnaA07g21530D	A07	16653255	16655566	AT1G75900	GDSL-like Lipase/Acylhydrolase superfamily protein
BnaA07g21540D	A07	16655828	16656730		unknown protein
BnaA07g21550D	A07	16670325	16673649	AT1G79750	NADP-malic enzyme 4 (NADP-ME4)
BnaA07g21560D	A07	16676247	16678025	AT1G75840	RAC-like GTP binding protein 5 (ARAC5)
BnaA07g21570D	A07	16679955	16680521	AT5G44420	plant defensin 1.2 (PDF1.2)
BnaA07g21580D	A07	16682817	16683959	AT3G06240	F-box family protein
BnaA07g21590D	A07	16684526	16686087	AT1G75760	ER lumen protein retaining receptor family protein
BnaA07g23290D	A07	17530412	17531810	AT1G72030	Acyl-CoA N-acyltransferases (NAT) superfamily protein
BnaA07g23300D	A07	17532373	17533201	AT1G72020	unknown protein
BnaA07g23310D	A07	17537384	17537989	AT1G71970	unknown protein
BnaA07g23320D	A07	17547772	17556629	AT1G71960	ATP-binding casette family G25 (ABCG25)
BnaA07g23330D	A07	17557349	17559865	AT1G71940	SNARE associated Golgi protein family
BnaA07g23340D	A07	17561474	17562750	AT1G71900	Protein of unknown function (DUF803)
BnaA07g23350D	A07	17563832	17566282	AT1G71880	sucrose-proton symporter 1 (SUC1)
BnaA07g23360D	A07	17599781	17600813	AT1G71865	unknown protein
BnaA07g23370D	A07	17601910	17603979	AT2G46960	cytochrome P450, family 709, subfamily B, polypeptide 1 (CYP709B1)
BnaA07g23380D	A07	17605925	17607995	AT1G71840	transducin family protein / WD-40 repeat family protein
BnaA07g23390D	A07	17608650	17612285	AT1G71830	somatic embryogenesis receptor-like kinase 1 (SERK1)
BnaA07g23400D	A07	17615548	17622685	AT1G71820	SEC6
BnaA07g23410D	A07	17624755	17627805	AT1G71800	cleavage stimulating factor 64 (CSTF64)
BnaA07g23420D	A07	17628066	17629324	AT1G71780	unknown protein
BnaA07g23430D	A07	17630280	17633255	AT1G71770	poly(A)-binding protein 5 (PAB5)
BnaA07g23440D	A07	17649625	17653099	AT1G71710	DNAse I-like superfamily protein
BnaA07g23450D	A07	17655980	17658402	AT1G71695	Peroxidase superfamily protein
BnaA07g23460D	A07	17672495	17674787	AT1G71691	GDSL-like Lipase/Acylhydrolase superfamily protein
BnaA07g23470D	A07	17675664	17677958	AT1G71530	Protein kinase superfamily protein
BnaA07g23480D	A07	17679077	17681114	AT1G71490	Tetratricopeptide repeat (TPR)-like superfamily protein
BnaA07g25460D	A07	18918097	18921138	AT1G65800	receptor kinase 2 (RK2)
BnaA07g25470D	A07	18921777	18922660	AT1G65790	receptor kinase 1 (RK1)
BnaA07g25480D	A07	18922836	18926589	AT1G65800	receptor kinase 2 (RK2)
BnaA07g25490D	A07	18927759	18929817	AT1G65880	benzoyloxyglucosinolate 1 (BZO1)
BnaA07g25500D	A07	18931653	18935182	AT1G65900	unknown protein
BnaA07g25510D	A07	18940016	18943260	AT1G65930	cytosolic NADP+-dependent isocitrate dehydrogenase (cICDH)
BnaA07g25520D	A07	18943472	18947886	AT1G65950	Protein kinase superfamily protein
BnaA07g25530D	A07	18949524	18953751	AT1G65960	glutamate decarboxylase 2 (GAD2)
BnaA07g25540D	A07	18954151	18955140	AT1G65980	thioredoxin-dependent peroxidase 1 (TPX1)
BnaA07g25550D	A07	18956193	18957622	AT5G38890	Nucleic acid-binding, OB-fold-like protein
BnaA07g25560D	A07	18958187	18960182	AT2G03820	nonsense-mediated mRNA decay NMD3 family protein
BnaA07g25570D	A07	18962561	18965201	AT1G34480	Cysteine/Histidine-rich C1 domain family protein
BnaA07g25580D	A07	18965580	18967371	AT1G66070	Translation initiation factor eIF3 subunit
BnaA07g25590D	A07	18968009	18968859	AT1G66080	unknown protein
BnaA07g25600D	A07	18969785	18970738		unknown protein
BnaA07g25610D	A07	18972910	18975039	AT1G66130	NAD(P)-binding Rossmann-fold superfamily protein
BnaA07g25620D	A07	18976122	18978786	AT1G66140	zinc finger protein 4 (ZFP4)
BnaA07g25630D	A07	18985503	18989272	AT1G66150	transmembrane kinase 1 (TMK1)
BnaA07g25640D	A07	18995228	18997914	AT4G08025	Protein of unknown function (DUF784)
BnaA07g25650D	A07	18999339	18999692	AT4G08025	Protein of unknown function (DUF784)
BnaA07g25660D	A07	19001208	19001561	AT4G08025	Protein of unknown function (DUF784)
BnaA07g25670D	A07	19002976	19003329	AT4G08025	Protein of unknown function (DUF784)
BnaA07g25680D	A07	19004678	19005031	AT4G08025	Protein of unknown function (DUF784)
BnaA07g25690D	A07	19006446	19006799	AT4G08025	Protein of unknown function (DUF784)
BnaA07g25700D	A07	19014017	19017204	AT1G66210	Subtilisin-like serine endopeptidase family protein
BnaA07g25710D	A07	19019100	19022233	AT1G66220	Subtilase family protein
BnaA07g25720D	A07	19023050	19024015	AT1G66230	myb domain protein 20 (MYB20)
BnaA07g25730D	A07	19034674	19036720	AT5G44950	F-box/RNI-like/FBD-like domains-containing protein
BnaA07g25740D	A07	19038329	19040510	AT5G44950	F-box/RNI-like/FBD-like domains-containing protein
BnaA07g25750D	A07	19041163	19043758	AT1G66260	RNA-binding (RRM/RBD/RNP motifs) family protein
BnaA07g25760D	A07	19045195	19047881	AT1G66330	senescence-associated family protein
BnaA07g25770D	A07	19049951	19053240	AT1G66340	ETHYLENE RESPONSE 1 (ETR1)
BnaA07g25780D	A07	19059298	19060431	AT1G66360	Calcium-dependent lipid-binding (CaLB domain) family protein
BnaA07g25790D	A07	19064059	19065140	AT1G66360	Calcium-dependent lipid-binding (CaLB domain) family protein
BnaA07g25800D	A07	19067416	19069080	AT1G66390	myb domain protein 90 (MYB90)
BnaA07g25810D	A07	19083263	19085343	AT1G66400	calmodulin like 23 (CML23)
BnaA07g25820D	A07	19086756	19088016	AT1G64520	regulatory particle non-ATPase 12A (RPN12a)
BnaA07g25830D	A07	19090146	19091363	AT3G43810	calmodulin 7 (CAM7)
BnaA07g25840D	A07	19093864	19096108	AT1G66460	Protein kinase superfamily protein
BnaA07g25850D	A07	19096210	19098359	AT1G66430	pfkB-like carbohydrate kinase family protein
BnaA07g29390D	A07	21048774	21052792	AT1G71500	Rieske (2Fe-2S) domain-containing protein
BnaA07g29400D	A07	21054902	21055321	AT1G71520	Integrase-type DNA-binding superfamily protein
BnaA07g29410D	A07	21056799	21059474	AT1G71530	Protein kinase superfamily protein
BnaA07g29420D	A07	21060782	21063479	AT1G71680	Transmembrane amino acid transporter family protein
BnaA07g29430D	A07	21063902	21065047	AT1G71690	Protein of unknown function (DUF579)
BnaA07g29440D	A07	21065524	21067845	AT1G71691	GDSL-like Lipase/Acylhydrolase superfamily protein
BnaA07g29450D	A07	21069694	21072408	AT1G71692	AGAMOUS-like 12 (AGL12)
BnaA07g29460D	A07	21087196	21089433	AT1G71695	Peroxidase superfamily protein
BnaA07g29470D	A07	21091605	21093555	AT1G71697	choline kinase 1 (CK1)
BnaA07g29480D	A07	21098269	21098544	AT3G24610	Galactose oxidase/kelch repeat superfamily protein
BnaA07g29490D	A07	21098751	21102007	AT1G71710	DNAse I-like superfamily protein
BnaA07g29500D	A07	21110682	21112802	AT1G71720	Nucleic acid-binding proteins superfamily
BnaA07g29510D	A07	21113079	21113540	AT1G71730	unknown protein
BnaA07g29520D	A07	21113945	21114346	AT1G71740	unknown protein
BnaA07g29530D	A07	21114482	21115630	AT1G71750	Hypoxanthine-guanine phosphoribosyltransferase (HGPT)
BnaA07g29540D	A07	21116619	21117607	AT1G71760	unknown protein
BnaA07g29550D	A07	21117664	21120536	AT1G71770	poly(A)-binding protein 5 (PAB5)
BnaA07g29560D	A07	21122915	21123645	AT1G71780	unknown protein
BnaA07g29570D	A07	21123849	21125866	AT1G71790	Subunits of heterodimeric actin filament capping protein Capz superfamily
BnaA07g29580D	A07	21126304	21127667	AT1G14290	sphingoid base hydroxylase 2 (SBH2)
BnaA07g29590D	A07	21128656	21134567	AT1G71810	Protein kinase superfamily protein
BnaA07g29600D	A07	21135212	21142573	AT1G71820	SEC6
BnaA07g29610D	A07	21144739	21148857	AT1G71830	somatic embryogenesis receptor-like kinase 1 (SERK1)
BnaA07g29620D	A07	21149107	21151014	AT1G71840	transducin family protein / WD-40 repeat family protein
BnaA07g30950D	A07	21767824	21771217	AT2G01420	PIN-FORMED 4 (PIN4)
BnaA07g30960D	A07	21778053	21778319	AT1G73600	S-adenosyl-L-methionine-dependent methyltransferases superfamily protein
BnaA07g30970D	A07	21785060	21786552	AT1G73610	GDSL-like Lipase/Acylhydrolase superfamily protein
BnaA07g30980D	A07	21788666	21790004	AT1G73620	Pathogenesis-related thaumatin superfamily protein
BnaA07g30990D	A07	21791036	21791839	AT1G73630	EF hand calcium-binding protein family
BnaA07g31000D	A07	21792964	21794999	AT3G03773	HSP20-like chaperones superfamily protein
BnaA07g31010D	A07	21795281	21796839	AT1G73650	FUNCTIONS IN: oxidoreductase activity, acting on the CH-CH group of donors
BnaA07g31020D	A07	21797338	21804545	AT1G73660	protein tyrosine kinase family protein
BnaA07g31030D	A07	21827111	21830538	AT1G73850	FUNCTIONS IN: structural constituent of ribosome
BnaA07g31040D	A07	21831036	21835867	AT1G73860	P-loop containing nucleoside triphosphate hydrolases superfamily protein
BnaA07g31050D	A07	21837491	21840942	AT1G73875	DNAse I-like superfamily protein
BnaA07g31060D	A07	21841165	21842010	AT1G73890	Bifunctional inhibitor/lipid-transfer protein/seed storage 2S albumin superfamily protein
BnaA07g31070D	A07	21843499	21847378	AT1G73920	alpha/beta-Hydrolases superfamily protein
BnaA07g31080D	A07	21847444	21848338	AT1G73940	unknown protein
BnaA07g31090D	A07	21849402	21852990	AT1G73950	Transmembrane Fragile-X-F-associated protein
BnaA07g31100D	A07	21853620	21862376	AT1G73960	TBP-associated factor 2 (TAF2)
BnaA07g31110D	A07	21868651	21872199	AT1G73970	unknown protein
BnaA07g32260D	A07	22379321	22380513	AT1G76020	Thioredoxin superfamily protein
BnaA07g32270D	A07	22381586	22384495	AT1G76030	ATPase, V1 complex, subunit B protein
BnaA07g32280D	A07	22430077	22430719	AT1G76060	EMBRYO DEFECTIVE 1793 (EMB1793)
BnaA07g32290D	A07	22432742	22433741	AT1G76070	unknown protein
BnaA07g32300D	A07	22434494	22436182	AT1G76080	chloroplastic drought-induced stress protein of 32 kD (CDSP32)
BnaA07g32310D	A07	22437063	22438240	AT1G76090	sterol methyltransferase 3 (SMT3)
BnaA07g32320D	A07	22442840	22443845	AT1G76100	plastocyanin 1 (PETE1)
BnaA07g32330D	A07	22444326	22446771	AT1G76110	HMG (high mobility group) box protein with ARID/BRIGHT DNA-binding domain
BnaA07g32340D	A07	22448086	22449688	AT1G76120	Pseudouridine synthase family protein
BnaA07g32350D	A07	22449976	22452879	AT1G64890	Major facilitator superfamily protein
BnaA07g32360D	A07	22452967	22456185	AT1G76130	alpha-amylase-like 2 (AMY2)
BnaA07g32370D	A07	22461635	22461804		unknown protein
BnaA07g32380D	A07	22461863	22465310	AT1G76140	Prolyl oligopeptidase family protein
BnaA07g32390D	A07	22465361	22467705	AT1G76150	enoyl-CoA hydratase 2 (ECH2)
BnaA07g32400D	A07	22468170	22471305	AT1G76160	SKU5 similar 5 (sks5)
BnaA07g32410D	A07	22473194	22475149	AT2G44270	repressor of lrx1 (ROL5)
BnaA07g32420D	A07	22475699	22476668	AT1G76180	EARLY RESPONSE TO DEHYDRATION 14 (ERD14)
BnaA07g32430D	A07	22479920	22480315	AT1G76190	SAUR-like auxin-responsive protein family
BnaA07g32440D	A07	22480855	22482284	AT1G76200	unknown protein
BnaA07g32450D	A07	22482546	22483220	AT1G76210	Arabidopsis protein of unknown function (DUF241)
BnaA07g32460D	A07	22484751	22485509	AT1G76220	Arabidopsis protein of unknown function (DUF241)
BnaA07g32470D	A07	22487027	22487455	AT1G76230	unknown protein
BnaA07g32480D	A07	22490005	22490922	AT1G76240	Arabidopsis protein of unknown function (DUF241)
BnaA07g32490D	A07	22500206	22503883	AT1G76250	unknown protein
BnaA07g32500D	A07	22504961	22507349	AT1G76260	DWD (DDB1-binding WD40 protein) hypersensitive to ABA 2 (DWA2)
BnaA07g32510D	A07	22507678	22510475	AT1G76270	O-fucosyltransferase family protein
BnaA08g08300D	A08	8171743	8172627	AT4G17490	ethylene responsive element binding factor 6 (ERF6)
BnaA08g08310D	A08	8180219	8180761	AT4G17500	ethylene responsive element binding factor 1 (ERF-1)
BnaA08g08320D	A08	8192878	8194139	AT5G62160	zinc transporter 12 precursor (ZIP12)
BnaA08g08330D	A08	8195808	8198092	AT4G17520	Hyaluronan / mRNA binding family
BnaA08g08340D	A08	8198182	8199794	AT4G17530	RAB GTPase homolog 1C (RAB1C)
BnaA08g08350D	A08	8204013	8205880	AT4G17550	Major facilitator superfamily protein
BnaA08g08360D	A08	8207522	8209047	AT4G17560	Ribosomal protein L19 family protein
BnaA08g08370D	A08	8209646	8211633	AT4G17570	GATA transcription factor 26 (GATA26)
BnaA08g08380D	A08	8220429	8222194	AT4G17650	Polyketide cyclase / dehydrase and lipid transport protein
BnaA08g08390D	A08	8230563	8232037	AT4G17660	Protein kinase superfamily protein
BnaA08g08400D	A08	8259329	8260807	AT5G62160	zinc transporter 12 precursor (ZIP12)
BnaA08g08410D	A08	8267597	8270822	AT4G17710	homeodomain GLABROUS 4 (HDG4)
BnaA08g08420D	A08	8274245	8274765		unknown protein
BnaA08g08430D	A08	8274850	8275785		unknown protein
BnaA08g08440D	A08	8279229	8281146	AT4G17785	myb domain protein 39 (MYB39)
BnaA08g08450D	A08	8307107	8307449		unknown protein
BnaA08g08460D	A08	8307655	8308469	AT4G17870	PYRABACTIN RESISTANCE 1 (PYR1)
BnaA08g08470D	A08	8320321	8323022	AT4G17895	ubiquitin-specific protease 20 (UBP20)
BnaA08g08480D	A08	8326506	8326697		unknown protein
BnaA08g08490D	A08	8331562	8333504	AT4G17900	PLATZ transcription factor family protein
BnaA08g08500D	A08	8336387	8337496	AT4G17940	Tetratricopeptide repeat (TPR)-like superfamily protein
BnaA08g08510D	A08	8337686	8339718	AT4G17950	AT hook motif DNA-binding family protein
BnaA08g08520D	A08	8340956	8341339		unknown protein
BnaA08g08530D	A08	8343730	8345529	AT4G18040	eukaryotic translation initiation factor 4E (EIF4E)
BnaA08g08540D	A08	8346747	8348594	AT4G18070	unknown protein
BnaA08g08550D	A08	8349301	8350395	AT4G18100	Ribosomal protein L32e
BnaA08g16110D	A08	13261309	13262552	AT4G39940	APS-kinase 2 (AKN2)
BnaA08g16120D	A08	13265079	13266600		unknown protein
BnaA08g16130D	A08	13267763	13269777	AT4G39900	unknown protein
BnaA08g16140D	A08	13276782	13277667	AT2G21950	SKP1 interacting partner 6 (SKIP6)
BnaA08g16150D	A08	13278425	13278721	AT5G54330	Protein of unknown function (DUF295)
BnaA08g16160D	A08	13281674	13282825	AT5G52940	Protein of unknown function (DUF295)
BnaA08g16170D	A08	13282964	13291452	AT4G39850	peroxisomal ABC transporter 1 (PXA1)
BnaA08g16180D	A08	13292592	13293935	AT4G39840	unknown protein
BnaA08g16190D	A08	13296553	13297256	AT1G61150	LisH and RanBPM domains containing protein
BnaA08g16200D	A08	13298632	13299837	AT4G39820	Tetratricopeptide repeat (TPR)-like superfamily protein
BnaA08g16210D	A08	13300641	13301882	AT4G39810	Polynucleotidyl transferase, ribonuclease H-like superfamily protein
BnaA08g16220D	A08	13304923	13305934	AT4G39780	Integrase-type DNA-binding superfamily protein
BnaA08g16230D	A08	13314649	13317014	AT4G39770	Haloacid dehalogenase-like hydrolase (HAD) superfamily protein
BnaA08g16240D	A08	13322213	13322620	AT4G39756	Galactose oxidase/kelch repeat superfamily protein
BnaA08g16250D	A08	13322674	13323343	AT4G39756	Galactose oxidase/kelch repeat superfamily protein
BnaA08g16260D	A08	13325798	13326475	AT4G39753	Galactose oxidase/kelch repeat superfamily protein
BnaA08g16270D	A08	13326535	13326933	AT4G39753	Galactose oxidase/kelch repeat superfamily protein
BnaA08g16280D	A08	13327685	13328848	AT4G39753	Galactose oxidase/kelch repeat superfamily protein
BnaA08g16290D	A08	13330018	13331756	AT4G39740	Thioredoxin superfamily protein
BnaA08g16300D	A08	13331810	13339025	AT1G57650	ATP binding
BnaA08g16310D	A08	13339664	13340551	AT4G39730	Lipase/lipooxygenase, PLAT/LH2 family protein
BnaA08g16320D	A08	13343754	13344695	AT4G39720	VQ motif-containing protein
BnaA08g16330D	A08	13346810	13351137	AT4G39690	FUNCTIONS IN: molecular_function unknown
BnaA08g16340D	A08	13351191	13354083	AT4G39680	SAP domain-containing protein
BnaA08g16350D	A08	13354327	13354548		unknown protein
BnaA08g16360D	A08	13357396	13358076	AT4G39670	Glycolipid transfer protein (GLTP) family protein
BnaA08g16370D	A08	13358615	13365881	AT4G39660	alanine:glyoxylate aminotransferase 2 (AGT2)
BnaA08g16380D	A08	13367166	13368125	AT4G39640	gamma-glutamyl transpeptidase 1 (GGT1)
BnaA08g16390D	A08	13368336	13369328	AT4G39640	gamma-glutamyl transpeptidase 1 (GGT1)
BnaA08g19730D	A08	15088287	15091197	AT1G26370	RNA helicase family protein
BnaA08g19740D	A08	15096729	15098310	AT1G26480	general regulatory factor 12 (GRF12)
BnaA08g19750D	A08	15099025	15100254	AT1G70250	receptor serine/threonine kinase, putative
BnaA08g19760D	A08	15101572	15103116	AT1G26550	FKBP-like peptidyl-prolyl cis-trans isomerase family protein
BnaA08g19770D	A08	15106963	15110439	AT1G26560	beta glucosidase 40 (BGLU40)
BnaA08g19780D	A08	15112346	15113666	AT1G26580	FUNCTIONS IN: molecular_function unknown
BnaA08g19790D	A08	15115111	15116058	AT1G26590	C2H2-like zinc finger protein
BnaA08g19800D	A08	15117806	15118156	AT1G26600	CLAVATA3/ESR-RELATED 9 (CLE9)
BnaA08g19810D	A08	15119716	15122081	AT1G26610	C2H2-like zinc finger protein
BnaA08g19820D	A08	15122478	15124238	AT1G26620	Plant protein of unknown function (DUF863)
BnaA08g19830D	A08	15127294	15128657	AT1G26630	FUMONISIN B1-RESISTANT12 (FBR12)
BnaA08g19840D	A08	15129210	15130665	AT1G26690	emp24/gp25L/p24 family/GOLD family protein
BnaA08g19850D	A08	15133603	15137674	AT1G35350	EXS (ERD1/XPR1/SYG1) family protein
BnaA08g19860D	A08	15150446	15151890	AT1G26780	myb domain protein 117 (MYB117)
BnaA08g19870D	A08	15154375	15155717	AT1G26790	Dof-type zinc finger DNA-binding family protein
BnaA08g19880D	A08	15156452	15157368	AT5G03000	Galactose oxidase/kelch repeat superfamily protein
BnaA08g19890D	A08	15160711	15161376	AT1G26799	Plant self-incompatibility protein S1 family
BnaA08g19900D	A08	15162309	15164727	AT1G69580	Homeodomain-like superfamily protein
BnaA08g19910D	A08	15164854	15165069		unknown protein
BnaA08g19920D	A08	15165312	15170049		unknown protein
BnaA08g19930D	A08	15170899	15173667	AT1G26830	cullin 3 (CUL3)
BnaA08g19940D	A08	15174250	15176176	AT1G26840	origin recognition complex protein 6 (ORC6)
BnaA08g19950D	A08	15176408	15179758	AT1G26850	S-adenosyl-L-methionine-dependent methyltransferases superfamily protein
BnaA08g19960D	A08	15181720	15182007		unknown protein
BnaA08g19970D	A08	15187718	15189766	AT1G26870	FEZ (FEZ)
BnaA08g19980D	A08	15190502	15191431	AT1G26880	Ribosomal protein L34e superfamily protein
BnaA08g19990D	A08	15198354	15199049	AT1G26920	unknown protein
BnaA08g20000D	A08	15206171	15207930	AT1G26930	Galactose oxidase/kelch repeat superfamily protein
BnaA09g24900D	A09	17659282	17660837	AT1G31814	FRIGIDA like 2 (FRL2)
BnaA09g24910D	A09	17661355	17662489	AT1G31812	acyl-CoA-binding protein 6 (ACBP6)
BnaA09g24920D	A09	17664191	17664680	AT2G35280	F-box family protein
BnaA09g24930D	A09	17669456	17671368	AT1G14800	Nucleic acid-binding, OB-fold-like protein
BnaA09g24940D	A09	17673128	17679130	AT1G31810	Formin Homology 14 (AFH14)
BnaA09g24950D	A09	17679317	17680330	AT1G31800	cytochrome P450, family 97, subfamily A, polypeptide 3 (CYP97A3)
BnaA09g24960D	A09	17681999	17685009	AT1G31780	CONTAINS InterPro DOMAIN/s: Conserved oligomeric complex COG6 (InterPro:IPR010490)
BnaA09g24970D	A09	17730732	17731194	AT1G76490	hydroxy methylglutaryl CoA reductase 1 (HMG1)
BnaA09g24980D	A09	17731254	17731463		unknown protein
BnaA09g24990D	A09	17762689	17766793	AT1G31770	ATP-binding cassette 14 (ABCG14)
BnaA09g25000D	A09	17782511	17783093	AT1G31760	SWIB/MDM2 domain superfamily protein
BnaA09g25010D	A09	17896585	17896836		unknown protein
BnaA09g50770D	A09	33508097	33513232	AT1G03910	EXPRESSED IN: 24 plant structures
BnaA09g50780D	A09	33528171	33531297	AT1G03890	RmlC-like cupins superfamily protein
BnaA09g50790D	A09	33531916	33533871	AT1G03860	prohibitin 2 (PHB2)
BnaA09g50800D	A09	33536630	33537161	AT1G03850	Glutaredoxin family protein
BnaA09g50810D	A09	33538423	33538716		unknown protein
BnaA09g50820D	A09	33545094	33547232	AT1G03840	Magpie (MGP)
BnaA09g50830D	A09	33549227	33549674		unknown protein
BnaA09g50840D	A09	33551290	33554607	AT1G03780	targeting protein for XKLP2 (TPX2)
BnaA09g50850D	A09	33555798	33557043	AT2G42460	TRAF-like family protein
BnaA09g50860D	A09	33557626	33565670	AT1G03750	switch 2 (SWI2)
BnaA09g50870D	A09	33568653	33569162	AT4G03600	unknown protein
BnaA09g50880D	A09	33569513	33571845	AT1G03687	DTW domain-containing protein
BnaA09g50890D	A09	33571970	33574297	AT1G03680	thioredoxin M-type 1 (THM1)
BnaA09g50900D	A09	33575600	33576495	AT1G03650	Acyl-CoA N-acyltransferases (NAT) superfamily protein
BnaA09g50910D	A09	33577799	33579561	AT1G03550	Secretory carrier membrane protein (SCAMP) family protein
BnaA09g50920D	A09	33580700	33582808	AT1G03475	LESION INITIATION 2 (LIN2)
BnaA09g50930D	A09	33583782	33584802	AT1G03470	Kinase interacting (KIP1-like) family protein
BnaA09g50940D	A09	33584996	33588185	AT1G03270	CBS domain-containing protein with a domain of unknown function (DUF21)
BnaA09g50950D	A09	33589263	33591885	AT1G03260	SNARE associated Golgi protein family
BnaA09g50960D	A09	33593688	33594992	AT1G03220	Eukaryotic aspartyl protease family protein
BnaA09g50970D	A09	33595983	33597734	AT1G03140	splicing factor Prp18 family protein
BnaA09g50980D	A09	33597803	33604460	AT1G03090	MCCA
BnaA09g50990D	A09	33606202	33611680	AT4G02710	Kinase interacting (KIP1-like) family protein
BnaA09g51000D	A09	33616201	33630340	AT1G03060	SPIRRIG (SPI)
BnaA09g51010D	A09	33630642	33632524	AT1G03055	unknown protein
BnaA09g51020D	A09	33632580	33635046	AT1G03050	ENTH/ANTH/VHS superfamily protein
BnaA09g51030D	A09	33642055	33642363	AT1G03020	Thioredoxin superfamily protein
BnaA09g51040D	A09	33643372	33646764	AT1G03010	Phototropic-responsive NPH3 family protein
BnaA09g51050D	A09	33646832	33649047	AT1G03010	Phototropic-responsive NPH3 family protein
BnaA09g51060D	A09	33650260	33654577	AT1G03000	peroxin 6 (PEX6)
BnaA09g51070D	A09	33654653	33659444	AT1G02990	FUNCTIONS IN: molecular_function unknown
BnaA09g51080D	A09	33659610	33662608	AT4G02570	cullin 1 (CUL1)
BnaA09g51090D	A09	33663227	33665921	AT1G02970	WEE1 kinase homolog (WEE1)
BnaA09g51100D	A09	33668273	33669741	AT1G02950	glutathione S-transferase F4 (GSTF4)
BnaA10g23970D	A10	15719886	15721245	AT5G07530	glycine rich protein 17 (GRP17)
BnaA10g23980D	A10	15751344	15752762	AT5G07690	myb domain protein 29 (MYB29)
BnaA10g23990D	A10	15758651	15760776	AT5G61410	D-ribulose-5-phosphate-3-epimerase (RPE)
BnaA10g24000D	A10	15760878	15763019	AT5G07710	Polynucleotidyl transferase, ribonuclease H-like superfamily protein
BnaA10g24010D	A10	15763680	15764156		unknown protein
BnaA10g24020D	A10	15764592	15767062	AT5G06950	AHBP-1B
BnaA10g24030D	A10	15767813	15770489	AT5G06940	Leucine-rich repeat receptor-like protein kinase family protein
BnaA10g24040D	A10	15770619	15773195	AT5G06930	LOCATED IN: chloroplast
BnaA10g24050D	A10	15774442	15776302	AT5G06860	polygalacturonase inhibiting protein 1 (PGIP1)
BnaA10g24060D	A10	15776589	15777749	AT5G06860	polygalacturonase inhibiting protein 1 (PGIP1)
BnaA10g24070D	A10	15778768	15779869	AT5G06860	polygalacturonase inhibiting protein 1 (PGIP1)
BnaA10g24080D	A10	15781786	15783053	AT5G06860	polygalacturonase inhibiting protein 1 (PGIP1)
BnaA10g24090D	A10	15783658	15784901	AT5G06860	polygalacturonase inhibiting protein 1 (PGIP1)
BnaA10g24100D	A10	15790923	15796454	AT5G06839	bZIP transcription factor family protein
BnaA10g24110D	A10	15797221	15799860	AT5G06830	unknown protein
BnaA10g24120D	A10	15800614	15804156	AT5G06820	STRUBBELIG-receptor family 2 (SRF2)
BnaA10g24130D	A10	15804537	15807870	AT5G06810	Mitochondrial transcription termination factor family protein
BnaA10g24140D	A10	15809477	15810280	AT4G34710	arginine decarboxylase 2 (ADC2)
BnaA10g24150D	A10	15810902	15813379	AT5G06800	myb-like HTH transcriptional regulator family protein
BnaA10g24160D	A10	15818843	15819481	AT5G06790	unknown protein
BnaA10g24170D	A10	15820830	15822819	AT5G06780	Emsy N Terminus (ENT)/ plant Tudor-like domains-containing protein
BnaA10g24180D	A10	15823426	15824289	AT5G06760	Late Embryogenesis Abundant 4-5 (LEA4-5)
BnaA10g24190D	A10	15825003	15828125	AT2G04350	long-chain acyl-CoA synthetase 8 (LACS8)
BnaA10g24200D	A10	15828729	15830360	AT5G06750	Protein phosphatase 2C family protein
BnaA10g24210D	A10	15830550	15832562	AT5G06740	Concanavalin A-like lectin protein kinase family protein
BnaA10g24220D	A10	15845492	15846142		unknown protein
BnaA10g27090D	A10	17140357	17142817	AT5G02470	DPA
BnaA10g27100D	A10	17144289	17145625	AT5G02460	Dof-type zinc finger DNA-binding family protein
BnaA10g27110D	A10	17151169	17153149	AT3G45100	SETH2
BnaA10g27120D	A10	17154187	17154712	AT5G02420	unknown protein
BnaA10g27130D	A10	17157806	17159839	AT5G02410	DIE2/ALG10 family
BnaA10g27140D	A10	17162367	17163450	AT5G02400	pol-like 2 (PLL2)
BnaA10g27150D	A10	17163510	17164828	AT5G02400	pol-like 2 (PLL2)
BnaA10g27160D	A10	17166334	17169152	AT5G02390	Protein of unknown function (DUF3741)
BnaA10g27170D	A10	17170773	17171571	AT3G09390	metallothionein 2A (MT2A)
BnaA10g27180D	A10	17171628	17174788	AT5G02370	ATP binding microtubule motor family protein
BnaA10g27190D	A10	17178171	17180543	AT5G02320	myb domain protein 3r-5 (MYB3R-5)
BnaA10g27200D	A10	17180870	17189829	AT5G02310	proteolysis 6 (PRT6)
BnaA10g27210D	A10	17193155	17194843	AT5G02290	NAK
BnaA10g27220D	A10	17194973	17195995	AT5G02280	SNARE-like superfamily protein
BnaA10g27230D	A10	17196300	17198285	AT5G02270	non-intrinsic ABC protein 9 (NAP9)
BnaA10g27240D	A10	17199242	17201507	AT5G02260	expansin A9 (EXPA9)
BnaA10g27250D	A10	17203826	17208448	AT5G02250	EMBRYO DEFECTIVE 2730 (EMB2730)
BnaA10g27260D	A10	17208620	17210183	AT5G02240	NAD(P)-binding Rossmann-fold superfamily protein
BnaA10g27270D	A10	17213895	17215871	AT5G02230	Haloacid dehalogenase-like hydrolase (HAD) superfamily protein
BnaA10g27280D	A10	17224197	17224440	AT5G02220	unknown protein
BnaA10g27290D	A10	17224763	17225918	AT5G02200	far-red-elongated hypocotyl1-like (FHL)
BnaA10g27300D	A10	17226216	17226320		unknown protein
BnaA10g27310D	A10	17226911	17227270		unknown protein
BnaA10g27320D	A10	17227501	17230463	AT5G02180	Transmembrane amino acid transporter family protein
BnaA10g27330D	A10	17231221	17232240	AT5G02160	unknown protein
BnaA10g27340D	A10	17232401	17233234	AT5G02140	Pathogenesis-related thaumatin superfamily protein
BnaA10g27350D	A10	17234615	17237028	AT5G02130	NDP1
BnaA10g27360D	A10	17237341	17238943	AT5G02110	CYCLIN D7
BnaA10g27370D	A10	17240918	17243199	AT5G02100	UNFERTILIZED EMBRYO SAC 18 (UNE18)
BnaA10g27380D	A10	17244456	17245043	AT1G54620	Plant invertase/pectin methylesterase inhibitor superfamily protein
BnaA10g27390D	A10	17247115	17248973	AT1G12350	4-phospho-panto-thenoylcysteine synthetase (COAB)
BnaA10g27400D	A10	17250357	17255451	AT5G02070	Protein kinase family protein
BnaA10g27410D	A10	17257903	17261512	AT5G02030	REPLUMLESS (RPL)
BnaA10g27420D	A10	17268577	17270427	AT5G02020	Encodes a protein involved in salt tolerance, names SIS (Salt Induced Serine rich).
BnaA10g27430D	A10	17270525	17273186	AT5G02010	RHO guanyl-nucleotide exchange factor 7 (ROPGEF7)
BnaA10g27440D	A10	17279334	17281691	AT5G01030	Protein of unknown function (DUF3527)
BnaA10g27450D	A10	17282261	17284634	AT5G01060	Protein kinase protein with tetratricopeptide repeat domain
BnaA10g27460D	A10	17285751	17286431	AT5G01075	Glycosyl hydrolase family 35 protein
BnaA10g27470D	A10	17288432	17291638	AT5G01100	O-fucosyltransferase family protein
BnaA10g27480D	A10	17298979	17300692	AT5G01120	Protein of unknown function (DUF674)
BnaA10g27490D	A10	17301489	17303160	AT5G01150	Protein of unknown function (DUF674)
BnaA10g27500D	A10	17303426	17305177	AT5G01160	RING/U-box superfamily protein
BnaA10g27510D	A10	17308096	17308562	AT5G01170	Protein of unknown function (DUF740)
BnaA10g27520D	A10	17308630	17309685	AT5G01170	Protein of unknown function (DUF740)
BnaA10g27530D	A10	17316843	17319372	AT5G01180	peptide transporter 5 (PTR5)
BnaA10g27540D	A10	17324239	17325997	AT5G01210	HXXXD-type acyl-transferase family protein
BnaA10g27550D	A10	17326234	17327886	AT5G01220	sulfoquinovosyldiacylglycerol 2 (SQD2)
BnaA10g27560D	A10	17327941	17330816	AT5G01220	sulfoquinovosyldiacylglycerol 2 (SQD2)
BnaC01g00010D	C01	1266	2113	AT4G38860	SAUR-like auxin-responsive protein family
BnaC01g00020D	C01	5556	5665		unknown protein
BnaC01g00030D	C01	5739	7193	AT4G38880	GLN phosphoribosyl pyrophosphate amidotransferase 3 (ASE3)
BnaC01g00040D	C01	7274	10428	AT4G38890	FMN-linked oxidoreductases superfamily protein
BnaC01g00050D	C01	11109	12486	AT4G38910	basic pentacysteine 5 (BPC5)
BnaC01g00060D	C01	14700	19414	AT4G38950	ATP binding microtubule motor family protein
BnaC01g00070D	C01	20514	22916	AT4G38970	fructose-bisphosphate aldolase 2 (FBA2)
BnaC01g00080D	C01	24275	25442	AT5G17400	endoplasmic reticulum-adenine nucleotide transporter 1 (ER-ANT1)
BnaC01g00090D	C01	26513	28809	AT4G39000	glycosyl hydrolase 9B17 (GH9B17)
BnaC01g00100D	C01	29773	29946		unknown protein
BnaC01g00110D	C01	30800	33837	AT4G39010	glycosyl hydrolase 9B18 (GH9B18)
BnaC01g00120D	C01	41112	44412	AT4G39030	ENHANCED DISEASE SUSCEPTIBILITY 5 (EDS5)
BnaC01g00130D	C01	47356	48098	AT4G39050	Kinesin motor family protein
BnaC01g00140D	C01	48847	51204	AT4G39070	B-box zinc finger family protein
BnaC01g00150D	C01	52302	57420	AT4G39080	vacuolar proton ATPase A3 (VHA-A3)
BnaC01g00160D	C01	57513	57899		unknown protein
BnaC01g00170D	C01	58056	59405	AT4G39090	RESPONSIVE TO DEHYDRATION 19 (RD19)
BnaC01g00180D	C01	59912	60470		unknown protein
BnaC01g00190D	C01	61210	61890	AT4G39110	Malectin/receptor-like protein kinase family protein
BnaC01g00200D	C01	61977	64152	AT4G39110	Malectin/receptor-like protein kinase family protein
BnaC01g00210D	C01	64584	65527	AT4G39120	myo-inositol monophosphatase like 2 (IMPL2)
BnaC01g00220D	C01	65817	66658	AT4G39130	Dehydrin family protein
BnaC01g00230D	C01	67203	69500	AT4G39140	RING/U-box superfamily protein
BnaC01g00240D	C01	69987	72421	AT4G39150	DNAJ heat shock N-terminal domain-containing protein
BnaC01g00250D	C01	72943	73524	AT1G19610	PDF1.4
BnaC01g00260D	C01	75747	76833	AT4G39200	Ribosomal protein S25 family protein
BnaC01g00270D	C01	76902	77583	AT4G39250	RAD-like 1 (RL1)
BnaC01g00280D	C01	79643	80712	AT4G39260	cold, circadian rhythm, and RNA binding 1 (CCR1)
BnaC01g00290D	C01	81103	82796	AT4G39300	unknown protein
BnaC01g00300D	C01	83412	84738	AT4G39320	microtubule-associated protein-related
BnaC01g00310D	C01	84958	85347	AT4G39340	Protein of unknown function (DUF1278)
BnaC01g00320D	C01	87018	87938		unknown protein
BnaC01g00330D	C01	91263	96301	AT4G39350	cellulose synthase A2 (CESA2)
BnaC01g00340D	C01	97973	98341	AT4G39360	unknown protein
BnaC01g00350D	C01	101114	103984	AT4G39390	nucleotide sugar transporter-KT 1 (NST-K1)
BnaC01g00360D	C01	106266	107125		unknown protein
BnaC01g00370D	C01	134049	149207	AT4G39420	unknown protein
BnaC01g00380D	C01	149705	149886		unknown protein
BnaC01g00390D	C01	149957	150733	AT4G39500	cytochrome P450, family 96, subfamily A, polypeptide 11 (CYP96A11)
BnaC01g00400D	C01	150808	154163	AT4G39510	cytochrome P450, family 96, subfamily A, polypeptide 12 (CYP96A12)
BnaC01g00410D	C01	154740	157874	AT4G39520	GTP-binding protein-related
BnaC01g00420D	C01	160041	162200	AT4G39540	shikimate kinase 2 (SK2)
BnaC01g00430D	C01	162258	163418	AT4G39550	Galactose oxidase/kelch repeat superfamily protein
BnaC01g00440D	C01	164028	165314	AT4G39590	Galactose oxidase/kelch repeat superfamily protein
BnaC01g00450D	C01	165479	166838	AT5G38670	Galactose oxidase/kelch repeat superfamily protein
BnaC01g00460D	C01	168844	170097	AT4G39590	Galactose oxidase/kelch repeat superfamily protein
BnaC01g00470D	C01	172022	175684	AT4G39590	Galactose oxidase/kelch repeat superfamily protein
BnaC01g00480D	C01	179663	180044		unknown protein
BnaC01g00490D	C01	181470	186335	AT2G21390	Coatomer, alpha subunit
BnaC01g00500D	C01	186730	187552		unknown protein
BnaC01g00510D	C01	187894	190229	AT4G39620	EMBRYO DEFECTIVE 2453 (EMB2453)
BnaC01g00520D	C01	190657	191821	AT4G39640	gamma-glutamyl transpeptidase 1 (GGT1)
BnaC01g00530D	C01	191878	193269	AT4G39640	gamma-glutamyl transpeptidase 1 (GGT1)
BnaC01g00540D	C01	194068	197350	AT4G39640	gamma-glutamyl transpeptidase 1 (GGT1)
BnaC01g00550D	C01	199199	201896	AT4G39660	alanine:glyoxylate aminotransferase 2 (AGT2)
BnaC01g00560D	C01	206122	206337		unknown protein
BnaC01g00570D	C01	206587	209258	AT4G39680	SAP domain-containing protein
BnaC01g01310D	C01	619280	621178	AT4G37740	growth-regulating factor 2 (GRF2)
BnaC01g01320D	C01	623650	624393	AT4G37730	basic leucine-zipper 7 (bZIP7)
BnaC01g01330D	C01	628585	630899	AT4G37680	heptahelical protein 4 (HHP4)
BnaC01g01340D	C01	631950	634519	AT4G37670	N-acetyl-l-glutamate synthase 2 (NAGS2)
BnaC01g01350D	C01	634650	635144	AT4G37660	Ribosomal protein L12/ ATP-dependent Clp protease adaptor protein ClpS family protein
BnaC01g01360D	C01	657123	659656	AT4G37560	Acetamidase/Formamidase family protein
BnaC01g01370D	C01	659878	662071	AT4G37560	Acetamidase/Formamidase family protein
BnaC01g01380D	C01	665992	667064	AT4G37540	LOB domain-containing protein 39 (LBD39)
BnaC01g01390D	C01	674902	676262	AT4G37520	Peroxidase superfamily protein
BnaC01g01400D	C01	677542	679176	AT4G37520	Peroxidase superfamily protein
BnaC01g01410D	C01	683120	685796	AT4G37510	Ribonuclease III family protein
BnaC01g01420D	C01	685939	687816	AT4G37490	CYCLIN B1
BnaC01g01430D	C01	688075	688375	AT1G16490	myb domain protein 58 (MYB58)
BnaC01g01440D	C01	690598	696996	AT4G37460	SUPPRESSOR OF RPS4-RLD 1 (SRFR1)
BnaC01g01450D	C01	698469	699415	AT2G23130	arabinogalactan protein 17 (AGP17)
BnaC01g01460D	C01	701402	702362	AT4G37445	BEST Arabidopsis thaliana protein match is: Calcium-binding EF hand family protein (TAIR:AT1G64850.1)
BnaC01g01470D	C01	702908	704583	AT4G37440	unknown protein
BnaC01g01480D	C01	707855	709343	AT1G77950	AGAMOUS-like 67 (AGL67)
BnaC01g01490D	C01	709705	711573	AT4G37430	cytochrome P450, family 91, subfamily A, polypeptide 2 (CYP91A2)
BnaC01g01500D	C01	716755	718924	AT4G37430	cytochrome P450, family 91, subfamily A, polypeptide 2 (CYP91A2)
BnaC01g01510D	C01	721962	723680	AT4G37420	Domain of unknown function (DUF23)
BnaC01g01520D	C01	729217	730354	AT5G56500	TCP-1/cpn60 chaperonin family protein
BnaC01g01530D	C01	731919	733737	AT4G37410	cytochrome P450, family 81, subfamily F, polypeptide 4 (CYP81F4)
BnaC01g01540D	C01	749353	751911	AT4G37400	cytochrome P450, family 81, subfamily F, polypeptide 3 (CYP81F3)
BnaC01g01550D	C01	753062	754313		unknown protein
BnaC01g01560D	C01	755440	765113	AT3G20170	ARM repeat superfamily protein
BnaC01g01570D	C01	765168	767374	AT4G37390	BRU6
BnaC01g01580D	C01	777689	780592	AT4G37330	cytochrome P450, family 81, subfamily D, polypeptide 4 (CYP81D4)
BnaC01g01590D	C01	782047	789811	AT4G37310	cytochrome P450, family 81, subfamily H, polypeptide 1 (CYP81H1)
BnaC01g01600D	C01	794851	795780	AT4G37300	maternal effect embryo arrest 59 (MEE59)
BnaC01g01610D	C01	796629	796889	AT4G37295	unknown protein
BnaC01g01620D	C01	800837	801094	AT4G37290	unknown protein
BnaC01g01630D	C01	801646	803532	AT4G37280	MRG family protein
BnaC01g01640D	C01	803648	804266	AT4G37280	MRG family protein
BnaC01g01650D	C01	804368	808693	AT4G37270	heavy metal atpase 1 (HMA1)
BnaC01g01660D	C01	808887	810104	AT4G37260	myb domain protein 73 (MYB73)
BnaC01g04990D	C01	2572519	2574536	AT4G33180	alpha/beta-Hydrolases superfamily protein
BnaC01g05000D	C01	2575034	2576874	AT4G33170	Tetratricopeptide repeat (TPR)-like superfamily protein
BnaC01g05010D	C01	2577008	2577997	AT4G33170	Tetratricopeptide repeat (TPR)-like superfamily protein
BnaC01g05020D	C01	2578111	2579346	AT4G33160	F-box family protein
BnaC01g05030D	C01	2585128	2591515	AT4G33150	lysine-ketoglutarate reductase/saccharopine dehydrogenase bifunctional enzyme
BnaC01g05040D	C01	2591753	2591938	AT4G33145	unknown protein
BnaC01g05050D	C01	2593306	2593491	AT4G33145	unknown protein
BnaC01g05060D	C01	2594709	2597230		unknown protein
BnaC01g05070D	C01	2599255	2599440	AT4G33145	unknown protein
BnaC01g05080D	C01	2600576	2600761	AT4G33145	unknown protein
BnaC01g05090D	C01	2607302	2607487	AT4G33145	unknown protein
BnaC01g05100D	C01	2608022	2610360	AT4G33140	Haloacid dehalogenase-like hydrolase (HAD) superfamily protein
BnaC01g05110D	C01	2611212	2612865	AT4G33130	unknown protein
BnaC01g05120D	C01	2613864	2616174	AT5G60930	P-loop containing nucleoside triphosphate hydrolases superfamily protein
BnaC01g05130D	C01	2619677	2622277	AT4G33110	S-adenosyl-L-methionine-dependent methyltransferases superfamily protein
BnaC01g05140D	C01	2622348	2628648	AT4G33100	CONTAINS InterPro DOMAIN/s: Mitochondrial distribution/morphology family 35/apoptosis (InterPro:IPR007918)
BnaC01g05150D	C01	2628982	2633500	AT4G33090	aminopeptidase M1 (APM1)
BnaC01g05160D	C01	2633710	2638681	AT4G33080	AGC (cAMP-dependent, cGMP-dependent and protein kinase C) kinase family protein
BnaC01g05170D	C01	2640378	2643780	AT4G33060	Cyclophilin-like peptidyl-prolyl cis-trans isomerase family protein
BnaC01g05180D	C01	2644386	2646939	AT4G33050	embryo sac development arrest 39 (EDA39)
BnaC01g05190D	C01	2650335	2650935	AT4G33040	Thioredoxin superfamily protein
BnaC01g05200D	C01	2654056	2656790	AT4G33030	sulfoquinovosyldiacylglycerol 1 (SQD1)
BnaC01g05210D	C01	2658052	2658562		unknown protein
BnaC01g05220D	C01	2658637	2660257	AT4G33020	ZIP9
BnaC01g05230D	C01	2668705	2673213	AT4G33010	glycine decarboxylase P-protein 1 (GLDP1)
BnaC01g05240D	C01	2675448	2677327	AT4G33000	calcineurin B-like protein 10 (CBL10)
BnaC01g05250D	C01	2679718	2681298	AT3G47680	DNA binding
BnaC01g05260D	C01	2691346	2692991	AT4G32980	homeobox gene 1 (ATH1)
BnaC01g05270D	C01	2694527	2696551	AT4G32960	unknown protein
BnaC01g05280D	C01	2698244	2699238	AT4G32980	homeobox gene 1 (ATH1)
BnaC01g05290D	C01	2705912	2706471		unknown protein
BnaC01g05300D	C01	2730618	2733334	AT4G32940	gamma vacuolar processing enzyme (GAMMA-VPE)
BnaC01g05310D	C01	2733384	2734963	AT4G32930	unknown protein
BnaC01g05320D	C01	2739063	2746353	AT4G32920	glycine-rich protein
BnaC01g05330D	C01	2746642	2750515	AT4G32910	CONTAINS InterPro DOMAIN/s: Nuclear pore complex protein, Nucleoporin Nup85-like (InterPro:IPR011502)
BnaC01g06180D	C01	3255144	3256301	AT4G32300	S-domain-2 5 (SD2-5)
BnaC01g06190D	C01	3256434	3260615	AT4G32300	S-domain-2 5 (SD2-5)
BnaC01g06200D	C01	3267352	3268900	AT4G32295	unknown protein
BnaC01g06210D	C01	3274638	3275798	AT4G32290	Core-2/I-branching beta-1,6-N-acetylglucosaminyltransferase family protein
BnaC01g06220D	C01	3276539	3279112	AT4G32285	ENTH/ANTH/VHS superfamily protein
BnaC01g06230D	C01	3280950	3281502	AT1G74150	Galactose oxidase/kelch repeat superfamily protein
BnaC01g06240D	C01	3291259	3292575	AT4G32280	indole-3-acetic acid inducible 29 (IAA29)
BnaC01g06250D	C01	3303245	3304490	AT4G32270	Ubiquitin-like superfamily protein
BnaC01g06260D	C01	3304564	3306961	AT4G32250	Protein kinase superfamily protein
BnaC01g06270D	C01	3308561	3309683	AT4G32260	ATPase, F0 complex, subunit B/B', bacterial/chloroplast
BnaC01g06280D	C01	3310175	3313153	AT4G32190	Myosin heavy chain-related protein
BnaC01g06290D	C01	3313927	3319325	AT4G32180	pantothenate kinase 2 (PANK2)
BnaC01g06300D	C01	3319386	3323472	AT4G32160	Phox (PX) domain-containing protein
BnaC01g06310D	C01	3324000	3324377		unknown protein
BnaC01g06320D	C01	3324976	3326301	AT4G32150	vesicle-associated membrane protein 711 (VAMP711)
BnaC01g06330D	C01	3326360	3327336		unknown protein
BnaC01g06340D	C01	3327827	3330140	AT2G25310	FUNCTIONS IN: carbohydrate binding
BnaC01g06350D	C01	3330555	3333328	AT4G32120	Galactosyltransferase family protein
BnaC01g06360D	C01	3335522	3336157	AT4G32100	Beta-1,3-N-Acetylglucosaminyltransferase family protein
BnaC01g06370D	C01	3337277	3338460	AT4G32090	Beta-1,3-N-Acetylglucosaminyltransferase family protein
BnaC01g06380D	C01	3339274	3342183	AT4G32070	Octicosapeptide/Phox/Bem1p (PB1) domain-containing protein / tetratricopeptide repeat (TPR)-containing protein
BnaC01g06390D	C01	3342251	3345334	AT4G32060	calcium-binding EF hand family protein
BnaC01g06400D	C01	3345596	3350339	AT4G32050	neurochondrin family protein
BnaC01g06410D	C01	3350853	3353173	AT4G32040	KNOTTED1-like homeobox gene 5 (KNAT5)
BnaC01g06420D	C01	3353858	3356308	AT4G32030	unknown protein
BnaC01g06430D	C01	3359196	3360360	AT4G32020	unknown protein
BnaC01g06440D	C01	3362855	3363328	AT4G32010	HSI2-like 1 (HSL1)
BnaC01g06450D	C01	3366864	3370096	AT4G32000	Protein kinase superfamily protein
BnaC01g06460D	C01	3370231	3373527	AT4G31990	aspartate aminotransferase 5 (ASP5)
BnaC01g06470D	C01	3373793	3378911	AT4G31980	unknown protein
BnaC01g06480D	C01	3380296	3381597	AT4G15550	indole-3-acetate beta-D-glucosyltransferase (IAGLU)
BnaC01g06490D	C01	3388617	3389052	AT4G31930	Mitochondrial glycoprotein family protein
BnaC01g06500D	C01	3394508	3397130	AT4G31920	response regulator 10 (RR10)
BnaC01g06510D	C01	3399239	3406280	AT2G25170	PICKLE (PKL)
BnaC01g06520D	C01	3411111	3412352	AT3G12320	unknown protein
BnaC01g06530D	C01	3412876	3418215	AT2G25170	PICKLE (PKL)
BnaC01g06540D	C01	3424197	3427979	AT4G31890	ARM repeat superfamily protein
BnaC01g06550D	C01	3431841	3434174	AT4G31880	LOCATED IN: cytosol
BnaC01g06560D	C01	3438429	3441293	AT4G31875	unknown protein
BnaC01g06570D	C01	3444258	3445825		unknown protein
BnaC01g06580D	C01	3445968	3449236	AT4G31850	proton gradient regulation 3 (PGR3)
BnaC01g06590D	C01	3449296	3449407		unknown protein
BnaC01g06600D	C01	3449933	3450868	AT4G31840	early nodulin-like protein 15 (ENODL15)
BnaC01g06610D	C01	3451455	3451757	AT4G31830	unknown protein
BnaC01g09190D	C01	5229868	5234311	AT1G11370	Pectin lyase-like superfamily protein
BnaC01g09200D	C01	5235066	5236469	AT4G29340	profilin 4 (PRF4)
BnaC01g09210D	C01	5236679	5238778	AT4G29330	DERLIN-1 (DER1)
BnaC01g09220D	C01	5251760	5254103	AT4G29310	Protein of unknown function (DUF1005)
BnaC01g09230D	C01	5267151	5267697	AT4G29290	low-molecular-weight cysteine-rich 26 (LCR26)
BnaC01g09240D	C01	5271119	5271343		unknown protein
BnaC01g09250D	C01	5281160	5283013	AT4G29280	low-molecular-weight cysteine-rich 22 (LCR22)
BnaC01g09260D	C01	5298627	5300091	AT4G29270	HAD superfamily, subfamily IIIB acid phosphatase
BnaC01g09270D	C01	5304061	5309129	AT4G29230	NAC domain containing protein 75 (NAC075)
BnaC01g09280D	C01	5321636	5323919	AT4G29220	phosphofructokinase 1 (PFK1)
BnaC01g09290D	C01	5324035	5327108	AT4G29210	gamma-glutamyl transpeptidase 4 (GGT4)
BnaC01g09300D	C01	5355365	5356886	AT3G06160	AP2/B3-like transcriptional factor family protein
BnaC01g09310D	C01	5357969	5359519	AT4G29160	SNF7.1
BnaC01g09320D	C01	5379217	5380933	AT4G29140	MATE efflux family protein
BnaC01g09330D	C01	5435018	5435372	AT5G18880	RNA-directed DNA polymerase (reverse transcriptase)-related family protein
BnaC01g10910D	C01	6742322	6744531	AT4G18501	unknown protein
BnaC01g10920D	C01	6747208	6747444	AT4G18510	CLAVATA3/ESR-related 2 (CLE2)
BnaC01g10930D	C01	6755492	6758657	AT4G18530	Protein of unknown function (DUF707)
BnaC01g10940D	C01	6759870	6760004	AT4G18540	unknown protein
BnaC01g10950D	C01	6760075	6762118	AT4G18540	unknown protein
BnaC01g10960D	C01	6771154	6773987	AT4G18550	alpha/beta-Hydrolases superfamily protein
BnaC01g10970D	C01	6781854	6784994	AT4G18570	Tetratricopeptide repeat (TPR)-like superfamily protein
BnaC01g10980D	C01	6787487	6788131	AT4G18590	Nucleic acid-binding, OB-fold-like protein
BnaC01g10990D	C01	6788788	6789460	AT4G18593	dual specificity protein phosphatase-related
BnaC01g11000D	C01	6789783	6790301	AT4G18596	Pollen Ole e 1 allergen and extensin family protein
BnaC01g11010D	C01	6790418	6798449	AT4G18600	WAVE5
BnaC01g11020D	C01	6873982	6874482	AT4G18620	PYR1-like 13 (PYL13)
BnaC01g11030D	C01	6877409	6879116	AT4G18630	Protein of unknown function (DUF688)
BnaC01g11040D	C01	6879950	6883784	AT4G18640	morphogenesis of root hair 1 (MRH1)
BnaC01g11050D	C01	6884508	6885670	AT4G34720	AVA-P1
BnaC01g11060D	C01	6888369	6890053	AT4G18650	transcription factor-related
BnaC01g11070D	C01	6893910	6896019		unknown protein
BnaC01g11080D	C01	6898799	6899304	AT4G18690	unknown protein
BnaC01g11090D	C01	6900254	6900457		unknown protein
BnaC01g11100D	C01	6900581	6901979	AT4G18660	unknown protein
BnaC01g11110D	C01	6918426	6919600	AT4G18690	unknown protein
BnaC01g11120D	C01	6924931	6926355	AT4G23050	PAS domain-containing protein tyrosine kinase family protein
BnaC01g11130D	C01	6926555	6926638		unknown protein
BnaC01g11140D	C01	6928623	6930098	AT4G18700	CBL-interacting protein kinase 12 (CIPK12)
BnaC01g11150D	C01	6943812	6946866	AT4G18710	BRASSINOSTEROID-INSENSITIVE 2 (BIN2)
BnaC01g11160D	C01	6947546	6948710	AT5G45775	Ribosomal L5P family protein
BnaC01g11170D	C01	6948776	6949696	AT4G18740	Rho termination factor
BnaC01g11180D	C01	6949991	6952603	AT4G18750	DEFECTIVELY ORGANIZED TRIBUTARIES 4 (DOT4)
BnaC01g14290D	C01	9572943	9574432	AT4G22850	SNARE associated Golgi protein family
BnaC01g14300D	C01	9582167	9585318	AT4G22860	Cell cycle regulated microtubule associated protein
BnaC01g14310D	C01	9585702	9587161	AT4G22880	leucoanthocyanidin dioxygenase (LDOX)
BnaC01g14320D	C01	9590524	9590833		unknown protein
BnaC01g14330D	C01	9596207	9600729	AT3G51700	PIF1 helicase
BnaC01g14340D	C01	9602572	9604603	AT4G22890	PGR5-LIKE A
BnaC01g14350D	C01	9607527	9609854	AT4G22910	FIZZY-related 2 (FZR2)
BnaC01g14360D	C01	9610110	9616084	AT4G23190	cysteine-rich RLK (RECEPTOR-like protein kinase) 11 (CRK11)
BnaC01g14370D	C01	9617868	9619935	AT4G23190	cysteine-rich RLK (RECEPTOR-like protein kinase) 11 (CRK11)
BnaC01g14380D	C01	9624666	9625394	AT3G53075	D-galactoside/L-rhamnose binding SUEL lectin protein
BnaC01g14390D	C01	9655614	9662344	AT4G23190	cysteine-rich RLK (RECEPTOR-like protein kinase) 11 (CRK11)
BnaC01g14400D	C01	9663349	9665213	AT4G22930	pyrimidin 4 (PYR4)
BnaC01g14410D	C01	9665390	9667383	AT4G22940	Protein kinase superfamily protein
BnaC01g14420D	C01	9678231	9678848	AT4G22940	Protein kinase superfamily protein
BnaC01g14430D	C01	9679368	9681079	AT4G22950	AGAMOUS-like 19 (AGL19)
BnaC01g14440D	C01	9681168	9682526	AT4G22950	AGAMOUS-like 19 (AGL19)
BnaC01g14450D	C01	9694351	9695101	AT1G70040	Protein of unknown function (DUF1163)
BnaC01g14460D	C01	9696264	9700055	AT4G11860	FUNCTIONS IN: molecular_function unknown
BnaC01g14470D	C01	9700823	9711010	AT4G22970	homolog of separase (ESP)
BnaC01g14480D	C01	9712482	9714120	AT3G22050	Domain of unknown function (DUF26)
BnaC01g14490D	C01	9716986	9717135		unknown protein
BnaC01g14500D	C01	9725058	9725225		unknown protein
BnaC01g14510D	C01	9728615	9728770	AT3G22040	Domain of unknown function (DUF26)
BnaC01g14520D	C01	9729649	9730170	AT3G21910	Domain of unknown function (DUF26)
BnaC01g14530D	C01	9732552	9734288	AT3G22040	Domain of unknown function (DUF26)
BnaC01g14540D	C01	9751257	9753182	AT4G20910	HUA ENHANCER 1 (HEN1)
BnaC01g14550D	C01	9754718	9754849	AT1G62020	Coatomer, alpha subunit
BnaC01g16700D	C01	11433846	11438126	AT4G24840	FUNCTIONS IN: molecular_function unknown
BnaC01g16710D	C01	11444205	11444835	AT5G25090	early nodulin-like protein 13 (ENODL13)
BnaC01g16720D	C01	11446425	11453231	AT5G25140	cytochrome P450, family 71, subfamily B, polypeptide 13 (CYP71B13)
BnaC01g16730D	C01	11453845	11456877	AT4G24890	purple acid phosphatase 24 (PAP24)
BnaC01g16740D	C01	11458979	11461049	AT4G24900	unknown protein
BnaC01g16750D	C01	11461509	11462444	AT4G24910	Protein of unknown function (DUF579)
BnaC01g16760D	C01	11462939	11464157	AT5G50460	secE/sec61-gamma protein transport protein
BnaC01g16770D	C01	11464627	11465876	AT4G24930	thylakoid lumenal 17.9 kDa protein, chloroplast
BnaC01g16780D	C01	11472926	11475565	AT4G24940	SUMO-activating enzyme 1A (SAE1A)
BnaC01g16790D	C01	11475737	11478505	AT3G62870	Ribosomal protein L7Ae/L30e/S12e/Gadd45 family protein
BnaC01g16800D	C01	11478638	11478808		unknown protein
BnaC01g16810D	C01	11478936	11480175	AT4G24960	ARABIDOPSIS THALIANA HVA22 HOMOLOGUE D (ATHVA22D)
BnaC01g17410D	C01	11999406	12002093	AT4G25530	FLOWERING WAGENINGEN (FWA)
BnaC01g17420D	C01	12003996	12004338	AT4G25540	homolog of DNA mismatch repair protein MSH3 (MSH3)
BnaC01g17430D	C01	12004779	12008412	AT4G25550	Cleavage/polyadenylation specificity factor, 25kDa subunit
BnaC01g17440D	C01	12009591	12010572	AT4G25560	myb domain protein 18 (MYB18)
BnaC01g17450D	C01	12013248	12013785	AT4G25570	ACYB-2
BnaC01g17460D	C01	12025723	12026838	AT4G25590	actin depolymerizing factor 7 (ADF7)
BnaC01g17470D	C01	12027640	12029635	AT4G25600	Oxoglutarate/iron-dependent oxygenase
BnaC01g17480D	C01	12034295	12037810	AT4G25610	C2H2-like zinc finger protein
BnaC01g17490D	C01	12037930	12039556	AT4G25620	hydroxyproline-rich glycoprotein family protein
BnaC01g17500D	C01	12044448	12045724	AT4G25630	fibrillarin 2 (FIB2)
BnaC01g17510D	C01	12048339	12050745	AT4G25630	fibrillarin 2 (FIB2)
BnaC01g17520D	C01	12051275	12054641	AT4G25640	detoxifying efflux carrier 35 (DTX35)
BnaC01g17530D	C01	12055413	12055870		unknown protein
BnaC01g17540D	C01	12058260	12060590	AT4G25650	ACD1-like (ACD1-LIKE)
BnaC01g17550D	C01	12061168	12062649	AT4G25680	PPPDE putative thiol peptidase family protein
BnaC01g17560D	C01	12062700	12063510	AT4G25670	unknown protein
BnaC01g17570D	C01	12063596	12064588	AT4G25672	conserved peptide upstream open reading frame 12 (CPuORF12)
BnaC01g17580D	C01	12065002	12066528	AT4G25680	PPPDE putative thiol peptidase family protein
BnaC01g17590D	C01	12066699	12067429	AT4G25670	unknown protein
BnaC01g17600D	C01	12067497	12068359	AT4G25672	conserved peptide upstream open reading frame 12 (CPuORF12)
BnaC01g17710D	C01	12160415	12161790	AT4G25810	xyloglucan endotransglycosylase 6 (XTR6)
BnaC01g17720D	C01	12164323	12168510	AT5G53020	Ribonuclease P protein subunit P38-related
BnaC01g17730D	C01	12174572	12176223	AT4G25830	Uncharacterised protein family (UPF0497)
BnaC01g17740D	C01	12178741	12180291	AT4G25835	P-loop containing nucleoside triphosphate hydrolases superfamily protein
BnaC01g17750D	C01	12190287	12190637	AT4G25845	BEST Arabidopsis thaliana protein match is: OSBP(oxysterol binding protein)-related protein 4B (TAIR:AT4G25850.2)
BnaC01g17760D	C01	12196647	12200195	AT4G25860	OSBP(oxysterol binding protein)-related protein 4A (ORP4A)
BnaC01g17770D	C01	12200376	12207725	AT4G25850	OSBP(oxysterol binding protein)-related protein 4B (ORP4B)
BnaC01g17780D	C01	12207877	12209823	AT4G25870	Core-2/I-branching beta-1,6-N-acetylglucosaminyltransferase family protein
BnaC01g17790D	C01	12218345	12222429	AT4G25880	pumilio 6 (PUM6)
BnaC01g17800D	C01	12222505	12230183	AT4G38120	ARM repeat superfamily protein
BnaC01g17810D	C01	12241020	12246569	AT4G25900	Galactose mutarotase-like superfamily protein
BnaC01g17820D	C01	12247231	12251456	AT4G25900	Galactose mutarotase-like superfamily protein
BnaC01g17830D	C01	12271020	12272275	AT4G25910	NFU domain protein 3 (NFU3)
BnaC01g17840D	C01	12272364	12275416	AT4G25940	ENTH/ANTH/VHS superfamily protein
BnaC01g17850D	C01	12278248	12279253	AT3G21180	autoinhibited Ca(2+)-ATPase 9 (ACA9)
BnaC01g17860D	C01	12292234	12292920	AT4G25950	vacuolar ATP synthase G3 (VATG3)
BnaC01g17870D	C01	12295175	12298057	AT1G14800	Nucleic acid-binding, OB-fold-like protein
BnaC01g19430D	C01	13450367	13453174	AT4G27260	WES1
BnaC01g19440D	C01	13454019	13454998		unknown protein
BnaC01g19450D	C01	13461041	13461600	AT4G27280	Calcium-binding EF-hand family protein
BnaC01g19460D	C01	13465029	13468085	AT4G27290	S-locus lectin protein kinase family protein
BnaC01g19470D	C01	13468214	13470311	AT4G27300	S-locus lectin protein kinase family protein
BnaC01g19480D	C01	13470376	13471376	AT4G27300	S-locus lectin protein kinase family protein
BnaC01g19490D	C01	13484395	13485045	AT2G34320	Polynucleotidyl transferase, ribonuclease H-like superfamily protein
BnaC01g19500D	C01	13491535	13492841	AT4G27330	SPOROCYTELESS (SPL)
BnaC01g19510D	C01	13498341	13501486	AT4G27340	Met-10+ like family protein
BnaC01g19520D	C01	13501794	13503644	AT4G27350	Protein of unknown function (DUF1223)
BnaC01g19530D	C01	13512637	13513436	AT4G27360	Dynein light chain type 1 family protein
BnaC01g19540D	C01	13519954	13520840	AT4G27380	unknown protein
BnaC01g19550D	C01	13521227	13523010	AT4G27410	RESPONSIVE TO DESICCATION 26 (RD26)
BnaC01g19560D	C01	13525572	13528158	AT4G27420	ABC-2 type transporter family protein
BnaC01g19570D	C01	13546524	13547477		unknown protein
BnaC01g19580D	C01	13547774	13549371		unknown protein
BnaC01g19590D	C01	13578766	13579883		unknown protein
BnaC01g19600D	C01	13581805	13582296	AT4G27430	COP1-interacting protein 7 (CIP7)
BnaC01g19610D	C01	13623777	13628196	AT4G27430	COP1-interacting protein 7 (CIP7)
BnaC01g19620D	C01	13643725	13645084	AT4G27435	Protein of unknown function (DUF1218)
BnaC01g19630D	C01	13652183	13653986	AT4G27440	protochlorophyllide oxidoreductase B (PORB)
BnaC01g19640D	C01	13654040	13655955	AT4G27450	Aluminium induced protein with YGL and LRDR motifs
BnaC01g19650D	C01	13678884	13680439	AT4G27460	Cystathionine beta-synthase (CBS) family protein
BnaC01g19660D	C01	13681701	13683257	AT4G27470	RING membrane-anchor 3 (RMA3)
BnaC01g19670D	C01	13683429	13684952	AT4G27480	Core-2/I-branching beta-1,6-N-acetylglucosaminyltransferase family protein
BnaC01g19680D	C01	13693104	13693862		unknown protein
BnaC01g19690D	C01	13695465	13697528	AT4G27490	3'-5'-exoribonuclease family protein
BnaC01g19700D	C01	13707714	13714169	AT4G16510	YbaK/aminoacyl-tRNA synthetase-associated domain
BnaC01g19710D	C01	13714416	13714866	AT4G16515	root meristem growth factor 6 (RGF6)
BnaC01g19720D	C01	13715805	13717527	AT4G16520	autophagy 8f (ATG8F)
BnaC01g19730D	C01	13718011	13718437	AT2G35736	unknown protein
BnaC01g19740D	C01	13722461	13723673	AT4G16550	HSP20-like chaperone
BnaC01g19750D	C01	13729420	13730289	AT2G03020	Heat shock protein HSP20/alpha crystallin family
BnaC01g19760D	C01	13739619	13741360	AT4G16563	Eukaryotic aspartyl protease family protein
BnaC01g19770D	C01	13744371	13745793	AT4G16566	histidine triad nucleotide-binding 4 (HINT4)
BnaC01g19780D	C01	13748691	13748882	AT4G16830	Hyaluronan / mRNA binding family
BnaC01g19790D	C01	13750741	13754707	AT4G16570	protein arginine methyltransferase 7 (PRMT7)
BnaC01g19800D	C01	13754978	13756966	AT4G16580	Protein phosphatase 2C family protein
BnaC01g19810D	C01	13775578	13775932		unknown protein
BnaC01g19970D	C01	13900364	13903284	AT4G16670	CONTAINS InterPro DOMAIN/s: Pleckstrin-like, plant (InterPro:IPR013666), Protein of unknown function DUF828 (InterPro:IPR008546), Pleckstrin homology (InterPro:IPR001849)
BnaC01g19980D	C01	13903524	13906205	AT1G32490	ENHANCED SILENCING PHENOTYPE 3 (ESP3)
BnaC01g19990D	C01	13909859	13910287		unknown protein
BnaC01g20000D	C01	13910343	13911086		unknown protein
BnaC01g20010D	C01	13912477	13914799	AT4G16690	methyl esterase 16 (MES16)
BnaC01g20020D	C01	13939901	13940134		unknown protein
BnaC01g20030D	C01	13950168	13950742	AT2G46470	inner membrane protein OXA1-like (OXA1L)
BnaC01g20040D	C01	13953453	13953777		unknown protein
BnaC01g20050D	C01	13984003	13986469	AT4G16700	phosphatidylserine decarboxylase 1 (PSD1)
BnaC01g20060D	C01	13986704	13987802	AT4G16710	glycosyltransferase family protein 28
BnaC01g20070D	C01	13988124	13991239	AT4G16720	Ribosomal protein L23/L15e family protein
BnaC01g20080D	C01	13997873	13998268		unknown protein
BnaC01g20090D	C01	13999100	13999431		unknown protein
BnaC01g20100D	C01	14001926	14005936	AT4G27500	proton pump interactor 1 (PPI1)
BnaC01g20110D	C01	14006138	14008754	AT4G27510	unknown protein
BnaC01g20120D	C01	14011517	14013016	AT4G27520	early nodulin-like protein 2 (ENODL2)
BnaC01g20130D	C01	14013987	14015572	AT4G27540	prenylated RAB acceptor 1.H (PRA1.H)
BnaC01g20140D	C01	14016510	14016957	AT4G27580	unknown protein
BnaC01g20150D	C01	14017298	14020020	AT4G27585	SPFH/Band 7/PHB domain-containing membrane-associated protein family
BnaC01g20160D	C01	14028996	14029492		unknown protein
BnaC01g20170D	C01	14038259	14038802	AT4G27590	Heavy metal transport/detoxification superfamily protein
BnaC01g20180D	C01	14039391	14048544	AT4G27595	Plant protein of unknown function (DUF827)
BnaC01g20190D	C01	14048924	14051554	AT4G27610	unknown protein
BnaC01g20200D	C01	14067930	14069261	AT1G77405	Pentatricopeptide repeat (PPR) superfamily protein
BnaC01g20210D	C01	14069597	14071166	AT4G27620	unknown protein
BnaC01g20220D	C01	14072753	14076793	AT4G27630	GPCR-type G protein 2 (GTG2)
BnaC01g20230D	C01	14077072	14082428	AT4G27640	ARM repeat superfamily protein
BnaC01g20240D	C01	14085618	14089419	AT4G27650	PELOTA (PEL1)
BnaC01g20250D	C01	14091403	14092548		unknown protein
BnaC01g20470D	C01	14309627	14313042	AT4G27860	vacuolar iron transporter (VIT) family protein
BnaC01g20480D	C01	14313117	14316559	AT4G27860	vacuolar iron transporter (VIT) family protein
BnaC01g20490D	C01	14319811	14323853	AT4G27870	Vacuolar iron transporter (VIT) family protein
BnaC01g20500D	C01	14324196	14325985	AT4G27880	Protein with RING/U-box and TRAF-like domains
BnaC01g20510D	C01	14326856	14327979	AT4G27890	HSP20-like chaperones superfamily protein
BnaC01g20520D	C01	14330034	14330509	AT4G27900	CCT motif family protein
BnaC01g20530D	C01	14416767	14421396	AT4G27970	SLAC1 homologue 2 (SLAH2)
BnaC01g20540D	C01	14422266	14426388	AT4G28000	P-loop containing nucleoside triphosphate hydrolases superfamily protein
BnaC01g20550D	C01	14426480	14428107	AT4G28025	unknown protein.
BnaC01g20560D	C01	14428329	14428796	AT4G28030	Acyl-CoA N-acyltransferases (NAT) superfamily protein
BnaC01g20570D	C01	14429093	14429850	AT4G28030	Acyl-CoA N-acyltransferases (NAT) superfamily protein
BnaC01g20580D	C01	14430459	14431898	AT4G28040	nodulin MtN21 /EamA-like transporter family protein
BnaC01g20590D	C01	14432227	14433389	AT4G28050	tetraspanin7 (TET7)
BnaC01g20600D	C01	14433513	14435198	AT5G57815	Cytochrome c oxidase, subunit Vib family protein
BnaC01g20610D	C01	14435391	14438087	AT4G28070	AFG1-like ATPase family protein
BnaC01g20620D	C01	14438507	14438755	AT4G28085	unknown protein
BnaC01g20630D	C01	14440776	14441018	AT4G28085	unknown protein
BnaC01g20640D	C01	14449298	14451057	AT4G28100	unknown protein
BnaC01g20650D	C01	14452474	14453660	AT4G28110	myb domain protein 41 (MYB41)
BnaC01g20660D	C01	14460870	14461751	AT4G28140	Integrase-type DNA-binding superfamily protein
BnaC01g20670D	C01	14463625	14464022	AT5G45570	Ulp1 protease family protein
BnaC01g20680D	C01	14464211	14473344		unknown protein
BnaC01g20690D	C01	14477586	14477861	AT4G28160	hydroxyproline-rich glycoprotein family protein
BnaC01g20700D	C01	14478586	14479429	AT4G28170	unknown protein
BnaC01g20710D	C01	14479782	14480549	AT4G28180	unknown protein
BnaC01g20720D	C01	14482790	14484576	AT4G28190	ULTRAPETALA1 (ULT1)
BnaC01g20730D	C01	14485873	14487111	AT4G28210	embryo defective 1923 (emb1923)
BnaC01g20740D	C01	14488950	14490122	AT4G28230	unknown protein
BnaC01g20750D	C01	14490651	14491169	AT4G28240	Wound-responsive family protein
BnaC01g20760D	C01	14495849	14496055		unknown protein
BnaC01g20770D	C01	14506072	14506381		unknown protein
BnaC01g20780D	C01	14510076	14511913	AT4G28250	expansin B3 (EXPB3)
BnaC01g20790D	C01	14518945	14519388		unknown protein
BnaC01g20800D	C01	14530188	14532348	AT4G28270	RING membrane-anchor 2 (RMA2)
BnaC01g20810D	C01	14535976	14536899	AT4G28280	LORELEI-LIKE-GPI ANCHORED PROTEIN 3 (LLG3)
BnaC01g20820D	C01	14537110	14537794	AT4G28290	unknown protein
BnaC01g20830D	C01	14539562	14541693	AT4G28300	Protein of unknown function (DUF1421)
BnaC01g20840D	C01	14542015	14542569	AT4G28310	unknown protein
BnaC01g20850D	C01	14542664	14544564	AT4G28320	Glycosyl hydrolase superfamily protein
BnaC01g20860D	C01	14550326	14550802	AT4G28330	unknown protein
BnaC01g20870D	C01	14550869	14551124		unknown protein
BnaC01g20880D	C01	14571037	14572139		unknown protein
BnaC01g20890D	C01	14587437	14588861	AT4G32480	Protein of unknown function (DUF506)
BnaC01g20900D	C01	14589115	14589490		unknown protein
BnaC01g20910D	C01	14592123	14592695		unknown protein
BnaC01g20920D	C01	14592754	14593535	AT1G06790	RNA polymerase Rpb7 N-terminal domain-containing protein
BnaC01g20930D	C01	14606217	14607183	AT4G28365	early nodulin-like protein 3 (ENODL3)
BnaC01g20940D	C01	14608293	14609465	AT4G28380	Leucine-rich repeat (LRR) family protein
BnaC01g20950D	C01	14610971	14611407	AT4G28397	unknown protein
BnaC01g20960D	C01	14638051	14639322	AT4G28400	Protein phosphatase 2C family protein
BnaC01g20970D	C01	14639629	14641595	AT4G17480	alpha/beta-Hydrolases superfamily protein
BnaC01g20980D	C01	14641816	14643912	AT4G17480	alpha/beta-Hydrolases superfamily protein
BnaC01g20990D	C01	14669791	14670198		unknown protein
BnaC01g21000D	C01	14680125	14682435	AT4G17440	Protein of unknown function (DUF1639)
BnaC01g21010D	C01	14698673	14700541	AT5G47390	myb-like transcription factor family protein
BnaC01g21020D	C01	14701045	14701149		unknown protein
BnaC01g21030D	C01	14704922	14705245	AT5G04260	WCRKC thioredoxin 2 (WCRKC2)
BnaC01g21040D	C01	14720471	14721376	AT3G53240	receptor like protein 45 (RLP45)
BnaC01g21050D	C01	14730891	14733748	AT4G17300	NS1
BnaC01g21060D	C01	14735079	14736630	AT4G17280	Auxin-responsive family protein
BnaC01g21070D	C01	14744335	14745538	AT4G17270	Mo25 family protein
BnaC01g21080D	C01	14745599	14747231	AT4G17260	Lactate/malate dehydrogenase family protein
BnaC01g21090D	C01	14754317	14756836	AT2G31290	Ubiquitin carboxyl-terminal hydrolase family protein
BnaC01g21100D	C01	14760763	14762632	AT4G17240	unknown protein
BnaC01g21110D	C01	14771848	14774565	AT4G17230	SCARECROW-like 13 (SCL13)
BnaC01g21120D	C01	14775974	14778430	AT4G17220	microtubule-associated proteins 70-5 (MAP70-5)
BnaC01g21130D	C01	14781784	14782844		unknown protein
BnaC01g21140D	C01	14783127	14784894		unknown protein
BnaC01g21150D	C01	14802563	14804403	AT4G06599	ubiquitin family protein
BnaC01g21160D	C01	14804604	14806247	AT4G17210	Plant protein of unknown function (DUF827)
BnaC01g21170D	C01	14806353	14808040	AT4G17180	O-Glycosyl hydrolases family 17 protein
BnaC01g21180D	C01	14813402	14815084	AT4G17170	RAB GTPase homolog B1C (RABB1C)
BnaC01g21190D	C01	14819094	14821163	AT4G17090	chloroplast beta-amylase (CT-BMY)
BnaC01g21200D	C01	14822348	14822479		unknown protein
BnaC01g21210D	C01	14822584	14823762		unknown protein
BnaC01g21220D	C01	14824494	14826972	AT4G17080	Histone H3 K4-specific methyltransferase SET7/9 family protein
BnaC01g21230D	C01	14835883	14838291	AT4G17070	peptidyl-prolyl cis-trans isomerases
BnaC01g21240D	C01	14838620	14839864	AT4G17060	FRIGIDA interacting protein 2 (FIP2)
BnaC01g21250D	C01	14840411	14841603	AT4G11000	Ankyrin repeat family protein
BnaC01g21260D	C01	14842398	14844844	AT4G17050	ureidoglycine aminohydrolase (UGLYAH)
BnaC01g21270D	C01	14845152	14848193	AT4G17040	CLP protease R subunit 4 (CLPR4)
BnaC01g21280D	C01	14852712	14854399	AT4G17030	expansin-like B1 (EXLB1)
BnaC01g21290D	C01	14856384	14858956	AT4G17020	transcription factor-related
BnaC01g21300D	C01	14866030	14867917	AT4G17010	unknown protein
BnaC01g21310D	C01	14870383	14873270	AT4G17000	unknown protein
BnaC01g21320D	C01	14885398	14886129		unknown protein
BnaC01g21330D	C01	14889945	14893827	AT3G17940	Galactose mutarotase-like superfamily protein
BnaC01g21340D	C01	14897926	14902346	AT4G16970	Protein kinase superfamily protein
BnaC01g21350D	C01	14902853	14905428	AT4G16850	unknown protein
BnaC01g21360D	C01	14905482	14907428	AT4G16835	Tetratricopeptide repeat (TPR)-like superfamily protein
BnaC01g21370D	C01	14907700	14909730	AT4G16830	Hyaluronan / mRNA binding family
BnaC01g21380D	C01	14910151	14911634		unknown protein
BnaC01g21390D	C01	14917328	14918860	AT4G16820	alpha/beta-Hydrolases superfamily protein
BnaC01g21400D	C01	14924215	14926519	AT3G14420	Aldolase-type TIM barrel family protein
BnaC01g21410D	C01	14940840	14942233	AT1G69440	ARGONAUTE7 (AGO7)
BnaC01g21420D	C01	14942323	14942872		unknown protein
BnaC01g21430D	C01	14945752	14946796	AT1G48520	GLU-ADT subunit B (GATB)
BnaC01g21440D	C01	14952641	14952952		unknown protein
BnaC01g21450D	C01	14953829	14954174		unknown protein
BnaC01g21460D	C01	14954301	14956581		unknown protein
BnaC01g21470D	C01	14962185	14962560		unknown protein
BnaC01g21480D	C01	14962623	14965362	AT4G26760	microtubule-associated protein 65-2 (MAP65-2)
BnaC01g21490D	C01	14985011	14985334		unknown protein
BnaC01g21500D	C01	14991907	14993360		unknown protein
BnaC01g21510D	C01	14993965	14996322	AT2G07190	CONTAINS InterPro DOMAIN/s: Domain of unknown function DUF1985 (InterPro:IPR015410)
BnaC01g21520D	C01	14996380	14996895		unknown protein
BnaC01g21530D	C01	15001775	15003218	AT5G27395	Mitochondrial inner membrane translocase complex, subunit Tim44-related protein
BnaC01g21540D	C01	15021989	15024952	AT4G16845	REDUCED VERNALIZATION RESPONSE 2 (VRN2)
BnaC01g21550D	C01	15059230	15060948	AT4G16790	hydroxyproline-rich glycoprotein family protein
BnaC01g21560D	C01	15097765	15098484		unknown protein
BnaC01g21570D	C01	15099956	15101383	AT4G16770	2-oxoglutarate (2OG) and Fe(II)-dependent oxygenase superfamily protein
BnaC01g21580D	C01	15122605	15127785	AT1G50460	hexokinase-like 1 (HKL1)
BnaC01g21590D	C01	15153922	15154436		unknown protein
BnaC01g21600D	C01	15154514	15157705		unknown protein
BnaC01g21610D	C01	15157758	15159459	AT4G23350	Protein of Unknown Function (DUF239)
BnaC01g21620D	C01	15163450	15164585	AT4G16442	Uncharacterised protein family (UPF0497)
BnaC01g21630D	C01	15169165	15169798	AT3G51030	thioredoxin H-type 1 (TRX1)
BnaC01g21640D	C01	15173046	15175429	AT4G16440	ferredoxin hydrogenases
BnaC01g21650D	C01	15175709	15177261	AT4G16430	basic helix-loop-helix (bHLH) DNA-binding superfamily protein
BnaC01g21660D	C01	15184694	15185198		unknown protein
BnaC01g21670D	C01	15185258	15185696		unknown protein
BnaC01g21680D	C01	15186416	15188118	AT4G16420	homolog of yeast ADA2 2B (ADA2B)
BnaC01g21690D	C01	15188724	15190264	AT4G16410	unknown protein
BnaC01g22730D	C01	16280654	16282903	AT4G14820	Pentatricopeptide repeat (PPR) superfamily protein
BnaC01g22740D	C01	16284794	16285114	AT4G14819	Protein of unknown function (DUF1677)
BnaC01g22750D	C01	16291214	16292766	AT3G22630	20S proteasome beta subunit D1 (PBD1)
BnaC01g22760D	C01	16292971	16296722	AT4G14790	ATSUV3
BnaC01g22770D	C01	16297020	16298914	AT5G65850	F-box and associated interaction domains-containing protein
BnaC01g22780D	C01	16299113	16300427	AT2G31470	DROUGHT TOLERANCE REPRESSOR (DOR)
BnaC01g22790D	C01	16302146	16303118	AT5G65850	F-box and associated interaction domains-containing protein
BnaC01g22800D	C01	16326368	16327784		unknown protein
BnaC01g22810D	C01	16334181	16337785	AT4G14770	TESMIN/TSO1-like CXC 2 (TCX2)
BnaC01g22820D	C01	16337937	16343019	AT4G14760	kinase interacting (KIP1-like) family protein
BnaC01g22830D	C01	16391420	16392493	AT4G14690	EARLY LIGHT-INDUCIBLE PROTEIN 2 (ELIP2)
BnaC01g22840D	C01	16397277	16399036	AT4G14716	acireductone dioxygenase 1 (ARD1)
BnaC01g22850D	C01	16399826	16402617	AT4G14720	TIFY domain/Divergent CCT motif family protein
BnaC01g22860D	C01	16429663	16430992	AT3G28040	Leucine-rich receptor-like protein kinase family protein
BnaC01g22870D	C01	16440579	16443786		unknown protein
BnaC01g22880D	C01	16446446	16446817		unknown protein
BnaC01g22890D	C01	16447311	16448343	AT4G14723	BEST Arabidopsis thaliana protein match is: allergen-related (TAIR:AT3G22820.1)
BnaC01g22900D	C01	16469620	16472066	AT4G14730	Bax inhibitor-1 family protein
BnaC01g22910D	C01	16473548	16476133	AT4G14740	FUNCTIONS IN: phosphoinositide binding
BnaC01g22920D	C01	16544650	16545024		unknown protein
BnaC01g22930D	C01	16545968	16546498		unknown protein
BnaC01g22940D	C01	16596432	16598537	AT4G14746	CONTAINS InterPro DOMAIN/s: EGF-like (InterPro:IPR006210)
BnaC01g22950D	C01	16615123	16617308	AT4G14680	APS3
BnaC01g22960D	C01	16626620	16631561	AT4G25000	alpha-amylase-like (AMY1)
BnaC01g22970D	C01	16647231	16651167	AT4G14660	NRPE7
BnaC01g22980D	C01	16652227	16653240	AT4G14650	unknown protein
BnaC01g22990D	C01	16660570	16660899	AT4G35335	Nucleotide-sugar transporter family protein
BnaC01g23000D	C01	16665098	16666719	AT3G22950	ADP-ribosylation factor C1 (ARFC1)
BnaC01g23010D	C01	16674516	16676077	AT4G14620	Protein of unknown function (DUF506)
BnaC01g23020D	C01	16685015	16687165	AT4G14605	Mitochondrial transcription termination factor family protein
BnaC01g23030D	C01	16689395	16692383	AT3G14420	Aldolase-type TIM barrel family protein
BnaC01g23040D	C01	16696785	16699101	AT4G10380	NOD26-like intrinsic protein 5
BnaC01g23050D	C01	16701445	16702959	AT4G13810	receptor like protein 47 (RLP47)
BnaC01g23060D	C01	16726341	16728929	AT4G13820	Leucine-rich repeat (LRR) family protein
BnaC01g23070D	C01	16731755	16732075	AT5G54130	Calcium-binding endonuclease/exonuclease/phosphatase family
BnaC01g23080D	C01	16745824	16747786	AT4G13820	Leucine-rich repeat (LRR) family protein
BnaC01g23090D	C01	16756356	16758984	AT4G13810	receptor like protein 47 (RLP47)
BnaC01g23100D	C01	16794790	16796211	AT4G14580	CBL-interacting protein kinase 4 (CIPK4)
BnaC01g23110D	C01	16804040	16805842	AT3G31430	unknown protein
BnaC01g23120D	C01	16809904	16811014	AT4G15093	catalytic LigB subunit of aromatic ring-opening dioxygenase family
BnaC01g23130D	C01	16815659	16821959	AT4G14580	CBL-interacting protein kinase 4 (CIPK4)
BnaC01g23140D	C01	16827629	16829857		unknown protein
BnaC01g23150D	C01	16829909	16830335		unknown protein
BnaC01g23160D	C01	16833275	16835088	AT3G02470	S-adenosylmethionine decarboxylase
BnaC01g23170D	C01	16842022	16846279	AT4G14570	acylaminoacyl-peptidase-related
BnaC01g23340D	C01	16998104	17000946	AT3G51550	FERONIA (FER)
BnaC01g23350D	C01	17001686	17003643	AT3G51520	diacylglycerol acyltransferase family
BnaC01g23360D	C01	17003730	17005070	AT3G51510	unknown protein
BnaC01g23370D	C01	17005263	17006003	AT3G51500	unknown protein
BnaC01g23380D	C01	17007027	17009789	AT3G51490	tonoplast monosaccharide transporter3 (TMT3)
BnaC01g23390D	C01	17010518	17011737	AT3G51470	Protein phosphatase 2C family protein
BnaC01g23400D	C01	17012363	17016568	AT3G51460	ROOT HAIR DEFECTIVE4 (RHD4)
BnaC01g23410D	C01	17021922	17023409	AT3G51430	YELLOW-LEAF-SPECIFIC GENE 2 (YLS2)
BnaC01g23420D	C01	17024803	17026452	AT3G51430	YELLOW-LEAF-SPECIFIC GENE 2 (YLS2)
BnaC01g23430D	C01	17050909	17053156	AT3G42170	BED zinc finger
BnaC01g23440D	C01	17069823	17071284		unknown protein
BnaC01g23450D	C01	17074036	17074872	AT3G51400	Arabidopsis protein of unknown function (DUF241)
BnaC01g23460D	C01	17074992	17076631	AT3G51390	DHHC-type zinc finger family protein
BnaC01g23470D	C01	17076686	17077017		unknown protein
BnaC01g23480D	C01	17083340	17085553	AT3G51370	Protein phosphatase 2C family protein
BnaC01g23670D	C01	17318015	17320701		unknown protein
BnaC01g23680D	C01	17365826	17367335	AT3G51040	RTE1-homolog (RTH)
BnaC01g23690D	C01	17368780	17370175	AT3G51000	alpha/beta-Hydrolases superfamily protein
BnaC01g23700D	C01	17372079	17373732	AT5G66410	phosducin-like protein 3 homolog (PLP3b)
BnaC01g23710D	C01	17373933	17375339	AT3G50930	cytochrome BC1 synthesis (BCS1)
BnaC01g23720D	C01	17383012	17385929	AT5G38020	S-adenosyl-L-methionine-dependent methyltransferases superfamily protein
BnaC01g23730D	C01	17398964	17399791	AT4G21770	Pseudouridine synthase family protein
BnaC01g23740D	C01	17418075	17418311		unknown protein
BnaC01g23750D	C01	17438552	17439325	AT5G66440	unknown protein
BnaC01g23760D	C01	17451204	17452562	AT1G71720	Nucleic acid-binding proteins superfamily
BnaC01g23770D	C01	17453294	17454652	AT1G71720	Nucleic acid-binding proteins superfamily
BnaC01g23780D	C01	17468392	17469044	AT3G50900	unknown protein
BnaC01g23790D	C01	17480854	17481258		unknown protein
BnaC01g23800D	C01	17510291	17512295	AT3G50820	photosystem II subunit O-2 (PSBO2)
BnaC01g23810D	C01	17610397	17615249	AT3G50660	DWARF 4 (DWF4)
BnaC01g23820D	C01	17736212	17736547		unknown protein
BnaC01g23830D	C01	17738650	17739225	AT3G50610	unknown protein
BnaC01g23840D	C01	17753356	17754598	AT3G50590	Transducin/WD40 repeat-like superfamily protein
BnaC01g23850D	C01	17778245	17779696		unknown protein
BnaC01g23860D	C01	17793497	17800340		unknown protein
BnaC01g23870D	C01	17830383	17831054		unknown protein
BnaC01g32080D	C01	31199910	31203012		unknown protein
BnaC01g32090D	C01	31208516	31214693		unknown protein
BnaC01g32100D	C01	31250958	31251547	AT3G21460	Glutaredoxin family protein
BnaC01g32110D	C01	31258350	31259618		unknown protein
BnaC01g32120D	C01	31262502	31264380		unknown protein
BnaC01g32130D	C01	31270690	31272457	AT3G21420	2-oxoglutarate (2OG) and Fe(II)-dependent oxygenase superfamily protein
BnaC01g32140D	C01	31275952	31281613	AT3G21250	multidrug resistance-associated protein 6 (MRP6)
BnaC01g34670D	C01	33816164	33817147	AT3G02470	S-adenosylmethionine decarboxylase
BnaC01g34680D	C01	33826145	33826216		unknown protein
BnaC01g34690D	C01	33826808	33826921		unknown protein
BnaC01g34700D	C01	33854225	33855106	AT3G17300	unknown protein
BnaC01g34710D	C01	33856000	33860166	AT3G17530	F-box and associated interaction domains-containing protein
BnaC01g34720D	C01	33874106	33875408	AT3G17530	F-box and associated interaction domains-containing protein
BnaC01g34730D	C01	33877751	33878201	AT3G20310	ethylene response factor 7 (ERF7)
BnaC01g34740D	C01	33947998	33948515		unknown protein
BnaC01g36830D	C01	35995013	35995941	AT1G79920	Heat shock protein 70 (Hsp 70) family protein
BnaC01g36840D	C01	35996004	35996368	AT1G79930	heat shock protein 91 (HSP91)
BnaC01g36850D	C01	35999888	36000043		unknown protein
BnaC01g36860D	C01	36000974	36001911	AT1G79920	Heat shock protein 70 (Hsp 70) family protein
BnaC01g36870D	C01	36001974	36002338	AT1G79930	heat shock protein 91 (HSP91)
BnaC01g36880D	C01	36002410	36006619	AT1G51710	ubiquitin-specific protease 6 (UBP6)
BnaC01g36890D	C01	36011016	36014425	AT1G53710	Calcineurin-like metallo-phosphoesterase superfamily protein
BnaC01g36900D	C01	36031704	36033356	AT1G14800	Nucleic acid-binding, OB-fold-like protein
BnaC01g36910D	C01	36059468	36061576	AT3G14440	nine-cis-epoxycarotenoid dioxygenase 3 (NCED3)
BnaC01g36920D	C01	36080296	36080919	AT3G14430	unknown protein
BnaC01g36930D	C01	36081006	36083285	AT3G14420	Aldolase-type TIM barrel family protein
BnaC01g36940D	C01	36083746	36086162	AT3G14415	Aldolase-type TIM barrel family protein
BnaC01g36950D	C01	36087572	36089489	AT3G14410	Nucleotide/sugar transporter family protein
BnaC01g36960D	C01	36094638	36096384	AT1G28030	2-oxoglutarate (2OG) and Fe(II)-dependent oxygenase superfamily protein
BnaC01g36970D	C01	36096438	36096622		unknown protein
BnaC01g36980D	C01	36106035	36106187		unknown protein
BnaC01g37630D	C01	36871208	36872519		unknown protein
BnaC01g37640D	C01	36872622	36873813	AT3G13440	S-adenosyl-L-methionine-dependent methyltransferases superfamily protein
BnaC01g37650D	C01	36880812	36882014		unknown protein
BnaC01g37660D	C01	36901943	36902482	AT3G13432	unknown protein
BnaC01g37670D	C01	36903279	36904161		unknown protein
BnaC01g37680D	C01	36968832	36971523	AT3G13400	SKU5 similar 13 (sks13)
BnaC01g37690D	C01	36983194	36985284	AT1G55570	SKU5 similar 12 (sks12)
BnaC01g37700D	C01	36985851	36986336	AT3G13380	BRI1-like 3 (BRL3)
BnaC01g37710D	C01	36986393	36988723	AT3G13380	BRI1-like 3 (BRL3)
BnaC01g37720D	C01	36989544	36991328	AT3G13360	WPP domain interacting protein 3 (WIP3)
BnaC01g37730D	C01	37001377	37001643		unknown protein
BnaC01g37740D	C01	37001700	37002707	AT3G13340	Transducin/WD40 repeat-like superfamily protein
BnaC01g37750D	C01	37008229	37011080	AT3G13320	cation exchanger 2 (CAX2)
BnaC01g37760D	C01	37025500	37026236	AT3G13310	Chaperone DnaJ-domain superfamily protein
BnaC01g37770D	C01	37026845	37027306		unknown protein
BnaC01g37780D	C01	37035292	37037157	AT3G13226	regulatory protein RecX family protein
BnaC01g37790D	C01	37048672	37052917	AT3G13225	WW domain-containing protein
BnaC01g37800D	C01	37053947	37055433		unknown protein
BnaC01g37810D	C01	37055538	37057745	AT3G13224	RNA-binding (RRM/RBD/RNP motifs) family protein
BnaC01g37820D	C01	37058091	37061253	AT3G13222	GBF-interacting protein 1 (GIP1)
BnaC01g37830D	C01	37061555	37064865	AT3G13220	WBC27
BnaC01g37840D	C01	37064922	37066591	AT3G13200	EMBRYO DEFECTIVE 2769 (EMB2769)
BnaC01g37850D	C01	37067572	37070977	AT3G13180	NOL1/NOP2/sun family protein / antitermination NusB domain-containing protein
BnaC01g37860D	C01	37073139	37074443	AT3G13175	unknown protein
BnaC01g37870D	C01	37081654	37084200	AT3G13170	ATSPO11-1
BnaC01g37880D	C01	37086362	37087845	AT3G13160	Tetratricopeptide repeat (TPR)-like superfamily protein
BnaC01g37890D	C01	37087982	37088383		unknown protein
BnaC01g37900D	C01	37088866	37090312	AT3G13150	Tetratricopeptide repeat (TPR)-like superfamily protein
BnaC01g37910D	C01	37091168	37091914	AT3G13140	hydroxyproline-rich glycoprotein family protein
BnaC01g37920D	C01	37094781	37095642	AT3G13120	Ribosomal protein S10p/S20e family protein
BnaC01g37930D	C01	37095695	37096161	AT3G13120	Ribosomal protein S10p/S20e family protein
BnaC01g37940D	C01	37096937	37102930	AT3G13090	multidrug resistance-associated protein 8 (MRP8)
BnaC01g37950D	C01	37102986	37103960	AT3G13080	multidrug resistance-associated protein 3 (MRP3)
BnaC01g37960D	C01	37104213	37104757	AT3G13080	multidrug resistance-associated protein 3 (MRP3)
BnaC01g37970D	C01	37104939	37108039	AT3G13080	multidrug resistance-associated protein 3 (MRP3)
BnaC01g37980D	C01	37108709	37112154	AT3G13065	STRUBBELIG-receptor family 4 (SRF4)
BnaC01g37990D	C01	37112220	37117507	AT3G13100	multidrug resistance-associated protein 7 (MRP7)
BnaC01g38000D	C01	37118216	37118856	AT3G13080	multidrug resistance-associated protein 3 (MRP3)
BnaC01g38010D	C01	37118915	37123238	AT3G13080	multidrug resistance-associated protein 3 (MRP3)
BnaC02g00010D	C02	1576	4584	AT5G10900	Calcineurin-like metallo-phosphoesterase superfamily protein
BnaC02g00020D	C02	5398	6613	AT5G10890	myosin heavy chain-related
BnaC02g00030D	C02	7217	9109	AT5G10870	chorismate mutase 2 (CM2)
BnaC02g00040D	C02	9816	11239	AT5G10860	Cystathionine beta-synthase (CBS) family protein
BnaC02g00050D	C02	11602	12479	AT2G35460	Late embryogenesis abundant (LEA) hydroxyproline-rich glycoprotein family
BnaC02g00060D	C02	13146	15919	AT5G10840	Endomembrane protein 70 protein family
BnaC02g00070D	C02	16139	16994	AT5G10830	S-adenosyl-L-methionine-dependent methyltransferases superfamily protein
BnaC02g00080D	C02	17365	17696	AT5G10820	Major facilitator superfamily protein
BnaC02g00090D	C02	17747	19193	AT5G10820	Major facilitator superfamily protein
BnaC02g00100D	C02	19404	20905	AT5G10810	ENHANCER OF RUDIMENTARY HOMOLOGUE (ER)
BnaC02g00110D	C02	20992	23363	AT5G10790	ubiquitin-specific protease 22 (UBP22)
BnaC02g00120D	C02	23420	25154	AT5G10780	FUNCTIONS IN: molecular_function unknown
BnaC02g00130D	C02	33253	35278	AT5G10770	Eukaryotic aspartyl protease family protein
BnaC02g00140D	C02	36343	37991	AT5G10770	Eukaryotic aspartyl protease family protein
BnaC02g00150D	C02	38958	41224	AT5G10740	Protein phosphatase 2C family protein
BnaC02g00160D	C02	41454	42845	AT3G28600	P-loop containing nucleoside triphosphate hydrolases superfamily protein
BnaC02g00170D	C02	45171	47434	AT5G10730	NAD(P)-binding Rossmann-fold superfamily protein
BnaC02g00180D	C02	47490	51141	AT5G10720	histidine kinase 5 (HK5)
BnaC02g00190D	C02	58112	61138	AT5G10690	pentatricopeptide (PPR) repeat-containing protein / CBS domain-containing protein
BnaC02g00200D	C02	61256	62290	AT5G10660	calmodulin-binding protein-related
BnaC02g00210D	C02	65050	65954	AT5G24870	RING/U-box superfamily protein
BnaC02g00220D	C02	66207	70723	AT5G10630	Translation elongation factor EF1A/initiation factor IF2gamma family protein
BnaC02g00230D	C02	74099	75425	AT5G10580	Protein of unknown function, DUF599
BnaC02g00240D	C02	86278	86472		unknown protein
BnaC02g00250D	C02	88057	92122	AT5G10540	Zincin-like metalloproteases family protein
BnaC02g00260D	C02	93395	95362	AT5G10530	Concanavalin A-like lectin protein kinase family protein
BnaC02g00270D	C02	97355	99391	AT5G10520	ROP binding protein kinases 1 (RBK1)
BnaC02g00280D	C02	99650	103626	AT5G10510	AINTEGUMENTA-like 6 (AIL6)
BnaC02g00290D	C02	107819	108081		unknown protein
BnaC02g00300D	C02	108146	108325		unknown protein
BnaC02g00310D	C02	111489	113799	AT5G10460	Haloacid dehalogenase-like hydrolase (HAD) superfamily protein
BnaC02g00320D	C02	114366	115808	AT5G10450	G-box regulating factor 6 (GRF6)
BnaC02g00330D	C02	116007	116191		unknown protein
BnaC02g00340D	C02	117269	117816	AT5G10430	arabinogalactan protein 4 (AGP4)
BnaC02g00350D	C02	122619	124890	AT5G44050	MATE efflux family protein
BnaC02g00360D	C02	128261	128494		unknown protein
BnaC02g00370D	C02	129177	131485	AT5G44050	MATE efflux family protein
BnaC02g00380D	C02	139284	139962	AT5G65360	Histone superfamily protein
BnaC02g00390D	C02	140687	142022	AT5G10360	embryo defective 3010 (EMB3010)
BnaC02g00400D	C02	142811	143615	AT5G10310	unknown protein
BnaC02g00410D	C02	145685	149493	AT5G10290	leucine-rich repeat transmembrane protein kinase family protein
BnaC02g00420D	C02	158195	159372	AT5G10280	myb domain protein 92 (MYB92)
BnaC02g00430D	C02	171577	174262	AT5G10190	Major facilitator superfamily protein
BnaC02g00440D	C02	176560	180575	AT5G10180	slufate transporter 2
BnaC02g00450D	C02	186751	187544	AT5G47440	CONTAINS InterPro DOMAIN/s: Pleckstrin-like, plant (InterPro:IPR013666), Protein of unknown function DUF828 (InterPro:IPR008546), Pleckstrin homology (InterPro:IPR001849)
BnaC02g00460D	C02	191611	195051	AT5G10170	myo-inositol-1-phosphate synthase 3 (MIPS3)
BnaC02g00470D	C02	201139	202841	AT5G10160	Thioesterase superfamily protein
BnaC02g00480D	C02	204698	206652	AT5G10150	FUNCTIONS IN: molecular_function unknown
BnaC02g00490D	C02	208562	212139	AT5G10140	K-box region and MADS-box transcription factor family protein
BnaC02g00500D	C02	212202	213343	AT1G12800	Nucleic acid-binding, OB-fold-like protein
BnaC02g00510D	C02	214600	215706	AT5G10130	Pollen Ole e 1 allergen and extensin family protein
BnaC02g00520D	C02	216092	217453	AT5G10120	Ethylene insensitive 3 family protein
BnaC02g00530D	C02	219086	221595	AT5G10090	Tetratricopeptide repeat (TPR)-like superfamily protein
BnaC02g00540D	C02	223608	226442	AT5G10060	ENTH/VHS family protein
BnaC02g00550D	C02	226795	228414	AT5G10050	NAD(P)-binding Rossmann-fold superfamily protein
BnaC02g00560D	C02	232043	235240	AT5G10030	TGACG motif-binding factor 4 (TGA4)
BnaC02g00570D	C02	235412	238425	AT5G10010	unknown protein
BnaC02g00580D	C02	238475	243164		unknown protein
BnaC02g00590D	C02	244417	245027	AT5G09976	FUNCTIONS IN: molecular_function unknown
BnaC02g00600D	C02	246864	249730	AT5G09960	FUNCTIONS IN: molecular_function unknown
BnaC02g00610D	C02	251305	251919	AT5G09940	Protein of unknown function (DUF1635)
BnaC02g00620D	C02	253543	254010		unknown protein
BnaC02g00630D	C02	255778	255924		unknown protein
BnaC02g00640D	C02	256005	258677	AT5G64760	regulatory particle non-ATPase subunit 5B (RPN5B)
BnaC02g00650D	C02	258979	262467	AT5G09880	Splicing factor, CC1-like
BnaC02g00660D	C02	262893	267006	AT5G09860	THO1
BnaC02g00670D	C02	272394	275429	AT5G05030	Protein of Unknown Function (DUF239)
BnaC02g00680D	C02	279171	280834	AT5G05030	Protein of Unknown Function (DUF239)
BnaC02g00690D	C02	282290	284609	AT5G09810	actin 7 (ACT7)
BnaC02g00700D	C02	290326	292384	AT5G09760	Plant invertase/pectin methylesterase inhibitor superfamily
BnaC02g00710D	C02	295957	296184	AT5G09805	inflorescence deficient in abscission (IDA)-like 3 (IDL3)
BnaC02g00720D	C02	298303	300331	AT5G09790	ARABIDOPSIS TRITHORAX-RELATED PROTEIN 5 (ATXR5)
BnaC02g03380D	C02	1620364	1622032	AT5G03080	Phosphatidic acid phosphatase (PAP2) family protein
BnaC02g03390D	C02	1622331	1625319	AT5G03070	importin alpha isoform 9 (IMPA-9)
BnaC02g03400D	C02	1625719	1626423	AT5G03050	unknown protein
BnaC02g03410D	C02	1628459	1630863	AT5G03040	IQ-domain 2 (iqd2)
BnaC02g03420D	C02	1631422	1631974	AT2G35795	Chaperone DnaJ-domain superfamily protein
BnaC02g03430D	C02	1632329	1633499	AT5G02960	Ribosomal protein S12/S23 family protein
BnaC02g03440D	C02	1633628	1634989	AT5G02950	Tudor/PWWP/MBT superfamily protein
BnaC02g03450D	C02	1642060	1643521	AT5G02890	HXXXD-type acyl-transferase family protein
BnaC02g03460D	C02	1645125	1651529	AT5G02880	ubiquitin-protein ligase 4 (UPL4)
BnaC02g03470D	C02	1653320	1656934	AT5G02810	pseudo-response regulator 7 (PRR7)
BnaC02g03480D	C02	1657179	1659384	AT5G02800	Protein kinase superfamily protein
BnaC02g03490D	C02	1659484	1661895	AT1G69523	S-adenosyl-L-methionine-dependent methyltransferases superfamily protein
BnaC02g03500D	C02	1664531	1664635		unknown protein
BnaC02g03510D	C02	1665142	1667824	AT5G02780	glutathione transferase lambda 1 (GSTL1)
BnaC02g03520D	C02	1674241	1674964	AT3G45100	SETH2
BnaC02g03530D	C02	1675914	1677870		unknown protein
BnaC02g03540D	C02	1680287	1683441	AT5G02430	Transducin/WD40 repeat-like superfamily protein
BnaC02g03550D	C02	1685618	1686330	AT3G09390	metallothionein 2A (MT2A)
BnaC02g03560D	C02	1686470	1694830	AT5G02310	proteolysis 6 (PRT6)
BnaC02g03570D	C02	1696535	1698699	AT5G02290	NAK
BnaC02g03580D	C02	1700891	1702596	AT5G02260	expansin A9 (EXPA9)
BnaC02g03590D	C02	1708261	1709813	AT5G02230	Haloacid dehalogenase-like hydrolase (HAD) superfamily protein
BnaC02g03600D	C02	1718974	1719696	AT5G02220	unknown protein
BnaC02g03610D	C02	1720809	1722356	AT5G02190	PROMOTION OF CELL SURVIVAL 1 (PCS1)
BnaC02g03620D	C02	1724551	1726559	AT1G12350	4-phospho-panto-thenoylcysteine synthetase (COAB)
BnaC02g03630D	C02	1727118	1728590		unknown protein
BnaC02g03640D	C02	1735436	1738924	AT5G02030	REPLUMLESS (RPL)
BnaC02g03650D	C02	1747091	1749618	AT5G01040	laccase 8 (LAC8)
BnaC02g03660D	C02	1751535	1752789	AT5G01060	Protein kinase protein with tetratricopeptide repeat domain
BnaC02g03670D	C02	1753571	1754153	AT5G01075	Glycosyl hydrolase family 35 protein
BnaC02g03680D	C02	1757896	1759095	AT5G01090	Concanavalin A-like lectin family protein
BnaC02g03690D	C02	1759967	1762462	AT5G01100	O-fucosyltransferase family protein
BnaC02g03700D	C02	1764423	1764575	AT5G02880	ubiquitin-protein ligase 4 (UPL4)
BnaC02g03710D	C02	1776151	1778498	AT5G01190	laccase 10 (LAC10)
BnaC02g03720D	C02	1781585	1782924	AT5G01200	Duplicated homeodomain-like superfamily protein
BnaC02g03730D	C02	1792765	1792929		unknown protein
BnaC02g04320D	C02	2202990	2207639	AT5G12350	Regulator of chromosome condensation (RCC1) family with FYVE zinc finger domain
BnaC02g04330D	C02	2207815	2208944	AT5G12390	FISSION 1B (FIS1B)
BnaC02g04340D	C02	2209894	2216643	AT5G12400	DNA binding
BnaC02g04350D	C02	2219637	2222452	AT5G12420	O-acyltransferase (WSD1-like) family protein
BnaC02g04360D	C02	2225135	2226235	AT5G12840	nuclear factor Y, subunit A1 (NF-YA1)
BnaC02g04370D	C02	2229167	2232976	AT5G12850	CCCH-type zinc finger protein with ARM repeat domain
BnaC02g04380D	C02	2240355	2241058	AT3G01480	cyclophilin 38 (CYP38)
BnaC02g04390D	C02	2276492	2278810	AT5G12870	myb domain protein 46 (MYB46)
BnaC02g04400D	C02	2282921	2287390	AT5G12900	unknown protein
BnaC02g04410D	C02	2288951	2290642	AT5G12930	unknown protein
BnaC02g04420D	C02	2293786	2294957	AT5G12940	Leucine-rich repeat (LRR) family protein
BnaC02g04430D	C02	2314911	2319477	AT5G12950	FUNCTIONS IN: catalytic activity
BnaC02g04440D	C02	2319992	2320472	AT5G12990	CLAVATA3/ESR-RELATED 40 (CLE40)
BnaC02g04450D	C02	2320984	2332589	AT5G13000	glucan synthase-like 12 (GSL12)
BnaC02g04460D	C02	2335846	2342005	AT5G13010	embryo defective 3011 (EMB3011)
BnaC02g04470D	C02	2342484	2347422	AT5G13020	Emsy N Terminus (ENT)/ plant Tudor-like domains-containing protein
BnaC02g04480D	C02	2349675	2353699	AT5G13060	ARMADILLO BTB protein 1 (ABAP1)
BnaC02g11950D	C02	7349622	7350029		unknown protein
BnaC02g11960D	C02	7351128	7351325		unknown protein
BnaC02g11970D	C02	7384079	7387136	AT5G56960	basic helix-loop-helix (bHLH) DNA-binding family protein
BnaC02g11980D	C02	7398965	7399794	AT5G56940	Ribosomal protein S16 family protein
BnaC02g11990D	C02	7403743	7405465	AT5G56940	Ribosomal protein S16 family protein
BnaC02g12000D	C02	7405635	7408367	AT5G56930	embryo defective 1789 (emb1789)
BnaC02g12010D	C02	7410508	7411440	AT5G33330	Polynucleotidyl transferase, ribonuclease H-like superfamily protein
BnaC02g12020D	C02	7411489	7411799		unknown protein
BnaC02g12030D	C02	7422998	7427787	AT5G56870	beta-galactosidase 4 (BGAL4)
BnaC02g12040D	C02	7511455	7512517	AT5G56820	F-box/RNI-like/FBD-like domains-containing protein
BnaC02g12050D	C02	7537126	7544678	AT5G56790	Protein kinase superfamily protein
BnaC02g12060D	C02	7564727	7565842	AT5G56790	Protein kinase superfamily protein
BnaC02g12070D	C02	7571026	7572305	AT5G56710	Ribosomal protein L31e family protein
BnaC02g12080D	C02	7576241	7582119	AT5G56670	Ribosomal protein S30 family protein
BnaC02g12090D	C02	7597887	7598242		unknown protein
BnaC02g12100D	C02	7599034	7602242	AT5G56640	myo-inositol oxygenase 5 (MIOX5)
BnaC02g12110D	C02	7603116	7605979	AT5G56630	phosphofructokinase 7 (PFK7)
BnaC02g12120D	C02	7606783	7607046		unknown protein
BnaC02g12130D	C02	7610003	7610590		unknown protein
BnaC02g12140D	C02	7628624	7632183	AT5G56560	FBD, F-box and Leucine Rich Repeat domains containing protein
BnaC02g12150D	C02	7635688	7637448	AT5G56570	Leucine-rich repeat (LRR) family protein
BnaC02g12160D	C02	7640584	7641589	AT5G56550	OXIDATIVE STRESS 3 (OXS3)
BnaC02g12170D	C02	7644182	7644364	AT5G56540	arabinogalactan protein 14 (AGP14)
BnaC02g12180D	C02	7670224	7672847	AT5G56530	Protein of Unknown Function (DUF239)
BnaC02g12190D	C02	7678623	7679086	AT5G56520	unknown protein
BnaC02g12200D	C02	7679717	7682018	AT5G56510	pumilio 12 (PUM12)
BnaC02g12210D	C02	7690022	7693132	AT5G56490	D-arabinono-1,4-lactone oxidase family protein
BnaC02g12220D	C02	7703017	7705345	AT5G56460	Protein kinase superfamily protein
BnaC02g34050D	C02	36329091	36329714	AT2G01610	Plant invertase/pectin methylesterase inhibitor superfamily protein
BnaC02g34060D	C02	36342602	36343662	AT2G01620	maternal effect embryo arrest 11 (MEE11)
BnaC02g34070D	C02	36343791	36346743	AT2G01630	O-Glycosyl hydrolases family 17 protein
BnaC02g34080D	C02	36347666	36349003	AT2G01640	unknown protein
BnaC02g34090D	C02	36349812	36351445	AT2G01670	nudix hydrolase homolog 17 (NUDT17)
BnaC02g34100D	C02	36387879	36393039	AT2G01690	ARM repeat superfamily protein
BnaC02g34110D	C02	36441747	36442572	AT2G01850	endoxyloglucan transferase A3 (EXGT-A3)
BnaC02g34120D	C02	36459886	36464611	AT2G01880	purple acid phosphatase 7 (PAP7)
BnaC02g34130D	C02	36486554	36487129	AT3G14930	HEME1
BnaC02g34990D	C02	37766999	37768947	AT2G03340	WRKY DNA-binding protein 3 (WRKY3)
BnaC02g35000D	C02	37788170	37789597	AT2G03350	Protein of unknown function, DUF538
BnaC02g35010D	C02	37791008	37791157	AT2G03410	Mo25 family protein
BnaC02g35020D	C02	37791387	37792102	AT2G03420	unknown protein
BnaC02g35030D	C02	37792308	37793109	AT2G03440	nodulin-related protein 1 (NRP1)
BnaC02g35040D	C02	37794079	37796013	AT2G03450	purple acid phosphatase 9 (PAP9)
BnaC02g35050D	C02	37808398	37811660	AT2G03480	QUASIMODO2 LIKE 2 (QUL2)
BnaC02g35060D	C02	37818852	37827128		unknown protein
BnaC02g35070D	C02	37832048	37833853	AT2G03590	ureide permease 1 (UPS1)
BnaC02g35080D	C02	37834420	37835304	AT4G34131	UDP-glucosyl transferase 73B3 (UGT73B3)
BnaC02g35090D	C02	37844137	37845263	AT2G03680	SPIRAL1 (SPR1)
BnaC02g35100D	C02	37845322	37846213	AT2G03690	coenzyme Q biosynthesis Coq4 family protein / ubiquinone biosynthesis Coq4 family protein
BnaC02g35110D	C02	37873830	37874791	AT2G03710	SEPALLATA 4 (SEP4)
BnaC02g35120D	C02	37885774	37888125	AT2G03730	ACT domain repeat 5 (ACR5)
BnaC02g35130D	C02	37914683	37915913	AT2G03850	Late embryogenesis abundant protein (LEA) family protein
BnaC02g35140D	C02	37916659	37917828	AT2G03750	P-loop containing nucleoside triphosphate hydrolases superfamily protein
BnaC02g35150D	C02	37918320	37919291	AT2G03760	sulphotransferase 12 (SOT12)
BnaC02g35160D	C02	37925286	37926422	AT2G03760	sulphotransferase 12 (SOT12)
BnaC02g35170D	C02	37927543	37927961	AT1G11270	F-box and associated interaction domains-containing protein
BnaC02g36150D	C02	39272238	39272438		unknown protein
BnaC02g36160D	C02	39272554	39272844		unknown protein
BnaC02g36170D	C02	39292678	39293463	AT3G26510	Octicosapeptide/Phox/Bem1p family protein
BnaC02g36180D	C02	39297034	39298165	AT4G04460	Saposin-like aspartyl protease family protein
BnaC02g36190D	C02	39299375	39300580	AT4G04480	unknown protein
BnaC02g36200D	C02	39323377	39323550		unknown protein
BnaC02g36210D	C02	39332961	39334720	AT3G26520	tonoplast intrinsic protein 2 (TIP2)
BnaC02g36220D	C02	39341223	39342808		unknown protein
BnaC02g36230D	C02	39343283	39343892	AT3G26660	LOB domain-containing protein 24 (LBD24)
BnaC02g36240D	C02	39344488	39346957	AT3G26650	glyceraldehyde 3-phosphate dehydrogenase A subunit (GAPA)
BnaC02g36250D	C02	39347296	39349424	AT3G26670	Protein of unknown function (DUF803)
BnaC02g36260D	C02	39350903	39352614	AT3G26690	nudix hydrolase homolog 13 (NUDX13)
BnaC02g36270D	C02	39362071	39363819	AT3G26700	Protein kinase superfamily protein
BnaC02g36280D	C02	39367438	39371092	AT3G26730	RING/U-box superfamily protein
BnaC02g36290D	C02	39371266	39372266	AT3G26740	CCR-like (CCL)
BnaC02g36300D	C02	39373436	39373687		unknown protein
BnaC02g36310D	C02	39384817	39386825	AT3G26744	INDUCER OF CBF EXPRESSION 1 (ICE1)
BnaC02g36320D	C02	39402064	39402414		unknown protein
BnaC02g36330D	C02	39402466	39404917	AT3G26770	NAD(P)-binding Rossmann-fold superfamily protein
BnaC02g36340D	C02	39405916	39407736	AT3G26780	Phosphoglycerate mutase family protein
BnaC02g36350D	C02	39419430	39421700	AT3G26790	FUSCA 3 (FUS3)
BnaC02g36360D	C02	39428540	39429135		unknown protein
BnaC02g36370D	C02	39436371	39439176	AT3G26810	auxin signaling F-box 2 (AFB2)
BnaC02g36380D	C02	39440083	39440435		unknown protein
BnaC02g36390D	C02	39442467	39443992	AT5G14030	translocon-associated protein beta (TRAPB) family protein
BnaC02g36400D	C02	39451503	39455982	AT3G26840	Esterase/lipase/thioesterase family protein
BnaC02g36410D	C02	39460338	39465086	AT3G26840	Esterase/lipase/thioesterase family protein
BnaC02g36420D	C02	39469975	39473147		unknown protein
BnaC02g36430D	C02	39474151	39476526	AT1G52950	Nucleic acid-binding, OB-fold-like protein
BnaC02g36440D	C02	39482153	39482554	AT3G26840	Esterase/lipase/thioesterase family protein
BnaC02g36450D	C02	39494562	39494746		unknown protein
BnaC02g36460D	C02	39505674	39508710	AT3G26910	hydroxyproline-rich glycoprotein family protein
BnaC02g36470D	C02	39510883	39513308		unknown protein
BnaC02g36480D	C02	39520076	39520969		unknown protein
BnaC02g36490D	C02	39521106	39523593	AT3G26932	dsRNA-binding protein 3 (DRB3)
BnaC02g36500D	C02	39524434	39527056	AT3G26935	DHHC-type zinc finger family protein
BnaC02g36510D	C02	39530304	39532250	AT3G26940	CONSTITUTIVE DIFFERENTIAL GROWTH 1 (CDG1)
BnaC02g36520D	C02	39548537	39550737		unknown protein
BnaC02g36530D	C02	39558910	39559550	AT3G26980	membrane-anchored ubiquitin-fold protein 4 precursor (MUB4)
BnaC02g36540D	C02	39565660	39566421	AT1G15430	Protein of unknown function (DUF1644)
BnaC02g36550D	C02	39568607	39569288	AT3G27010	TEOSINTE BRANCHED 1, cycloidea, PCF (TCP)-domain family protein 20 (TCP20)
BnaC02g36560D	C02	39576858	39577469	AT1G15430	Protein of unknown function (DUF1644)
BnaC02g36570D	C02	39579793	39580100	AT3G27010	TEOSINTE BRANCHED 1, cycloidea, PCF (TCP)-domain family protein 20 (TCP20)
BnaC02g36580D	C02	39593766	39594326	AT1G15430	Protein of unknown function (DUF1644)
BnaC02g36590D	C02	39618392	39619970	AT3G27025	unknown protein
BnaC02g36600D	C02	39620925	39621273	AT3G27027	Protein of unknown function (DUF 3339)
BnaC02g36610D	C02	39621559	39621768	AT3G27030	unknown protein
BnaC02g36620D	C02	39628588	39628797	AT3G27030	unknown protein
BnaC02g36630D	C02	39657002	39658066	AT3G27060	TSO MEANING 'UGLY' IN CHINESE 2 (TSO2)
BnaC02g36640D	C02	39671385	39675714	AT3G27080	translocase of outer membrane 20 kDa subunit 3 (TOM20-3)
BnaC02g36650D	C02	39677373	39679336	AT3G27090	DCD (Development and Cell Death) domain protein
BnaC02g36660D	C02	39680068	39683970	AT3G27120	P-loop containing nucleoside triphosphate hydrolases superfamily protein
BnaC02g36670D	C02	39692182	39693417	AT3G27150	Galactose oxidase/kelch repeat superfamily protein
BnaC02g36680D	C02	39756141	39757270	AT3G27160	GLUCOSE HYPERSENSITIVE 1 (GHS1)
BnaC02g36690D	C02	39760829	39761850	AT5G05410	DRE-binding protein 2A (DREB2A)
BnaC02g36700D	C02	39761942	39762484	AT5G05410	DRE-binding protein 2A (DREB2A)
BnaC02g36710D	C02	39763533	39764905		unknown protein
BnaC02g36720D	C02	39776050	39779365	AT3G27170	chloride channel B (CLC-B)
BnaC02g36730D	C02	39780576	39784439	AT3G27190	uridine kinase-like 2 (UKL2)
BnaC02g36740D	C02	39785927	39786515	AT5G10610	cytochrome P450, family 81, subfamily K, polypeptide 1 (CYP81K1)
BnaC02g36750D	C02	39787262	39787438	AT3G51670	SEC14 cytosolic factor family protein / phosphoglyceride transfer family protein
BnaC02g36760D	C02	39787720	39788317	AT3G27200	Cupredoxin superfamily protein
BnaC02g36770D	C02	39788770	39790625	AT3G27210	unknown protein
BnaC02g36780D	C02	39817883	39820158	AT3G27240	Cytochrome C1 family
BnaC02g36790D	C02	39832747	39835586	AT3G27400	Pectin lyase-like superfamily protein
BnaC02g36800D	C02	39837203	39837586	AT3G27410	unknown protein
BnaC02g36810D	C02	39841277	39842973	AT4G30690	Translation initiation factor 3 protein
BnaC02g36820D	C02	39844684	39845409	AT3G27415	unknown protein
BnaC02g36830D	C02	39848867	39850752	AT3G27420	unknown protein
BnaC02g36840D	C02	39850997	39853276	AT3G27430	PBB1
BnaC02g36850D	C02	39853882	39864400	AT2G46290	Transducin/WD40 repeat-like superfamily protein
BnaC02g36860D	C02	39872388	39873148		unknown protein
BnaC02g36870D	C02	39873210	39873287		unknown protein
BnaC02g36880D	C02	39879492	39882027		unknown protein
BnaC02g36900D	C02	39889943	39891573	AT2G21385	unknown protein.
BnaC02g36910D	C02	39891644	39891815		unknown protein
BnaC02g36920D	C02	39892274	39893577	AT5G56630	phosphofructokinase 7 (PFK7)
BnaC02g36930D	C02	39895211	39895360		unknown protein
BnaC02g36940D	C02	39895936	39897722	AT3G27460	SGF29 tudor-like domain
BnaC02g36950D	C02	39912094	39912426	AT3G29780	ralf-like 27 (RALFL27)
BnaC02g36960D	C02	39912648	39913172	AT3G29780	ralf-like 27 (RALFL27)
BnaC02g36970D	C02	39928994	39935052	AT3G27530	golgin candidate 6 (GC6)
BnaC02g36980D	C02	39938683	39943461	AT3G27550	RNA-binding CRS1 / YhbY (CRM) domain protein
BnaC02g36990D	C02	39945282	39947618	AT1G79380	Ca(2)-dependent phospholipid-binding protein (Copine) family
BnaC02g37000D	C02	39949540	39951178		unknown protein
BnaC02g37010D	C02	39978283	39979132		unknown protein
BnaC02g37020D	C02	39988128	39990004	AT3G27650	LOB domain-containing protein 25 (LBD25)
BnaC02g37030D	C02	40002669	40003899	AT3G27660	oleosin 4 (OLEO4)
BnaC02g37040D	C02	40004139	40005328	AT3G27690	photosystem II light harvesting complex gene 2.3 (LHCB2.3)
BnaC02g37050D	C02	40005421	40009709	AT3G27700	zinc finger (CCCH-type) family protein / RNA recognition motif (RRM)-containing protein
BnaC02g37060D	C02	40014335	40015918	AT3G27710	ARIADNE 3 (ARI3)
BnaC02g37070D	C02	40016157	40022051	AT3G27730	ROCK-N-ROLLERS (RCK)
BnaC02g37080D	C02	40024146	40026601	AT3G27770	unknown protein
BnaC02g37090D	C02	40027386	40029817	AT3G27785	myb domain protein 118 (MYB118)
BnaC02g37100D	C02	40046044	40046774	AT1G80460	nonhost resistance to P. s. phaseolicola 1 (NHO1)
BnaC02g37110D	C02	40046864	40047112	AT1G80460	nonhost resistance to P. s. phaseolicola 1 (NHO1)
BnaC02g37120D	C02	40047204	40047494		unknown protein
BnaC02g37130D	C02	40047613	40048017	AT1G73030	VPS46.2
BnaC02g37140D	C02	40048400	40048986	AT5G57655	xylose isomerase family protein
BnaC02g37150D	C02	40096775	40100997	AT3G27930	unknown protein
BnaC02g37160D	C02	40107135	40108123	AT3G27950	GDSL-like Lipase/Acylhydrolase superfamily protein
BnaC02g37170D	C02	40112433	40114636	AT3G27970	Exonuclease family protein
BnaC02g37180D	C02	40118654	40120396	AT3G28007	Nodulin MtN3 family protein
BnaC02g37200D	C02	40147988	40150864	AT3G28050	nodulin MtN21 /EamA-like transporter family protein
BnaC02g37210D	C02	40162209	40164475	AT3G28070	nodulin MtN21 /EamA-like transporter family protein
BnaC02g37220D	C02	40164762	40164974	AT5G40190	RNA ligase/cyclic nucleotide phosphodiesterase family protein
BnaC02g37230D	C02	40165730	40167298	AT3G28150	TRICHOME BIREFRINGENCE-LIKE 22 (TBL22)
BnaC02g37240D	C02	40188599	40189192	AT2G06845	Beta-galactosidase related protein
BnaC02g37250D	C02	40190961	40191444	AT3G28180	Cellulose-synthase-like C4 (CSLC04)
BnaC02g37260D	C02	40191561	40193786	AT3G28180	Cellulose-synthase-like C4 (CSLC04)
BnaC02g37270D	C02	40199858	40200022	AT5G13930	TRANSPARENT TESTA 4 (TT4)
BnaC02g37280D	C02	40200117	40201342		unknown protein
BnaC02g37290D	C02	40204996	40206000	AT3G28200	Peroxidase superfamily protein
BnaC02g37300D	C02	40223538	40224182	AT3G28220	TRAF-like family protein
BnaC02g37310D	C02	40246218	40247240	AT3G28330	F-box family protein-related
BnaC02g37320D	C02	40248375	40250618		unknown protein
BnaC02g37330D	C02	40250888	40256059	AT3G28345	ABC transporter family protein
BnaC02g37340D	C02	40285596	40286231	AT3G28420	Putative membrane lipoprotein
BnaC02g37350D	C02	40291146	40293207	AT3G28450	Leucine-rich repeat protein kinase family protein
BnaC02g37360D	C02	40294450	40295169	AT3G28455	CLAVATA3/ESR-RELATED 25 (CLE25)
BnaC02g37370D	C02	40296585	40297100	AT3G28470	DEFECTIVE IN MERISTEM DEVELOPMENT AND FUNCTION 1 (TDF1)
BnaC02g37380D	C02	40299005	40299346	AT3G28500	60S acidic ribosomal protein family
BnaC02g37390D	C02	40301122	40301601	AT5G67150	HXXXD-type acyl-transferase family protein
BnaC02g37400D	C02	40310273	40311818	AT3G28510	P-loop containing nucleoside triphosphate hydrolases superfamily protein
BnaC02g37410D	C02	40320668	40323717	AT3G28690	Protein kinase superfamily protein
BnaC02g37420D	C02	40324443	40327334	AT3G28710	ATPase, V0/A0 complex, subunit C/D
BnaC02g37430D	C02	40328559	40332044	AT3G28730	high mobility group (HMG)
BnaC02g37440D	C02	40332126	40334720	AT3G28740	CYP81D1
BnaC02g37450D	C02	40334885	40340329	AT3G28740	CYP81D1
BnaC02g37460D	C02	40341725	40342717	AT2G43800	Actin-binding FH2 (formin homology 2) family protein
BnaC02g37470D	C02	40345580	40347622		unknown protein
BnaC02g37480D	C02	40347953	40356195	AT3G28770	Protein of unknown function (DUF1216)
BnaC02g37490D	C02	40357333	40359360	AT3G28840	Protein of unknown function (DUF1216)
BnaC02g38740D	C02	41712471	41714316	AT5G48760	Ribosomal protein L13 family protein
BnaC02g38750D	C02	41757267	41757684	AT3G56110	prenylated RAB acceptor 1.B1 (PRA1.B1)
BnaC02g38760D	C02	41761239	41763554	AT5G48830	unknown protein
BnaC02g38770D	C02	41765015	41765467	AT5G48840	homolog of bacterial PANC (PANC)
BnaC02g38780D	C02	41766790	41769290	AT5G48850	SULPHUR DEFICIENCY-INDUCED 1 (ATSDI1)
BnaC02g38790D	C02	41781108	41783321	AT5G48870	SUPERSENSITIVE TO ABA AND DROUGHT 1 (SAD1)
BnaC02g38800D	C02	41783404	41787189	AT5G48880	peroxisomal 3-keto-acyl-CoA thiolase 2
BnaC02g38810D	C02	41788068	41789007	AT5G48890	C2H2-like zinc finger protein
BnaC02g38820D	C02	41792993	41796851	AT5G48900	Pectin lyase-like superfamily protein
BnaC02g38830D	C02	41798302	41807810	AT5G48900	Pectin lyase-like superfamily protein
BnaC02g38840D	C02	41809163	41810154		unknown protein
BnaC02g38850D	C02	41810781	41811799	AT1G12840	DE-ETIOLATED 3 (DET3)
BnaC02g38860D	C02	41815452	41816135	AT1G23960	Protein of unknown function (DUF626)
BnaC02g40880D	C02	43907476	43907943	AT2G21655	Protein of unknown function (DUF784)
BnaC02g40890D	C02	43909205	43911493	AT5G25050	Major facilitator superfamily protein
BnaC02g40900D	C02	43915196	43916092	AT5G25020	Protein of unknown function (DUF1336)
BnaC02g40910D	C02	43916956	43917898		unknown protein
BnaC02g40920D	C02	43919195	43923276	AT5G24970	Protein kinase superfamily protein
BnaC02g40930D	C02	43923890	43925816	AT5G24940	Protein phosphatase 2C family protein
BnaC02g40940D	C02	43930497	43930655		unknown protein
BnaC02g40950D	C02	43933143	43933394		unknown protein
BnaC02g40960D	C02	43934769	43935719	AT5G24900	cytochrome P450, family 714, subfamily A, polypeptide 2 (CYP714A2)
BnaC02g40970D	C02	43948010	43949725	AT5G25410	Protein of Unknown Function (DUF239)
BnaC02g40980D	C02	43966170	43966525	AT5G25410	Protein of Unknown Function (DUF239)
BnaC02g40990D	C02	43968666	43970321	AT5G28820	unknown protein
BnaC02g41000D	C02	44005572	44006326	AT5G24900	cytochrome P450, family 714, subfamily A, polypeptide 2 (CYP714A2)
BnaC02g41010D	C02	44006679	44007894	AT3G23910	BEST Arabidopsis thaliana protein match is: RNA-directed DNA polymerase (reverse transcriptase)-related family protein (TAIR:AT3G24255.2)
BnaC02g41020D	C02	44013281	44014476	AT5G24890	unknown protein
BnaC02g41030D	C02	44016203	44017950	AT3G24255	RNA-directed DNA polymerase (reverse transcriptase)-related family protein
BnaC02g41040D	C02	44033802	44040179	AT5G24810	ABC1 family protein
BnaC02g41050D	C02	44040916	44042302	AT5G24800	basic leucine zipper 9 (BZIP9)
BnaC03g31880D	C03	19616513	19622282	AT4G01290	unknown protein
BnaC03g31890D	C03	19623887	19626166	AT4G01310	Ribosomal L5P family protein
BnaC03g31900D	C03	19626438	19629707	AT4G01320	ATSTE24
BnaC03g31910D	C03	19630689	19632968	AT4G01370	MAP kinase 4 (MPK4)
BnaC03g31920D	C03	19633157	19634865	AT4G00770	unknown protein
BnaC03g31930D	C03	19635924	19637618	AT4G00755	F-box family protein
BnaC03g31940D	C03	19645958	19648837	AT4G00752	UBX domain-containing protein
BnaC03g31950D	C03	19649424	19652659	AT4G00740	S-adenosyl-L-methionine-dependent methyltransferases superfamily protein
BnaC03g31960D	C03	19655621	19660662	AT4G00730	ANTHOCYANINLESS 2 (ANL2)
BnaC03g31970D	C03	19661688	19665138	AT4G00720	shaggy-like protein kinase 32 (SK32)
BnaC03g31980D	C03	19666101	19667305		unknown protein
BnaC03g31990D	C03	19669363	19672615	AT1G22200	Endoplasmic reticulum vesicle transporter protein
BnaC03g32000D	C03	19674647	19677130	AT4G00710	BR-signaling kinase 3 (BSK3)
BnaC03g32010D	C03	19678006	19681160	AT4G00700	C2 calcium/lipid-binding plant phosphoribosyltransferase family protein
BnaC03g32020D	C03	19689691	19690264	AT4G00670	Remorin family protein
BnaC03g32030D	C03	19691158	19694032	AT4G00660	RNAhelicase-like 8 (RH8)
BnaC03g32040D	C03	19694404	19695905	AT1G13120	embryo defective 1745 (emb1745)
BnaC03g32050D	C03	19700014	19701174	AT4G00585	unknown protein
BnaC03g32060D	C03	19712093	19713273	AT4G00525	unknown protein
BnaC03g32070D	C03	19713330	19717021	AT4G00520	Acyl-CoA thioesterase family protein
BnaC03g32080D	C03	19717698	19719580	AT4G00500	alpha/beta-Hydrolases superfamily protein
BnaC03g32090D	C03	19728840	19732458	AT4G00480	ATMYC1
BnaC03g32100D	C03	19732509	19737507	AT4G00460	RHO guanyl-nucleotide exchange factor 3 (ROPGEF3)
BnaC03g32110D	C03	19742266	19751524	AT4G00450	CENTER CITY (CCT)
BnaC03g59030D	C03	48314166	48315494	AT3G58670	Protein of unknown function (DUF1637)
BnaC03g59040D	C03	48332061	48334746	AT1G29340	plant U-box 17 (PUB17)
BnaC03g59050D	C03	48343205	48343731	AT1G29370	Kinase-related protein of unknown function (DUF1296)
BnaC03g59060D	C03	48344098	48348044	AT1G29370	Kinase-related protein of unknown function (DUF1296)
BnaC03g59070D	C03	48350112	48352699	AT1G29380	Carbohydrate-binding X8 domain superfamily protein
BnaC03g59080D	C03	48354610	48355518	AT1G29470	S-adenosyl-L-methionine-dependent methyltransferases superfamily protein
BnaC03g59090D	C03	48395994	48397561	AT1G30160	Protein of unknown function (DUF295)
BnaC03g59100D	C03	48398092	48399411	AT1G30170	Protein of unknown function (DUF295)
BnaC03g59110D	C03	48399764	48400419	AT1G30135	jasmonate-zim-domain protein 8 (JAZ8)
BnaC03g59120D	C03	48417178	48419130	AT1G30130	unknown protein
BnaC03g59130D	C03	48420720	48423223	AT1G30120	pyruvate dehydrogenase E1 beta (PDH-E1 BETA)
BnaC03g59140D	C03	48423462	48424742	AT1G30110	nudix hydrolase homolog 25 (NUDX25)
BnaC03g59380D	C03	48630158	48630256		unknown protein
BnaC03g59390D	C03	48630892	48636496	AT1G29720	Leucine-rich repeat transmembrane protein kinase
BnaC03g59400D	C03	48637799	48641256	AT1G29720	Leucine-rich repeat transmembrane protein kinase
BnaC03g59410D	C03	48666660	48666980	AT3G27060	TSO MEANING 'UGLY' IN CHINESE 2 (TSO2)
BnaC03g59420D	C03	48667027	48667167	AT3G27060	TSO MEANING 'UGLY' IN CHINESE 2 (TSO2)
BnaC03g59430D	C03	48687577	48688302		unknown protein
BnaC03g59440D	C03	48688751	48701990	AT1G29750	receptor-like kinase in flowers 1 (RKF1)
BnaC03g59450D	C03	48703331	48705161	AT1G29760	Putative adipose-regulatory protein (Seipin)
BnaC03g59460D	C03	48705628	48706473	AT1G29770	Haloacid dehalogenase-like hydrolase (HAD) superfamily protein
BnaC03g59470D	C03	48707675	48708388	AT1G29780	Haloacid dehalogenase-like hydrolase (HAD) superfamily protein
BnaC03g59480D	C03	48708658	48709583		unknown protein
BnaC03g59490D	C03	48722074	48722777	AT1G29810	Transcriptional coactivator/pterin dehydratase
BnaC03g59500D	C03	48723877	48726832	AT1G29820	Magnesium transporter CorA-like family protein
BnaC03g59510D	C03	48727024	48728671	AT1G29850	double-stranded DNA-binding family protein
BnaC03g59520D	C03	48729525	48730653	AT1G29930	chlorophyll A/B binding protein 1 (CAB1)
BnaC03g59530D	C03	48744912	48745842	AT1G29950	basic helix-loop-helix (bHLH) DNA-binding superfamily protein
BnaC03g59540D	C03	48747438	48748594	AT2G34480	Ribosomal protein L18ae/LX family protein
BnaC03g59550D	C03	48758317	48760631	AT5G09810	actin 7 (ACT7)
BnaC03g59560D	C03	48771105	48774453	AT2G07200	Cysteine proteinases superfamily protein
BnaC03g59570D	C03	48775606	48777999	AT1G30000	alpha-mannosidase 3 (MNS3)
BnaC03g59580D	C03	48779450	48779872	AT1G30020	Protein of unknown function, DUF538
BnaC03g59590D	C03	48823207	48823928		unknown protein
BnaC03g59600D	C03	48835402	48836484	AT4G27540	prenylated RAB acceptor 1.H (PRA1.H)
BnaC03g59610D	C03	48842000	48844139	AT1G30040	gibberellin 2-oxidase (GA2OX2)
BnaC03g59620D	C03	48860004	48862342	AT1G30300	Metallo-hydrolase/oxidoreductase superfamily protein
BnaC03g59630D	C03	48870980	48873940	AT1G30320	Remorin family protein
BnaC03g59640D	C03	48886777	48890909	AT5G37020	auxin response factor 8 (ARF8)
BnaC03g59650D	C03	48918591	48919862	AT5G19780	tubulin alpha-5 (TUA5)
BnaC03g59660D	C03	48939496	48943164	AT1G30360	early-responsive to dehydration 4 (ERD4)
BnaC03g61670D	C03	50842212	50847366	AT5G11250	Disease resistance protein (TIR-NBS-LRR class)
BnaC03g61680D	C03	50847576	50851816	AT3G44670	Disease resistance protein (TIR-NBS-LRR class) family
BnaC03g61690D	C03	50921094	50923667		unknown protein
BnaC03g61700D	C03	50924115	50926303	AT1G14800	Nucleic acid-binding, OB-fold-like protein
BnaC03g61710D	C03	50928013	50931106		unknown protein
BnaC03g61720D	C03	50933034	50935279	AT4G37180	Homeodomain-like superfamily protein
BnaC03g61730D	C03	50938082	50940391	AT4G37210	Tetratricopeptide repeat (TPR)-like superfamily protein
BnaC03g61740D	C03	50941844	50943130	AT4G37220	Cold acclimation protein WCOR413 family
BnaC03g61750D	C03	50969008	50969588	AT4G37240	unknown protein
BnaC03g61760D	C03	50983453	50988199	AT4G36870	BEL1-like homeodomain 2 (BLH2)
BnaC03g61770D	C03	50997196	50997495		unknown protein
BnaC03g61780D	C03	50997568	50997657		unknown protein
BnaC03g61790D	C03	50999712	51000924		unknown protein
BnaC03g61800D	C03	51011295	51012631		unknown protein
BnaC03g61810D	C03	51026997	51028223		unknown protein
BnaC03g61820D	C03	51029027	51029870	AT2G45060	Uncharacterised conserved protein UCP022280
BnaC03g61830D	C03	51032132	51033333	AT4G36740	homeobox protein 40 (HB40)
BnaC03g61840D	C03	51040702	51042984	AT4G36730	G-box binding factor 1 (GBF1)
BnaC03g61850D	C03	51043048	51046165	AT4G36720	HVA22-like protein K (HVA22K)
BnaC03g61860D	C03	51051066	51051457		unknown protein
BnaC03g61870D	C03	51053136	51056040	AT4G36700	RmlC-like cupins superfamily protein
BnaC03g61880D	C03	51067354	51071000	AT4G36690	ATU2AF65A
BnaC03g61890D	C03	51073820	51075043	AT4G36680	Tetratricopeptide repeat (TPR)-like superfamily protein
BnaC03g61900D	C03	51076637	51078492	AT1G23310	glutamate:glyoxylate aminotransferase (GGT1)
BnaC03g61910D	C03	51082816	51084851	AT4G36670	Major facilitator superfamily protein
BnaC03g61920D	C03	51088624	51089684	AT4G09490	Polynucleotidyl transferase, ribonuclease H-like superfamily protein
BnaC03g62680D	C03	51833552	51833830		unknown protein
BnaC03g62690D	C03	51841231	51842034		unknown protein
BnaC03g62700D	C03	51908217	51909302	AT3G17170	REGULATOR OF FATTY-ACID COMPOSITION 3 (RFC3)
BnaC03g62710D	C03	51934329	51937263	AT4G18550	alpha/beta-Hydrolases superfamily protein
BnaC03g63200D	C03	52584383	52591420	AT4G37860	SPT2 chromatin protein
BnaC03g63210D	C03	52596832	52599946	AT4G19440	Tetratricopeptide repeat (TPR)-like superfamily protein
BnaC03g63220D	C03	52608107	52609888	AT4G19450	Major facilitator superfamily protein
BnaC03g63230D	C03	52610287	52614470	AT4G19510	Disease resistance protein (TIR-NBS-LRR class)
BnaC03g63240D	C03	52630864	52635129	AT4G19500	nucleoside-triphosphatases
BnaC03g63250D	C03	52641104	52641831	AT4G19510	Disease resistance protein (TIR-NBS-LRR class)
BnaC03g63260D	C03	52641937	52643346	AT4G19510	Disease resistance protein (TIR-NBS-LRR class)
BnaC03g63270D	C03	52653029	52655288	AT3G31430	unknown protein
BnaC03g63280D	C03	52661758	52665326	AT4G19500	nucleoside-triphosphatases
BnaC03g63290D	C03	52666780	52671994	AT4G19510	Disease resistance protein (TIR-NBS-LRR class)
BnaC03g63300D	C03	52690495	52690704	AT4G19520	disease resistance protein (TIR-NBS-LRR class) family
BnaC03g63310D	C03	52692026	52693741	AT4G19540	IND1(iron-sulfur protein required for NADH dehydrogenase)-like (INDL)
BnaC03g64990D	C03	54422756	54429115	AT2G04305	Magnesium transporter CorA-like family protein
BnaC03g65000D	C03	54437008	54437742	AT4G22550	Phosphatidic acid phosphatase (PAP2) family protein
BnaC03g65010D	C03	54448611	54448922		unknown protein
BnaC03g65020D	C03	54453044	54453900	AT4G22560	unknown protein
BnaC03g65030D	C03	54459111	54466574	AT4G22570	adenine phosphoribosyl transferase 3 (APT3)
BnaC03g65040D	C03	54496593	54503882		unknown protein
BnaC03g70640D	C03	60263981	60268025	AT1G55550	P-loop containing nucleoside triphosphate hydrolases superfamily protein
BnaC03g70650D	C03	60268301	60271136	AT1G55560	SKU5 similar 14 (sks14)
BnaC03g70660D	C03	60295580	60298131	AT1G55600	WRKY DNA-binding protein 10 (WRKY10)
BnaC03g70670D	C03	60305248	60308879	AT1G55610	BRI1 like (BRL1)
BnaC03g70680D	C03	60313033	60317261	AT1G55620	chloride channel F (CLC-F)
BnaC03g70690D	C03	60323237	60324229	AT4G09320	NDPK1
BnaC03g70700D	C03	60326277	60327136	AT1G55670	photosystem I subunit G (PSAG)
BnaC03g70710D	C03	60327897	60330735	AT1G55680	Transducin/WD40 repeat-like superfamily protein
BnaC03g70720D	C03	60332478	60332639		unknown protein
BnaC03g70730D	C03	60332695	60333276		unknown protein
BnaC03g70740D	C03	60333851	60338100	AT1G55690	Sec14p-like phosphatidylinositol transfer family protein
BnaC04g03530D	C04	2531650	2532926	AT2G44220	Protein of Unknown Function (DUF239)
BnaC04g03540D	C04	2532990	2535228	AT2G44220	Protein of Unknown Function (DUF239)
BnaC04g03550D	C04	2540884	2543507	AT2G44220	Protein of Unknown Function (DUF239)
BnaC04g03560D	C04	2546564	2548795	AT2G44220	Protein of Unknown Function (DUF239)
BnaC04g03570D	C04	2549753	2550388		unknown protein
BnaC04g03580D	C04	2552024	2554393	AT2G44270	repressor of lrx1 (ROL5)
BnaC04g03590D	C04	2554827	2557966	AT2G44280	Major facilitator superfamily protein
BnaC04g03600D	C04	2568140	2568682	AT2G44340	VQ motif-containing protein
BnaC04g03610D	C04	2570849	2571529	AT2G43420	3-beta hydroxysteroid dehydrogenase/isomerase family protein
BnaC04g03620D	C04	2595702	2596566	AT1G02520	P-glycoprotein 11 (PGP11)
BnaC04g03630D	C04	2598314	2598871	AT2G44340	VQ motif-containing protein
BnaC04g03640D	C04	2602079	2602807	AT2G44370	Cysteine/Histidine-rich C1 domain family protein
BnaC04g03650D	C04	2617170	2619077		unknown protein
BnaC04g03660D	C04	2622155	2622901	AT5G43520	Cysteine/Histidine-rich C1 domain family protein
BnaC04g03670D	C04	2623667	2625246	AT2G44410	RING/U-box superfamily protein
BnaC04g03680D	C04	2625306	2627649	AT2G44420	protein N-terminal asparagine amidohydrolase family protein
BnaC04g03690D	C04	2629030	2631376	AT2G44430	DNA-binding bromodomain-containing protein
BnaC04g08290D	C04	6214718	6218691	AT2G36960	TSL-kinase interacting protein 1 (TKI1)
BnaC04g08300D	C04	6222376	6223796	AT2G24500	FZF
BnaC04g08310D	C04	6254916	6256257	AT2G36950	Heavy metal transport/detoxification superfamily protein
BnaC04g08320D	C04	6259545	6260554	AT2G36930	zinc finger (C2H2 type) family protein
BnaC04g08330D	C04	6261925	6263068	AT2G36900	membrin 11 (MEMB11)
BnaC04g08340D	C04	6278779	6280316	AT2G36890	REGULATOR OF AXILLARY MERISTEMS 2 (RAX2)
BnaC04g08350D	C04	6283867	6285392	AT2G36885	unknown protein
BnaC04g08360D	C04	6286604	6288632	AT2G36880	methionine adenosyltransferase 3 (MAT3)
BnaC04g08370D	C04	6290792	6291652	AT1G31150	FUNCTIONS IN: sequence-specific DNA binding transcription factor activity
BnaC04g08380D	C04	6292322	6293021	AT5G58690	phosphatidylinositol-speciwc phospholipase C5 (PLC5)
BnaC04g08390D	C04	6310559	6311154	AT3G46690	UDP-Glycosyltransferase superfamily protein
BnaC04g08400D	C04	6318066	6320051	AT2G36870	xyloglucan endotransglucosylase/hydrolase 32 (XTH32)
BnaC04g08410D	C04	6327473	6341768	AT2G36850	glucan synthase-like 8 (GSL8)
BnaC04g08420D	C04	6342784	6343071		unknown protein
BnaC04g08430D	C04	6347346	6348751	AT2G36835	unknown protein
BnaC04g08440D	C04	6349370	6350863	AT2G36800	don-glucosyltransferase 1 (DOGT1)
BnaC04g08450D	C04	6356397	6357884	AT2G36800	don-glucosyltransferase 1 (DOGT1)
BnaC04g08460D	C04	6382869	6384359	AT2G36770	UDP-Glycosyltransferase superfamily protein
BnaC04g08470D	C04	6385238	6385441	AT2G36790	UDP-glucosyl transferase 73C6 (UGT73C6)
BnaC04g08480D	C04	6391408	6392898	AT2G36780	UDP-Glycosyltransferase superfamily protein
BnaC04g08490D	C04	6394197	6396040	AT4G38760	Protein of unknown function (DUF3414)
BnaC04g08500D	C04	6399700	6399861		unknown protein
BnaC04g08510D	C04	6400802	6403412	AT2G36740	SWC2
BnaC04g08520D	C04	6414001	6415509	AT2G36730	Pentatricopeptide repeat (PPR) superfamily protein
BnaC04g08530D	C04	6417317	6417701	AT2G36700	Pectin lyase-like superfamily protein
BnaC04g08540D	C04	6429367	6430722	AT2G36710	Pectin lyase-like superfamily protein
BnaC04g12710D	C04	9979048	9983029	AT1G05520	Sec23/Sec24 protein transport family protein
BnaC04g12720D	C04	9991265	10002061	AT2G31960	glucan synthase-like 3 (GSL03)
BnaC04g12730D	C04	10017530	10017823	AT2G31945	unknown protein
BnaC04g12740D	C04	10021450	10021743	AT2G31945	unknown protein
BnaC04g12750D	C04	10037935	10038285		unknown protein
BnaC04g12760D	C04	10040121	10042167	AT1G51890	Leucine-rich repeat protein kinase family protein
BnaC04g12770D	C04	10051266	10052005		unknown protein
BnaC04g12780D	C04	10063792	10065263	AT1G05570	callose synthase 1 (CALS1)
BnaC04g12790D	C04	10079777	10080396	AT5G65850	F-box and associated interaction domains-containing protein
BnaC04g12800D	C04	10082953	10085093	AT2G31470	DROUGHT TOLERANCE REPRESSOR (DOR)
BnaC04g12810D	C04	10087979	10088490		unknown protein
BnaC04g12820D	C04	10093101	10094476		unknown protein
BnaC04g12830D	C04	10094599	10099388	AT2G31830	endonuclease/exonuclease/phosphatase family protein
BnaC04g12840D	C04	10099497	10102073	AT2G31820	Ankyrin repeat family protein
BnaC04g12850D	C04	10104209	10108558	AT2G31810	ACT domain-containing small subunit of acetolactate synthase protein
BnaC04g12860D	C04	10121243	10124859	AT2G31790	UDP-Glycosyltransferase superfamily protein
BnaC04g12870D	C04	10128217	10130199	AT2G31770	ARIADNE 9 (ARI9)
BnaC04g12880D	C04	10132241	10134517	AT1G52950	Nucleic acid-binding, OB-fold-like protein
BnaC04g12890D	C04	10135450	10136456		unknown protein
BnaC04g30820D	C04	32717214	32718732	AT1G73360	homeodomain GLABROUS 11 (HDG11)
BnaC04g30830D	C04	32737133	32738288	AT1G60360	RING/U-box superfamily protein
BnaC04g30840D	C04	32738351	32739004	AT2G25720	unknown protein
BnaC04g30850D	C04	32740604	32741219		unknown protein
BnaC04g30860D	C04	32741273	32742184	AT2G07760	Zinc knuckle (CCHC-type) family protein
BnaC04g30870D	C04	32746246	32747451	AT5G38430	Ribulose bisphosphate carboxylase (small chain) family protein
BnaC04g30880D	C04	32770738	32774292	AT5G38450	cytochrome P450, family 735, subfamily A, polypeptide 1 (CYP735A1)
BnaC04g30890D	C04	32774352	32775815	AT5G38450	cytochrome P450, family 735, subfamily A, polypeptide 1 (CYP735A1)
BnaC04g30900D	C04	32785712	32788449	AT5G38460	ALG6, ALG8 glycosyltransferase family
BnaC04g30910D	C04	32791961	32794805	AT5G38470	RADIATION SENSITIVE23D (RAD23D)
BnaC04g30920D	C04	32800900	32802544	AT5G60730	Anion-transporting ATPase
BnaC04g30930D	C04	32804386	32806072	AT5G38480	general regulatory factor 3 (GRF3)
BnaC04g30940D	C04	32810203	32812179	AT5G38510	Rhomboid-related intramembrane serine protease family protein
BnaC04g30950D	C04	32854744	32856099	AT3G27750	FUNCTIONS IN: molecular_function unknown
BnaC04g30960D	C04	32878283	32880157	AT5G11910	alpha/beta-Hydrolases superfamily protein
BnaC04g30970D	C04	32883286	32883624		unknown protein
BnaC04g30980D	C04	32899130	32901508	AT5G38530	tryptophan synthase beta type 2 (TSBtype2)
BnaC04g30990D	C04	32919600	32922526	AT5G38560	Protein kinase superfamily protein
BnaC04g31000D	C04	32923967	32925936	AT2G17280	Phosphoglycerate mutase family protein
BnaC04g31010D	C04	32926063	32927786	AT5G38565	F-box/FBD-like domains containing protein
BnaC04g31020D	C04	32929822	32930337		unknown protein
BnaC04g31030D	C04	32930762	32931282	AT2G07505	zinc ion binding
BnaC04g31040D	C04	32940146	32941654	AT5G38630	cytochrome B561-1 (CYB-1)
BnaC04g31050D	C04	32941729	32944583	AT5G38640	NagB/RpiA/CoA transferase-like superfamily protein
BnaC04g31060D	C04	32948458	32949909	AT1G32375	F-box/RNI-like/FBD-like domains-containing protein
BnaC04g31070D	C04	32954592	32957432	AT5G38660	ACCLIMATION OF PHOTOSYNTHESIS TO ENVIRONMENT (APE1)
BnaC04g31080D	C04	32964849	32965334	AT5G67100	INCURVATA2 (ICU2)
BnaC04g31090D	C04	32966277	32968739	AT5G67110	ALCATRAZ (ALC)
BnaC04g31100D	C04	32991820	32994585	AT5G38710	Methylenetetrahydrofolate reductase family protein
BnaC04g31110D	C04	32997481	32999136	AT5G38720	unknown protein
BnaC04g31120D	C04	33005124	33007405	AT5G38820	Transmembrane amino acid transporter family protein
BnaC04g31130D	C04	33007509	33011110	AT5G38830	Cysteinyl-tRNA synthetase, class Ia family protein
BnaC04g31140D	C04	33013201	33013521	AT3G01328	ECA1-like gametogenesis related family protein
BnaC04g31150D	C04	33022778	33023872	AT4G39510	cytochrome P450, family 96, subfamily A, polypeptide 12 (CYP96A12)
BnaC04g31160D	C04	33031944	33035599	AT5G38840	SMAD/FHA domain-containing protein
BnaC04g31170D	C04	33035802	33036243	AT1G64070	RESISTANCE TO LEPTOSPHAERIA MACULANS 1 (RLM1)
BnaC04g31180D	C04	33049455	33049995	AT4G32170	cytochrome P450, family 96, subfamily A, polypeptide 2 (CYP96A2)
BnaC04g31190D	C04	33050306	33050852	AT5G02900	cytochrome P450, family 96, subfamily A, polypeptide 13 (CYP96A13)
BnaC04g31270D	C04	33202670	33203911	AT5G39220	alpha/beta-Hydrolases superfamily protein
BnaC04g31280D	C04	33218713	33218916		unknown protein
BnaC04g31290D	C04	33218989	33219341	AT1G52500	MUTM homolog-1 (MMH-1)
BnaC04g31300D	C04	33223295	33223701	AT5G39240	unknown protein
BnaC04g31310D	C04	33247254	33248204		unknown protein
BnaC04g31320D	C04	33252176	33253763	AT5G39250	F-box family protein
BnaC04g31330D	C04	33255944	33258046	AT5G39270	expansin A22 (EXPA22)
BnaC04g31340D	C04	33263686	33263934		unknown protein
BnaC04g31350D	C04	33267850	33270477	AT3G42170	BED zinc finger
BnaC04g31360D	C04	33273397	33274779	AT5G39050	HXXXD-type acyl-transferase family protein
BnaC04g31370D	C04	33282280	33282999		unknown protein
BnaC04g31380D	C04	33286359	33286646		unknown protein
BnaC04g31390D	C04	33286753	33288220	AT5G39340	histidine-containing phosphotransmitter 3 (AHP3)
BnaC04g31400D	C04	33288529	33290547	AT5G39350	Tetratricopeptide repeat (TPR)-like superfamily protein
BnaC04g31410D	C04	33290619	33292219	AT5G39360	EID1-like 2 (EDL2)
BnaC04g31420D	C04	33293031	33295936	AT5G39380	Plant calmodulin-binding protein-related
BnaC04g31430D	C04	33318015	33320723	AT5G39400	PTEN1
BnaC04g31440D	C04	33320817	33322913	AT5G39410	Saccharopine dehydrogenase
BnaC04g31450D	C04	33323489	33324419		unknown protein
BnaC04g31460D	C04	33329177	33330552	AT5G17270	Protein prenylyltransferase superfamily protein
BnaC04g31470D	C04	33331922	33335998	AT4G26900	HIS HF (AT-HF)
BnaC04g31480D	C04	33343440	33345111	AT5G39420	CDC2C (cdc2cAt)
BnaC04g31490D	C04	33350208	33351785	AT5G39450	F-box family protein
BnaC04g31500D	C04	33351934	33352101	AT5G39450	F-box family protein
BnaC04g31510D	C04	33352488	33354038	AT5G39480	F-box family protein
BnaC04g31520D	C04	33355367	33356983	AT5G10880	tRNA synthetase-related / tRNA ligase-related
BnaC04g31530D	C04	33358313	33360778	AT5G39480	F-box family protein
BnaC04g31540D	C04	33372054	33372442		unknown protein
BnaC04g31550D	C04	33372585	33374364	AT5G39480	F-box family protein
BnaC04g31560D	C04	33378253	33378654	AT5G39450	F-box family protein
BnaC04g41770D	C04	42512346	42516217	AT5G39440	SNF1-related protein kinase 1.3 (SnRK1.3)
BnaC04g41780D	C04	42531491	42532719	AT1G09780	Phosphoglycerate mutase, 2,3-bisphosphoglycerate-independent
BnaC04g41790D	C04	42541968	42544631	AT5G39430	Protein of unknown function (DUF1336)
BnaC04g41800D	C04	42579610	42579858	AT2G31082	CLAVATA3/ESR-RELATED 7 (CLE7)
BnaC04g41810D	C04	42589246	42589632	AT4G09490	Polynucleotidyl transferase, ribonuclease H-like superfamily protein
BnaC04g41820D	C04	42616813	42617058	AT2G31085	CLAVATA3/ESR-RELATED 6 (CLE6)
BnaC04g41830D	C04	42633566	42634195		unknown protein
BnaC04g41840D	C04	42634353	42634554		unknown protein
BnaC04g41850D	C04	42634611	42636022	AT2G31090	unknown protein
BnaC04g41860D	C04	42637274	42637577		unknown protein
BnaC04g41870D	C04	42637809	42638271	AT1G76490	hydroxy methylglutaryl CoA reductase 1 (HMG1)
BnaC04g41880D	C04	42638331	42638540		unknown protein
BnaC04g41890D	C04	42640121	42642462	AT5G08640	flavonol synthase 1 (FLS1)
BnaC04g41900D	C04	42643050	42646488	AT2G31110	INVOLVED IN: biological_process unknown
BnaC04g41910D	C04	42647439	42648480	AT2G38770	EMBRYO DEFECTIVE 2765 (EMB2765)
BnaC04g41920D	C04	42656094	42658234	AT2G31130	unknown protein
BnaC04g41930D	C04	42661491	42662009	AT2G31050	Cupredoxin superfamily protein
BnaC04g41940D	C04	42663196	42663756	AT4G25780	CAP (Cysteine-rich secretory proteins, Antigen 5, and Pathogenesis-related 1 protein) superfamily protein
BnaC04g41950D	C04	42675239	42675475	AT2G31050	Cupredoxin superfamily protein
BnaC04g41960D	C04	42684751	42684978		unknown protein
BnaC04g41970D	C04	42687739	42688392	AT2G31160	LIGHT SENSITIVE HYPOCOTYLS 3 (LSH3)
BnaC04g41980D	C04	42706846	42707169	AT2G31180	myb domain protein 14 (MYB14)
BnaC04g41990D	C04	42707286	42709597	AT2G31180	myb domain protein 14 (MYB14)
BnaC04g42000D	C04	42716039	42718798	AT2G31190	ROOT UV-B SENSITIVE 2 (RUS2)
BnaC04g42010D	C04	42724051	42725353	AT5G02500	heat shock cognate protein 70-1 (HSC70-1)
BnaC04g42020D	C04	42725418	42726530	AT5G02500	heat shock cognate protein 70-1 (HSC70-1)
BnaC04g42030D	C04	42747210	42748766	AT2G31210	basic helix-loop-helix (bHLH) DNA-binding superfamily protein
BnaC04g42040D	C04	42750145	42751709	AT2G31210	basic helix-loop-helix (bHLH) DNA-binding superfamily protein
BnaC04g42050D	C04	42754955	42757585	AT2G31220	basic helix-loop-helix (bHLH) DNA-binding superfamily protein
BnaC05g07780D	C05	3951657	3952106		unknown protein
BnaC05g07790D	C05	3952348	3954743	AT1G10030	homolog of yeast ergosterol28 (ERG28)
BnaC05g07800D	C05	3958720	3964102	AT1G10060	branched-chain amino acid transaminase 1 (BCAT-1)
BnaC05g07810D	C05	3964895	3967784	AT1G10070	branched-chain amino acid transaminase 2 (BCAT-2)
BnaC05g07820D	C05	3967894	3969949	AT1G10120	basic helix-loop-helix (bHLH) DNA-binding superfamily protein
BnaC05g07830D	C05	3974978	3975685	AT4G05350	RING/U-box superfamily protein
BnaC05g07840D	C05	3997861	3998391	AT3G16895	Cysteine-rich protein
BnaC05g07850D	C05	3999037	3999567		unknown protein
BnaC05g07860D	C05	3999759	4002943	AT1G10320	Zinc finger C-x8-C-x5-C-x3-H type family protein
BnaC05g07870D	C05	4003296	4004725	AT1G10330	Tetratricopeptide repeat (TPR)-like superfamily protein
BnaC05g07880D	C05	4005034	4007516	AT1G10350	DNAJ heat shock family protein
BnaC05g07890D	C05	4009230	4010396	AT1G10370	EARLY-RESPONSIVE TO DEHYDRATION 9 (ERD9)
BnaC05g07900D	C05	4011750	4012874	AT1G10370	EARLY-RESPONSIVE TO DEHYDRATION 9 (ERD9)
BnaC05g07910D	C05	4023008	4024567	AT1G10380	Putative membrane lipoprotein
BnaC05g07920D	C05	4024741	4029717	AT1G10390	Nucleoporin autopeptidase
BnaC05g07930D	C05	4030689	4033361	AT1G10410	Protein of unknown function (DUF1336)
BnaC05g07940D	C05	4042135	4045232	AT1G10417	Encodes protein with unknown function whose expression is repressed by inoculation with Agrobacterium tumerifaciens.
BnaC05g07950D	C05	4047866	4049720	AT1G59640	BIG PETAL P (BPEp)
BnaC05g07960D	C05	4049810	4050706	AT1G59640	BIG PETAL P (BPEp)
BnaC05g07970D	C05	4050847	4052524	AT1G10430	protein phosphatase 2A-2 (PP2A-2)
BnaC05g07980D	C05	4053873	4058988	AT1G10450	SIN3-like 6 (SNL6)
BnaC05g07990D	C05	4060507	4061613	AT1G10470	response regulator 4 (ARR4)
BnaC05g08000D	C05	4087177	4087674	AT4G19920	Toll-Interleukin-Resistance (TIR) domain family protein
BnaC05g08010D	C05	4102768	4109625	AT5G27920	F-box family protein
BnaC05g08020D	C05	4111029	4113198	AT5G18670	beta-amylase 3 (BMY3)
BnaC05g08030D	C05	4114720	4115180	AT5G19172	Cysteine-rich protein
BnaC05g08040D	C05	4117121	4119583	AT5G18700	Protein kinase family protein with ARM repeat domain
BnaC05g08050D	C05	4124074	4126247		unknown protein
BnaC05g09460D	C05	5112930	5117565	AT1G12360	keule (KEU)
BnaC05g09470D	C05	5118270	5121560		unknown protein
BnaC05g09480D	C05	5123467	5125683	AT1G12330	unknown protein
BnaC05g09490D	C05	5130395	5131332	AT1G12320	Protein of unknown function (DUF1442)
BnaC05g09500D	C05	5144131	5144577	AT1G12310	Calcium-binding EF-hand family protein
BnaC05g09510D	C05	5144672	5148300	AT1G12220	RESISTANT TO P. SYRINGAE 5 (RPS5)
BnaC05g09520D	C05	5150352	5151750	AT1G15880	golgi snare 11 (GOS11)
BnaC05g09530D	C05	5153704	5154165	AT4G10780	LRR and NB-ARC domains-containing disease resistance protein
BnaC05g09540D	C05	5162477	5165157	AT1G12290	Disease resistance protein (CC-NBS-LRR class) family
BnaC05g09550D	C05	5170496	5173305	AT1G63350	Disease resistance protein (CC-NBS-LRR class) family
BnaC05g09560D	C05	5174013	5174306		unknown protein
BnaC05g09570D	C05	5175427	5178220	AT1G12220	RESISTANT TO P. SYRINGAE 5 (RPS5)
BnaC05g09580D	C05	5183013	5184706		unknown protein
BnaC05g09590D	C05	5187004	5187859	AT1G12290	Disease resistance protein (CC-NBS-LRR class) family
BnaC05g09600D	C05	5190722	5198071	AT1G12290	Disease resistance protein (CC-NBS-LRR class) family
BnaC05g09610D	C05	5198158	5198931	AT1G12220	RESISTANT TO P. SYRINGAE 5 (RPS5)
BnaC05g09620D	C05	5199890	5200659		unknown protein
BnaC05g09630D	C05	5232512	5233904	AT1G12260	NAC 007 (NAC007)
BnaC05g09640D	C05	5237816	5241858	AT1G12240	ATBETAFRUCT4
BnaC05g09650D	C05	5251586	5254893	AT1G12230	Aldolase superfamily protein
BnaC05g09660D	C05	5265549	5265875	AT1G12150	Plant protein of unknown function (DUF827)
BnaC05g09670D	C05	5267192	5269506	AT1G12120	Plant protein of unknown function (DUF863)
BnaC05g10000D	C05	5624884	5625570	AT1G13670	unknown protein
BnaC05g10010D	C05	5626366	5628708	AT1G13680	PLC-like phosphodiesterases superfamily protein
BnaC05g10020D	C05	5629893	5631575	AT1G13690	ATPase E1 (ATE1)
BnaC05g10030D	C05	5631747	5632119	AT1G13700	6-phosphogluconolactonase 1 (PGL1)
BnaC05g10040D	C05	5635203	5636710		unknown protein
BnaC05g10050D	C05	5643946	5645595	AT1G13710	cytochrome P450, family 78, subfamily A, polypeptide 5 (CYP78A5)
BnaC05g10060D	C05	5665923	5667600	AT1G13730	Nuclear transport factor 2 (NTF2) family protein with RNA binding (RRM-RBD-RNP motifs) domain
BnaC05g10070D	C05	5671076	5672431	AT1G13740	ABI five binding protein 2 (AFP2)
BnaC05g10080D	C05	5672538	5672701		unknown protein
BnaC05g10090D	C05	5672780	5675053	AT1G13750	Purple acid phosphatases superfamily protein
BnaC05g10100D	C05	5675438	5678404	AT1G13770	ROOT UV-B SENSITIVE 3 (RUS3)
BnaC05g10110D	C05	5679392	5681346	AT5G27750	F-box/FBD-like domains containing protein
BnaC05g10120D	C05	5683327	5684715	AT1G13780	F-box/RNI-like/FBD-like domains-containing protein
BnaC05g10130D	C05	5688344	5689835	AT5G27750	F-box/FBD-like domains containing protein
BnaC05g10140D	C05	5690307	5692907	AT1G13800	Tetratricopeptide repeat (TPR)-like superfamily protein
BnaC05g10150D	C05	5693251	5695198	AT1G13820	alpha/beta-Hydrolases superfamily protein
BnaC05g10160D	C05	5695348	5696392	AT1G13830	Carbohydrate-binding X8 domain superfamily protein
BnaC05g10170D	C05	5703846	5704913	AT3G31910	CONTAINS InterPro DOMAIN/s: Domain of unknown function DUF1985 (InterPro:IPR015410)
BnaC05g10180D	C05	5708085	5710692	AT1G13900	Purple acid phosphatases superfamily protein
BnaC05g10190D	C05	5725257	5726762	AT1G13920	Remorin family protein
BnaC05g10200D	C05	5734014	5736556	AT1G13960	WRKY DNA-binding protein 4 (WRKY4)
BnaC05g10210D	C05	5736646	5739548	AT1G13970	Protein of unknown function (DUF1336)
BnaC05g10220D	C05	5741314	5741613		unknown protein
BnaC05g10230D	C05	5755992	5762998	AT1G13980	GNOM (GN)
BnaC05g10240D	C05	5763223	5764763	AT1G13990	unknown protein
BnaC05g10250D	C05	5765747	5768386	AT1G14000	VH1-interacting kinase (VIK)
BnaC05g10260D	C05	5781741	5784222	AT1G14020	O-fucosyltransferase family protein
BnaC05g10270D	C05	5784605	5784984	AT1G14030	Rubisco methyltransferase family protein
BnaC05g10280D	C05	5797015	5797598	AT1G14030	Rubisco methyltransferase family protein
BnaC05g10290D	C05	5797969	5798160		unknown protein
BnaC05g10300D	C05	5813867	5818636	AT1G14040	EXS (ERD1/XPR1/SYG1) family protein
BnaC05g10310D	C05	5846083	5847469	AT2G05642	Nucleic acid-binding, OB-fold-like protein
BnaC05g10320D	C05	5872239	5873574	AT1G14040	EXS (ERD1/XPR1/SYG1) family protein
BnaC05g10330D	C05	5899797	5902620	AT1G14040	EXS (ERD1/XPR1/SYG1) family protein
BnaC05g10340D	C05	5908165	5908242		unknown protein
BnaC05g10350D	C05	5923991	5925699	AT1G14080	fucosyltransferase 6 (FUT6)
BnaC05g10360D	C05	5926367	5928943	AT1G14080	fucosyltransferase 6 (FUT6)
BnaC05g10370D	C05	5932209	5933806	AT1G14100	fucosyltransferase 8 (FUT8)
BnaC05g10380D	C05	5938383	5940030	AT1G14100	fucosyltransferase 8 (FUT8)
BnaC05g10390D	C05	5940878	5942584	AT1G14120	2-oxoglutarate (2OG) and Fe(II)-dependent oxygenase superfamily protein
BnaC05g10400D	C05	5962733	5963804	AT1G14130	2-oxoglutarate (2OG) and Fe(II)-dependent oxygenase superfamily protein
BnaC05g10410D	C05	5965881	5966567	AT2G34320	Polynucleotidyl transferase, ribonuclease H-like superfamily protein
BnaC05g10420D	C05	5967084	5969300	AT1G14150	PsbQ-like 2 (PQL2)
BnaC05g10430D	C05	5971751	5973964	AT1G14170	RNA-binding KH domain-containing protein
BnaC05g10440D	C05	5980002	5980669		unknown protein
BnaC05g10450D	C05	6005064	6005893	AT1G14180	RING/U-box superfamily protein
BnaC05g10460D	C05	6006999	6010819	AT1G14200	RING/U-box superfamily protein
BnaC05g10470D	C05	6013114	6015993	AT1G14230	GDA1/CD39 nucleoside phosphatase family protein
BnaC05g10480D	C05	6016475	6019338	AT1G14250	GDA1/CD39 nucleoside phosphatase family protein
BnaC05g10490D	C05	6023542	6025116	AT1G14260	RING/FYVE/PHD zinc finger superfamily protein
BnaC05g10500D	C05	6025258	6027438	AT1G14270	CAAX amino terminal protease family protein
BnaC05g10510D	C05	6028460	6029815	AT1G14280	phytochrome kinase substrate 2 (PKS2)
BnaC05g10520D	C05	6030822	6032433	AT1G14290	sphingoid base hydroxylase 2 (SBH2)
BnaC05g10530D	C05	6032790	6035249	AT1G14300	ARM repeat superfamily protein
BnaC05g10540D	C05	6035369	6037066	AT1G14310	Haloacid dehalogenase-like hydrolase (HAD) superfamily protein
BnaC05g10550D	C05	6037117	6038880	AT1G14320	SUPPRESSOR OF ACAULIS 52 (SAC52)
BnaC05g10560D	C05	6039607	6040203	AT2G45550	cytochrome P450, family 76, subfamily C, polypeptide 4 (CYP76C4)
BnaC05g10570D	C05	6040886	6041269	AT2G45550	cytochrome P450, family 76, subfamily C, polypeptide 4 (CYP76C4)
BnaC05g10580D	C05	6086591	6089492	AT1G14350	FOUR LIPS (FLP)
BnaC05g10590D	C05	6089615	6091194	AT1G14360	UDP-galactose transporter 3 (UTR3)
BnaC05g10600D	C05	6093478	6095203	AT1G14370	protein kinase 2A (APK2A)
BnaC05g10610D	C05	6100994	6103049	AT1G14370	protein kinase 2A (APK2A)
BnaC05g10620D	C05	6103206	6106263	AT1G14380	IQ-domain 28 (IQD28)
BnaC05g10630D	C05	6118943	6121441	AT1G14390	Leucine-rich repeat protein kinase family protein
BnaC05g10640D	C05	6121805	6123462	AT1G14400	ubiquitin carrier protein 1 (UBC1)
BnaC05g10650D	C05	6125135	6127180	AT1G14420	AT59
BnaC05g10660D	C05	6128237	6129295	AT1G14430	glyoxal oxidase-related protein
BnaC05g10670D	C05	6129445	6129732	AT1G14430	glyoxal oxidase-related protein
BnaC05g10680D	C05	6131908	6132828	AT1G14440	homeobox protein 31 (HB31)
BnaC05g10690D	C05	6142756	6148159	AT1G14450	NADH dehydrogenase (ubiquinone)s
BnaC05g10700D	C05	6148823	6151086	AT1G51350	ARM repeat superfamily protein
BnaC05g10710D	C05	6151155	6152461	AT5G07300	BONZAI 2 (BON2)
BnaC05g10720D	C05	6154887	6155406		unknown protein
BnaC05g10730D	C05	6156160	6156858	AT3G26744	INDUCER OF CBF EXPRESSION 1 (ICE1)
BnaC05g10740D	C05	6159661	6163806	AT1G14460	AAA-type ATPase family protein
BnaC05g10750D	C05	6164150	6175081	AT1G14470	Pentatricopeptide repeat (PPR) superfamily protein
BnaC05g10760D	C05	6182031	6182249	AT1G14470	Pentatricopeptide repeat (PPR) superfamily protein
BnaC05g10770D	C05	6194068	6195705	AT1G14480	Ankyrin repeat family protein
BnaC05g10780D	C05	6197223	6197504	AT1G14480	Ankyrin repeat family protein
BnaC05g10790D	C05	6198332	6204227	AT1G14480	Ankyrin repeat family protein
BnaC05g14570D	C05	8578955	8582807	AT1G18870	isochorismate synthase 2 (ICS2)
BnaC05g14580D	C05	8591629	8592160		unknown protein
BnaC05g14590D	C05	8598018	8598456		unknown protein
BnaC05g14600D	C05	8600107	8602853	AT1G18890	calcium-dependent protein kinase 1 (CDPK1)
BnaC05g14610D	C05	8606562	8607040		unknown protein
BnaC05g14620D	C05	8608983	8612168	AT1G18900	Pentatricopeptide repeat (PPR) superfamily protein
BnaC05g14630D	C05	8613158	8615520	AT1G18940	Nodulin-like / Major Facilitator Superfamily protein
BnaC05g14640D	C05	8617240	8621831	AT1G18950	DDT domain superfamily
BnaC05g14650D	C05	8635433	8636268		unknown protein
BnaC05g14660D	C05	8655303	8655947	AT1G18980	RmlC-like cupins superfamily protein
BnaC05g14670D	C05	8656459	8658208	AT1G18990	Protein of unknown function, DUF593
BnaC05g14680D	C05	8659507	8660309	AT1G45063	copper ion binding
BnaC05g14690D	C05	8663020	8663277	AT1G19020	unknown protein
BnaC05g14700D	C05	8663388	8677362		unknown protein
BnaC05g14710D	C05	8677466	8677786	AT5G45570	Ulp1 protease family protein
BnaC05g14720D	C05	8682207	8684024	AT1G19050	response regulator 7 (ARR7)
BnaC05g14730D	C05	8688443	8689751		unknown protein
BnaC05g14740D	C05	8692754	8693303		unknown protein
BnaC05g14750D	C05	8695692	8698141	AT1G19090	receptor-like serine/threonine kinase 2 (RKF2)
BnaC05g14760D	C05	8705280	8711051	AT1G19100	Histidine kinase-, DNA gyrase B-, and HSP90-like ATPase family protein
BnaC05g14770D	C05	8711669	8715402	AT1G19110	inter-alpha-trypsin inhibitor heavy chain-related
BnaC05g14780D	C05	8715764	8716083	AT1G19115	unknown protein
BnaC05g18460D	C05	12162865	12163481	AT1G23100	GroES-like family protein
BnaC05g18470D	C05	12186957	12187921	AT1G23140	Calcium-dependent lipid-binding (CaLB domain) family protein
BnaC05g18480D	C05	12215169	12218088	AT1G23170	Protein of unknown function DUF2359, transmembrane
BnaC05g18490D	C05	12219084	12223339	AT1G23190	Phosphoglucomutase/phosphomannomutase family protein
BnaC05g18500D	C05	12230900	12233256	AT1G23200	Plant invertase/pectin methylesterase inhibitor superfamily
BnaC05g18510D	C05	12257424	12257615		unknown protein
BnaC05g18520D	C05	12266434	12268640	AT1G23210	glycosyl hydrolase 9B6 (GH9B6)
BnaC05g18530D	C05	12270756	12272427	AT1G23220	Dynein light chain type 1 family protein
BnaC05g18540D	C05	12275293	12282693	AT1G23230	FUNCTIONS IN: molecular_function unknown
BnaC05g18550D	C05	12282883	12284597	AT1G23260	MMS ZWEI homologue 1 (MMZ1)
BnaC05g18560D	C05	12295780	12296499	AT1G23270	unknown protein
BnaC05g18570D	C05	12297554	12297994	AT1G23290	RPL27AB
BnaC05g18580D	C05	12298313	12299932	AT1G23300	MATE efflux family protein
BnaC05g18590D	C05	12301743	12303282	AT1G05080	F-box/RNI-like/FBD-like domains-containing protein
BnaC05g18600D	C05	12303489	12306412	AT1G23310	glutamate:glyoxylate aminotransferase (GGT1)
BnaC05g18610D	C05	12306476	12312484	AT1G23320	tryptophan aminotransferase related 1 (TAR1)
BnaC05g18620D	C05	12329212	12330737		unknown protein
BnaC05g18630D	C05	12333282	12333539	ATMG00830	hypothetical protein
[truncated: 731 more rows]
