# Supplementary material for: Whole-genome resequencing reveals Brassica napus origin and genetic loci involved in its improvement
Source: Nat Commun. 2019 Mar 11;10:1154. doi: 10.1038/s41467-019-09134-9 (PMC6411957; doi:10.1038/s41467-019-09134-9)
Supplement: Supplementary file 38 — Supplementary Data 34 [file 41467_2019_9134_MOESM38_ESM.xlsx]

## Sheet: Supplementary Data 34
Supplementary Data 34 GO categories of BP enriched in the overlapped improvement-selection outliers detected by at least three methods between B. napus winter and semi-winter ecotype
GO number	GO term	Number of backgroud genes	Number of genes in the outlier region	P-value
GO:0006753	nucleoside phosphate metabolic process	1076	78	3.9e-05
GO:0036065	fucosylation	30	8	4.2e-05
GO:0009117	nucleotide metabolic process	1064	77	4.6e-05
GO:0045037	protein import into chloroplast stroma	88	13	0.00016
GO:1901293	nucleoside phosphate biosynthetic proces...	751	56	0.00022
GO:0009165	nucleotide biosynthetic process	735	55	0.00023
GO:0090407	organophosphate biosynthetic process	1322	88	0.00025
GO:0009259	ribonucleotide metabolic process	755	56	0.00025
GO:0019693	ribose phosphate metabolic process	842	61	0.00026
GO:0019637	organophosphate metabolic process	1918	119	0.00039
GO:0009161	ribonucleoside monophosphate metabolic p...	673	50	0.0005
GO:0018065	protein-cofactor linkage	24	6	0.00057
GO:0009123	nucleoside monophosphate metabolic proce...	690	50	0.00087
GO:0009150	purine ribonucleotide metabolic process	691	50	0.0009
GO:0065002	intracellular protein transmembrane tran...	277	25	0.00091
GO:0055086	nucleobase-containing small molecule met...	1451	91	0.00128
GO:0009260	ribonucleotide biosynthetic process	599	44	0.00131
GO:0046390	ribose phosphate biosynthetic process	599	44	0.00131
GO:0072522	purine-containing compound biosynthetic ...	582	43	0.00132
GO:0017000	antibiotic biosynthetic process	125	14	0.00163
GO:0071244	cellular response to carbon dioxide	6	3	0.00167
GO:0006638	neutral lipid metabolic process	141	15	0.0019
GO:0006639	acylglycerol metabolic process	141	15	0.0019
GO:0090691	formation of plant organ boundary	51	8	0.00196
GO:0006163	purine nucleotide metabolic process	724	50	0.00235
GO:0072521	purine-containing compound metabolic pro...	818	55	0.00263
GO:0046460	neutral lipid biosynthetic process	107	12	0.00336
GO:0046463	acylglycerol biosynthetic process	107	12	0.00336
GO:0019287	isopentenyl diphosphate biosynthetic pro...	68	9	0.00349
GO:0009126	purine nucleoside monophosphate metaboli...	616	43	0.00374
GO:0009167	purine ribonucleoside monophosphate meta...	616	43	0.00374
GO:0008360	regulation of cell shape	69	9	0.00386
GO:0017038	protein import	411	31	0.00424
GO:0009249	protein lipoylation	16	4	0.00493
GO:0052318	regulation of phytoalexin metabolic proc...	16	4	0.00493
GO:0052319	regulation of phytoalexin biosynthetic p...	16	4	0.00493
GO:0052320	positive regulation of phytoalexin metab...	16	4	0.00493
GO:0052322	positive regulation of phytoalexin biosy...	16	4	0.00493
GO:1901182	regulation of camalexin biosynthetic pro...	16	4	0.00493
GO:1901183	positive regulation of camalexin biosynt...	16	4	0.00493
GO:0006075	(1->3)-beta-D-glucan biosynthetic proces...	59	8	0.00496
GO:0006732	coenzyme metabolic process	1030	65	0.00501
GO:0009152	purine ribonucleotide biosynthetic proce...	538	38	0.00507
GO:0006164	purine nucleotide biosynthetic process	556	39	0.00512
GO:0071806	protein transmembrane transport	417	31	0.00521
GO:0010411	xyloglucan metabolic process	173	16	0.00557
GO:1900378	positive regulation of secondary metabol...	26	5	0.00563
GO:0002181	cytoplasmic translation	220	19	0.00565
GO:0010199	organ boundary specification between lat...	37	6	0.00596
GO:0002100	tRNA wobble adenosine to inosine editing	3	2	0.00596
GO:0006382	adenosine to inosine editing	3	2	0.00596
GO:0045947	negative regulation of translational ini...	3	2	0.00596
GO:0009156	ribonucleoside monophosphate biosyntheti...	544	38	0.00604
GO:0009697	salicylic acid biosynthetic process	61	8	0.00608
GO:0043044	ATP-dependent chromatin remodeling	17	4	0.00622
GO:0045851	pH reduction	17	4	0.00622
GO:0018023	peptidyl-lysine trimethylation	9	3	0.00634
GO:0046189	phenol-containing compound biosynthetic ...	117	12	0.0069
GO:0045036	protein targeting to chloroplast	163	15	0.00744
GO:0072596	establishment of protein localization to...	163	15	0.00744
GO:0072598	protein localization to chloroplast	163	15	0.00744
GO:0009132	nucleoside diphosphate metabolic process	292	23	0.00762
GO:0009106	lipoate metabolic process	18	4	0.00771
GO:0009107	lipoate biosynthetic process	18	4	0.00771
GO:0009969	xyloglucan biosynthetic process	39	6	0.00775
GO:0009144	purine nucleoside triphosphate metabolic...	539	37	0.00869
GO:0009186	deoxyribonucleoside diphosphate metaboli...	10	3	0.00876
GO:1901137	carbohydrate derivative biosynthetic pro...	1578	92	0.00882
GO:0006641	triglyceride metabolic process	121	12	0.00894
GO:0009240	isopentenyl diphosphate biosynthetic pro...	107	11	0.00929
GO:0046490	isopentenyl diphosphate metabolic proces...	107	11	0.00929
GO:0019432	triglyceride biosynthetic process	93	10	0.00947
GO:0042762	regulation of sulfur metabolic process	122	12	0.00952
GO:0009124	nucleoside monophosphate biosynthetic pr...	561	38	0.00969
GO:0006074	(1->3)-beta-D-glucan metabolic process	66	8	0.00973
GO:0046034	ATP metabolic process	526	36	0.00995
GO:1901566	organonitrogen compound biosynthetic pro...	6092	313	0.01023
GO:0002097	tRNA wobble base modification	30	5	0.0105
GO:0060236	regulation of mitotic spindle organizati...	30	5	0.0105
GO:0090224	regulation of spindle organization	30	5	0.0105
GO:0048859	formation of anatomical boundary	67	8	0.01063
GO:0009141	nucleoside triphosphate metabolic proces...	584	39	0.01102
GO:0033306	phytol metabolic process	20	4	0.01136
GO:1903173	fatty alcohol metabolic process	20	4	0.01136
GO:0000706	meiotic DNA double-strand break processi...	4	2	0.01157
GO:0019478	D-amino acid catabolic process	11	3	0.01164
GO:0009205	purine ribonucleoside triphosphate metab...	532	36	0.01171
GO:0009309	amine biosynthetic process	172	15	0.01188
GO:0042401	cellular biogenic amine biosynthetic pro...	172	15	0.01188
GO:1900376	regulation of secondary metabolite biosy...	111	11	0.01206
GO:0006839	mitochondrial transport	322	24	0.01236
GO:0060964	regulation of gene silencing by miRNA	69	8	0.01259
GO:0009199	ribonucleoside triphosphate metabolic pr...	555	37	0.01331
GO:0009833	plant-type primary cell wall biogenesis	21	4	0.01354
GO:0006122	mitochondrial electron transport, ubiqui...	32	5	0.01378
GO:0009714	chalcone metabolic process	12	3	0.01501
GO:0009715	chalcone biosynthetic process	12	3	0.01501
GO:0071327	cellular response to trehalose stimulus	12	3	0.01501
GO:1900367	positive regulation of defense response ...	12	3	0.01501
GO:2000023	regulation of lateral root development	12	3	0.01501
GO:0034404	nucleobase-containing small molecule bio...	434	30	0.01532
GO:0030091	protein repair	72	8	0.01602
GO:0060968	regulation of gene silencing	131	12	0.01611
GO:0015672	monovalent inorganic cation transport	767	48	0.01615
GO:0009173	pyrimidine ribonucleoside monophosphate ...	46	6	0.01704
GO:0009108	coenzyme biosynthetic process	733	46	0.01741
GO:0033397	zeatin metabolic process	5	2	0.01871
GO:0033398	zeatin biosynthetic process	5	2	0.01871
GO:0033400	trans-zeatin metabolic process	5	2	0.01871
GO:0033466	trans-zeatin biosynthetic process	5	2	0.01871
GO:0033524	sinapate ester metabolic process	5	2	0.01871
GO:0033525	sinapate ester biosynthetic process	5	2	0.01871
GO:0048834	specification of petal number	5	2	0.01871
GO:1900377	negative regulation of secondary metabol...	5	2	0.01871
GO:1903085	regulation of sinapate ester biosyntheti...	5	2	0.01871
GO:1903086	negative regulation of sinapate ester bi...	5	2	0.01871
GO:0006423	cysteinyl-tRNA aminoacylation	13	3	0.01886
GO:0006850	mitochondrial pyruvate transmembrane tra...	13	3	0.01886
GO:1900457	regulation of brassinosteroid mediated s...	13	3	0.01886
GO:0051188	cofactor biosynthetic process	1063	63	0.01943
GO:0040029	regulation of gene expression, epigeneti...	591	38	0.02046
GO:1902600	proton transmembrane transport	499	33	0.02049
GO:0048497	maintenance of floral organ identity	48	6	0.02069
GO:0090700	maintenance of plant organ identity	48	6	0.02069
GO:0046885	regulation of hormone biosynthetic proce...	152	13	0.02114
GO:0010353	response to trehalose	24	4	0.02159
GO:0009166	nucleotide catabolic process	288	21	0.02271
GO:0010227	floral organ abscission	122	11	0.02292
GO:0060966	regulation of gene silencing by RNA	77	8	0.02314
GO:1901292	nucleoside phosphate catabolic process	290	21	0.02427
GO:0009262	deoxyribonucleotide metabolic process	37	5	0.02478
GO:0071421	manganese ion transmembrane transport	37	5	0.02478
GO:0048441	petal development	78	8	0.0248
GO:0048465	corolla development	78	8	0.0248
GO:0031540	regulation of anthocyanin biosynthetic p...	25	4	0.02481
GO:0034059	response to anoxia	25	4	0.02481
GO:0080142	regulation of salicylic acid biosyntheti...	25	4	0.02481
GO:0034655	nucleobase-containing compound catabolic...	637	40	0.02485
GO:0098660	inorganic ion transmembrane transport	1000	59	0.02487
GO:0032147	activation of protein kinase activity	124	11	0.02548
GO:0006109	regulation of carbohydrate metabolic pro...	173	14	0.02626
GO:0043455	regulation of secondary metabolic proces...	173	14	0.02626
GO:0060147	regulation of posttranscriptional gene s...	79	8	0.02654
GO:0019856	pyrimidine nucleobase biosynthetic proce...	51	6	0.0271
GO:0009135	purine nucleoside diphosphate metabolic ...	276	20	0.0272
GO:0009179	purine ribonucleoside diphosphate metabo...	276	20	0.0272
GO:0009185	ribonucleoside diphosphate metabolic pro...	276	20	0.0272
GO:0046031	ADP metabolic process	276	20	0.0272
GO:0000183	chromatin silencing at rDNA	6	2	0.02722
GO:0000350	generation of catalytic spliceosome for ...	6	2	0.02722
GO:0000737	DNA catabolic process, endonucleolytic	6	2	0.02722
GO:0043486	histone exchange	6	2	0.02722
GO:0048457	floral whorl morphogenesis	6	2	0.02722
GO:0071454	cellular response to anoxia	6	2	0.02722
GO:0080006	internode patterning	6	2	0.02722
GO:0031537	regulation of anthocyanin metabolic proc...	65	7	0.02737
GO:0000463	maturation of LSU-rRNA from tricistronic...	38	5	0.02751
GO:0071324	cellular response to disaccharide stimul...	38	5	0.02751
GO:0035194	posttranscriptional gene silencing by RN...	259	19	0.02757
GO:0032350	regulation of hormone metabolic process	191	15	0.02782
GO:0007219	Notch signaling pathway	15	3	0.02805
GO:0046520	sphingoid biosynthetic process	15	3	0.02805
GO:2000069	regulation of post-embryonic root develo...	26	4	0.02829
GO:0009127	purine nucleoside monophosphate biosynth...	494	32	0.02853
GO:0009168	purine ribonucleoside monophosphate bios...	494	32	0.02853
GO:0009838	abscission	143	12	0.02962
GO:1901679	nucleotide transmembrane transport	96	9	0.0301
GO:0016197	endosomal transport	81	8	0.03026
GO:0006222	UMP biosynthetic process	39	5	0.03041
GO:0009174	pyrimidine ribonucleoside monophosphate ...	39	5	0.03041
GO:0046049	UMP metabolic process	39	5	0.03041
GO:0009753	response to jasmonic acid	954	56	0.03059
GO:0030641	regulation of cellular pH	67	7	0.03165
GO:0051453	regulation of intracellular pH	67	7	0.03165
GO:0046496	nicotinamide nucleotide metabolic proces...	425	28	0.03199
GO:0048448	stamen morphogenesis	27	4	0.03206
GO:0098662	inorganic cation transmembrane transport	899	53	0.03231
GO:0006084	acetyl-CoA metabolic process	129	11	0.03279
GO:0072524	pyridine-containing compound metabolic p...	445	29	0.03332
GO:0006952	defense response	5519	278	0.03337
GO:0006903	vesicle targeting	16	3	0.03339
GO:0032509	endosome transport via multivesicular bo...	16	3	0.03339
GO:0048199	vesicle targeting, to, from or within Go...	16	3	0.03339
GO:0071985	multivesicular body sorting pathway	16	3	0.03339
GO:0080151	positive regulation of salicylic acid me...	16	3	0.03339
GO:2001025	positive regulation of response to drug	16	3	0.03339
GO:2001040	positive regulation of cellular response...	16	3	0.03339
GO:0000470	maturation of LSU-rRNA	40	5	0.0335
GO:0009954	proximal/distal pattern formation	40	5	0.0335
GO:0051176	positive regulation of sulfur metabolic ...	40	5	0.0335
GO:0042773	ATP synthesis coupled electron transport	98	9	0.03376
GO:0031047	gene silencing by RNA	373	25	0.03438
GO:0019362	pyridine nucleotide metabolic process	428	28	0.03451
GO:0007052	mitotic spindle organization	54	6	0.03471
GO:1902850	microtubule cytoskeleton organization in...	54	6	0.03471
GO:0055085	transmembrane transport	3706	191	0.03499
GO:0048646	anatomical structure formation involved ...	712	43	0.03586
GO:0043043	peptide biosynthetic process	2861	150	0.03594
GO:0006597	spermine biosynthetic process	28	4	0.0361
GO:0043248	proteasome assembly	28	4	0.0361
GO:0035265	organ growth	69	7	0.03637
GO:0017148	negative regulation of translation	250	18	0.03662
GO:0034249	negative regulation of cellular amide me...	250	18	0.03662
GO:0044272	sulfur compound biosynthetic process	618	38	0.03683
GO:0015812	gamma-aminobutyric acid transport	7	2	0.03698
GO:0080160	selenate transport	7	2	0.03698
GO:0090470	shoot organ boundary specification	7	2	0.03698
GO:0017144	drug metabolic process	2373	126	0.03756
GO:0070085	glycosylation	413	27	0.03758
GO:0006446	regulation of translational initiation	116	10	0.03807
GO:0006412	translation	2828	148	0.03879
GO:0010452	histone H3-K36 methylation	17	3	0.03921
GO:0030417	nicotianamine metabolic process	17	3	0.03921
GO:0030418	nicotianamine biosynthetic process	17	3	0.03921
GO:0051788	response to misfolded protein	17	3	0.03921
GO:0072351	tricarboxylic acid biosynthetic process	17	3	0.03921
GO:0006119	oxidative phosphorylation	101	9	0.03982
GO:0009263	deoxyribonucleotide biosynthetic process	29	4	0.04042
GO:0006796	phosphate-containing compound metabolic ...	5885	294	0.04046
GO:0009129	pyrimidine nucleoside monophosphate meta...	56	6	0.04048
GO:0009145	purine nucleoside triphosphate biosynthe...	416	27	0.04049
GO:0009809	lignin biosynthetic process	271	19	0.04076
GO:0006096	glycolytic process	273	19	0.04334
GO:0006757	ATP generation from ADP	273	19	0.04334
GO:0042866	pyruvate biosynthetic process	273	19	0.04334
GO:0045596	negative regulation of cell differentiat...	57	6	0.04357
GO:0046620	regulation of organ growth	43	5	0.04391
GO:0002237	response to molecule of bacterial origin	119	10	0.04409
GO:1990542	mitochondrial transmembrane transport	103	9	0.04424
GO:0043604	amide biosynthetic process	2988	155	0.0446
GO:0009720	detection of hormone stimulus	30	4	0.04502
GO:0009726	detection of endogenous stimulus	30	4	0.04502
GO:0035510	DNA dealkylation	30	4	0.04502
GO:0051648	vesicle localization	30	4	0.04502
GO:0051650	establishment of vesicle localization	30	4	0.04502
GO:0080111	DNA demethylation	30	4	0.04502
GO:0061014	positive regulation of mRNA catabolic pr...	18	3	0.04551
GO:1903313	positive regulation of mRNA metabolic pr...	18	3	0.04551
GO:2000068	regulation of defense response to insect	18	3	0.04551
GO:0010224	response to UV-B	275	19	0.04603
GO:0006221	pyrimidine nucleotide biosynthetic proce...	88	8	0.04606
GO:0009142	nucleoside triphosphate biosynthetic pro...	459	29	0.04643
GO:0060341	regulation of cellular localization	58	6	0.04681
GO:0030148	sphingolipid biosynthetic process	73	7	0.04714
GO:0071367	cellular response to brassinosteroid sti...	258	18	0.04726
GO:0010364	regulation of ethylene biosynthetic proc...	44	5	0.04776
GO:0031335	regulation of sulfur amino acid metaboli...	44	5	0.04776
GO:0034755	iron ion transmembrane transport	44	5	0.04776
GO:1900908	regulation of olefin metabolic process	44	5	0.04776
GO:1900911	regulation of olefin biosynthetic proces...	44	5	0.04776
GO:0018160	peptidyl-pyrromethane cofactor linkage	8	2	0.04785
GO:0019307	mannose biosynthetic process	8	2	0.04785
GO:0032447	protein urmylation	8	2	0.04785
GO:0051601	exocyst localization	8	2	0.04785
GO:0071407	cellular response to organic cyclic comp...	593	36	0.04789
GO:0044106	cellular amine metabolic process	295	20	0.0488
GO:0006751	glutathione catabolic process	31	4	0.04991
GO:0006880	intracellular sequestering of iron ion	31	4	0.04991
GO:0015937	coenzyme A biosynthetic process	31	4	0.04991
GO:0033866	nucleoside bisphosphate biosynthetic pro...	31	4	0.04991
GO:0034030	ribonucleoside bisphosphate biosynthetic...	31	4	0.04991
GO:0034033	purine nucleoside bisphosphate biosynthe...	31	4	0.04991
GO:0042219	cellular modified amino acid catabolic p...	31	4	0.04991
GO:0097577	sequestering of iron ion	31	4	0.04991
GO:0046700	heterocycle catabolic process	769	45	0.04994
