# Supplementary material for: Whole-genome resequencing reveals Brassica napus origin and genetic loci involved in its improvement
Source: Nat Commun. 2019 Mar 11;10:1154. doi: 10.1038/s41467-019-09134-9 (PMC6411957; doi:10.1038/s41467-019-09134-9)
Supplement: Supplementary file 39 — Supplementary Data 35 [file 41467_2019_9134_MOESM39_ESM.xlsx]

## Sheet: Supplementary Data 35
Supplementary Data 35 GO categories of BP enriched in the overlapped improvement-selection outliers detected by at least three methods between B. napus winter and spring ecotype
GO number	GO term	Number of backgroud genes	Number of genes in the outlier region	P-value
GO:0017000	antibiotic biosynthetic process	125	14	1e-05
GO:0006751	glutathione catabolic process	31	6	0.00018
GO:0042219	cellular modified amino acid catabolic p...	31	6	0.00018
GO:0006790	sulfur compound metabolic process	1484	65	0.00023
GO:0009697	salicylic acid biosynthetic process	61	8	0.00027
GO:0043486	histone exchange	6	3	0.00039
GO:0043171	peptide catabolic process	55	7	0.00077
GO:0006638	neutral lipid metabolic process	141	11	0.00193
GO:0006639	acylglycerol metabolic process	141	11	0.00193
GO:0042762	regulation of sulfur metabolic process	122	10	0.00212
GO:0009186	deoxyribonucleoside diphosphate metaboli...	10	3	0.00218
GO:0043434	response to peptide hormone	3	2	0.00224
GO:0060416	response to growth hormone	3	2	0.00224
GO:1901652	response to peptide	3	2	0.00224
GO:0006878	cellular copper ion homeostasis	35	5	0.0026
GO:1901137	carbohydrate derivative biosynthetic pro...	1578	63	0.00265
GO:0044273	sulfur compound catabolic process	193	13	0.00293
GO:0023052	signaling	6265	208	0.00336
GO:0072522	purine-containing compound biosynthetic ...	582	28	0.0037
GO:0071324	cellular response to disaccharide stimul...	38	5	0.00376
GO:0010086	embryonic root morphogenesis	12	3	0.00384
GO:0007017	microtubule-based process	584	28	0.00388
GO:0046112	nucleobase biosynthetic process	93	8	0.00427
GO:0007154	cell communication	6971	228	0.0043
GO:0006336	DNA replication-independent nucleosome a...	4	2	0.00441
GO:0034080	CENP-A containing nucleosome assembly	4	2	0.00441
GO:0034724	DNA replication-independent nucleosome o...	4	2	0.00441
GO:0061641	CENP-A containing chromatin organization	4	2	0.00441
GO:0080157	regulation of plant-type cell wall organ...	4	2	0.00441
GO:0080142	regulation of salicylic acid biosyntheti...	25	4	0.00461
GO:0007018	microtubule-based movement	158	11	0.00464
GO:0010231	maintenance of seed dormancy	13	3	0.00489
GO:0046505	sulfolipid metabolic process	13	3	0.00489
GO:0046506	sulfolipid biosynthetic process	13	3	0.00489
GO:0097437	maintenance of dormancy	13	3	0.00489
GO:1900457	regulation of brassinosteroid mediated s...	13	3	0.00489
GO:0034404	nucleobase-containing small molecule bio...	434	22	0.00519
GO:0046189	phenol-containing compound biosynthetic ...	117	9	0.00528
GO:0009260	ribonucleotide biosynthetic process	599	28	0.00543
GO:0046390	ribose phosphate biosynthetic process	599	28	0.00543
GO:0007165	signal transduction	6207	204	0.00558
GO:0051651	maintenance of location in cell	140	10	0.00568
GO:0016143	S-glycoside metabolic process	412	21	0.00585
GO:0019757	glycosinolate metabolic process	412	21	0.00585
GO:0019760	glucosinolate metabolic process	412	21	0.00585
GO:0051186	cofactor metabolic process	2009	75	0.00587
GO:0002237	response to molecule of bacterial origin	119	9	0.00589
GO:1901293	nucleoside phosphate biosynthetic proces...	751	33	0.00678
GO:0043248	proteasome assembly	28	4	0.00699
GO:0033397	zeatin metabolic process	5	2	0.00721
GO:0033398	zeatin biosynthetic process	5	2	0.00721
GO:0033400	trans-zeatin metabolic process	5	2	0.00721
GO:0033466	trans-zeatin biosynthetic process	5	2	0.00721
GO:0009736	cytokinin-activated signaling pathway	241	14	0.0076
GO:0051235	maintenance of location	266	15	0.00763
GO:0009132	nucleoside diphosphate metabolic process	292	16	0.0078
GO:0050665	hydrogen peroxide biosynthetic process	64	6	0.00844
GO:0009165	nucleotide biosynthetic process	735	32	0.0086
GO:0036065	fucosylation	30	4	0.00896
GO:0043455	regulation of secondary metabolic proces...	173	11	0.00899
GO:0032509	endosome transport via multivesicular bo...	16	3	0.00899
GO:0052318	regulation of phytoalexin metabolic proc...	16	3	0.00899
GO:0052319	regulation of phytoalexin biosynthetic p...	16	3	0.00899
GO:0052320	positive regulation of phytoalexin metab...	16	3	0.00899
GO:0052322	positive regulation of phytoalexin biosy...	16	3	0.00899
GO:0071985	multivesicular body sorting pathway	16	3	0.00899
GO:1901182	regulation of camalexin biosynthetic pro...	16	3	0.00899
GO:1901183	positive regulation of camalexin biosynt...	16	3	0.00899
GO:0055070	copper ion homeostasis	65	6	0.00908
GO:0006952	defense response	5519	181	0.00948
GO:1900140	regulation of seedling development	274	15	0.00985
GO:0015937	coenzyme A biosynthetic process	31	4	0.01007
GO:0033866	nucleoside bisphosphate biosynthetic pro...	31	4	0.01007
GO:0034030	ribonucleoside bisphosphate biosynthetic...	31	4	0.01007
GO:0034033	purine nucleoside bisphosphate biosynthe...	31	4	0.01007
GO:0042743	hydrogen peroxide metabolic process	275	15	0.01016
GO:0048859	formation of anatomical boundary	67	6	0.01048
GO:0055062	phosphate ion homeostasis	67	6	0.01048
GO:0072506	trivalent inorganic anion homeostasis	67	6	0.01048
GO:0006791	sulfur utilization	6	2	0.01062
GO:0006792	regulation of sulfur utilization	6	2	0.01062
GO:0046340	diacylglycerol catabolic process	6	2	0.01062
GO:0046462	monoacylglycerol metabolic process	6	2	0.01062
GO:0048457	floral whorl morphogenesis	6	2	0.01062
GO:0052651	monoacylglycerol catabolic process	6	2	0.01062
GO:0080006	internode patterning	6	2	0.01062
GO:0043044	ATP-dependent chromatin remodeling	17	3	0.0107
GO:0009968	negative regulation of signal transducti...	305	16	0.0115
GO:0071368	cellular response to cytokinin stimulus	254	14	0.0117
GO:1900376	regulation of secondary metabolite biosy...	111	8	0.01204
GO:0010648	negative regulation of cell communicatio...	308	16	0.01252
GO:0023057	negative regulation of signaling	308	16	0.01252
GO:0015936	coenzyme A metabolic process	33	4	0.01254
GO:0019856	pyrimidine nucleobase biosynthetic proce...	51	5	0.01312
GO:0090691	formation of plant organ boundary	51	5	0.01312
GO:1901659	glycosyl compound biosynthetic process	363	18	0.01314
GO:0010029	regulation of seed germination	258	14	0.01326
GO:0065008	regulation of biological quality	3939	132	0.01334
GO:1901566	organonitrogen compound biosynthetic pro...	6092	196	0.01449
GO:0009117	nucleotide metabolic process	1064	42	0.01458
GO:0071366	cellular response to indolebutyric acid ...	7	2	0.01459
GO:0090470	shoot organ boundary specification	7	2	0.01459
GO:0009788	negative regulation of abscisic acid-act...	186	11	0.01484
GO:1901420	negative regulation of response to alcoh...	186	11	0.01484
GO:1905958	negative regulation of cellular response...	186	11	0.01484
GO:0014070	response to organic cyclic compound	1528	57	0.01492
GO:0009166	nucleotide catabolic process	288	15	0.01494
GO:0071407	cellular response to organic cyclic comp...	593	26	0.01526
GO:0072505	divalent inorganic anion homeostasis	73	6	0.01557
GO:1901292	nucleoside phosphate catabolic process	290	15	0.01581
GO:0009152	purine ribonucleotide biosynthetic proce...	538	24	0.01592
GO:1901657	glycosyl compound metabolic process	683	29	0.01615
GO:0009970	cellular response to sulfate starvation	54	5	0.01652
GO:0033306	phytol metabolic process	20	3	0.01687
GO:1903173	fatty alcohol metabolic process	20	3	0.01687
GO:0009753	response to jasmonic acid	954	38	0.01707
GO:0006753	nucleoside phosphate metabolic process	1076	42	0.01721
GO:0044703	multi-organism reproductive process	632	27	0.01838
GO:0009556	microsporogenesis	120	8	0.01851
GO:0009262	deoxyribonucleotide metabolic process	37	4	0.01856
GO:0071421	manganese ion transmembrane transport	37	4	0.01856
GO:0000578	embryonic axis specification	56	5	0.01908
GO:0019544	arginine catabolic process to glutamate	8	2	0.0191
GO:0032447	protein urmylation	8	2	0.0191
GO:0051601	exocyst localization	8	2	0.0191
GO:0007231	osmosensory signaling pathway	21	3	0.01929
GO:0006641	triglyceride metabolic process	121	8	0.01936
GO:0072348	sulfur compound transport	99	7	0.02004
GO:0051716	cellular response to stimulus	9127	283	0.02025
GO:0018106	peptidyl-histidine phosphorylation	57	5	0.02045
GO:0042136	neurotransmitter biosynthetic process	57	5	0.02045
GO:0009861	jasmonic acid and ethylene-dependent sys...	123	8	0.02113
GO:0009741	response to brassinosteroid	356	17	0.02162
GO:0051188	cofactor biosynthetic process	1063	41	0.0218
GO:0010371	regulation of gibberellin biosynthetic p...	22	3	0.02188
GO:0060341	regulation of cellular localization	58	5	0.02188
GO:0055081	anion homeostasis	124	8	0.02206
GO:0043562	cellular response to nitrogen levels	101	7	0.0221
GO:0006222	UMP biosynthetic process	39	4	0.02214
GO:0009174	pyrimidine ribonucleoside monophosphate ...	39	4	0.02214
GO:0046049	UMP metabolic process	39	4	0.02214
GO:0055083	monovalent inorganic anion homeostasis	79	6	0.02216
GO:0006164	purine nucleotide biosynthetic process	556	24	0.02251
GO:0006109	regulation of carbohydrate metabolic pro...	173	10	0.02256
GO:0006075	(1->3)-beta-D-glucan biosynthetic proces...	59	5	0.02338
GO:0044272	sulfur compound biosynthetic process	618	26	0.02404
GO:0018023	peptidyl-lysine trimethylation	9	2	0.02412
GO:1900459	positive regulation of brassinosteroid m...	9	2	0.02412
GO:0034389	lipid particle organization	23	3	0.02466
GO:0055071	manganese ion homeostasis	60	5	0.02495
GO:0046885	regulation of hormone biosynthetic proce...	152	9	0.02581
GO:0006002	fructose 6-phosphate metabolic process	41	4	0.02611
GO:0008285	negative regulation of cell proliferatio...	41	4	0.02611
GO:1901606	alpha-amino acid catabolic process	229	12	0.02634
GO:0042455	ribonucleoside biosynthetic process	105	7	0.02665
GO:1901135	carbohydrate derivative metabolic proces...	2420	83	0.02694
GO:0033500	carbohydrate homeostasis	83	6	0.02747
GO:0046339	diacylglycerol metabolic process	24	3	0.02761
GO:0009966	regulation of signal transduction	806	32	0.02775
GO:0031669	cellular response to nutrient levels	570	24	0.02896
GO:0016246	RNA interference	107	7	0.02914
GO:0046460	neutral lipid biosynthetic process	107	7	0.02914
GO:0046463	acylglycerol biosynthetic process	107	7	0.02914
GO:0006527	arginine catabolic process	10	2	0.0296
GO:0010080	regulation of floral meristem growth	10	2	0.0296
GO:0048209	regulation of vesicle targeting, to, fro...	10	2	0.0296
GO:0071596	ubiquitin-dependent protein catabolic pr...	10	2	0.0296
GO:0019953	sexual reproduction	601	25	0.02975
GO:0009854	oxidative photosynthetic carbon pathway	63	5	0.03003
GO:0010105	negative regulation of ethylene-activate...	63	5	0.03003
GO:0070298	negative regulation of phosphorelay sign...	63	5	0.03003
GO:0019693	ribose phosphate metabolic process	842	33	0.0301
GO:0071322	cellular response to carbohydrate stimul...	208	11	0.03069
GO:0009156	ribonucleoside monophosphate biosyntheti...	544	23	0.03071
GO:0023051	regulation of signaling	813	32	0.03071
GO:0002084	protein depalmitoylation	25	3	0.03075
GO:0042159	lipoprotein catabolic process	25	3	0.03075
GO:0098734	macromolecule depalmitoylation	25	3	0.03075
GO:0007140	male meiotic nuclear division	64	5	0.03186
GO:0009259	ribonucleotide metabolic process	755	30	0.03191
GO:1903409	reactive oxygen species biosynthetic pro...	86	6	0.03195
GO:0009063	cellular amino acid catabolic process	236	12	0.03214
GO:0033865	nucleoside bisphosphate metabolic proces...	44	4	0.03283
GO:0033875	ribonucleoside bisphosphate metabolic pr...	44	4	0.03283
GO:0034032	purine nucleoside bisphosphate metabolic...	44	4	0.03283
GO:0034755	iron ion transmembrane transport	44	4	0.03283
GO:0072521	purine-containing compound metabolic pro...	818	32	0.03297
GO:0010438	cellular response to sulfur starvation	26	3	0.03407
GO:0071329	cellular response to sucrose stimulus	26	3	0.03407
GO:1900378	positive regulation of secondary metabol...	26	3	0.03407
GO:2000069	regulation of post-embryonic root develo...	26	3	0.03407
GO:0031503	protein-containing complex localization	135	8	0.03425
GO:0010646	regulation of cell communication	821	32	0.03439
GO:0048585	negative regulation of response to stimu...	670	27	0.03464
GO:0009065	glutamine family amino acid catabolic pr...	45	4	0.03527
GO:0018209	peptidyl-serine modification	45	4	0.03527
GO:0010351	lithium ion transport	11	2	0.03552
GO:0030259	lipid glycosylation	11	2	0.03552
GO:0006074	(1->3)-beta-D-glucan metabolic process	66	5	0.03573
GO:0009112	nucleobase metabolic process	162	9	0.03665
GO:0009696	salicylic acid metabolic process	162	9	0.03665
GO:0009625	response to insect	137	8	0.03687
GO:0018202	peptidyl-histidine modification	67	5	0.03777
GO:0009173	pyrimidine ribonucleoside monophosphate ...	46	4	0.03781
GO:0016144	S-glycoside biosynthetic process	217	11	0.03978
GO:0019758	glycosinolate biosynthetic process	217	11	0.03978
GO:0019761	glucosinolate biosynthetic process	217	11	0.03978
GO:0009845	seed germination	619	25	0.03989
GO:0050826	response to freezing	91	6	0.04044
GO:0030026	cellular manganese ion homeostasis	47	4	0.04045
GO:0009124	nucleoside monophosphate biosynthetic pr...	561	23	0.04106
GO:0006096	glycolytic process	273	13	0.04148
GO:0006757	ATP generation from ADP	273	13	0.04148
GO:0042866	pyruvate biosynthetic process	273	13	0.04148
GO:0006733	oxidoreduction coenzyme metabolic proces...	473	20	0.04155
GO:0006449	regulation of translational termination	12	2	0.04186
GO:0006452	translational frameshifting	12	2	0.04186
GO:0008298	intracellular mRNA localization	12	2	0.04186
GO:0009727	detection of ethylene stimulus	12	2	0.04186
GO:0031055	chromatin remodeling at centromere	12	2	0.04186
GO:0045901	positive regulation of translational elo...	12	2	0.04186
GO:0045905	positive regulation of translational ter...	12	2	0.04186
GO:0071327	cellular response to trehalose stimulus	12	2	0.04186
GO:1900367	positive regulation of defense response ...	12	2	0.04186
GO:2000023	regulation of lateral root development	12	2	0.04186
GO:0010243	response to organonitrogen compound	774	30	0.04188
GO:0009742	brassinosteroid mediated signaling pathw...	246	12	0.04194
GO:0043401	steroid hormone mediated signaling pathw...	246	12	0.04194
GO:0048545	response to steroid hormone	246	12	0.04194
GO:0071383	cellular response to steroid hormone sti...	246	12	0.04194
GO:0008272	sulfate transport	69	5	0.04205
GO:0008360	regulation of cell shape	69	5	0.04205
GO:0006793	phosphorus metabolic process	6123	191	0.04259
GO:0006796	phosphate-containing compound metabolic ...	5885	184	0.04295
GO:0002181	cytoplasmic translation	220	11	0.04319
GO:0062012	regulation of small molecule metabolic p...	275	13	0.04352
GO:0019432	triglyceride biosynthetic process	93	6	0.04419
GO:0009135	purine nucleoside diphosphate metabolic ...	276	13	0.04457
GO:0009179	purine ribonucleoside diphosphate metabo...	276	13	0.04457
GO:0009185	ribonucleoside diphosphate metabolic pro...	276	13	0.04457
GO:0046031	ADP metabolic process	276	13	0.04457
GO:0009263	deoxyribonucleotide biosynthetic process	29	3	0.04507
GO:0043243	positive regulation of protein complex d...	29	3	0.04507
GO:0009130	pyrimidine nucleoside monophosphate bios...	49	4	0.04605
GO:0010152	pollen maturation	49	4	0.04605
GO:1900426	positive regulation of defense response ...	49	4	0.04605
GO:0006220	pyrimidine nucleotide metabolic process	94	6	0.04615
GO:0010051	xylem and phloem pattern formation	278	13	0.04672
GO:0006165	nucleoside diphosphate phosphorylation	279	13	0.04782
GO:0006208	pyrimidine nucleobase catabolic process	13	2	0.04858
GO:0006212	uracil catabolic process	13	2	0.04858
GO:0019483	beta-alanine biosynthetic process	13	2	0.04858
GO:0019860	uracil metabolic process	13	2	0.04858
GO:0032260	response to jasmonic acid stimulus invol...	13	2	0.04858
GO:0009720	detection of hormone stimulus	30	3	0.04908
GO:0009726	detection of endogenous stimulus	30	3	0.04908
GO:0051648	vesicle localization	30	3	0.04908
GO:0051650	establishment of vesicle localization	30	3	0.04908
