# Supplementary material for: Whole-genome resequencing reveals Brassica napus origin and genetic loci involved in its improvement
Source: Nat Commun. 2019 Mar 11;10:1154. doi: 10.1038/s41467-019-09134-9 (PMC6411957; doi:10.1038/s41467-019-09134-9)
Supplement: Supplementary file 40 — Supplementary Data 36 [file 41467_2019_9134_MOESM40_ESM.xlsx]

## Sheet: Supplementary Data 36
Supplementary Data 36 Candidate flowering-time genes in the overlapped ecotype improvement-selection outliers
Comparison	Gene ID	Chrosome	Start location (bp)	End location (bp)	Ortholog in Arabidopsis	Pathway	Flowering time regulation	Function description
Common ecotype improvement-selection signals between winter versus semi-winter and winter versus spring	BnaA07g23410D	chrA07	17624755	17627805	AT1G71800	Vernalization	Positive	CLEAVAGE STIMULATING FACTOR 64 (CSTF64)
	BnaA08g19930D	chrA08	15170899	15173667	AT1G26830	Vernalization	Positive	CULLIN 3A (CUL3)
	BnaC01g05260D	chrC01	2691346	2692991	AT4G32980	Hormones	Negative	HOMEOBOX GENE 1 (ATH1)
	BnaC01g05280D	chrC01	2698244	2699238	AT4G32980	Hormones	Negative	HOMEOBOX GENE 1 (ATH1)
	BnaC01g14430D	chrC01	9679368	9681079	AT4G22950	Vernalization	Positive	AGAMOUS-LIKE 19 (AGL19)
	BnaC01g14440D	chrC01	9681168	9682526	AT4G22950	Vernalization	Positive	AGAMOUS-LIKE 19 (AGL19)
	BnaC01g17410D	chrC01	11999406	12002093	AT4G25530	General	Positive	FLOWERING WAGENINGEN (FWA)
	BnaC01g20720D	chrC01	14482790	14484576	AT4G28190	Flowering time integrator	Positive	ULTRAPETALA1 (ULT1)
	BnaC01g21540D	chrC01	15021989	15024952	AT4G16845	Vernalization	Positive	REDUCED VERNALIZATION RESPONSE 2 (VRN2)
	BnaC02g00490D	chrC02	208562	212139	AT5G10140	Flowering time integrator	Negative	FLOWERING LOCUS C (FLC)
	BnaC02g03470D	chrC02	1653320	1656934	AT5G02810	Circadian Clock	Positive	PSEUDO-RESPONSE REGULATOR 7 (PRR7)
	BnaC02g04360D	chrC02	2225135	2226235	AT5G12840	Photoperiodism	Negative	NUCLEAR FACTOR Y SUBUNIT A1 (NF-YA1)
	BnaC02g36310D	chrC02	39384817	39386825	AT3G26744	Vernalization	Negative	INDUCER OF CBF EXPRESSION 1 (ICE1)
	BnaC02g37430D	chrC02	40328559	40332044	AT3G28730	General	Negative	STRUCTURE SPECIFIC RECOGNITION PROTEIN 1 (SSRP1)
	BnaC02g38810D	chrC02	41788068	41789007	AT5G48890	Photoperiodism	Negative	LATE FLOWERING (LATE)
	BnaC03g59610D	chrC03	48842000	48844139	AT1G30040	Hormones	Negative	GIBBERELLIN 2-OXIDASE 2 (GA2OX2)
	BnaC05g10640D	chrC05	6121805	6123462	AT1G14400	General	Negative	UBIQUITIN CARRIER PROTEIN 1 (UBC1)
	BnaC05g10730D	chrC05	6156160	6156858	AT3G26744	Vernalization	Negative	INDUCER OF CBF EXPRESSION 1 (ICE1)
	BnaC05g38270D	chrC05	37058879	37062179	AT3G15354	Photoperiodism	Negative	SPA1-RELATED 3 (SPA3)
	BnaC05g38350D	chrC05	37107896	37108713	AT3G15270	Photoperiodism, Hormones	Positive	SQUAMOSA PROMOTER BINDING PROTEIN-LIKE 5 (SPL5)
	BnaC06g33590D	chrC06	33432939	33438355	AT1G72390	General	positive	PHYTOCHROME-DEPENDENT LATE-FLOWERING (PHL)
	BnaC06g33600D	chrC06	33438409	33438926	AT1G72390	General	positive	PHYTOCHROME-DEPENDENT LATE-FLOWERING (PHL)
	BnaC06g38010D	chrC06	35772518	35779988	AT1G77300	Vernalization	Negative	EARLY FLOWERING IN SHORT DAYS (EFS)
	BnaC07g16190D	chrC07	22176725	22179170	AT5G67180	Photoperiodism	Negative	TARGET OF EARLY ACTIVATION TAGGED 3 (TOE3)
Improvement-selection signals specific to spring from winter ecotype	BnaA09g24900D	chrA09	17659282	17660837	AT1G31814	Vernalization	Negative	FRIGIDA LIKE 2 (FRL2)
	BnaC01g01630D	chrC01	801646	803532	AT4G37280	General	Positive	MORF RELATED GENE1 (MRG1)
	BnaC01g01640D	chrC01	803648	804266	AT4G37280	General	Positive	MORF RELATED GENE1 (MRG1)
	BnaC03g32110D	chrC03	19742266	19751524	AT4G00450	General	Positive	MEDIATOR 12 (MED12)
	BnaC05g07820D	chrC05	3967894	3969949	AT1G10120	Photoperiodism	Positive	CRYPTOCHROME-INTERACTING BASIC-HELIX-LOOP-HELIX 4 (CIB4)
	BnaC09g02610D	chrC09	1450489	1451028	AT5G48890	Photoperiodism	Negative	LATE FLOWERING (LATE)
Improvement-selection signals specific to semi-winter from winter ecotype	BnaA01g10280D	chrA01	5130402	5139312	AT1G80070	General	Positive	PRE-MRNA PROCESSING 8 (PRP8)
	BnaA02g33000D	chrA02	23647303	23649432	AT5G23150	General	Negative	ENHANCER OF AG-4 2 (HUA2)
	BnaA02g33010D	chrA02	23649506	23653992	AT5G23150	General	Negative	ENHANCER OF AG-4 2 (HUA2)
	BnaA02g34480D	chrA02	24567877	24570742	AT5G64960	General	Positive	CYCLIN-DEPENDENT KINASE C;2 (CDKC2)
	BnaA02g34510D	chrA02	24582145	24586321	AT5G65060	Vernalization	Negative	MADS AFFECTING FLOWERING 3 (MAF3)
	BnaA02g34520D	chrA02	24588117	24592498	AT5G65060	Vernalization	Negative	MADS AFFECTING FLOWERING 3 (MAF3)
	BnaA02g34550D	chrA02	24597395	24607407	AT5G65070	Vernalization	Negative	MADS AFFECTING FLOWERING 4 (MAF4)
	BnaA04g13850D	chrA04	11704476	11710607	AT2G23740	General	Positive	SU(VAR)3-9-RELATED PROTEIN 5 (SUVR5)
	BnaA06g06380D	chrA06	3471473	3474478	AT1G10570	General	Negative	OVERLY TOLERANT TO SALT 2 (OTS2)
	BnaA06g06410D	chrA06	3479493	3480854	AT1G10570	General	Negative	OVERLY TOLERANT TO SALT 2 (OTS2)
	BnaA07g17280D	chrA07	14469498	14471165	AT3G57390	Photoperiodism	Negative	AGAMOUS-LKKE 18 (AGL18)
	BnaA08g24020D	chrA08	16940213	16941605	AT1G14400	General	Negative	UBIQUITIN CARRIER PROTEIN 1 (UBC1)
	BnaA10g26930D	chrA10	17061928	17065679	AT5G02810	Circadian Clock	Positive	PSEUDO-RESPONSE REGULATOR 7 (PRR7)
	BnaA10g27050D	chrA10	17105959	17108915	AT1G79730	General	Negative	EARLY FLOWERING 7 (ELF7)
	BnaC02g38670D	chrC02	41615197	41622098	AT5G48560	Photoperiodism	Positive	CRYPTOCHROME-INTERACTING BASIC-HELIX-LOOP-HELIX 2 (CIB2)
	BnaC02g42040D	chrC02	44850167	44854477	AT5G61150	General	Negative	VERNALIZATION INDEPENDENCE 4 (VIP4)
	BnaC03g02740D	chrC03	1362130	1363524	AT5G06850	Photoperiodism	Positive	FT-INTERACTING PROTEIN 1 (FTIP1)
	BnaC03g02750D	chrC03	1363638	1364706	AT5G06850	Photoperiodism	Positive	FT-INTERACTING PROTEIN 1 (FTIP1)
	BnaC03g02920D	chrC03	1404887	1406658	AT5G07200	Hormones	Positive	GIBBERELLIN 20-OXIDASE 3 (GA20OX3)
	BnaC03g20830D	chrC03	11081369	11083076	AT2G37630	General	Positive	ASYMMETRIC LEAVES 1 (AS1)
	BnaC03g25530D	chrC03	14340561	14345042	AT2G46020	General	Negative	BRAHMA (BRM)
	BnaC03g25540D	chrC03	14345242	14348767	AT2G46020	General	Negative	BRAHMA (BRM)
	BnaC03g25650D	chrC03	14395009	14397423	AT2G46260	Vernalization	Positive	LIGHT-RESPONSE BTB 1 (LRB1)
	BnaC04g08790D	chrC04	6569284	6571980	AT4G16845	Vernalization	Positive	REDUCED VERNALIZATION RESPONSE 2 (VRN2)
	BnaC06g10880D	chrC06	12921787	12930920	AT1G55325	General	Positive	MEDIATOR 13 (MED13)
	BnaC06g26680D	chrC06	28256688	28260883	AT1G57820	General	Negative	VARIANT IN METHYLATION 1 (VIM1)
	BnaC09g16850D	chrC09	13648653	13652429	AT5G42400	General	Negative	ARABIDOPSIS TRITHORAX-RELATED 7 (ATXR7)
	BnaC09g16860D	chrC09	13652524	13657708	AT5G42400	General	Negative	ARABIDOPSIS TRITHORAX-RELATED 7 (ATXR7)
	BnaC09g23670D	chrC09	21207656	21211437	AT4G11880	Flower development and meristem identity	Positive	AGAMOUS-LIKE 14 (AGL14)
	BnaC09g32640D	chrC09	35796727	35798212	AT5G57660	Photoperiodism	Positive	CONSTANS-LIKE 5 (COL5)
	BnaC09g41500D	chrC09	43458115	43459620	AT5G16320	Vernalization	Negative	FRIGIDA LIKE 1 (FRL1)
