# Supplementary material for: Whole-genome resequencing reveals Brassica napus origin and genetic loci involved in its improvement
Source: Nat Commun. 2019 Mar 11;10:1154. doi: 10.1038/s41467-019-09134-9 (PMC6411957; doi:10.1038/s41467-019-09134-9)
Supplement: Supplementary file 41 — Supplementary Data 37 [file 41467_2019_9134_MOESM41_ESM.xlsx]

## Sheet: Supplementary Data 37
Supplementary Data 37 Candidate genes associated with seed oil content in the nine FSI-selection signals that overlap with oil content QTLs
QTL number	QTL name	Candiate genes	Orthlogs of Candiate genes in B. napus	Chromosome	Start position	End position	Description	Pathway
1	qOC-A1-2	Bra026375	BnaA01g16180D	A01	9442171	9442713	seed storage albumin 4 (SESA4)
	qOC-A1-2	Bra026374	BnaA01g16200D	A01	9448818	9449402	seed storage albumin 4 (SESA4)
	qOC-A1-2	Bra026372	BnaA01g16230D	A01	9462766	9475438	seed storage albumin 3 (SESA3)
	qOC-A1-2	Bra026373	BnaA01g16220D	A01	9462766	9463314	seed storage albumin 4 (SESA4)
2	qOC-A2-3	Bra022029	BnaA02g24400D	A02	18332142	18334449	3-ketoacyl-acyl carrier protein synthase I (KAS I)	Fatty Acid Synthesis
3	qOC-A2-3	Bra022038	BnaA02g24550D	A02	18458642	18462687	ACCELERATED CELL DEATH 11 (ACD11)	Sphingolipid Biosynthesis 1
	qOC-A2-3	Bra022041	BnaA02g24580D	A02	18480104	18482780	ACCELERATED CELL DEATH 11 (ACD11)	Sphingolipid Biosynthesis 1
4	qOC-A3-3	Bra000727	BnaA03g22980D	A03	12708423	12711442	terpene synthase 10 (TPS10)
5	qOC-A3-4	Bra001610	BnaA03g33940D	A03	17402317	17404064	ADS3.2	Prokaryotic Galactolipid, Sulfolipid, and Phospholipid Synthesis 2
	qOC-A3-4	Bra001611	BnaA03g57550D	A03	17406149	17408446	ADS3.2	Prokaryotic Galactolipid, Sulfolipid, and Phospholipid Synthesis 2
	qOC-A3-4	Bra001612	BnaA03g57560D	A03	17413547	17417144	ADS3.2	Prokaryotic Galactolipid, Sulfolipid, and Phospholipid Synthesis 2
6	qOC-A3-5	Bra001701		A03	17956225	17956515	Bifunctional inhibitor/lipid-transfer protein/seed storage 2S albumin superfamily protein	Fatty Acid Elongation and Wax Biosynthesis
	qOC-A3-5	Bra001777	BnaA03g35610D	A03	18417633	18418700	Terpenoid synthases superfamily protein
	qOC-A3-5	Bra013230	BnaA03g37700D	A03	19771890	19773535	fatA acyl-ACP thioesterase (FaTA)	Fatty Acid Synthesis
	qOC-A3-5	Bra013227	BnaA03g57690D	A03	19782591	19784703	cytochrome P450, family 82, subfamily G, polypeptide 1 (CYP82G1)
	qOC-A3-5	Bra013135	BnaA03g38500D	A03	20296385	20297803	Bifunctional inhibitor/lipid-transfer protein/seed storage 2S albumin superfamily protein	Fatty Acid Elongation and Wax Biosynthesis
7	qOC-A6-2	Bra019583	BnaA06g39110D	A06	13466169	13474320	O-acyltransferase (WSD1-like) family protein	Fatty Acid Elongation
	qOC-A6-2	Bra009737	BnaA06g26710D	A06	17539495	17542081	squalene monooxygenase 2 (SQP2)
8	qOC-A9-2	Bra027016	BnaA09g12710D	A09	8044118	8045858	Bifunctional inhibitor/lipid-transfer protein/seed storage 2S albumin superfamily protein	Fatty Acid Elongation
9	qOC-A9-3	Bra032359	BnaA09g26450D	A09	22274251	22276017	nine-cis-epoxycarotenoid dioxygenase 5 (NCED5)
	qOC-A9-3	Bra032354	BnaA09g26490D	A09	22356453	22358317	gibberellin 2-oxidase (GA2OX2)
Information of seed oil content QTLs were derived from Liu, S. et al. A genome-wide association study reveals novel elite allelic variations in seed oil content of Brassica napus. Theor. Appl. Genet. 129, 1–13 (2016).
