# Supplementary material for: Whole-genome resequencing reveals Brassica napus origin and genetic loci involved in its improvement
Source: Nat Commun. 2019 Mar 11;10:1154. doi: 10.1038/s41467-019-09134-9 (PMC6411957; doi:10.1038/s41467-019-09134-9)
Supplement: Supplementary file 42 — Source Data [file 41467_2019_9134_MOESM42_ESM.xlsx]

## Sheet: Fig. 1a
Fig. 1a
	Latitude	Longitude	Country	Region	Nunber of accessions
	31.8611	117.285	Anhui, China	Asia	5
	-25.2744	133.775	Australia	Australia	7
	56.1304	-106.347	Canada	North_America	13
	29.563	106.552	Chongqing, China	Asia	289
	49.8175	15.473	Czech_Rep	Eastern_Europe	1
	61.9241	25.7482	Finland	Western_Europe	1
	46.2276	2.21375	France	Western_Europe	19
	51.1657	10.4515	Germany	Western_Europe	45
	26.5992	106.706	Guizhou, China	Asia	10
	34.7655	113.754	Henan, China	Asia	2
	30.5466	114.342	Hubei China	Asia	73
	28.1124	112.984	Hunan, China	Asia	11
	53.4129	-8.24389	Ireland	Western_Europe	1
	41.8719	12.5674	Italy	Western_Europe	2
	36.2048	138.253	Japan	Asia	7
	32.0617	118.763	Jiangshu, China	Asia	26
	52.1326	5.29127	Netherlands	Western_Europe	1
	-40.9006	174.886	New Zealand	Western_Europe	1
	40.3399	127.51	North_Korea	Asia	8
	60.472	8.46895	Norway	Western_Europe	1
	51.9194	19.1451	Poland	Eastern_Europe	8
	36.6209	101.78	Qinghai, China	Asia	2
	61.524	105.319	Russia	Eastern_Europe	2
	31.2304	121.474	Shanghai, China	Asia	9
	37.8735	112.563	Shanxi, China	Asia	11
	30.6512	104.076	Sichuan, China	Asia	9
	40.4637	-3.74922	Spain	Western_Europe	1
	60.1282	18.6435	Sweden	Western_Europe	18
	46.8182	8.22751	Swiss	Western_Europe	2
	55.3781	-3.43597	United_Kingdom	Western_Europe	2
	30.582	114.268	Wuhan, China	Asia	9
	25.0458	102.71	Yunnan, China	Asia	3
	30.2674	120.153	Zejiang, China	Asia	9

## Sheet: Fig. 1b
Fig. 1b
	(R001:0.0010209361,(((((((R002:0.0012709652,R022:0.0008009849)100:0.0306332643,((((((((((((((((((((R005:0.0020752674,R025:0.0018915619)100:0.1190082667,R553:0.1005104193)100:0.0414989648,R641:0.1499174450)86:0.0150786744,R095:0.0840131485)100:0.0135646573,((((((R235:0.0097608834,R485:0.0032526090)100:0.1003178763,R391:0.0736709057)100:0.0392251304,R351:0.0672986118)100:0.0312585705,R331:0.0497042…

## Sheet: Fig. 1c
Fig. 1c
	Accession	PC1	PC2	Group
	R01	0.0123059	0.150827	semi-winter
	R02	0.00592065	0.137131	semi-winter
	R03	0.0246501	0.124041	semi-winter
	R04	-0.0020626	0.122006	semi-winter
	R05	0.0388465	-0.0193866	spring
	R06	0.0120564	0.124214	semi-winter
	R07	-0.0273538	-0.0030672	semi-winter
	R08	0.0769725	-0.0428638	spring
	R09	0.0202688	0.128764	semi-winter
	R10	-0.0100759	0.137941	semi-winter
	R11	0.00788392	-0.0267509	winter
	R12	-0.00228351	-0.0020396	semi-winter
	R13	-0.0134715	-0.0151609	semi-winter
	R14	-0.0102798	0.137658	semi-winter
	R15	-0.0163415	-0.0140647	semi-winter
	R16	-0.0289833	0.00033454	semi-winter
	R17	-0.0286897	-0.0079567	winter
	R18	-0.000745253	0.131341	semi-winter
	R19	0.105748	-0.0393423	semi-winter
	R20	0.00773837	0.146419	semi-winter
	R21	0.0116957	0.149314	semi-winter
	R22	0.00556807	0.136194	semi-winter
	R23	0.0247867	0.124126	semi-winter
	R24	-0.00212644	0.122043	semi-winter
	R25	0.0382804	-0.018873	spring
	R26	0.0116311	0.12352	semi-winter
	R27	-0.027203	-0.00298036	semi-winter
	R28	0.076681	-0.0423358	spring
	R29	0.0205904	0.129423	semi-winter
	R30	-0.0148538	0.0696758	semi-winter
	R31	0.0088302	-0.0276653	winter
	R32	-0.00192476	-0.00237073	semi-winter
	R33	-0.0134995	-0.0151221	semi-winter
	R34	-0.0100445	0.138489	semi-winter
	R35	-0.0160974	-0.0141671	semi-winter
	R36	-0.0289549	0.000221357	semi-winter
	R37	-0.0288566	-0.00865148	winter
	R38	-0.000745286	0.131541	semi-winter
	R39	0.102155	-0.0392812	semi-winter
	R40	0.00803055	0.147611	semi-winter
	R41	-0.0157181	-0.0324221	winter
	R42	-0.0242198	-0.0393741	winter
	R43	-0.0227694	-0.0341694	winter
	R44	0.0189029	0.0729092	winter
	R45	-0.00352297	-0.0432986	spring
	R46	-0.020432	-0.0372762	winter
	R47	-0.00878676	-0.027174	winter
	R48	-0.0158259	-0.0391901	winter
	R49	-0.0213248	-0.024853	winter
	R50	-0.0277337	-0.0365948	winter
	R51	-0.0148826	-0.0233677	winter
	R52	-0.00576397	-0.0454428	winter
	R53	-0.0150906	-0.0429785	winter
	R54	-0.0210497	-0.0381559	winter
	R55	-0.022681	-0.0502901	winter
	R56	-0.0258427	-0.0327439	winter
	R57	-0.0259209	-0.0448206	winter
	R58	0.0254803	0.0692497	winter
	R59	-0.0107621	-0.0370032	winter
	R60	-0.0117525	-0.0375933	winter
	R61	-0.0282032	-0.0458366	winter
	R62	-0.0258052	-0.0391383	winter
	R63	-0.0249185	-0.0446054	winter
	R64	-0.0219695	-0.0367622	winter
	R65	-0.0116724	-0.0369634	winter
	R66	-0.023134	-0.0256266	winter
	R67	-0.0255428	-0.0334649	winter
	R68	-0.00310026	-0.0355077	winter
	R69	-0.0230917	-0.0259693	winter
	R70	-0.0240436	-0.0420593	winter
	R71	-0.0233014	-0.0432579	winter
	R72	-0.0222378	-0.0301855	winter
	R73	-0.0249287	-0.0400198	winter
	R74	-0.019022	-0.0365287	winter
	R75	0.000480357	-0.0152004	winter
	R76	-0.0132113	-0.0374787	winter
	R77	-0.0244864	-0.0252102	winter
	R78	-0.0195194	-0.0286199	winter
	R79	-0.019989	-0.0374535	winter
	R80	-0.0163668	-0.0339752	winter
	R81	-0.0189053	-0.0330207	winter
	R82	-0.00680197	-0.0370881	winter
	R83	-0.016319	-0.0351942	winter
	R84	-0.0165196	-0.038158	winter
	R85	0.000825646	-0.0245676	winter
	R86	-0.0224269	-0.0151774	winter
	R87	0.00250897	0.0836103	semi-winter
	R88	-0.0245169	-0.00252121	semi-winter
	R89	-0.0258222	-0.00166191	semi-winter
	R90	-0.0169543	-0.00152555	semi-winter
	R91	-0.0255687	0.0171591	semi-winter
	R92	-0.0103101	-0.0186359	semi-winter
	R93	0.0169229	-0.0238586	semi-winter
	R94	-0.0223585	0.00604413	semi-winter
	R95	0.0151119	-0.0198583	spring
	R96	-0.0201464	-0.0218692	semi-winter
	R97	-0.018767	-0.00717837	semi-winter
	R98	-0.0186347	-0.00704903	semi-winter
	R99	-0.0285315	-0.020846	winter
	R100	-0.0123524	-0.00737215	semi-winter
	R101	-0.00931766	-0.0243866	spring
	R102	-0.0319077	0.0341645	semi-winter
	R103	0.0317001	-0.0403696	semi-winter
	R104	-0.00529126	-0.0171466	semi-winter
	R105	0.113459	0.0505022	semi-winter
	R106	0.0463869	-0.0188924	semi-winter
	R107	0.0109772	0.0123066	semi-winter
	R108	0.0302349	-0.0373758	semi-winter
	R109	0.0063342	-0.00149176	semi-winter
	R110	-0.0333894	-0.00945436	winter
	R111	-0.0264087	-0.00778001	winter
	R112	0.120569	0.0565469	semi-winter
	R113	0.0192247	-0.00317662	spring
	R114	0.124575	0.0543881	spring
	R115	0.0745101	-0.0279788	spring
	R116	0.0629413	-0.0485651	spring
	R118	-0.0137052	-0.0206471	spring
	R119	-0.033072	-0.00823741	spring
	R120	0.0995407	-0.0457738	spring
	R121	-0.0309455	-0.00908494	winter
	R122	-0.00245908	-0.00947467	semi-winter
	R123	-0.0187972	-0.00349202	semi-winter
	R124	0.0141346	-0.0262063	semi-winter
	R125	-0.0266147	-0.00440214	semi-winter
	R126	-0.0249231	0.00206299	semi-winter
	R127	-0.0290518	0.000799255	semi-winter
	R128	0.080553	0.0556029	semi-winter
	R129	0.00866238	-0.0155493	semi-winter
	R130	-0.00996778	-0.0102367	semi-winter
	R131	-0.0267511	-0.00242365	semi-winter
	R132	-0.0289475	-0.00267469	semi-winter
	R134	-0.0221176	-0.00307474	semi-winter
	R135	-0.00254285	0.108972	semi-winter
	R136	-0.0249744	0.00596754	semi-winter
	R137	0.0141173	-0.0285317	semi-winter
	R138	-0.0105983	0.109213	semi-winter
	R139	-0.0227287	-0.00154852	semi-winter
	R140	0.0307692	-0.0292976	semi-winter
	R141	-0.0291906	-0.00621094	semi-winter
	R142	-0.012165	-0.014188	semi-winter
	R143	-0.0293163	-0.00403503	semi-winter
	R144	-0.0246076	-0.00678148	semi-winter
	R145	-0.0278465	-0.0125304	semi-winter
	R146	-0.0248811	-0.0130502	semi-winter
	R147	-0.0306999	0.0353976	semi-winter
	R148	-0.0252381	0.000920715	semi-winter
	R149	-0.0298109	-0.00379337	semi-winter
	R150	-0.0110712	0.118361	semi-winter
	R151	0.0380663	-0.0356342	semi-winter
	R152	-0.00280404	-0.024434	winter
	R153	-0.0231925	-0.00802818	winter
	R154	0.0805168	-0.0327499	spring
	R155	-0.0224255	-0.00606732	spring
	R156	0.00494916	0.0545176	winter
	R157	0.0526781	0.0627636	semi-winter
	R158	0.00837172	-0.0144908	semi-winter
	R159	-0.0346166	-0.000764474	semi-winter
	R160	-0.036146	-0.00687067	semi-winter
	R161	-0.0328103	0.0174861	semi-winter
	R162	0.00845321	-0.0275404	semi-winter
	R163	-0.0266057	-0.00808274	semi-winter
	R164	-0.0349293	-0.00655552	semi-winter
	R165	-0.0275286	-0.0136563	semi-winter
	R166	0.0370899	-0.0236601	semi-winter
	R167	0.0348702	-0.0274541	semi-winter
	R168	-0.0144169	-0.00224557	semi-winter
	R169	-0.0322257	-0.0091783	semi-winter
	R170	-0.0332977	-0.00483596	semi-winter
	R171	0.0617986	-0.0345215	spring
	R172	-0.0328975	-0.00919302	semi-winter
	R173	-0.0342131	-0.0047717	semi-winter
	R174	0.0731269	0.0619576	semi-winter
	R175	-0.0112763	-0.0113467	semi-winter
	R176	-0.024528	-0.00378346	semi-winter
	R177	-0.0207202	-0.0068824	semi-winter
	R178	-0.0258377	-0.0165325	semi-winter
	R179	-0.0114821	-0.00821888	semi-winter
	R180	-0.0167905	-0.0142457	semi-winter
	R181	-0.0203317	-0.000512833	semi-winter
	R182	-0.0263562	-0.00209157	semi-winter
	R183	0.00822103	0.0836416	semi-winter
	R184	-0.0211433	-0.00475396	semi-winter
	R185	0.0185344	-0.031404	semi-winter
	R186	0.00115449	-0.000357868	semi-winter
	R187	0.0965162	-0.0368868	spring
	R188	0.0941832	0.0621354	spring
	R189	0.015591	-0.0178326	spring
	R190	-0.024794	-0.00605451	winter
	R191	-0.0152009	-0.0170214	semi-winter
	R192	-0.0227599	-0.0054183	semi-winter
	R193	-0.0295262	-0.0102053	semi-winter
	R194	-0.0334791	0.00288881	semi-winter
	R195	-0.0309889	0.00505712	semi-winter
	R196	-0.0271111	-0.0033451	semi-winter
	R197	-0.0304734	-0.000959991	semi-winter
	R198	0.0139697	-0.0278949	semi-winter
	R199	-0.0252716	-0.00881944	semi-winter
	R200	-0.022593	-0.00606752	semi-winter
	R201	-0.0220105	-0.0206611	semi-winter
	R202	-0.0339394	-0.00218506	semi-winter
	R203	-0.0270541	0.00660291	semi-winter
	R204	0.0199438	-0.0250162	semi-winter
	R205	-0.0233377	-0.000855013	semi-winter
	R206	-0.0250255	-0.0167779	semi-winter
	R207	0.0165279	-0.013002	spring
	R208	-0.000884372	-0.0109238	winter
	R209	-0.00416307	-0.0134031	semi-winter
	R210	0.0287513	-0.0175122	winter
	R211	0.0843436	-0.0399798	semi-winter
	R212	0.102067	-0.0395715	semi-winter
	R213	-0.0129903	-0.0143347	semi-winter
	R214	-0.0061834	0.111281	semi-winter
	R215	-0.0307476	0.00148015	semi-winter
	R216	-0.0285486	0.0018607	semi-winter
	R217	-0.0206116	-0.00463717	semi-winter
	R218	0.00185586	0.0921839	semi-winter
	R219	-0.0202456	-0.00485721	semi-winter
	R220	-0.0294778	-0.00559644	semi-winter
	R221	-0.0235733	0.00244296	semi-winter
	R222	-0.00878197	0.00112911	semi-winter
	R226	0.0364462	-0.0318395	semi-winter
	R227	0.112571	0.0464883	spring
	R230	-0.0323191	0.00505732	semi-winter
	R231	-0.0332837	-0.00387671	semi-winter
	R232	0.0654773	0.0620842	semi-winter
	R233	0.0404042	-0.022705	semi-winter
	R234	0.0672925	-0.01442	semi-winter
	R235	0.102213	-0.0297343	winter
	R236	0.013148	-0.0168082	spring
	R237	0.108579	-0.0394468	spring
	R238	-0.0161308	-0.00736784	semi-winter
	R239	-0.0295169	-0.00864615	semi-winter
	R240	-0.0335158	-0.0037224	semi-winter
	R241	-0.0133782	-0.0102043	winter
	R242	0.011751	-0.0243574	semi-winter
	R243	0.0274589	-0.0227066	semi-winter
	R244	0.0631833	0.0794237	winter
	R245	-0.0339156	-0.00437627	semi-winter
	R246	-0.00856633	-0.0143085	semi-winter
	R247	0.0582788	0.0517942	semi-winter
	R248	-0.00907387	-0.0177273	semi-winter
	R249	0.0286986	-0.0334917	semi-winter
	R250	-0.0242511	-0.00231558	semi-winter
	R251	-0.0217294	-0.00358523	semi-winter
	R252	-0.0364155	-0.00577193	semi-winter
	R253	-0.014116	-0.0112687	semi-winter
	R254	-0.0280414	-0.00299344	semi-winter
	R255	-0.0277234	-0.00272944	semi-winter
	R263	-0.0231177	-0.00481397	semi-winter
	R264	-0.0312627	-0.00804248	semi-winter
	R265	-0.0211098	-0.00593544	winter
	R266	-0.00667284	-0.0148603	semi-winter
	R267	-0.0224917	-0.00533153	semi-winter
	R268	-0.00959244	-0.0137027	semi-winter
	R269	-0.0212664	-0.00340116	semi-winter
	R270	-0.0246061	-0.00562327	semi-winter
	R271	-0.0334366	-0.00370739	semi-winter
	R272	0.0276977	-0.0100399	semi-winter
	R274	-0.0105252	0.133928	semi-winter
	R275	0.0211224	-0.000400007	semi-winter
	R276	-0.0334087	0.0219118	semi-winter
	R277	-0.0266342	-0.00876343	semi-winter
	R278	-0.00527395	-0.00457648	semi-winter
	R279	-0.0295104	0.000132381	semi-winter
	R280	0.00759678	0.129389	semi-winter
	R281	0.011288	0.136278	semi-winter
	R282	0.00789622	0.125676	semi-winter
	R283	-0.0328888	-0.00888607	semi-winter
	R284	-0.0382657	-0.0041156	semi-winter
	R285	0.00281164	-0.02127	semi-winter
	R286	-0.00799924	0.0207604	semi-winter
	R288	-0.0284703	-0.00247121	semi-winter
	R289	-0.0287307	-0.00686645	semi-winter
	R290	0.0105542	-0.0295509	semi-winter
	R292	-0.0299693	-0.00939421	semi-winter
	R294	-0.0325948	-0.0108356	semi-winter
	R295	-0.0334333	-0.00379426	semi-winter
	R296	-0.0308856	-0.0051712	semi-winter
	R297	-0.033469	-0.00371745	semi-winter
	R298	0.0105083	-0.028985	semi-winter
	R299	-0.0269138	-0.00641133	semi-winter
	R300	-0.0313105	-0.00634634	semi-winter
	R301	-0.0260024	0.0192758	semi-winter
	R302	-0.0101564	0.0299192	semi-winter
	R303	-0.0341695	-0.00808731	semi-winter
	R304	-0.0334548	-0.00374572	semi-winter
	R305	-0.0331646	-0.00766394	semi-winter
	R306	-0.0310059	-0.00793065	semi-winter
	R307	-0.0307173	-0.00702536	semi-winter
	R308	-0.0327858	-0.0049923	semi-winter
	R309	-0.0319212	-0.00693997	semi-winter
	R310	-0.0318887	-0.00675294	semi-winter
	R311	0.0118965	-0.0282092	semi-winter
	R312	-0.0338131	-0.00751421	semi-winter
	R313	-0.0325722	-0.0047048	semi-winter
	R314	0.0123073	-0.029779	semi-winter
	R315	0.0132088	-0.0285035	semi-winter
	R316	0.0101264	-0.0307022	semi-winter
	R318	-0.0284151	0.00276763	semi-winter
	R319	-0.0326941	-0.00967227	semi-winter
	R320	-0.0321116	-0.00697039	semi-winter
	R321	-0.0292704	-0.00798802	semi-winter
	R322	-0.0330235	-0.00396938	semi-winter
	R323	-0.00474664	-0.0212507	semi-winter
	R324	-0.0324083	-0.00645847	semi-winter
	R325	-0.0314393	-0.00941505	semi-winter
	R326	-0.0297627	0.000665062	semi-winter
	R327	0.0144809	0.0874138	semi-winter
	R328	0.01231	-0.0186169	semi-winter
	R329	0.0262763	-0.0217958	spring
	R330	0.00334393	-0.00455147	semi-winter
	R331	0.0411488	-0.0270482	spring
	R332	-0.0148343	0.00300386	spring
	R333	-0.0311744	0.0118912	semi-winter
	R334	-0.0314935	-0.010352	semi-winter
	R335	-0.0355048	0.0107025	semi-winter
	R336	-0.0285658	-0.00759174	semi-winter
	R337	-0.0313808	-0.0105427	semi-winter
	R338	-0.0322998	0.00667725	semi-winter
	R339	-0.0110231	-0.00564813	semi-winter
	R340	-0.0355205	0.01047	semi-winter
	R341	-0.0354246	0.0103339	semi-winter
	R343	-0.0111182	-0.005724	semi-winter
	R344	-0.0166774	0.0591478	semi-winter
	R345	-0.0303712	0.000390242	semi-winter
	R346	-0.0337039	0.0121033	semi-winter
	R347	-0.0307479	0.00365968	semi-winter
	R348	-0.0315242	0.00203383	semi-winter
	R349	-0.0303701	0.00818272	semi-winter
	R351	0.0104655	-0.0114438	semi-winter
	R352	-0.0292987	-0.00331769	semi-winter
	R354	-0.0219182	-0.00130745	semi-winter
	R355	0.00993015	0.106315	semi-winter
	R356	-0.0105742	0.134619	spring
	R357	-0.0125761	-0.00428051	semi-winter
	R360	-0.0334511	-0.00150072	semi-winter
	R361	0.0272405	0.0861599	semi-winter
	R362	0.0772441	-0.0130433	semi-winter
	R364	0.0846978	-0.0320086	semi-winter
	R366	0.0553233	-0.0229734	semi-winter
	R367	0.0858816	0.0319296	semi-winter
	R368	0.121015	0.0300438	semi-winter
	R369	0.110139	0.0409517	semi-winter
	R370	-0.0285572	-0.00296328	semi-winter
	R372	-0.0334245	-0.00368897	semi-winter
	R374	-0.0348159	-0.00160822	semi-winter
	R375	0.0165837	-0.0326484	semi-winter
	R377	-0.00654646	0.103661	semi-winter
	R378	-0.0214812	-0.00622456	semi-winter
	R379	-0.0344565	0.00130863	semi-winter
	R380	-0.0334101	-0.00358884	spring
	R383	-0.0334536	-0.00343887	semi-winter
	R384	-0.0233484	-0.0115222	semi-winter
	R385	-0.0240014	0.00335699	semi-winter
	R389	-0.0328266	0.00328649	semi-winter
	R390	0.0178921	-0.0102611	semi-winter
	R391	0.0745711	-0.0217243	semi-winter
	R393	-0.0079508	-0.0101558	semi-winter
	R395	-0.00484036	0.000367356	semi-winter
	R396	-0.00413689	0.00657432	semi-winter
	R397	0.0288468	-0.0277077	semi-winter
	R398	-0.00419631	-0.00839382	semi-winter
	R402	-0.0254378	-0.0042357	semi-winter
	R403	-0.0264531	-0.000701741	semi-winter
	R404	0.0214641	-0.0256274	semi-winter
	R405	0.0159438	-0.0228979	semi-winter
	R406	-0.0119892	-0.00912829	semi-winter
	R407	-0.0226511	-0.00795124	semi-winter
	R408	-0.0215859	-0.0212976	spring
	R409	0.121149	0.0628263	spring
	R410	-0.0122813	-0.0347445	winter
	R411	0.0410567	-0.0344034	semi-winter
	R412	7.79e-05	-0.00902233	semi-winter
	R413	0.0479593	-0.031424	semi-winter
	R414	-0.00418192	-0.0127958	semi-winter
	R415	0.0591442	-0.0394308	semi-winter
	R416	0.0489703	-0.035693	semi-winter
	R417	0.063562	-0.0407273	semi-winter
	R418	0.0594757	-0.0350741	semi-winter
	R419	-0.0288271	0.00802505	semi-winter
	R420	-0.0122878	-0.0141597	semi-winter
	R421	0.024204	-0.0260801	semi-winter
	R422	-0.0382691	-0.00411656	semi-winter
	R423	-0.0309504	-0.00914193	semi-winter
	R424	-0.0351425	-0.00652057	spring
	R425	-0.0323843	0.00241791	semi-winter
	R426	-0.0317138	0.00774215	semi-winter
	R427	-0.0299331	-0.00626075	semi-winter
	R428	-0.0167539	-0.00538996	semi-winter
	R429	-0.0281341	0.0163232	semi-winter
	R430	-0.0241303	0.0156749	semi-winter
	R431	-0.0232937	-0.0051894	semi-winter
	R432	-0.025948	-0.00499926	semi-winter
	R433	-0.0295306	-0.00320834	semi-winter
	R434	-0.0226789	-0.00841117	semi-winter
	R435	-0.0257663	0.00023297	winter
	R436	-0.0104824	0.0347804	semi-winter
	R437	-0.0282938	0.00239962	semi-winter
	R438	-0.0221418	-0.0127062	semi-winter
	R439	-0.0233491	-0.00167688	semi-winter
	R441	-0.0269834	0.00515357	semi-winter
	R442	0.027923	-0.025706	semi-winter
	R443	0.0419526	-0.0329995	winter
	R444	-0.0208986	-0.00692074	semi-winter
	R445	0.011745	0.0112902	semi-winter
	R446	-0.0284477	-0.0084986	semi-winter
	R447	-0.0317272	-0.00355576	semi-winter
	R448	-0.033606	-0.00688184	semi-winter
	R449	-0.0228739	0.000116355	semi-winter
	R450	-0.0184235	0.0814864	semi-winter
	R451	-0.0183264	0.081529	semi-winter
	R452	0.0152168	-0.0284704	semi-winter
	R453	-0.0266143	-0.00709201	spring
	R454	-0.0208296	0.00284485	semi-winter
	R455	-0.020808	0.00218343	semi-winter
	R456	-0.0232258	-0.00406238	semi-winter
	R457	-0.0113855	-0.000523307	semi-winter
	R458	-0.0201021	0.00173792	semi-winter
	R459	-0.0307072	-0.00829634	semi-winter
	R460	-0.0291565	-0.00400314	semi-winter
	R461	0.00155813	0.084729	semi-winter
	R462	-0.0305423	0.0036953	semi-winter
	R463	-0.0174444	-0.00920181	semi-winter
	R464	-0.0335113	-0.00248081	semi-winter
	R465	-0.029737	-0.00371964	semi-winter
	R466	-0.0334229	-0.00359807	semi-winter
	R467	-0.0299618	0.016388	semi-winter
	R468	-0.0305529	0.0190285	semi-winter
	R469	-0.0279486	0.0098183	semi-winter
	R470	-0.0248708	-0.00461398	semi-winter
	R471	-0.0295305	0.00331106	semi-winter
	R472	0.0103785	-0.00100461	semi-winter
	R473	-0.020701	-0.00432617	semi-winter
	R474	-0.0170325	-0.00860739	semi-winter
	R475	-0.0258802	-0.00248233	semi-winter
	R476	-0.0258696	4.14e-05	semi-winter
	R477	-0.0261051	0.0170219	semi-winter
	R478	-0.0263435	0.00354936	semi-winter
	R479	-0.0302222	0.00119208	semi-winter
	R480	-0.0312593	-0.00729427	semi-winter
	R481	-0.00442682	-0.00480819	semi-winter
	R482	-0.0334208	0.00876412	semi-winter
	R483	-0.0247584	-0.00546232	semi-winter
	R484	-0.0352638	0.00106383	semi-winter
	R485	0.0832625	-0.0249169	spring
	R486	0.0284256	-0.0223977	semi-winter
	R487	-0.0290968	-0.00106537	semi-winter
	R488	-0.0041348	-0.00677283	semi-winter
	R489	-0.0298012	-0.00280682	semi-winter
	R490	-0.0222796	-0.00910264	winter
	R491	-0.0325327	-0.00414151	semi-winter
	R492	-0.0363927	-0.00329703	semi-winter
	R493	-0.0144116	-0.0146718	semi-winter
	R494	0.0108378	-0.0205248	semi-winter
	R495	-0.0112344	0.0705158	semi-winter
	R496	-0.0160851	-0.010112	semi-winter
	R497	-0.0288535	-0.00912572	semi-winter
	R498	-0.0308934	-0.000812971	semi-winter
	R499	-0.011236	-0.0214021	semi-winter
	R500	-0.0209761	-0.00953586	semi-winter
	R501	-0.0105595	0.13432	semi-winter
	R502	-0.0123044	-0.00890162	semi-winter
	R503	0.0233794	-0.0376174	semi-winter
	R504	-0.0357187	-0.00699603	semi-winter
	R505	0.0103771	-0.0276056	semi-winter
	R506	-0.0225906	-0.00925212	semi-winter
	R507	-0.0267725	-0.00783475	semi-winter
	R509	-0.0274176	-0.000409231	semi-winter
	R510	-0.0204757	-0.00220266	semi-winter
	R511	0.0350767	-0.0258623	semi-winter
	R512	0.0238581	-0.0238638	semi-winter
	R513	-0.0282658	0.0187833	semi-winter
	R515	-0.0298267	-0.0049983	semi-winter
	R516	-0.0219972	-0.00583512	semi-winter
	R517	-0.0187261	-0.0114802	semi-winter
	R518	-0.0242244	-0.0364398	semi-winter
	R519	0.0175202	-0.0280071	semi-winter
	R520	-0.0139652	0.0195414	semi-winter
	R521	-0.0201805	-0.00648835	semi-winter
	R522	-0.0242655	0.00928609	semi-winter
	R523	-0.0157582	-0.0326607	winter
	R524	-0.022336	-0.037497	winter
	R525	-0.0249274	-0.0405697	winter
	R526	-0.020865	-0.0366984	winter
	R527	-0.0251108	-0.0417137	spring
	R528	-0.0273154	-0.036906	winter
	R529	-0.0255223	-0.032862	spring
	R530	0.102212	-0.0396057	spring
	R531	0.0684981	0.0868368	spring
	R532	0.0986843	-0.0365856	spring
	R533	0.0514275	-0.0276069	spring
	R534	0.105243	-0.041238	spring
	R535	0.0948217	-0.0277133	spring
	R536	0.121923	-0.0542948	spring
	R537	0.0274849	-0.0268922	spring
	R538	0.104031	-0.0420498	spring
	R539	0.134003	0.0406817	spring
	R540	0.0195418	-0.0225796	spring
	R541	0.0875733	-0.0320686	spring
	R542	0.113251	-0.0485012	spring
	R543	0.0780254	0.057653	spring
	R544	0.110606	-0.0414943	spring
	R545	0.132317	0.0572397	spring
	R546	0.101051	-0.0324144	spring
	R547	0.0922568	-0.0477994	spring
	R548	0.107361	-0.0453593	spring
	R549	0.129527	0.0626104	spring
	R550	0.0354839	-0.036321	spring
	R551	0.10608	-0.0382157	spring
	R552	0.0814684	-0.0344112	spring
	R553	0.0449416	-0.0221098	spring
	R554	0.0180022	-0.0281165	spring
	R555	0.103302	-0.0479135	spring
	R556	-0.0224259	-0.0157838	spring
	R557	0.0773701	-0.041498	spring
	R558	0.123973	-0.037447	spring
	R559	-0.029002	-0.00692481	spring
	R560	-0.0220266	-0.00995716	spring
	R561	0.127776	0.0633172	spring
	R562	0.125371	0.015329	spring
	R563	0.114695	-0.0480645	spring
	R564	0.068773	-0.0255994	spring
	R565	0.0276254	-0.0154423	spring
	R566	-0.0210499	-0.00386164	semi-winter
	R567	0.0143607	-0.0262606	semi-winter
	R568	-0.0187681	-0.0110708	semi-winter
	R569	-0.00813905	0.112183	semi-winter
	R570	-0.0107994	-0.00396215	semi-winter
	R572	0.0189099	-0.0243346	semi-winter
	R573	-0.029036	-0.00580445	semi-winter
	R574	-0.0252446	0.000325078	semi-winter
	R575	-0.0204457	-0.00175541	semi-winter
	R576	-0.0315023	-0.00388629	semi-winter
	R577	-0.0213216	-0.00245706	semi-winter
	R578	-0.0171821	-0.00344025	semi-winter
	R579	-0.00688882	0.0906682	semi-winter
	R580	0.0116235	-0.0308931	winter
	R581	-0.0279479	-0.0405776	winter
	R582	-0.0209048	-0.034313	winter
	R583	0.00342336	-0.0141286	spring
	R584	0.0664187	0.0457728	spring
	R585	0.0121486	-0.0299753	spring
	R586	-0.0198784	-0.0140049	spring
	R587	-0.0193965	-0.0291172	spring
	R588	0.0869571	-0.0330084	spring
	R589	0.0909775	0.0800082	spring
	R590	0.01227	-0.0301191	spring
	R591	0.125907	-0.0447803	spring
	R592	0.0790465	0.0199415	spring
	R593	0.0662203	0.0130624	spring
	R594	0.0878731	-0.0365114	spring
	R595	0.110231	-0.0359319	spring
	R596	0.0640927	-0.0258087	spring
	R597	0.103919	-0.0344996	spring
	R598	-0.011524	0.0370334	semi-winter
	R599	-0.00962907	0.137076	semi-winter
	R600	-0.0169116	0.00096068	semi-winter
	R601	-0.0228562	-0.000738507	semi-winter
	R602	-0.0196791	-0.00687711	semi-winter
	R603	-0.0223345	-0.0356772	semi-winter
	R604	-0.0203301	-0.0069786	semi-winter
	R605	-0.0268373	-0.032142	semi-winter
	R606	0.0651609	0.0451415	semi-winter
	R607	-0.0243385	-0.00429322	semi-winter
	R608	-0.0185477	0.00307629	semi-winter
	R609	-0.0265536	-0.0038089	semi-winter
	R610	-0.0291448	0.0260285	semi-winter
	R611	0.0238198	0.0641438	semi-winter
	R613	-0.0251374	-0.020896	semi-winter
	R614	-0.028117	-0.0216852	semi-winter
	R615	-0.0203339	-0.0296581	semi-winter
	R616	-0.0257758	-0.0309182	semi-winter
	R617	-0.0205228	-0.0305928	semi-winter
	R618	-0.02599	-0.0355681	semi-winter
	R619	-0.0191694	-0.0270515	semi-winter
	R622	-0.0279965	-0.0224848	semi-winter
	R625	-0.0202381	-0.00560123	semi-winter
	R626	-0.0279916	-0.00250249	semi-winter
	R628	0.00126399	-0.0271227	semi-winter
	R629	-0.0176729	0.0162732	semi-winter
	R631	-0.000932824	-0.0103988	semi-winter
	R632	-0.0312441	-0.00342233	semi-winter
	R633	0.0207986	-0.00299187	semi-winter
	R634	-0.0103755	0.134844	semi-winter
	R635	-0.0333391	-0.0037516	semi-winter
	R636	-0.0135236	0.000463585	semi-winter
	R637	0.101857	0.0567786	semi-winter
	R638	-0.0293602	0.00025262	semi-winter
	R639	-0.028522	-0.000895479	semi-winter
	R640	-0.0318682	0.0142696	semi-winter
	R641	0.081686	-0.0446343	semi-winter
	R642	-0.0173852	-0.00519599	semi-winter
	R643	0.000193491	0.113265	semi-winter
	R644	-0.0281227	-0.00932695	semi-winter
	R645	-0.0262072	-0.00742904	spring
	R646	-0.0163447	-0.00357621	semi-winter
	R647	0.0238023	-0.0150685	semi-winter
	R648	0.0459937	-0.028917	semi-winter
	R649	-0.0322715	0.00947591	semi-winter
	R650	-0.0351808	0.00685443	semi-winter
	R651	-0.00408349	-0.00936361	semi-winter
	R652	0.0375119	-0.0221766	semi-winter
	R653	-0.0297254	-0.0022527	semi-winter
	R654	-0.0235001	-0.0167915	semi-winter
	R655	-0.0215008	-0.00871227	winter
	R656	-0.0312078	-0.0072575	semi-winter
	R657	0.0262954	-0.024028	semi-winter
	R658	0.0380023	-0.0154606	semi-winter

## Sheet: Fig. 2a
Fig. 2a
	(((((((((((((((((((((((((R659:0.0377402760,R660:0.0496555225)100:0.0568772244,R670:0.1659062402)99:0.0349958482,R661:0.1276943457)100:0.0371785827,(R662:0.0936708160,R671:0.1654524100)87:0.0463141511)87:0.0195659170,(R663:0.1126872044,R664:0.1181948630)100:0.0349741528)87:0.0348740612,R665:0.1251394168)100:0.0390774003,(R667:0.1232048632,((R668:0.0000021499,R683:0.1443353205)100:0.0878757604,R669…

## Sheet: Fig. 2b
Fig. 2b
	Accession	PC1	PC2	Group
	R45	0.122736	0.0111964	B. napus landrace
	R52	0.129691	0.0119374	B. napus landrace
	R63	0.125867	0.0128453	B. napus landrace
	R69	0.12307	0.00909369	B. napus landrace
	R71	0.125595	0.0122188	B. napus landrace
	R72	0.12199	0.0162021	B. napus landrace
	R75	0.120883	0.0134771	B. napus landrace
	R83	0.123026	0.0123164	B. napus landrace
	R84	0.124507	0.0133071	B. napus landrace
	R107	0.107052	0.000415267	B. napus landrace
	R110	0.0753185	-0.0144614	B. napus landrace
	R116	0.101489	0.025426	B. napus landrace
	R118	0.0429027	0.0458754	B. napus landrace
	R121	0.0711668	0.00903459	B. napus landrace
	R152	0.0787356	-0.00513551	B. napus landrace
	R153	0.080513	-0.00701792	B. napus landrace
	R157	0.0997234	-0.00322351	B. napus landrace
	R159	0.089613	-0.00968392	B. napus landrace
	R168	0.0998354	-0.00768163	B. napus landrace
	R170	0.0836492	-0.00870476	B. napus landrace
	R172	0.080293	-0.0187014	B. napus landrace
	R202	0.0968098	-0.0116422	B. napus landrace
	R239	0.0872073	-0.00847514	B. napus landrace
	R240	0.0932246	-0.015215	B. napus landrace
	R245	0.0935995	-0.0091919	B. napus landrace
	R247	0.0948837	-0.00663938	B. napus landrace
	R253	0.0923501	0.00112184	B. napus landrace
	R265	0.105075	-0.00608522	B. napus landrace
	R283	0.0746384	-0.0158549	B. napus landrace
	R284	0.0883983	-0.0155208	B. napus landrace
	R422	0.0887014	-0.0160829	B. napus landrace
	R423	0.0877449	-0.00709251	B. napus landrace
	R424	0.0918405	-0.00985294	B. napus landrace
	R443	0.11498	-0.00315613	B. napus landrace
	R491	0.0689784	-0.0124815	B. napus landrace
	R516	0.108372	-0.00620194	B. napus landrace
	R523	0.124558	0.00988525	B. napus landrace
	R530	0.120026	0.0138553	B. napus landrace
	R531	0.114826	0.00641855	B. napus landrace
	R534	0.12249	0.0131718	B. napus landrace
	R536	0.117575	0.014684	B. napus landrace
	R537	0.123543	0.00367287	B. napus landrace
	R538	0.123506	0.011877	B. napus landrace
	R540	0.115388	0.0179861	B. napus landrace
	R547	0.115556	0.0139042	B. napus landrace
	R554	0.125329	0.0125497	B. napus landrace
	R558	0.121588	0.0123674	B. napus landrace
	R563	0.123236	0.0119929	B. napus landrace
	R581	0.127775	0.0133429	B. napus landrace
	R591	0.125522	0.0102391	B. napus landrace
	R705	0.0539154	0.00975646	European turnip
	R706	0.0514434	0.0192657	European turnip
	R711	0.0492574	0.0113106	European turnip
	R712	0.0499926	0.00940391	European turnip
	R713	0.0812465	0.0103529	European turnip
	R714	0.0578198	0.0141451	European turnip
	R715	0.0553823	0.0137431	European turnip
	R716	0.0567872	0.0156017	European turnip
	R717	0.0562289	0.013737	European turnip
	R718	0.0534301	0.0134716	European turnip
	R719	0.0563861	0.0150365	European turnip
	R720	0.0552335	0.0162399	European turnip
	R721	0.0493093	0.0199398	European turnip
	R722	0.0489642	0.0131619	European turnip
	R723	0.0523417	0.0171533	European turnip
	R724	0.0515175	0.0166946	European turnip
	R725	0.0146468	0.00289574	European turnip
	R726	0.02537	0.0383879	European turnip
	R730	0.0554622	0.0155859	European turnip
	R731	0.0545485	0.018032	European turnip
	R732	0.0565104	0.0149747	European turnip
	R733	0.050902	0.0162119	European turnip
	R734	0.0168708	0.00536243	European turnip
	R735	0.057503	0.0132167	European turnip
	R736	-0.0196355	0.00953079	European turnip
	R737	0.0533679	0.0167962	European turnip
	R738	0.0577426	0.0127715	European turnip
	R739	0.0513283	0.0134232	European turnip
	R740	0.0102473	0.00393171	European turnip
	R741	0.0352038	0.014133	European turnip
	R742	0.0535323	0.0141752	European turnip
	R743	0.0541712	0.0128044	European turnip
	R744	0.0582717	0.0165221	European turnip
	R745	0.0541313	0.0130536	European turnip
	R747	0.0513985	0.018226	European turnip
	R748	0.0525476	0.0166641	European turnip
	R753	0.045009	0.0168665	European turnip
	R757	0.0170362	-0.00142568	European turnip
	R707	-0.0316106	0.0219771	Aisan turnip
	R708	-0.0173201	-0.0192766	Aisan turnip
	R709	-0.0183356	-0.00052012	Aisan turnip
	R710	-0.0141613	-0.00879229	Aisan turnip
	R727	-0.0164237	0.0190702	Aisan turnip
	R728	-0.0170863	-0.0142293	Aisan turnip
	R729	-0.0346446	-0.0180954	Aisan turnip
	R746	-0.0173404	-0.00819973	Aisan turnip
	R749	-0.017388	-0.0142099	Aisan turnip
	R750	-0.0235417	-0.0336141	Aisan turnip
	R751	-0.00559146	0.0158308	Aisan turnip
	R752	-0.00213022	0.00242407	Aisan turnip
	R754	-0.0258616	0.034036	Aisan turnip
	R755	-0.0221962	0.0195779	Aisan turnip
	R756	-0.0227532	0.0159653	Aisan turnip
	R758	-0.0185079	0.00962063	Aisan turnip
	R791	-0.0382478	-0.0564124	Caixin
	R792	-0.0394632	-0.0469401	Caixin
	R793	-0.0478558	-0.0985252	Caixin
	R794	-0.0461877	-0.0853023	Caixin
	R795	-0.0458007	-0.0882935	Caixin
	R796	-0.0365001	-0.0535137	Caixin
	R797	-0.0513801	-0.113775	Caixin
	R798	-0.0460651	-0.0632026	Caixin
	R799	-0.0482986	-0.103407	Caixin
	R800	-0.0516342	-0.104111	Caixin
	R801	-0.042222	-0.0737398	Caixin
	R802	-0.0489835	-0.0871265	Caixin
	R803	-0.052871	-0.111167	Caixin
	R804	-0.0451178	-0.103801	Caixin
	R805	-0.0512026	-0.107481	Caixin
	R806	-0.0451223	-0.0952089	Caixin
	R807	-0.0446231	-0.0777987	Caixin
	R808	-0.0530801	-0.115235	Caixin
	R809	-0.0527443	-0.108652	Caixin
	R810	-0.0495373	-0.103086	Caixin
	R811	-0.0512985	-0.10743	Caixin
	R812	-0.0483676	-0.0970864	Caixin
	R813	-0.0408873	-0.0377062	Caixin
	R814	-0.0452154	-0.0580992	Caixin
	R815	-0.040089	-0.0582125	Caixin
	R816	-0.0421068	-0.0522775	Caixin
	R817	-0.050336	-0.113883	Caixin
	R818	-0.0524631	-0.111675	Caixin
	R819	-0.0512088	-0.113339	Caixin
	R820	-0.0534551	-0.11465	Caixin
	R659	-0.0646327	0.125607	Chinese cabbage
	R660	-0.0663484	0.128106	Chinese cabbage
	R661	-0.0754912	0.140363	Chinese cabbage
	R662	-0.0688505	0.12364	Chinese cabbage
	R663	-0.0646755	0.134946	Chinese cabbage
	R664	-0.0669242	0.130698	Chinese cabbage
	R665	-0.0673472	0.125426	Chinese cabbage
	R666	-0.0569639	0.103538	Chinese cabbage
	R667	-0.0625877	0.119276	Chinese cabbage
	R668	-0.062842	0.128163	Chinese cabbage
	R669	-0.0622811	0.129412	Chinese cabbage
	R670	-0.0619678	0.120941	Chinese cabbage
	R671	-0.0578635	0.0988926	Chinese cabbage
	R672	-0.0554288	0.1117	Chinese cabbage
	R673	-0.0545717	0.108494	Chinese cabbage
	R674	-0.0587231	0.0988596	Chinese cabbage
	R675	-0.0599928	0.118598	Chinese cabbage
	R676	-0.0592497	0.128084	Chinese cabbage
	R677	-0.0571128	0.107072	Chinese cabbage
	R678	-0.06169	0.121939	Chinese cabbage
	R679	-0.0618307	0.0987305	Chinese cabbage
	R680	-0.0573236	0.114204	Chinese cabbage
	R681	-0.0553501	0.0927995	Chinese cabbage
	R682	-0.0544303	0.106328	Chinese cabbage
	R683	-0.0618929	0.125624	Chinese cabbage
	R684	-0.0581861	0.103223	Chinese cabbage
	R685	-0.0533627	0.102965	Chinese cabbage
	R686	-0.0579043	0.105619	Chinese cabbage
	R687	-0.0604119	0.102771	Chinese cabbage
	R688	-0.0624712	0.1051	Chinese cabbage
	R689	-0.0611625	0.106379	Chinese cabbage
	R690	-0.0591096	0.106143	Chinese cabbage
	R691	-0.0595506	0.112099	Chinese cabbage
	R692	-0.0610741	0.11369	Chinese cabbage
	R693	-0.0585796	0.110634	Chinese cabbage
	R694	-0.0583347	0.103562	Chinese cabbage
	R695	-0.0596445	0.130486	Chinese cabbage
	R696	-0.0610464	0.125399	Chinese cabbage
	R697	-0.0569268	0.064882	Chinese cabbage
	R698	-0.0581123	0.0621228	Chinese cabbage
	R699	-0.0564374	0.0924078	Chinese cabbage
	R700	-0.0523485	0.0632419	Chinese cabbage
	R701	-0.0394351	0.0473403	Chinese cabbage
	R702	-0.062265	0.0184017	Chinese cabbage
	R703	-0.0588649	0.0134397	Chinese cabbage
	R704	-0.0564968	0.109587	Chinese cabbage
	R842	-0.0283252	-0.0199553	Other B. rapa subspecies
	R838	-0.0244142	-0.00192185	Other B. rapa subspecies
	R839	-0.0273229	-0.00992859	Other B. rapa subspecies
	R840	-0.0144775	-0.0160326	Other B. rapa subspecies
	R841	-0.0182298	-0.0135498	Other B. rapa subspecies
	R844	-0.0369996	-0.0526406	Other B. rapa subspecies
	R845	0.000502937	-0.00343242	Other B. rapa subspecies
	R846	-0.00702273	-0.0187816	Other B. rapa subspecies
	R847	-0.028941	-0.00442851	Other B. rapa subspecies
	R848	-0.03101	-0.0120863	Other B. rapa subspecies
	R849	-0.00257712	-0.0196254	Other B. rapa subspecies
	R850	-0.0312201	-0.0124265	Other B. rapa subspecies
	R851	-0.0282352	-0.0255517	Other B. rapa subspecies
	R852	-0.0336944	-0.0174371	Other B. rapa subspecies
	R853	-0.0394298	-0.00378311	Other B. rapa subspecies
	R854	-0.029628	-0.0348742	Other B. rapa subspecies
	R855	-0.0248485	-0.0235787	Other B. rapa subspecies
	R759	-0.0348392	0.0437184	Pak choi
	R760	-0.043875	0.00379306	Pak choi
	R761	-0.0405394	-0.00615157	Pak choi
	R762	-0.0511939	-0.0092473	Pak choi
	R763	-0.0548451	-0.100571	Pak choi
	R764	-0.0533536	-0.113687	Pak choi
	R765	-0.0504989	-0.111102	Pak choi
	R766	-0.0223129	-0.0397215	Pak choi
	R767	-0.0447213	-0.0721032	Pak choi
	R768	-0.0470669	-0.0353577	Pak choi
	R769	-0.0457489	-0.0313775	Pak choi
	R770	-0.0309412	-0.0336642	Pak choi
	R771	-0.0395137	-0.0808634	Pak choi
	R772	-0.0394026	-0.0639084	Pak choi
	R773	-0.0368364	-0.0693988	Pak choi
	R774	-0.0424982	-0.0581807	Pak choi
	R775	-0.0417428	-0.0426562	Pak choi
	R776	-0.0444632	-0.0537757	Pak choi
	R777	-0.0444822	-0.0557078	Pak choi
	R778	-0.0418899	-0.0538904	Pak choi
	R779	-0.0443477	-0.0667817	Pak choi
	R780	-0.042554	-0.0611444	Pak choi
	R781	-0.0435143	-0.0537625	Pak choi
	R782	-0.0493896	-0.0536886	Pak choi
	R783	-0.0406571	-0.059264	Pak choi
	R856	-0.0147885	-0.036702	Other B. rapa subspecies
	R857	-0.0363419	-0.0525993	Other B. rapa subspecies
	R834	-0.0324589	-0.00903461	Other B. rapa subspecies
	R835	-0.0283208	-0.000860376	Other B. rapa subspecies
	R836	-0.0336434	0.00563399	Other B. rapa subspecies
	R837	-0.0275653	0.0107817	Other B. rapa subspecies
	R784	-0.0449204	-0.048038	Other B. rapa subspecies
	R785	-0.0435513	-0.0443813	Other B. rapa subspecies
	R786	-0.040013	-0.0400251	Other B. rapa subspecies
	R787	-0.0380038	-0.0512694	Other B. rapa subspecies
	R788	-0.0406369	-0.0543999	Other B. rapa subspecies
	R789	-0.0391372	-0.0527576	Other B. rapa subspecies
	R790	-0.0369374	-0.050337	Other B. rapa subspecies
	R843	-0.0369477	-0.0547492	Other B. rapa subspecies
	R821	-0.0401341	-0.0635615	Zicaitai
	R822	-0.039292	-0.062573	Zicaitai
	R823	-0.0473506	-0.0625706	Zicaitai
	R824	-0.0397178	-0.0612353	Zicaitai
	R825	-0.0452702	-0.0760226	Zicaitai
	R826	-0.0457988	-0.0642505	Zicaitai
	R827	-0.0425441	-0.063831	Zicaitai
	R828	-0.0451209	-0.0742252	Zicaitai
	R829	-0.0426751	-0.0595326	Zicaitai
	R830	-0.0374058	-0.0395879	Zicaitai
	R831	-0.0445596	-0.0758132	Zicaitai
	R832	-0.0379912	-0.0605593	Zicaitai
	R833	-0.0427022	-0.0660547	Zicaitai

## Sheet: Fig. 2c
Fig. 2c
	K = 2						K = 3					K = 4
	Accession	Species	Q1	Q2		Accession	Species	Q1	Q2	Q3		Accession	Species	Q1	Q2	Q3	Q4
	R52	B. napus	1	0		R52	B. napus	1	0	0		R52	B. napus	0.9998	0	0	0.0002
	R523	B. napus	1	0		R523	B. napus	0.9998	0	0.0002		R523	B. napus	0.9998	0	0	0.0002
	R534	B. napus	1	0		R538	B. napus	0.9998	0	0.0002		R581	B. napus	0.9998	0	0	0.0002
	R538	B. napus	1	0		R554	B. napus	0.9998	0	0.0002		R591	B. napus	0.9998	0	0	0.0002
	R563	B. napus	1	0		R591	B. napus	0.9998	0	0.0002		R84	B. napus	0.9998	0	0	0.0002
	R581	B. napus	1	0		R84	B. napus	0.9998	0	0.0002		R538	B. napus	0.9996	0	0	0.0004
	R591	B. napus	1	0		R534	B. napus	0.9996	0	0.0004		R554	B. napus	0.9994	0	0	0.0006
	R71	B. napus	1	0		R581	B. napus	0.9996	0	0.0004		R63	B. napus	0.999	0.0004	0.0002	0.0004
	R83	B. napus	1	0		R563	B. napus	0.9994	0	0.0006		R534	B. napus	0.999	0	0	0.001
	R84	B. napus	1	0		R71	B. napus	0.9994	0	0.0006		R71	B. napus	0.9988	0	0	0.0012
	R45	B. napus	0.9998	0.0002		R83	B. napus	0.9994	0	0.0006		R563	B. napus	0.9986	0	0	0.0014
	R536	B. napus	0.9998	0.0002		R75	B. napus	0.999	0	0.001		R83	B. napus	0.9984	0.0004	0	0.0012
	R554	B. napus	0.9998	0.0002		R63	B. napus	0.999	0.0002	0.0008		R537	B. napus	0.9972	0.0014	0.0002	0.0012
	R558	B. napus	0.9998	0.0002		R537	B. napus	0.9986	0.0006	0.0008		R75	B. napus	0.9968	0.0004	0.0002	0.0026
	R63	B. napus	0.9998	0.0002		R45	B. napus	0.9982	0	0.0018		R443	B. napus	0.9954	0.0022	0.0012	0.0012
	R69	B. napus	0.9998	0.0002		R536	B. napus	0.9978	0.0002	0.002		R45	B. napus	0.9938	0.0004	0.0002	0.0056
	R72	B. napus	0.9998	0.0002		R443	B. napus	0.9958	0.0024	0.0018		R536	B. napus	0.9938	0.0004	0	0.0058
	R75	B. napus	0.9998	0.0002		R72	B. napus	0.9956	0	0.0044		R72	B. napus	0.9882	0.0004	0.0002	0.0112
	R530	B. napus	0.999	0.001		R558	B. napus	0.9934	0	0.0066		R558	B. napus	0.9798	0.0004	0.0002	0.0196
	R537	B. napus	0.999	0.001		R69	B. napus	0.9924	0	0.0076		R516	B. napus	0.9786	0.0186	0.0012	0.0016
	R443	B. napus	0.997	0.003		R516	B. napus	0.9844	0.0138	0.0018		R69	B. napus	0.9786	0.0004	0.0002	0.0208
	R531	B. napus	0.9968	0.0032		R540	B. napus	0.9822	0.0086	0.0092		R540	B. napus	0.9726	0.0086	0.003	0.0158
	R516	B. napus	0.995	0.005		R547	B. napus	0.982	0.0046	0.0134		R547	B. napus	0.9664	0.0034	0.0062	0.024
	R547	B. napus	0.9938	0.0062		R530	B. napus	0.979	0.0006	0.0204		R265	B. napus	0.9574	0.0414	0.0002	0.001
	R540	B. napus	0.99	0.01		R265	B. napus	0.9658	0.0328	0.0014		R530	B. napus	0.9496	0.0006	0.0004	0.0494
	R265	B. napus	0.978	0.022		R531	B. napus	0.9506	0.0034	0.046		R107	B. napus	0.9306	0.0538	0.0014	0.0142
	R107	B. napus	0.9568	0.0432		R107	B. napus	0.9436	0.049	0.0074		R202	B. napus	0.926	0.0724	0.0012	0.0004
	R157	B. napus	0.9406	0.0594		R202	B. napus	0.9258	0.0732	0.001		R116	B. napus	0.9168	0.0014	0.0804	0.0014
	R202	B. napus	0.9308	0.0692		R157	B. napus	0.924	0.0732	0.0028		R157	B. napus	0.9145	0.0814	0.0012	0.003
	R116	B. napus	0.9248	0.0752		R116	B. napus	0.922	0.0332	0.0448		R168	B. napus	0.9092	0.0864	0.0012	0.0032
	R168	B. napus	0.9248	0.0752		R168	B. napus	0.9172	0.0802	0.0026		R240	B. napus	0.8933	0.1043	0.0012	0.0012
	R240	B. napus	0.9114	0.0886		R240	B. napus	0.8986	0.0996	0.0018		R531	B. napus	0.8844	0.001	0.0002	0.1144
	R247	B. napus	0.8986	0.1014		R247	B. napus	0.8836	0.1082	0.0082		R245	B. napus	0.8768	0.1214	0.0014	0.0004
	R253	B. napus	0.886	0.114		R253	B. napus	0.8798	0.0906	0.0296		R422	B. napus	0.8751	0.1141	0.009	0.0018
	R422	B. napus	0.8852	0.1148		R422	B. napus	0.8786	0.1122	0.0092		R253	B. napus	0.8733	0.0746	0.0488	0.0032
	R245	B. napus	0.8838	0.1162		R245	B. napus	0.8778	0.1206	0.0016		R284	B. napus	0.8678	0.1252	0.0056	0.0014
	R284	B. napus	0.8768	0.1232		R284	B. napus	0.8704	0.1242	0.0054		R247	B. napus	0.8666	0.1108	0.002	0.0206
	R424	B. napus	0.8746	0.1254		R424	B. napus	0.864	0.1342	0.0018		R424	B. napus	0.8602	0.1372	0.0014	0.0012
	R159	B. napus	0.8688	0.1312		R159	B. napus	0.8554	0.1362	0.0084		R159	B. napus	0.8478	0.141	0.01	0.0012
	R239	B. napus	0.8686	0.1314		R239	B. napus	0.849	0.1278	0.0232		R423	B. napus	0.8404	0.139	0.019	0.0016
	R423	B. napus	0.854	0.146		R423	B. napus	0.8464	0.1412	0.0124		R170	B. napus	0.8286	0.1256	0.0446	0.0012
	R153	B. napus	0.8418	0.1582		R170	B. napus	0.8328	0.1438	0.0234		R239	B. napus	0.815	0.1182	0.0042	0.0626
	R170	B. napus	0.8388	0.1612		R153	B. napus	0.798	0.124	0.078		R172	B. napus	0.789	0.1984	0.0122	0.0004
	R172	B. napus	0.7988	0.2012		R172	B. napus	0.7914	0.1984	0.0102		R152	B. napus	0.752	0.128	0.1146	0.0054
	R110	B. napus	0.7678	0.2322		R152	B. napus	0.7581	0.1751	0.0668		R110	B. napus	0.7484	0.1939	0.0552	0.0024
	R152	B. napus	0.7636	0.2364		R110	B. napus	0.7575	0.2129	0.0296		R121	B. napus	0.734	0.1368	0.1278	0.0014
	R283	B. napus	0.7476	0.2524		R121	B. napus	0.7385	0.1871	0.0744		R153	B. napus	0.7326	0.1032	0.0102	0.154
	R121	B. napus	0.7426	0.2574		R283	B. napus	0.7369	0.2305	0.0326		R283	B. napus	0.7279	0.2094	0.0598	0.0028
	R491	B. napus	0.6976	0.3024		R491	B. napus	0.6927	0.247	0.0602		R491	B. napus	0.6893	0.2094	0.1	0.0012
	R118	B. napus	0.5694	0.4306		R118	B. napus	0.5763	0.2008	0.2229		R118	B. napus	0.575	0.046	0.3741	0.005
	R713	European Turnip	0.7686	0.2314		R713	European Turnip	0.6774	0.1166	0.206		R713	European Turnip	0.5435	0.0522	0.064	0.3403
	R738	European Turnip	0.6998	0.3002		R747	European Turnip	0.4472	0.1004	0.4524		R747	European Turnip	0.1194	0.0022	0.0022	0.8762
	R743	European Turnip	0.6916	0.3084		R706	European Turnip	0.4328	0.0908	0.4764		R706	European Turnip	0.0888	0.0014	0.0144	0.8954
	R719	European Turnip	0.6846	0.3154		R718	European Turnip	0.4294	0.1086	0.462		R718	European Turnip	0.0816	0.0014	0.001	0.916
	R732	European Turnip	0.6748	0.3252		R719	European Turnip	0.4209	0.1273	0.4518		R716	European Turnip	0.057	0.001	0.001	0.941
	R747	European Turnip	0.6732	0.3268		R738	European Turnip	0.4202	0.112	0.4678		R719	European Turnip	0.051	0.0014	0.0002	0.9474
	R718	European Turnip	0.671	0.329		R716	European Turnip	0.4186	0.1034	0.478		R735	European Turnip	0.0406	0.0012	0.0008	0.9574
	R716	European Turnip	0.6706	0.3294		R743	European Turnip	0.4177	0.0958	0.4864		R732	European Turnip	0.0348	0.001	0.001	0.9632
	R706	European Turnip	0.6684	0.3316		R732	European Turnip	0.4115	0.1106	0.4778		R717	European Turnip	0.0346	0.0022	0.0012	0.962
	R731	European Turnip	0.6664	0.3336		R731	European Turnip	0.4058	0.0932	0.501		R711	European Turnip	0.0322	0.0046	0.0108	0.9524
	R744	European Turnip	0.6664	0.3336		R735	European Turnip	0.4052	0.104	0.4908		R714	European Turnip	0.0318	0.001	0.0012	0.966
	R715	European Turnip	0.6642	0.3358		R715	European Turnip	0.4031	0.1152	0.4818		R731	European Turnip	0.0286	0.0004	0.0006	0.9704
	R735	European Turnip	0.663	0.337		R744	European Turnip	0.4018	0.1042	0.494		R715	European Turnip	0.0276	0.0014	0.0022	0.9688
	R742	European Turnip	0.6586	0.3414		R714	European Turnip	0.401	0.1032	0.4958		R739	European Turnip	0.017	0.0078	0.004	0.9712
	R714	European Turnip	0.6578	0.3422		R711	European Turnip	0.3963	0.1373	0.4663		R720	European Turnip	0.0164	0.0022	0.001	0.9804
	R711	European Turnip	0.6536	0.3464		R742	European Turnip	0.3959	0.1266	0.4776		R725	European Turnip	0.0158	0.2164	0.1044	0.6634
	R717	European Turnip	0.6526	0.3474		R717	European Turnip	0.3957	0.1222	0.4822		R733	European Turnip	0.0152	0.0028	0.0026	0.9794
	R745	European Turnip	0.6506	0.3494		R745	European Turnip	0.392	0.1136	0.4944		R721	European Turnip	0.0152	0.0016	0.0018	0.9814
	R724	European Turnip	0.643	0.357		R730	European Turnip	0.3888	0.1036	0.5076		R757	European Turnip	0.0136	0.1964	0.0822	0.7077
	R730	European Turnip	0.6426	0.3574		R724	European Turnip	0.3868	0.1214	0.4918		R722	European Turnip	0.0136	0.0078	0.003	0.9756
	R737	European Turnip	0.6408	0.3592		R737	European Turnip	0.3864	0.106	0.5076		R743	European Turnip	0.0132	0.0004	0.0002	0.9862
	R723	European Turnip	0.6366	0.3634		R723	European Turnip	0.3843	0.1144	0.5012		R740	European Turnip	0.012	0.2286	0.1524	0.6071
	R733	European Turnip	0.635	0.365		R733	European Turnip	0.3836	0.1218	0.4946		R753	European Turnip	0.0112	0.0354	0.0048	0.9486
	R739	European Turnip	0.6318	0.3682		R739	European Turnip	0.3819	0.123	0.4952		R730	European Turnip	0.011	0.0014	0.0034	0.9842
	R720	European Turnip	0.6276	0.3724		R720	European Turnip	0.3775	0.1375	0.4851		R741	European Turnip	0.0104	0.0914	0.0144	0.8838
	R721	European Turnip	0.6236	0.3764		R721	European Turnip	0.3761	0.1252	0.4986		R745	European Turnip	0.0098	0.0014	0.0012	0.9876
	R705	European Turnip	0.623	0.377		R748	European Turnip	0.3745	0.1144	0.5112		R723	European Turnip	0.0094	0.0014	0.001	0.9882
	R748	European Turnip	0.6206	0.3794		R705	European Turnip	0.3738	0.1434	0.4828		R734	European Turnip	0.0046	0.1781	0.099	0.7183
	R712	European Turnip	0.6136	0.3864		R722	European Turnip	0.3703	0.1338	0.496		R737	European Turnip	0.0046	0.0008	0.001	0.9936
	R722	European Turnip	0.6126	0.3874		R712	European Turnip	0.3687	0.1468	0.4844		R748	European Turnip	0.0042	0.001	0.0022	0.9926
	R753	European Turnip	0.5906	0.4094		R753	European Turnip	0.3539	0.1696	0.4766		R726	European Turnip	0.0038	0.0016	0.2234	0.7712
	R741	European Turnip	0.5576	0.4424		R741	European Turnip	0.3361	0.2018	0.4621		R724	European Turnip	0.0032	0.001	0.001	0.9948
	R726	European Turnip	0.4766	0.5234		R726	European Turnip	0.293	0.181	0.526		R712	European Turnip	0.003	0.0272	0.0042	0.9656
	R734	European Turnip	0.4566	0.5434		R757	European Turnip	0.2743	0.3211	0.4046		R742	European Turnip	0.003	0.0008	0.0002	0.996
	R757	European Turnip	0.4566	0.5434		R734	European Turnip	0.273	0.3132	0.4138		R738	European Turnip	0.0022	0.0004	0.0002	0.9972
	R725	European Turnip	0.4346	0.5654		R725	European Turnip	0.261	0.3446	0.3944		R744	European Turnip	0.0016	0.0004	0.0002	0.9978
	R740	European Turnip	0.3994	0.6006		R740	European Turnip	0.2406	0.3622	0.3972		R705	European Turnip	0.0014	0.0018	0.001	0.9958
	R736	European Turnip	0.223	0.777		R736	European Turnip	0.1318	0.5076	0.3606		R736	European Turnip	0.0012	0.3402	0.2584	0.4002
	R752	Aisan Turnip	0.3214	0.6786		R752	Aisan Turnip	0.1929	0.4255	0.3816		R708	Aisan Turnip	0.036	0.4367	0.2657	0.2617
	R751	Aisan Turnip	0.3124	0.6876		R751	Aisan Turnip	0.1892	0.402	0.4088		R749	Aisan Turnip	0.0134	0.4204	0.2584	0.3078
	R709	Aisan Turnip	0.2486	0.7514		R709	Aisan Turnip	0.148	0.4887	0.3633		R751	Aisan Turnip	0.0096	0.2392	0.2472	0.5041
	R710	Aisan Turnip	0.2336	0.7664		R758	Aisan Turnip	0.137	0.4888	0.3742		R752	Aisan Turnip	0.008	0.2771	0.2099	0.505
	R758	Aisan Turnip	0.2296	0.7704		R710	Aisan Turnip	0.1348	0.5427	0.3225		R750	Aisan Turnip	0.0058	0.5509	0.1772	0.2661
	R728	Aisan Turnip	0.2136	0.7864		R708	Aisan Turnip	0.1286	0.5751	0.2963		R709	Aisan Turnip	0.0034	0.3309	0.2543	0.4114
	R746	Aisan Turnip	0.2126	0.7874		R749	Aisan Turnip	0.126	0.5591	0.3149		R728	Aisan Turnip	0.0032	0.4074	0.2192	0.3702
	R727	Aisan Turnip	0.2076	0.7924		R728	Aisan Turnip	0.1252	0.5512	0.3236		R755	Aisan Turnip	0.0032	0.3323	0.3799	0.2845
	R749	Aisan Turnip	0.2076	0.7924		R727	Aisan Turnip	0.124	0.4888	0.3872		R756	Aisan Turnip	0.003	0.3356	0.3506	0.3108
	R708	Aisan Turnip	0.1986	0.8014		R746	Aisan Turnip	0.1236	0.5546	0.3218		R727	Aisan Turnip	0.0026	0.3105	0.3295	0.3575
	R750	Aisan Turnip	0.1844	0.8156		R756	Aisan Turnip	0.1104	0.5187	0.3709		R707	Aisan Turnip	0.0022	0.3653	0.4405	0.192
	R756	Aisan Turnip	0.184	0.816		R754	Aisan Turnip	0.107	0.4779	0.4151		R754	Aisan Turnip	0.002	0.2635	0.4289	0.3055
	R754	Aisan Turnip	0.1736	0.8264		R750	Aisan Turnip	0.104	0.6521	0.2438		R729	Aisan Turnip	0.0012	0.5728	0.2502	0.1758
	R755	Aisan Turnip	0.1644	0.8356		R755	Aisan Turnip	0.0985	0.5258	0.3757		R746	Aisan Turnip	0.0012	0.4066	0.2243	0.3678
	R707	Aisan Turnip	0.1086	0.8914		R707	Aisan Turnip	0.0658	0.5675	0.3667		R758	Aisan Turnip	0.0012	0.3187	0.2719	0.4083
	R729	Aisan Turnip	0.0996	0.9004		R729	Aisan Turnip	0.0528	0.6996	0.2477		R710	Aisan Turnip	0.0008	0.409	0.1745	0.4156
	R845	Other B. rapa subspecies	0.3076	0.6924		R849	Other B. rapa subspecies	0.2364	0.5449	0.2186		R849	Other B. rapa subspecies	0.1505	0.453	0.1667	0.2299
	R849	Other B. rapa subspecies	0.3016	0.6984		R845	Other B. rapa subspecies	0.1933	0.4401	0.3665		R843	Other B. rapa subspecies	0.1108	0.6998	0.1874	0.002
	R846	Other B. rapa subspecies	0.2716	0.7284		R846	Other B. rapa subspecies	0.1602	0.5461	0.2937		R796	Other B. rapa subspecies	0.1066	0.7098	0.1804	0.0032
	R840	Other B. rapa subspecies	0.2546	0.7454		R856	Other B. rapa subspecies	0.1486	0.6497	0.2016		R857	Other B. rapa subspecies	0.101	0.7009	0.1954	0.0026
	R856	Other B. rapa subspecies	0.2176	0.7824		R840	Other B. rapa subspecies	0.148	0.5463	0.3057		R844	Other B. rapa subspecies	0.1	0.7073	0.1878	0.0048
	R841	Other B. rapa subspecies	0.2086	0.7914		R843	Other B. rapa subspecies	0.1226	0.7652	0.1122		R856	Other B. rapa subspecies	0.0622	0.5697	0.1306	0.2374
	R855	Other B. rapa subspecies	0.191	0.809		R841	Other B. rapa subspecies	0.1212	0.5688	0.31		R791	Other B. rapa subspecies	0.0468	0.8093	0.097	0.047
	R766	Other B. rapa subspecies	0.1856	0.8144		R796	Other B. rapa subspecies	0.1188	0.7726	0.1086		R785	Other B. rapa subspecies	0.0452	0.764	0.1872	0.0036
	R838	Other B. rapa subspecies	0.1696	0.8304		R857	Other B. rapa subspecies	0.113	0.7698	0.1172		R845	Other B. rapa subspecies	0.0318	0.3044	0.2042	0.4596
	R837	Other B. rapa subspecies	0.1656	0.8344		R844	Other B. rapa subspecies	0.112	0.7716	0.1164		R792	Other B. rapa subspecies	0.0242	0.7129	0.2316	0.0314
	R835	Other B. rapa subspecies	0.1476	0.8524		R855	Other B. rapa subspecies	0.1086	0.6131	0.2782		R768	Other B. rapa subspecies	0.0196	0.7021	0.2751	0.0032
	R851	Other B. rapa subspecies	0.1376	0.8624		R766	Other B. rapa subspecies	0.1077	0.656	0.2363		R760	Other B. rapa subspecies	0.0192	0.4994	0.4012	0.0802
	R843	Other B. rapa subspecies	0.1338	0.8662		R838	Other B. rapa subspecies	0.101	0.6148	0.2842		R769	Other B. rapa subspecies	0.0164	0.6896	0.2852	0.0088
	R770	Other B. rapa subspecies	0.1322	0.8678		R837	Other B. rapa subspecies	0.0976	0.5665	0.3359		R700	Other B. rapa subspecies	0.0148	0.3103	0.6653	0.0096
	R796	Other B. rapa subspecies	0.131	0.869		R835	Other B. rapa subspecies	0.0834	0.6416	0.275		R778	Other B. rapa subspecies	0.0144	0.8046	0.1382	0.0428
	R848	Other B. rapa subspecies	0.1306	0.8694		R851	Other B. rapa subspecies	0.077	0.6656	0.2574		R761	Other B. rapa subspecies	0.0138	0.5543	0.4047	0.0272
	R842	Other B. rapa subspecies	0.1298	0.8702		R770	Other B. rapa subspecies	0.0746	0.7068	0.2187		R838	Other B. rapa subspecies	0.0126	0.4791	0.2468	0.2615
	R844	Other B. rapa subspecies	0.1266	0.8734		R848	Other B. rapa subspecies	0.0744	0.6343	0.2913		R780	Other B. rapa subspecies	0.011	0.8662	0.1118	0.011
	R847	Other B. rapa subspecies	0.1246	0.8754		R842	Other B. rapa subspecies	0.0734	0.6728	0.2538		R789	Other B. rapa subspecies	0.0108	0.7756	0.1464	0.0672
	R850	Other B. rapa subspecies	0.1246	0.8754		R850	Other B. rapa subspecies	0.072	0.6534	0.2746		R846	Other B. rapa subspecies	0.0108	0.4391	0.1314	0.4187
	R857	Other B. rapa subspecies	0.1246	0.8754		R701	Other B. rapa subspecies	0.0706	0.4965	0.4329		R824	Other B. rapa subspecies	0.0104	0.7682	0.1116	0.1098
	R836	Other B. rapa subspecies	0.1186	0.8814		R847	Other B. rapa subspecies	0.0706	0.6361	0.2933		R777	Other B. rapa subspecies	0.01	0.78	0.1538	0.0562
	R839	Other B. rapa subspecies	0.1186	0.8814		R836	Other B. rapa subspecies	0.07	0.5996	0.3304		R697	Other B. rapa subspecies	0.009	0.2853	0.7043	0.0014
	R701	Other B. rapa subspecies	0.1106	0.8894		R791	Other B. rapa subspecies	0.0682	0.8513	0.0804		R784	Other B. rapa subspecies	0.0074	0.755	0.2288	0.0088
	R759	Other B. rapa subspecies	0.1088	0.8912		R759	Other B. rapa subspecies	0.0668	0.517	0.4162		R814	Other B. rapa subspecies	0.007	0.8172	0.1496	0.0262
	R834	Other B. rapa subspecies	0.1086	0.8914		R839	Other B. rapa subspecies	0.0666	0.6566	0.2768		R806	Other B. rapa subspecies	0.0066	0.9862	0.0032	0.004
	R852	Other B. rapa subspecies	0.1076	0.8924		R834	Other B. rapa subspecies	0.059	0.6904	0.2506		R815	Other B. rapa subspecies	0.0064	0.781	0.1072	0.1054
	R854	Other B. rapa subspecies	0.104	0.896		R852	Other B. rapa subspecies	0.0588	0.6948	0.2464		R766	Other B. rapa subspecies	0.0064	0.5629	0.1566	0.2741
	R824	Other B. rapa subspecies	0.1026	0.8974		R854	Other B. rapa subspecies	0.0586	0.7477	0.1938		R770	Other B. rapa subspecies	0.006	0.606	0.2004	0.1876
	R791	Other B. rapa subspecies	0.0848	0.9152		R824	Other B. rapa subspecies	0.0558	0.8176	0.1266		R804	Other B. rapa subspecies	0.0056	0.9904	0.0028	0.0012
	R815	Other B. rapa subspecies	0.0824	0.9176		R785	Other B. rapa subspecies	0.0506	0.8366	0.1128		R853	Other B. rapa subspecies	0.0054	0.5066	0.3758	0.1122
	R830	Other B. rapa subspecies	0.0806	0.9194		R760	Other B. rapa subspecies	0.0476	0.667	0.2854		R850	Other B. rapa subspecies	0.0052	0.5126	0.2855	0.1967
	R853	Other B. rapa subspecies	0.0786	0.9214		R853	Other B. rapa subspecies	0.0466	0.6669	0.2865		R782	Other B. rapa subspecies	0.004	0.8392	0.1532	0.0036
	R813	Other B. rapa subspecies	0.0738	0.9262		R815	Other B. rapa subspecies	0.0424	0.8322	0.1254		R854	Other B. rapa subspecies	0.004	0.6594	0.1795	0.1571
	R760	Other B. rapa subspecies	0.0704	0.9296		R830	Other B. rapa subspecies	0.0406	0.7757	0.1837		R775	Other B. rapa subspecies	0.0038	0.6694	0.2426	0.0842
	R789	Other B. rapa subspecies	0.063	0.937		R813	Other B. rapa subspecies	0.037	0.7697	0.1933		R704	Other B. rapa subspecies	0.0038	0.0706	0.9144	0.0112
	R777	Other B. rapa subspecies	0.0588	0.9412		R777	Other B. rapa subspecies	0.037	0.8432	0.1198		R798	Other B. rapa subspecies	0.0036	0.847	0.1408	0.0086
	R785	Other B. rapa subspecies	0.0586	0.9414		R789	Other B. rapa subspecies	0.0314	0.8371	0.1315		R813	Other B. rapa subspecies	0.0034	0.6699	0.2208	0.1058
	R775	Other B. rapa subspecies	0.0576	0.9424		R775	Other B. rapa subspecies	0.0294	0.7752	0.1954		R776	Other B. rapa subspecies	0.0032	0.8011	0.1491	0.0466
	R790	Other B. rapa subspecies	0.0558	0.9442		R778	Other B. rapa subspecies	0.029	0.858	0.113		R801	Other B. rapa subspecies	0.0026	0.8566	0.1	0.0408
	R778	Other B. rapa subspecies	0.0556	0.9444		R792	Other B. rapa subspecies	0.028	0.7992	0.1728		R842	Other B. rapa subspecies	0.0026	0.5513	0.244	0.202
	R773	Other B. rapa subspecies	0.0534	0.9466		R768	Other B. rapa subspecies	0.0238	0.8094	0.1668		R701	Other B. rapa subspecies	0.0026	0.2476	0.5495	0.2002
	R792	Other B. rapa subspecies	0.0526	0.9474		R769	Other B. rapa subspecies	0.0236	0.7985	0.1779		R781	Other B. rapa subspecies	0.0024	0.8229	0.1641	0.0106
	R786	Other B. rapa subspecies	0.0484	0.9516		R761	Other B. rapa subspecies	0.0232	0.7148	0.262		R855	Other B. rapa subspecies	0.0024	0.4982	0.181	0.3184
	R787	Other B. rapa subspecies	0.0484	0.9516		R814	Other B. rapa subspecies	0.023	0.8806	0.0964		R783	Other B. rapa subspecies	0.0022	0.8367	0.1511	0.01
	R772	Other B. rapa subspecies	0.0402	0.9598		R786	Other B. rapa subspecies	0.0212	0.8113	0.1675		R786	Other B. rapa subspecies	0.0022	0.7227	0.2019	0.0732
	R776	Other B. rapa subspecies	0.04	0.96		R780	Other B. rapa subspecies	0.0206	0.9102	0.0692		R835	Other B. rapa subspecies	0.0022	0.5202	0.2417	0.2359
	R761	Other B. rapa subspecies	0.0364	0.9636		R700	Other B. rapa subspecies	0.02	0.5718	0.4082		R807	Other B. rapa subspecies	0.002	0.919	0.0736	0.0054
	R801	Other B. rapa subspecies	0.0364	0.9636		R790	Other B. rapa subspecies	0.0198	0.8426	0.1376		R767	Other B. rapa subspecies	0.002	0.9084	0.0848	0.0048
	R821	Other B. rapa subspecies	0.0362	0.9638		R801	Other B. rapa subspecies	0.0186	0.9036	0.0778		R836	Other B. rapa subspecies	0.002	0.4226	0.3792	0.1961
	R832	Other B. rapa subspecies	0.0344	0.9656		R806	Other B. rapa subspecies	0.0184	0.9778	0.0038		R852	Other B. rapa subspecies	0.0016	0.5717	0.2494	0.1772
	R814	Other B. rapa subspecies	0.034	0.966		R776	Other B. rapa subspecies	0.0158	0.8608	0.1234		R682	Other B. rapa subspecies	0.0016	0.0434	0.9536	0.0014
	R780	Other B. rapa subspecies	0.0324	0.9676		R787	Other B. rapa subspecies	0.015	0.825	0.16		R826	Other B. rapa subspecies	0.0014	0.8394	0.1286	0.0306
	R769	Other B. rapa subspecies	0.0308	0.9692		R784	Other B. rapa subspecies	0.0144	0.8402	0.1454		R787	Other B. rapa subspecies	0.0014	0.7441	0.1816	0.073
	R774	Other B. rapa subspecies	0.0304	0.9696		R804	Other B. rapa subspecies	0.0124	0.9846	0.003		R834	Other B. rapa subspecies	0.0014	0.5645	0.2641	0.17
	R784	Other B. rapa subspecies	0.0296	0.9704		R832	Other B. rapa subspecies	0.0104	0.8478	0.1418		R847	Other B. rapa subspecies	0.0014	0.4843	0.3055	0.2088
	R826	Other B. rapa subspecies	0.0288	0.9712		R773	Other B. rapa subspecies	0.0096	0.8696	0.1208		R837	Other B. rapa subspecies	0.0014	0.4044	0.3041	0.2901
	R768	Other B. rapa subspecies	0.0286	0.9714		R781	Other B. rapa subspecies	0.0096	0.8834	0.107		R671	Other B. rapa subspecies	0.0014	0.108	0.8802	0.0104
	R806	Other B. rapa subspecies	0.028	0.972		R782	Other B. rapa subspecies	0.0092	0.8944	0.0964		R793	Other B. rapa subspecies	0.0012	0.979	0.0196	0.0002
	R781	Other B. rapa subspecies	0.0262	0.9738		R697	Other B. rapa subspecies	0.009	0.5669	0.4241		R802	Other B. rapa subspecies	0.0012	0.9562	0.0414	0.0012
	R822	Other B. rapa subspecies	0.0254	0.9746		R798	Other B. rapa subspecies	0.0086	0.9032	0.0882		R771	Other B. rapa subspecies	0.0012	0.9302	0.0412	0.0274
	R827	Other B. rapa subspecies	0.0254	0.9746		R704	Other B. rapa subspecies	0.0068	0.4318	0.5614		R779	Other B. rapa subspecies	0.0012	0.872	0.125	0.0018
	R700	Other B. rapa subspecies	0.0226	0.9774		R767	Other B. rapa subspecies	0.0058	0.9386	0.0556		R833	Other B. rapa subspecies	0.0012	0.8599	0.1373	0.0016
	R788	Other B. rapa subspecies	0.021	0.979		R699	Other B. rapa subspecies	0.0048	0.4766	0.5186		R774	Other B. rapa subspecies	0.0012	0.8254	0.1256	0.0478
	R782	Other B. rapa subspecies	0.02	0.98		R783	Other B. rapa subspecies	0.0044	0.8914	0.1042		R816	Other B. rapa subspecies	0.0012	0.7966	0.1848	0.0174
	R804	Other B. rapa subspecies	0.0176	0.9824		R762	Other B. rapa subspecies	0.004	0.7199	0.2761		R832	Other B. rapa subspecies	0.0012	0.7772	0.1548	0.0668
	R767	Other B. rapa subspecies	0.0144	0.9856		R779	Other B. rapa subspecies	0.004	0.9204	0.0756		R790	Other B. rapa subspecies	0.0012	0.7748	0.1432	0.0808
	R771	Other B. rapa subspecies	0.0142	0.9858		R807	Other B. rapa subspecies	0.004	0.9464	0.0496		R830	Other B. rapa subspecies	0.0012	0.6896	0.1772	0.132
	R798	Other B. rapa subspecies	0.0138	0.9862		R793	Other B. rapa subspecies	0.004	0.9858	0.0102		R762	Other B. rapa subspecies	0.0012	0.5467	0.4313	0.0208
	R783	Other B. rapa subspecies	0.0128	0.9872		R821	Other B. rapa subspecies	0.0036	0.8716	0.1248		R851	Other B. rapa subspecies	0.0012	0.5429	0.2156	0.2404
	R699	Other B. rapa subspecies	0.0104	0.9896		R826	Other B. rapa subspecies	0.0036	0.8862	0.1102		R839	Other B. rapa subspecies	0.0012	0.5133	0.2742	0.2113
	R829	Other B. rapa subspecies	0.0094	0.9906		R772	Other B. rapa subspecies	0.0036	0.8868	0.1096		R848	Other B. rapa subspecies	0.0012	0.4867	0.2861	0.226
	R762	Other B. rapa subspecies	0.0086	0.9914		R685	Other B. rapa subspecies	0.0032	0.453	0.5438		R841	Other B. rapa subspecies	0.0012	0.4393	0.19	0.3695
	R816	Other B. rapa subspecies	0.0086	0.9914		R774	Other B. rapa subspecies	0.0032	0.8814	0.1154		R840	Other B. rapa subspecies	0.0012	0.4268	0.151	0.421
	R704	Other B. rapa subspecies	0.0082	0.9918		R827	Other B. rapa subspecies	0.0028	0.9142	0.083		R698	Other B. rapa subspecies	0.0012	0.2488	0.7496	0.0004
	R697	Other B. rapa subspecies	0.0076	0.9924		R794	Other B. rapa subspecies	0.0028	0.9642	0.033		R685	Other B. rapa subspecies	0.0012	0.101	0.8882	0.0096
	R833	Other B. rapa subspecies	0.0074	0.9926		R671	Other B. rapa subspecies	0.0026	0.4638	0.5336		R690	Other B. rapa subspecies	0.0012	0.066	0.931	0.0018
	R807	Other B. rapa subspecies	0.0072	0.9928		R816	Other B. rapa subspecies	0.0026	0.865	0.1324		R672	Other B. rapa subspecies	0.0012	0.0116	0.986	0.0012
	R831	Other B. rapa subspecies	0.0072	0.9928		R833	Other B. rapa subspecies	0.0026	0.9026	0.0948		R673	Other B. rapa subspecies	0.0012	0.003	0.9944	0.0014
	R779	Other B. rapa subspecies	0.0064	0.9936		R690	Other B. rapa subspecies	0.0024	0.4332	0.5644		R788	Other B. rapa subspecies	0.001	0.7992	0.1556	0.0442
	R794	Other B. rapa subspecies	0.0058	0.9942		R698	Other B. rapa subspecies	0.0024	0.5458	0.4518		R681	Other B. rapa subspecies	0.001	0.1096	0.8852	0.0042
	R825	Other B. rapa subspecies	0.0046	0.9954		R788	Other B. rapa subspecies	0.0024	0.8674	0.1302		R812	Other B. rapa subspecies	0.0008	0.9912	0.0046	0.0034
	R690	Other B. rapa subspecies	0.0038	0.9962		R822	Other B. rapa subspecies	0.0024	0.89	0.1076		R825	Other B. rapa subspecies	0.0008	0.95	0.0468	0.0024
	R793	Other B. rapa subspecies	0.0036	0.9964		R682	Other B. rapa subspecies	0.0022	0.4218	0.576		R794	Other B. rapa subspecies	0.0008	0.9454	0.0526	0.0012
	R802	Other B. rapa subspecies	0.0036	0.9964		R802	Other B. rapa subspecies	0.0022	0.9752	0.0226		R831	Other B. rapa subspecies	0.0008	0.9398	0.0572	0.0022
	R812	Other B. rapa subspecies	0.0036	0.9964		R771	Other B. rapa subspecies	0.002	0.9358	0.0622		R822	Other B. rapa subspecies	0.0008	0.8466	0.1084	0.0442
	R823	Other B. rapa subspecies	0.0036	0.9964		R673	Other B. rapa subspecies	0.0018	0.4004	0.5978		R772	Other B. rapa subspecies	0.0008	0.8432	0.094	0.062
	R685	Other B. rapa subspecies	0.0028	0.9972		R831	Other B. rapa subspecies	0.0016	0.9464	0.052		R829	Other B. rapa subspecies	0.0008	0.8431	0.1321	0.024
	R698	Other B. rapa subspecies	0.0028	0.9972		R825	Other B. rapa subspecies	0.0016	0.956	0.0424		R773	Other B. rapa subspecies	0.0008	0.8256	0.082	0.0916
	R693	Other B. rapa subspecies	0.0026	0.9974		R812	Other B. rapa subspecies	0.0016	0.9906	0.0078		R821	Other B. rapa subspecies	0.0008	0.8153	0.1111	0.0728
	R671	Other B. rapa subspecies	0.0018	0.9982		R675	Other B. rapa subspecies	0.0014	0.3996	0.599		R759	Other B. rapa subspecies	0.0008	0.2731	0.5031	0.223
	R672	Other B. rapa subspecies	0.0018	0.9982		R672	Other B. rapa subspecies	0.0014	0.4054	0.5932		R699	Other B. rapa subspecies	0.0008	0.1462	0.8132	0.0398
	R673	Other B. rapa subspecies	0.0018	0.9982		R829	Other B. rapa subspecies	0.0014	0.8852	0.1134		R823	Other B. rapa subspecies	0.0006	0.874	0.1222	0.0032
	R675	Other B. rapa subspecies	0.0018	0.9982		R693	Other B. rapa subspecies	0.0012	0.4014	0.5974		R687	Other B. rapa subspecies	0.0004	0.1106	0.8888	0.0002
	R682	Other B. rapa subspecies	0.0018	0.9982		R681	Other B. rapa subspecies	0.0012	0.46	0.5388		R691	Other B. rapa subspecies	0.0004	0.019	0.9804	0.0002
	R687	Other B. rapa subspecies	0.0018	0.9982		R691	Other B. rapa subspecies	0.001	0.4078	0.5912		R693	Other B. rapa subspecies	0.0004	0.0056	0.9938	0.0002
	R691	Other B. rapa subspecies	0.0018	0.9982		R687	Other B. rapa subspecies	0.001	0.4608	0.5382		R797	Other B. rapa subspecies	0.0002	0.9994	0.0002	0.0002
	R795	Other B. rapa subspecies	0.0018	0.9982		R828	Other B. rapa subspecies	0.001	0.9632	0.0358		R805	Other B. rapa subspecies	0.0002	0.9958	0.0038	0.0002
	R797	Other B. rapa subspecies	0.0018	0.9982		R677	Other B. rapa subspecies	0.0008	0.4156	0.5836		R795	Other B. rapa subspecies	0.0002	0.9654	0.034	0.0004
	R828	Other B. rapa subspecies	0.0018	0.9982		R662	Other B. rapa subspecies	0.0008	0.4228	0.5764		R828	Other B. rapa subspecies	0.0002	0.9436	0.055	0.0012
	R819	Other B. rapa subspecies	0.0016	0.9984		R674	Other B. rapa subspecies	0.0008	0.442	0.5572		R827	Other B. rapa subspecies	0.0002	0.8964	0.0604	0.043
	R696	Other B. rapa subspecies	0.0012	0.9988		R679	Other B. rapa subspecies	0.0008	0.442	0.5572		R703	Other B. rapa subspecies	0.0002	0.4946	0.5048	0.0004
	R662	Other B. rapa subspecies	0.001	0.999		R703	Other B. rapa subspecies	0.0008	0.6952	0.304		R684	Other B. rapa subspecies	0.0002	0.114	0.8848	0.001
	R674	Other B. rapa subspecies	0.001	0.999		R823	Other B. rapa subspecies	0.0008	0.9092	0.09		R686	Other B. rapa subspecies	0.0002	0.1024	0.8962	0.0012
	R676	Other B. rapa subspecies	0.001	0.999		R795	Other B. rapa subspecies	0.0008	0.9828	0.0164		R666	Other B. rapa subspecies	0.0002	0.1004	0.8982	0.0012
	R681	Other B. rapa subspecies	0.001	0.999		R680	Other B. rapa subspecies	0.0006	0.3998	0.5996		R674	Other B. rapa subspecies	0.0002	0.0758	0.9228	0.0012
	R703	Other B. rapa subspecies	0.001	0.999		R668	Other B. rapa subspecies	0.0006	0.4002	0.5992		R679	Other B. rapa subspecies	0.0002	0.0748	0.9246	0.0004
	R799	Other B. rapa subspecies	0.001	0.999		R676	Other B. rapa subspecies	0.0006	0.4002	0.5992		R694	Other B. rapa subspecies	0.0002	0.0688	0.9308	0.0002
	R811	Other B. rapa subspecies	0.001	0.999		R696	Other B. rapa subspecies	0.0006	0.4002	0.5992		R662	Other B. rapa subspecies	0.0002	0.046	0.9506	0.0032
	R659	Other B. rapa subspecies	0.0008	0.9992		R692	Other B. rapa subspecies	0.0006	0.4124	0.587		R688	Other B. rapa subspecies	0.0002	0.0458	0.9538	0.0002
	R660	Other B. rapa subspecies	0.0008	0.9992		R670	Other B. rapa subspecies	0.0006	0.4178	0.5816		R670	Other B. rapa subspecies	0.0002	0.0404	0.9592	0.0002
	R663	Other B. rapa subspecies	0.0008	0.9992		R688	Other B. rapa subspecies	0.0006	0.4252	0.5742		R677	Other B. rapa subspecies	0.0002	0.0308	0.9686	0.0004
	R665	Other B. rapa subspecies	0.0008	0.9992		R694	Other B. rapa subspecies	0.0006	0.4368	0.5626		R692	Other B. rapa subspecies	0.0002	0.0274	0.9722	0.0002
	R666	Other B. rapa subspecies	0.0008	0.9992		R686	Other B. rapa subspecies	0.0006	0.4574	0.542		R680	Other B. rapa subspecies	0.0002	0.0014	0.9972	0.0012
	R667	Other B. rapa subspecies	0.0008	0.9992		R684	Other B. rapa subspecies	0.0006	0.4646	0.5348		R675	Other B. rapa subspecies	0.0002	0.0008	0.9988	0.0002
	R668	Other B. rapa subspecies	0.0008	0.9992		R799	Other B. rapa subspecies	0.0006	0.9944	0.005		R764	Other B. rapa subspecies	0	0.9998	0.0002	0
	R669	Other B. rapa subspecies	0.0008	0.9992		R805	Other B. rapa subspecies	0.0006	0.9964	0.003		R803	Other B. rapa subspecies	0	0.9998	0.0002	0
	R670	Other B. rapa subspecies	0.0008	0.9992		R819	Other B. rapa subspecies	0.0006	0.9976	0.0018		R808	Other B. rapa subspecies	0	0.9998	0.0002	0
	R677	Other B. rapa subspecies	0.0008	0.9992		R764	Other B. rapa subspecies	0.0006	0.9986	0.0008		R811	Other B. rapa subspecies	0	0.9998	0.0002	0
	R679	Other B. rapa subspecies	0.0008	0.9992		R797	Other B. rapa subspecies	0.0006	0.9986	0.0008		R817	Other B. rapa subspecies	0	0.9998	0.0002	0
	R680	Other B. rapa subspecies	0.0008	0.9992		R808	Other B. rapa subspecies	0.0006	0.9986	0.0008		R818	Other B. rapa subspecies	0	0.9998	0.0002	0
	R683	Other B. rapa subspecies	0.0008	0.9992		R811	Other B. rapa subspecies	0.0006	0.9986	0.0008		R820	Other B. rapa subspecies	0	0.9998	0.0002	0
	R684	Other B. rapa subspecies	0.0008	0.9992		R667	Other B. rapa subspecies	0.0004	0.4002	0.5994		R765	Other B. rapa subspecies	0	0.9994	0.0006	0
	R686	Other B. rapa subspecies	0.0008	0.9992		R659	Other B. rapa subspecies	0.0004	0.4004	0.5992		R809	Other B. rapa subspecies	0	0.999	0.001	0
	R688	Other B. rapa subspecies	0.0008	0.9992		R669	Other B. rapa subspecies	0.0004	0.4004	0.5992		R810	Other B. rapa subspecies	0	0.9988	0.0012	0
	R689	Other B. rapa subspecies	0.0008	0.9992		R660	Other B. rapa subspecies	0.0004	0.4008	0.5988		R763	Other B. rapa subspecies	0	0.9986	0.0012	0.0002
	R692	Other B. rapa subspecies	0.0008	0.9992		R663	Other B. rapa subspecies	0.0004	0.4008	0.5988		R819	Other B. rapa subspecies	0	0.9986	0.001	0.0004
	R694	Other B. rapa subspecies	0.0008	0.9992		R683	Other B. rapa subspecies	0.0004	0.401	0.5986		R800	Other B. rapa subspecies	0	0.9956	0.0042	0.0002
	R695	Other B. rapa subspecies	0.0008	0.9992		R665	Other B. rapa subspecies	0.0004	0.4022	0.5974		R799	Other B. rapa subspecies	0	0.9914	0.0084	0.0002
	R702	Other B. rapa subspecies	0.0008	0.9992		R689	Other B. rapa subspecies	0.0004	0.446	0.5536		R702	Other B. rapa subspecies	0	0.428	0.5718	0.0002
	R763	Other B. rapa subspecies	0.0008	0.9992		R666	Other B. rapa subspecies	0.0004	0.4558	0.5438		R689	Other B. rapa subspecies	0	0.0822	0.9176	0.0002
	R764	Other B. rapa subspecies	0.0008	0.9992		R702	Other B. rapa subspecies	0.0004	0.6545	0.3451		R665	Other B. rapa subspecies	0	0.007	0.993	0
	R765	Other B. rapa subspecies	0.0008	0.9992		R800	Other B. rapa subspecies	0.0004	0.9968	0.0028		R683	Other B. rapa subspecies	0	0.0022	0.9976	0.0002
	R800	Other B. rapa subspecies	0.0008	0.9992		R809	Other B. rapa subspecies	0.0004	0.9986	0.001		R660	Other B. rapa subspecies	0	0.0016	0.9982	0.0002
	R803	Other B. rapa subspecies	0.0008	0.9992		R765	Other B. rapa subspecies	0.0004	0.9988	0.0008		R659	Other B. rapa subspecies	0	0.0014	0.9984	0.0002
	R805	Other B. rapa subspecies	0.0008	0.9992		R695	Other B. rapa subspecies	0.0002	0.4002	0.5996		R663	Other B. rapa subspecies	0	0.0014	0.9984	0.0002
	R808	Other B. rapa subspecies	0.0008	0.9992		R763	Other B. rapa subspecies	0.0002	0.9982	0.0016		R676	Other B. rapa subspecies	0	0.0014	0.9984	0.0002
	R809	Other B. rapa subspecies	0.0008	0.9992		R817	Other B. rapa subspecies	0.0002	0.9988	0.001		R668	Other B. rapa subspecies	0	0.001	0.999	0
	R810	Other B. rapa subspecies	0.0008	0.9992		R678	Other B. rapa subspecies	0	0.4004	0.5996		R678	Other B. rapa subspecies	0	0.0008	0.999	0.0002
	R817	Other B. rapa subspecies	0.0008	0.9992		R661	Other B. rapa subspecies	0	0.4006	0.5994		R669	Other B. rapa subspecies	0	0.0006	0.9994	0
	R818	Other B. rapa subspecies	0.0008	0.9992		R664	Other B. rapa subspecies	0	0.4006	0.5994		R661	Other B. rapa subspecies	0	0.0004	0.9996	0
	R820	Other B. rapa subspecies	0.0008	0.9992		R810	Other B. rapa subspecies	0	0.999	0.001		R664	Other B. rapa subspecies	0	0.0004	0.9996	0
	R661	Other B. rapa subspecies	0	1		R803	Other B. rapa subspecies	0	0.9992	0.0008		R695	Other B. rapa subspecies	0	0.0004	0.9996	0
	R664	Other B. rapa subspecies	0	1		R818	Other B. rapa subspecies	0	0.9992	0.0008		R696	Other B. rapa subspecies	0	0.0004	0.9996	0
	R678	Other B. rapa subspecies	0	1		R820	Other B. rapa subspecies	0	0.9994	0.0006		R667	Other B. rapa subspecies	0	0.0004	0.9994	0.0002

## Sheet: Fig. 3a
Fig. 3c
	(((((((((((((((R858:0.0819155710,R862:0.0920485529)100:0.0770930549,(R884:0.1736674720,R887:0.1809902077)75:0.0491609214)52:0.0242963452,(R881:0.1776913568,R885:0.1626596058)71:0.0528801827)100:0.0389010260,((((((R859:0.1216644716,(R860:0.1329108896,((R861:0.0984156746,R878:0.0699438342)100:0.0627200057,R898:0.1248801922)100:0.0342230586)100:0.0431085686)100:0.0487078596,(((((R867:0.1073976217,R8…

## Sheet: Fig. 3b
Fig. 3b
	Accession	PC1	PC2	Group
	R45	0.110616	-0.0154373	B. napus landrace
	R52	0.112542	-0.0071045	B. napus landrace
	R63	0.111193	-0.0154967	B. napus landrace
	R69	0.115164	-0.0139722	B. napus landrace
	R71	0.1076	-0.0125052	B. napus landrace
	R72	0.111286	-0.0109444	B. napus landrace
	R75	0.111536	-0.0258494	B. napus landrace
	R83	0.108523	-0.0102163	B. napus landrace
	R84	0.109046	-0.00657233	B. napus landrace
	R107	0.105597	-0.00781332	B. napus landrace
	R110	0.129609	-0.0346481	B. napus landrace
	R116	0.0998243	-0.0187415	B. napus landrace
	R118	0.0717172	-0.0380432	B. napus landrace
	R121	0.131802	-0.0308045	B. napus landrace
	R152	0.0995338	-0.0298208	B. napus landrace
	R153	0.121811	-0.0238467	B. napus landrace
	R157	0.117697	-0.0258625	B. napus landrace
	R159	0.13249	-0.0338261	B. napus landrace
	R168	0.114254	-0.0235566	B. napus landrace
	R170	0.128199	-0.0316277	B. napus landrace
	R172	0.113078	-0.0523827	B. napus landrace
	R202	0.126681	-0.0260213	B. napus landrace
	R239	0.128898	-0.0273496	B. napus landrace
	R240	0.135466	-0.028213	B. napus landrace
	R245	0.130465	-0.0354555	B. napus landrace
	R247	0.11561	-0.0244752	B. napus landrace
	R253	0.115911	-0.0226228	B. napus landrace
	R265	0.127983	-0.0293339	B. napus landrace
	R283	0.121418	-0.0396765	B. napus landrace
	R284	0.135332	-0.0322304	B. napus landrace
	R422	0.135639	-0.0321633	B. napus landrace
	R423	0.134032	-0.0300907	B. napus landrace
	R424	0.130278	-0.0300121	B. napus landrace
	R443	0.11921	-0.0267751	B. napus landrace
	R491	0.133884	-0.0341773	B. napus landrace
	R516	0.126813	-0.0286329	B. napus landrace
	R523	0.111944	-0.0140445	B. napus landrace
	R530	0.106588	-0.0180529	B. napus landrace
	R531	0.0933203	-0.00655612	B. napus landrace
	R534	0.105107	-0.00475724	B. napus landrace
	R536	0.0969297	-0.0113354	B. napus landrace
	R537	0.104465	-0.0130777	B. napus landrace
	R538	0.105665	-0.0142293	B. napus landrace
	R540	0.103686	-0.0161261	B. napus landrace
	R547	0.100203	-0.0130104	B. napus landrace
	R554	0.110512	-0.0193695	B. napus landrace
	R558	0.101777	-0.00153649	B. napus landrace
	R563	0.10211	-0.0181671	B. napus landrace
	R581	0.110384	-0.01589	B. napus landrace
	R591	0.103228	-0.00700471	B. napus landrace
	R903	-0.0253451	0.02581	Kohlrabi
	R904	-0.024065	0.0033458	Kohlrabi
	R905	-0.0273679	0.013713	Kohlrabi
	R906	-0.031671	0.000909104	Kohlrabi
	R907	-0.0370151	0.000552837	Kohlrabi
	R908	-0.0294348	0.00466072	Kohlrabi
	R909	-0.0352674	-0.0102386	Kohlrabi
	R910	-0.0286478	0.00744493	Kohlrabi
	R911	-0.0271307	0.0147557	Kohlrabi
	R912	-0.0269797	0.00713574	Kohlrabi
	R913	-0.031344	0.0117001	Kohlrabi
	R914	-0.0386345	-0.00898402	Kohlrabi
	R915	-0.0333653	0.0247103	Kohlrabi
	R916	-0.0228303	0.0131171	Kohlrabi
	R917	-0.0258615	0.0204828	Kohlrabi
	R918	-0.0324958	0.0203016	Kohlrabi
	R919	-0.0292972	0.0196369	Kohlrabi
	R920	-0.0239803	0.0113488	Kohlrabi
	R921	-0.0399275	-0.0138488	Kohlrabi
	R922	-0.036635	0.0644954	Cauliflower
	R923	-0.0315766	0.0906267	Cauliflower
	R924	-0.0314461	0.0996822	Cauliflower
	R925	-0.0330486	0.132306	Cauliflower
	R926	-0.0309899	0.111761	Cauliflower
	R927	-0.0262893	0.10636	Cauliflower
	R928	-0.0359184	0.123723	Cauliflower
	R929	-0.0319801	0.127265	Cauliflower
	R930	-0.0347597	0.12252	Cauliflower
	R931	-0.0317787	0.123552	Cauliflower
	R932	-0.0354592	0.129212	Cauliflower
	R933	-0.0351771	0.127743	Cauliflower
	R934	-0.0301332	0.122228	Cauliflower
	R935	-0.0335326	0.13523	Cauliflower
	R936	-0.0369208	0.141383	Cauliflower
	R937	-0.0367338	0.113577	Cauliflower
	R938	-0.0355442	0.12809	Cauliflower
	R939	-0.034529	0.0865915	Cauliflower
	R940	-0.0456362	0.10405	Cauliflower
	R941	-0.0387786	0.119198	Cauliflower
	R942	-0.0371425	0.0994929	Broccoli
	R943	-0.0238884	0.114436	Broccoli
	R944	-0.0408126	0.117991	Broccoli
	R945	-0.0260496	0.122284	Broccoli
	R946	-0.0309767	0.109092	Broccoli
	R947	-0.0421193	0.107134	Broccoli
	R948	-0.0360178	0.127908	Broccoli
	R949	-0.0311148	0.121305	Broccoli
	R950	-0.0290196	0.130937	Broccoli
	R951	-0.0363481	0.107614	Broccoli
	R952	-0.0385874	0.0872345	Broccoli
	R953	-0.0386877	0.0971638	Broccoli
	R954	-0.0286684	0.132539	Broccoli
	R955	-0.0370392	0.135972	Broccoli
	R956	-0.0378718	0.120789	Broccoli
	R957	-0.0328334	0.137194	Broccoli
	R958	-0.0361929	0.130925	Broccoli
	R959	-0.0434184	0.107972	Broccoli
	R960	-0.0376826	0.109246	Broccoli
	R961	-0.039735	0.102843	Broccoli
	R962	-0.036948	0.0971256	Broccoli
	R963	-0.0407163	0.111199	Broccoli
	R964	-0.0317867	0.103119	Broccoli
	R965	-0.0228105	0.0392423	Chinese_kale
	R966	-0.0324951	0.0311028	Chinese_kale
	R967	-0.0291217	0.0385989	Chinese_kale
	R968	-0.0264574	0.0505222	Chinese_kale
	R969	-0.0413062	-0.0360319	Other B. oleracea subspecies
	R970	-0.0374089	-0.0287314	Other B. oleracea subspecies
	R858	-0.0670337	-0.0583085	Cabbage
	R859	-0.0863478	-0.0950636	Cabbage
	R860	-0.065349	-0.0948991	Cabbage
	R861	-0.0760773	-0.0938042	Cabbage
	R862	-0.0695859	-0.0879808	Cabbage
	R863	-0.069471	-0.0856315	Cabbage
	R864	-0.0674624	-0.105124	Cabbage
	R865	-0.0704776	-0.101983	Cabbage
	R866	-0.0738864	-0.083229	Cabbage
	R867	-0.0823836	-0.109123	Cabbage
	R868	-0.0821968	-0.102502	Cabbage
	R869	-0.0779112	-0.110889	Cabbage
	R870	-0.0895255	-0.118191	Cabbage
	R871	-0.0804369	-0.109302	Cabbage
	R872	-0.113563	-0.0831596	Cabbage
	R873	-0.0884448	-0.117247	Cabbage
	R874	-0.0825614	-0.108971	Cabbage
	R875	-0.0860511	-0.1175	Cabbage
	R876	-0.0791606	-0.118901	Cabbage
	R877	-0.0727206	-0.100848	Cabbage
	R878	-0.0812603	-0.09818	Cabbage
	R879	-0.0828549	-0.109695	Cabbage
	R880	-0.0803399	-0.0951635	Cabbage
	R881	-0.0599097	-0.0682382	Cabbage
	R882	-0.0665661	-0.0671134	Cabbage
	R883	-0.0215954	-0.0265412	Cabbage
	R884	-0.0750044	-0.0830696	Cabbage
	R885	-0.065518	-0.0717592	Cabbage
	R886	-0.0791308	-0.087952	Cabbage
	R901	-0.0588069	-0.0579446	Cabbage
	R902	-0.0792664	-0.0818216	Cabbage
	R973	-0.00846099	-0.0076919	Other B. oleracea subspecies
	R974	-0.0196615	-0.00190946	Other B. oleracea subspecies
	R971	-0.0458585	-0.0552649	Other B. oleracea subspecies
	R972	-0.0433686	-0.0387224	Other B. oleracea subspecies
	R887	-0.065698	-0.080706	Other B. oleracea subspecies
	R888	-0.0545729	-0.0433615	Other B. oleracea subspecies
	R889	-0.0544717	-0.0460887	Other B. oleracea subspecies
	R890	-0.079271	-0.107185	White_Cabbage
	R891	-0.0611554	-0.0770399	White_Cabbage
	R892	-0.0799167	-0.0993983	White_Cabbage
	R893	-0.0736633	-0.0925947	White_Cabbage
	R894	-0.0728371	-0.0996477	White_Cabbage
	R895	-0.0792221	-0.103566	White_Cabbage
	R896	-0.0613631	-0.0353012	White_Cabbage
	R897	-0.075386	-0.0788478	White_Cabbage
	R898	-0.0830221	-0.0964784	White_Cabbage
	R899	-0.068345	-0.0932275	White_Cabbage
	R900	-0.0616103	-0.0787492	White_Cabbage
	R975	-0.0244897	-0.00526447	Other B. oleracea subspecies
	R976	-0.027733	-0.0200046	Other B. oleracea subspecies

## Sheet: Fig. 3c
Fig. 3c
	K = 2					K = 3						K = 4
	Accession	Species	Q1	Q2		Accession	Species	Q1	Q2	Q3		Accession	Species	Q1	Q2	Q3	Q4
	R110	B. napus	1	0		R110	B. napus	1	0	0		R110	B. napus	1	0	0	0
	R121	B. napus	1	0		R121	B. napus	1	0	0		R121	B. napus	1	0	0	0
	R159	B. napus	1	0		R159	B. napus	1	0	0		R159	B. napus	1	0	0	0
	R170	B. napus	1	0		R170	B. napus	1	0	0		R170	B. napus	1	0	0	0
	R202	B. napus	1	0		R202	B. napus	1	0	0		R202	B. napus	1	0	0	0
	R239	B. napus	1	0		R239	B. napus	1	0	0		R239	B. napus	1	0	0	0
	R240	B. napus	1	0		R240	B. napus	1	0	0		R240	B. napus	1	0	0	0
	R245	B. napus	1	0		R245	B. napus	1	0	0		R245	B. napus	1	0	0	0
	R247	B. napus	1	0		R265	B. napus	1	0	0		R253	B. napus	1	0	0	0
	R253	B. napus	1	0		R284	B. napus	1	0	0		R265	B. napus	1	0	0	0
	R265	B. napus	1	0		R422	B. napus	1	0	0		R284	B. napus	1	0	0	0
	R284	B. napus	1	0		R423	B. napus	1	0	0		R422	B. napus	1	0	0	0
	R422	B. napus	1	0		R443	B. napus	1	0	0		R423	B. napus	1	0	0	0
	R423	B. napus	1	0		R491	B. napus	1	0	0		R443	B. napus	1	0	0	0
	R443	B. napus	1	0		R516	B. napus	1	0	0		R491	B. napus	1	0	0	0
	R491	B. napus	1	0		R69	B. napus	1	0	0		R516	B. napus	1	0	0	0
	R516	B. napus	1	0		R424	B. napus	0.9996	0	0.0004		R69	B. napus	1	0	0	0
	R52	B. napus	1	0		R153	B. napus	0.9992	0.0008	0		R153	B. napus	0.9996	0	0	0.0004
	R534	B. napus	1	0		R247	B. napus	0.9992	0.0008	0		R554	B. napus	0.9996	0	0	0.0004
	R554	B. napus	1	0		R253	B. napus	0.9992	0.0008	0		R72	B. napus	0.9996	0	0	0.0004
	R69	B. napus	1	0		R52	B. napus	0.9992	0.0008	0		R581	B. napus	0.999	0	0.0006	0.0004
	R72	B. napus	1	0		R534	B. napus	0.9992	0.0008	0		R75	B. napus	0.999	0	0.0006	0.0004
	R153	B. napus	0.9994	0.0006		R554	B. napus	0.9992	0.0008	0		R52	B. napus	0.999	0	0	0.001
	R424	B. napus	0.9994	0.0006		R581	B. napus	0.9992	0.0008	0		R424	B. napus	0.9988	0	0.0012	0
	R538	B. napus	0.9994	0.0006		R72	B. napus	0.9992	0.0008	0		R534	B. napus	0.9988	0.0008	0	0.0004
	R581	B. napus	0.9994	0.0006		R75	B. napus	0.9992	0.0008	0		R247	B. napus	0.9932	0.0064	0	0.0004
	R591	B. napus	0.9994	0.0006		R63	B. napus	0.9972	0.0018	0.001		R591	B. napus	0.9928	0.005	0	0.0022
	R75	B. napus	0.9994	0.0006		R45	B. napus	0.9964	0.0036	0		R45	B. napus	0.992	0.0014	0.0006	0.006
	R157	B. napus	0.9984	0.0016		R591	B. napus	0.9964	0.0036	0		R63	B. napus	0.9884	0	0.0014	0.0102
	R283	B. napus	0.9984	0.0016		R283	B. napus	0.9956	0.0004	0.004		R283	B. napus	0.986	0.0088	0.0052	0
	R45	B. napus	0.9984	0.0016		R157	B. napus	0.9942	0.0058	0		R83	B. napus	0.9838	0.0014	0.001	0.0138
	R530	B. napus	0.9984	0.0016		R538	B. napus	0.9934	0.0066	0		R157	B. napus	0.9836	0.015	0.0006	0.0008
	R537	B. napus	0.9984	0.0016		R83	B. napus	0.9918	0.0072	0.001		R530	B. napus	0.9836	0.013	0.0006	0.0028
	R563	B. napus	0.9984	0.0016		R71	B. napus	0.9912	0.0082	0.0006		R540	B. napus	0.983	0.0046	0.0006	0.0118
	R63	B. napus	0.9984	0.0016		R530	B. napus	0.9894	0.0106	0		R538	B. napus	0.983	0.0136	0.0002	0.0032
	R540	B. napus	0.9968	0.0032		R523	B. napus	0.9884	0.0016	0.01		R71	B. napus	0.9828	0.0004	0.001	0.0158
	R71	B. napus	0.9968	0.0032		R168	B. napus	0.987	0.0008	0.0122		R116	B. napus	0.9822	0.001	0.0154	0.0014
	R84	B. napus	0.9968	0.0032		R540	B. napus	0.9856	0.0144	0		R523	B. napus	0.9818	0	0.0098	0.0084
	R107	B. napus	0.9966	0.0034		R563	B. napus	0.9856	0.0138	0.0006		R168	B. napus	0.9768	0.0136	0.0096	0
	R83	B. napus	0.9948	0.0052		R116	B. napus	0.9852	0.0018	0.013		R563	B. napus	0.9758	0.0222	0.0006	0.0014
	R168	B. napus	0.9928	0.0072		R537	B. napus	0.9824	0.0176	0		R537	B. napus	0.9746	0.023	0.0002	0.0022
	R523	B. napus	0.99	0.01		R547	B. napus	0.9716	0.028	0.0004		R107	B. napus	0.9688	0.0172	0.0006	0.0134
	R116	B. napus	0.9874	0.0126		R107	B. napus	0.9714	0.0286	0		R547	B. napus	0.9626	0.0346	0.0006	0.0022
	R547	B. napus	0.985	0.015		R84	B. napus	0.9684	0.0316	0		R84	B. napus	0.9588	0	0.0006	0.0406
	R558	B. napus	0.9744	0.0256		R558	B. napus	0.9538	0.0456	0.0006		R558	B. napus	0.9504	0.0212	0.001	0.0274
	R536	B. napus	0.9724	0.0276		R536	B. napus	0.9508	0.0492	0		R536	B. napus	0.9382	0.0612	0.0002	0.0004
	R172	B. napus	0.9112	0.0888		R172	B. napus	0.914	0	0.086		R172	B. napus	0.9142	0	0.0858	0
	R152	B. napus	0.8994	0.1006		R152	B. napus	0.8982	0.0322	0.0696		R152	B. napus	0.8964	0.0172	0.069	0.0174
	R531	B. napus	0.8794	0.1206		R531	B. napus	0.8474	0.1516	0.001		R531	B. napus	0.8337	0.1323	0.0014	0.0326
	R118	B. napus	0.7244	0.2756		R118	B. napus	0.7384	0.0088	0.2528		R118	B. napus	0.7381	0.009	0.2497	0.0032
	R920	Kohlrabi	0.2438	0.7562		R920	Kohlrabi	0.216	0.3877	0.3963		R910	Kohlrabi	0.1714	0.2462	0.374	0.2084
	R904	Kohlrabi	0.2182	0.7818		R904	Kohlrabi	0.1935	0.3808	0.4256		R920	Kohlrabi	0.1521	0.5636	0.2752	0.009
	R910	Kohlrabi	0.2154	0.7846		R910	Kohlrabi	0.1866	0.3923	0.4211		R909	Kohlrabi	0.1368	0.2933	0.4363	0.1336
	R917	Kohlrabi	0.2044	0.7956		R916	Kohlrabi	0.1674	0.4633	0.3693		R904	Kohlrabi	0.1282	0.5573	0.2897	0.0248
	R916	Kohlrabi	0.1994	0.8006		R917	Kohlrabi	0.1664	0.4588	0.3748		R917	Kohlrabi	0.1108	0.5813	0.2615	0.0464
	R919	Kohlrabi	0.197	0.803		R919	Kohlrabi	0.1646	0.4755	0.3599		R919	Kohlrabi	0.1057	0.5349	0.2504	0.1089
	R903	Kohlrabi	0.1836	0.8164		R909	Kohlrabi	0.1576	0.3493	0.4931		R908	Kohlrabi	0.1036	0.2913	0.4329	0.1722
	R905	Kohlrabi	0.1796	0.8204		R905	Kohlrabi	0.1474	0.4576	0.395		R918	Kohlrabi	0.095	0.5476	0.2483	0.109
	R918	Kohlrabi	0.1794	0.8206		R903	Kohlrabi	0.1467	0.4828	0.3705		R916	Kohlrabi	0.0856	0.7158	0.1982	0.0004
	R909	Kohlrabi	0.1764	0.8236		R918	Kohlrabi	0.142	0.4914	0.3666		R903	Kohlrabi	0.0792	0.7044	0.2078	0.0086
	R912	Kohlrabi	0.1624	0.8376		R911	Kohlrabi	0.1276	0.4641	0.4083		R905	Kohlrabi	0.0778	0.7056	0.2158	0.0008
	R911	Kohlrabi	0.1622	0.8378		R912	Kohlrabi	0.1276	0.4616	0.4108		R921	Kohlrabi	0.0726	0.5107	0.3942	0.0224
	R913	Kohlrabi	0.161	0.839		R913	Kohlrabi	0.1274	0.4677	0.4049		R913	Kohlrabi	0.0668	0.6831	0.2321	0.018
	R907	Kohlrabi	0.1524	0.8476		R907	Kohlrabi	0.127	0.4095	0.4635		R907	Kohlrabi	0.0664	0.6338	0.2988	0.001
	R908	Kohlrabi	0.1484	0.8516		R908	Kohlrabi	0.1236	0.3913	0.4851		R912	Kohlrabi	0.0634	0.7093	0.2263	0.001
	R915	Kohlrabi	0.1484	0.8516		R921	Kohlrabi	0.1234	0.3623	0.5143		R911	Kohlrabi	0.0618	0.7157	0.2221	0.0004
	R921	Kohlrabi	0.1436	0.8564		R906	Kohlrabi	0.1164	0.4147	0.4689		R915	Kohlrabi	0.058	0.6539	0.2127	0.0754
	R906	Kohlrabi	0.1422	0.8578		R914	Kohlrabi	0.1086	0.4063	0.4851		R906	Kohlrabi	0.0542	0.6843	0.2611	0.0004
	R914	Kohlrabi	0.1324	0.8676		R915	Kohlrabi	0.1066	0.5226	0.3708		R914	Kohlrabi	0.0508	0.6453	0.3035	0.0004
	R943	Broccoli	0.1636	0.8364		R964	Broccoli	0.0418	0.9062	0.052		R964	Broccoli	0.0348	0.3687	0.0278	0.5688
	R964	Broccoli	0.1574	0.8426		R952	Broccoli	0.0124	0.8251	0.1625		R951	Broccoli	0.009	0.5116	0.001	0.4784
	R951	Broccoli	0.1542	0.8458		R951	Broccoli	0.0078	0.9908	0.0014		R946	Broccoli	0.0066	0.6006	0.001	0.3918
	R945	Broccoli	0.1506	0.8494		R946	Broccoli	0.0042	0.9946	0.0012		R952	Broccoli	0.0038	0.4833	0.1426	0.3703
	R946	Broccoli	0.1448	0.8552		R943	Broccoli	0.004	0.996	0		R953	Broccoli	0.001	0.5188	0.0702	0.41
	R949	Broccoli	0.1284	0.8716		R953	Broccoli	0.0022	0.9032	0.0946		R943	Broccoli	0.001	0.6114	0.0002	0.3874
	R954	Broccoli	0.1206	0.8794		R962	Broccoli	0.0006	0.9278	0.0716		R962	Broccoli	0.0002	0.591	0.048	0.3608
	R962	Broccoli	0.1184	0.8816		R945	Broccoli	0.0002	0.9998	0		R961	Broccoli	0	0.586	0.0376	0.3764
	R950	Broccoli	0.1172	0.8828		R942	Broccoli	0.0002	0.9654	0.0344		R959	Broccoli	0	0.5838	0.0328	0.3834
	R957	Broccoli	0.1152	0.8848		R961	Broccoli	0.0002	0.9452	0.0546		R942	Broccoli	0	0.6078	0.0148	0.3774
	R952	Broccoli	0.1118	0.8882		R948	Broccoli	0	1	0		R963	Broccoli	0	0.5266	0.0104	0.463
	R942	Broccoli	0.1094	0.8906		R949	Broccoli	0	1	0		R956	Broccoli	0	0.5832	0.0076	0.4092
	R953	Broccoli	0.1044	0.8956		R950	Broccoli	0	1	0		R960	Broccoli	0	0.5984	0.0026	0.399
	R956	Broccoli	0.1004	0.8996		R954	Broccoli	0	1	0		R944	Broccoli	0	0.5962	0.0024	0.4014
	R955	Broccoli	0.0954	0.9046		R955	Broccoli	0	1	0		R947	Broccoli	0	0.5998	0.0018	0.3984
	R961	Broccoli	0.0926	0.9074		R957	Broccoli	0	1	0		R945	Broccoli	0	0.5932	0.0006	0.4062
	R958	Broccoli	0.0914	0.9086		R958	Broccoli	0	1	0		R949	Broccoli	0	0.6008	0.0004	0.3988
	R963	Broccoli	0.091	0.909		R960	Broccoli	0	0.9962	0.0038		R950	Broccoli	0	0.5992	0.0004	0.4004
	R944	Broccoli	0.0904	0.9096		R947	Broccoli	0	0.9954	0.0046		R957	Broccoli	0	0.5996	0	0.4004
	R960	Broccoli	0.0818	0.9182		R944	Broccoli	0	0.995	0.005		R954	Broccoli	0	0.599	0	0.401
	R948	Broccoli	0.0778	0.9222		R956	Broccoli	0	0.9936	0.0064		R958	Broccoli	0	0.5974	0	0.4026
	R959	Broccoli	0.0698	0.9302		R963	Broccoli	0	0.9774	0.0226		R948	Broccoli	0	0.5948	0	0.4052
	R947	Broccoli	0.0658	0.9342		R959	Broccoli	0	0.9592	0.0408		R955	Broccoli	0	0.591	0	0.409
	R927	Cauliflower	0.1924	0.8076		R927	Cauliflower	0.0708	0.8523	0.0768		R927	Cauliflower	0.0704	0.0796	0.069	0.781
	R934	Cauliflower	0.1632	0.8368		R924	Cauliflower	0.0556	0.8446	0.0998		R924	Cauliflower	0.0522	0.1237	0.0896	0.7345
	R939	Cauliflower	0.1574	0.8426		R922	Cauliflower	0.0546	0.7191	0.2262		R923	Cauliflower	0.051	0.1516	0.1418	0.6556
	R924	Cauliflower	0.1566	0.8434		R939	Cauliflower	0.0538	0.7876	0.1586		R922	Cauliflower	0.0496	0.2235	0.2126	0.5143
	R923	Cauliflower	0.1516	0.8484		R934	Cauliflower	0.052	0.9274	0.0206		R939	Cauliflower	0.0484	0.1837	0.1416	0.6263
	R922	Cauliflower	0.1316	0.8684		R923	Cauliflower	0.051	0.7994	0.1496		R934	Cauliflower	0.0328	0.0216	0.0014	0.9442
	R926	Cauliflower	0.1276	0.8724		R926	Cauliflower	0.0222	0.9124	0.0654		R926	Cauliflower	0.0274	0.0798	0.0474	0.8454
	R929	Cauliflower	0.1226	0.8774		R931	Cauliflower	0.0026	0.9638	0.0336		R931	Cauliflower	0.0014	0.0292	0.0142	0.9552
	R938	Cauliflower	0.1182	0.8818		R930	Cauliflower	0.0012	0.9518	0.047		R937	Cauliflower	0.0004	0.047	0.0856	0.867
	R925	Cauliflower	0.1174	0.8826		R937	Cauliflower	0.001	0.9028	0.0962		R930	Cauliflower	0.0004	0.0394	0.023	0.9372
	R928	Cauliflower	0.1106	0.8894		R925	Cauliflower	0.0002	0.9992	0.0006		R940	Cauliflower	0	0.0042	0.1072	0.8886
	R931	Cauliflower	0.11	0.89		R929	Cauliflower	0.0002	0.9968	0.003		R941	Cauliflower	0	0	0.0572	0.9428
	R930	Cauliflower	0.1076	0.8924		R932	Cauliflower	0.0002	0.9872	0.0126		R938	Cauliflower	0	0	0.0242	0.9758
	R937	Cauliflower	0.1066	0.8934		R938	Cauliflower	0.0002	0.9662	0.0336		R932	Cauliflower	0	0	0.0056	0.9944
	R941	Cauliflower	0.1056	0.8944		R941	Cauliflower	0.0002	0.9308	0.069		R929	Cauliflower	0	0	0.0016	0.9984
	R933	Cauliflower	0.0996	0.9004		R940	Cauliflower	0.0002	0.9128	0.087		R928	Cauliflower	0	0	0.0006	0.9994
	R935	Cauliflower	0.0958	0.9042		R933	Cauliflower	0	1	0		R925	Cauliflower	0	0	0.0004	0.9996
	R932	Cauliflower	0.094	0.906		R935	Cauliflower	0	1	0		R933	Cauliflower	0	0	0.0004	0.9996
	R936	Cauliflower	0.0916	0.9084		R936	Cauliflower	0	1	0		R935	Cauliflower	0	0	0.0004	0.9996
	R940	Cauliflower	0.0844	0.9156		R928	Cauliflower	0	0.9998	0.0002		R936	Cauliflower	0	0	0	1
	R973	Other B. oleracea subspecies	0.316	0.684		R973	Other B. oleracea subspecies	0.2878	0.3532	0.359		R973	Other B. oleracea subspecies	0.2675	0.2506	0.3091	0.1728
	R883	Other B. oleracea subspecies	0.2534	0.7466		R883	Other B. oleracea subspecies	0.244	0.2555	0.5005		R883	Other B. oleracea subspecies	0.2246	0.2559	0.4445	0.075
	R974	Other B. oleracea subspecies	0.2448	0.7552		R975	Other B. oleracea subspecies	0.2248	0.3016	0.4736		R975	Other B. oleracea subspecies	0.2077	0.2115	0.429	0.1517
	R975	Other B. oleracea subspecies	0.2414	0.7586		R974	Other B. oleracea subspecies	0.2167	0.3701	0.4132		R974	Other B. oleracea subspecies	0.2016	0.2442	0.3713	0.1829
	R965	Other B. oleracea subspecies	0.2404	0.7596		R965	Other B. oleracea subspecies	0.1886	0.5357	0.2757		R965	Other B. oleracea subspecies	0.1801	0.1859	0.2503	0.3838
	R968	Other B. oleracea subspecies	0.2134	0.7866		R976	Other B. oleracea subspecies	0.1822	0.2982	0.5196		R976	Other B. oleracea subspecies	0.1705	0.2075	0.4818	0.1403
	R976	Other B. oleracea subspecies	0.1994	0.8006		R970	Other B. oleracea subspecies	0.1636	0.2896	0.5468		R970	Other B. oleracea subspecies	0.1512	0.2268	0.5088	0.1132
	R967	Other B. oleracea subspecies	0.1974	0.8026		R968	Other B. oleracea subspecies	0.1576	0.5675	0.2749		R968	Other B. oleracea subspecies	0.1477	0.2207	0.2437	0.3879
	R966	Other B. oleracea subspecies	0.1904	0.8096		R967	Other B. oleracea subspecies	0.1482	0.5211	0.3307		R967	Other B. oleracea subspecies	0.1372	0.2288	0.2954	0.3386
	R970	Other B. oleracea subspecies	0.176	0.824		R966	Other B. oleracea subspecies	0.144	0.5056	0.3504		R966	Other B. oleracea subspecies	0.1335	0.2167	0.3109	0.3389
	R969	Other B. oleracea subspecies	0.1444	0.8556		R969	Other B. oleracea subspecies	0.1366	0.2456	0.6179		R969	Other B. oleracea subspecies	0.1266	0.184	0.5814	0.108
	R972	Other B. oleracea subspecies	0.1144	0.8856		R972	Other B. oleracea subspecies	0.1067	0.2608	0.6326		R972	Other B. oleracea subspecies	0.0962	0.2592	0.5851	0.0594
	R971	Other B. oleracea subspecies	0.1068	0.8932		R971	Other B. oleracea subspecies	0.1066	0.2124	0.6811		R971	Other B. oleracea subspecies	0.0944	0.2266	0.6358	0.0432
	R888	Other B. oleracea subspecies	0.0794	0.9206		R888	Other B. oleracea subspecies	0.0822	0.2015	0.7163		R888	Other B. oleracea subspecies	0.0732	0.1316	0.6773	0.1178
	R889	Other B. oleracea subspecies	0.0536	0.9464		R889	Other B. oleracea subspecies	0.0576	0.1986	0.7439		R889	Other B. oleracea subspecies	0.0568	0.0668	0.7311	0.1454
	R887	Other B. oleracea subspecies	0.0434	0.9566		R887	Other B. oleracea subspecies	0.0484	0.0578	0.8938		R887	Other B. oleracea subspecies	0.049	0.0518	0.8854	0.0138
	R901	Other B. oleracea subspecies	0.0382	0.9618		R900	Other B. oleracea subspecies	0.0414	0.0734	0.8852		R900	Other B. oleracea subspecies	0.0408	0.084	0.867	0.0082
	R863	Other B. oleracea subspecies	0.0366	0.9634		R901	Other B. oleracea subspecies	0.0366	0.1923	0.7711		R863	Other B. oleracea subspecies	0.0372	0.087	0.855	0.0208
	R900	Other B. oleracea subspecies	0.0318	0.9682		R863	Other B. oleracea subspecies	0.0356	0.0892	0.8752		R901	Other B. oleracea subspecies	0.0352	0.0666	0.7572	0.141
	R896	Other B. oleracea subspecies	0.0316	0.9684		R884	Other B. oleracea subspecies	0.0306	0.0526	0.9168		R884	Other B. oleracea subspecies	0.026	0.0686	0.9013	0.004
	R884	Other B. oleracea subspecies	0.0264	0.9736		R891	Other B. oleracea subspecies	0.0254	0.0522	0.9224		R891	Other B. oleracea subspecies	0.0234	0.044	0.9055	0.0272
	R881	Other B. oleracea subspecies	0.0218	0.9782		R885	Other B. oleracea subspecies	0.024	0.0936	0.8824		R882	Other B. oleracea subspecies	0.0234	0.0336	0.8572	0.0858
	R885	Other B. oleracea subspecies	0.0204	0.9796		R882	Other B. oleracea subspecies	0.0216	0.1098	0.8686		R885	Other B. oleracea subspecies	0.0198	0.0671	0.8517	0.0614
	R882	Other B. oleracea subspecies	0.0186	0.9814		R881	Other B. oleracea subspecies	0.0202	0.12	0.8598		R881	Other B. oleracea subspecies	0.0178	0.0628	0.8294	0.09
	R858	Other B. oleracea subspecies	0.0164	0.9836		R858	Other B. oleracea subspecies	0.0188	0.1556	0.8256		R858	Other B. oleracea subspecies	0.0168	0.1382	0.7942	0.0508
	R891	Other B. oleracea subspecies	0.0136	0.9864		R860	Other B. oleracea subspecies	0.017	0.006	0.977		R896	Other B. oleracea subspecies	0.011	0.1024	0.667	0.2196
	R862	Other B. oleracea subspecies	0.0058	0.9942		R896	Other B. oleracea subspecies	0.0168	0.2916	0.6916		R865	Other B. oleracea subspecies	0.007	0.002	0.9832	0.0078
	R860	Other B. oleracea subspecies	0.0024	0.9976		R862	Other B. oleracea subspecies	0.0056	0.076	0.9184		R860	Other B. oleracea subspecies	0.007	0.0561	0.9365	0.0004
	R864	Other B. oleracea subspecies	0.0024	0.9976		R865	Other B. oleracea subspecies	0.0044	0.0028	0.9928		R899	Other B. oleracea subspecies	0.0032	0.043	0.9138	0.04
	R865	Other B. oleracea subspecies	0.0024	0.9976		R899	Other B. oleracea subspecies	0.0032	0.0748	0.922		R862	Other B. oleracea subspecies	0.0022	0.1002	0.8902	0.0074
	R902	Other B. oleracea subspecies	0.0014	0.9986		R902	Other B. oleracea subspecies	0.0012	0.0868	0.912		R897	Other B. oleracea subspecies	0.001	0.0556	0.9252	0.0182
	R866	Other B. oleracea subspecies	0.0012	0.9988		R866	Other B. oleracea subspecies	0.0012	0.0124	0.9864		R902	Other B. oleracea subspecies	0.001	0.0456	0.9016	0.0518
	R897	Other B. oleracea subspecies	0.001	0.999		R867	Other B. oleracea subspecies	0.0012	0.008	0.9908		R886	Other B. oleracea subspecies	0.0008	0.01	0.974	0.0152
	R899	Other B. oleracea subspecies	0.001	0.999		R897	Other B. oleracea subspecies	0.001	0.0582	0.9408		R867	Other B. oleracea subspecies	0.0008	0.0214	0.9736	0.0042
	R861	Other B. oleracea subspecies	0.0004	0.9996		R880	Other B. oleracea subspecies	0.0002	0.033	0.9668		R866	Other B. oleracea subspecies	0.0006	0.0344	0.9592	0.0058
	R867	Other B. oleracea subspecies	0.0004	0.9996		R886	Other B. oleracea subspecies	0.0002	0.0248	0.975		R877	Other B. oleracea subspecies	0.0002	0.004	0.995	0.0008
	R868	Other B. oleracea subspecies	0.0004	0.9996		R892	Other B. oleracea subspecies	0.0002	0.009	0.9908		R873	Other B. oleracea subspecies	0	0	1	0
	R874	Other B. oleracea subspecies	0.0004	0.9996		R868	Other B. oleracea subspecies	0.0002	0.0018	0.998		R875	Other B. oleracea subspecies	0	0	1	0
	R876	Other B. oleracea subspecies	0.0004	0.9996		R861	Other B. oleracea subspecies	0.0002	0.0016	0.9982		R864	Other B. oleracea subspecies	0	0	0.9996	0.0004
	R877	Other B. oleracea subspecies	0.0004	0.9996		R895	Other B. oleracea subspecies	0.0002	0.0016	0.9982		R870	Other B. oleracea subspecies	0	0	0.9996	0.0004
	R879	Other B. oleracea subspecies	0.0004	0.9996		R869	Other B. oleracea subspecies	0.0002	0.001	0.9988		R874	Other B. oleracea subspecies	0	0	0.9996	0.0004
	R886	Other B. oleracea subspecies	0.0004	0.9996		R864	Other B. oleracea subspecies	0.0002	0.0008	0.999		R876	Other B. oleracea subspecies	0	0	0.9996	0.0004
	R892	Other B. oleracea subspecies	0.0004	0.9996		R874	Other B. oleracea subspecies	0.0002	0.0008	0.999		R879	Other B. oleracea subspecies	0	0	0.9996	0.0004
	R894	Other B. oleracea subspecies	0.0004	0.9996		R876	Other B. oleracea subspecies	0.0002	0.0008	0.999		R890	Other B. oleracea subspecies	0	0	0.9996	0.0004
	R895	Other B. oleracea subspecies	0.0004	0.9996		R877	Other B. oleracea subspecies	0.0002	0.0008	0.999		R894	Other B. oleracea subspecies	0	0	0.9996	0.0004
	R893	Other B. oleracea subspecies	0.0002	0.9998		R872	Other B. oleracea subspecies	0	0.0318	0.9682		R871	Other B. oleracea subspecies	0	0.0004	0.9992	0.0004
	R859	Other B. oleracea subspecies	0	1		R893	Other B. oleracea subspecies	0	0.0032	0.9968		R859	Other B. oleracea subspecies	0	0.0006	0.999	0.0004
	R869	Other B. oleracea subspecies	0	1		R859	Other B. oleracea subspecies	0	0.0008	0.9992		R869	Other B. oleracea subspecies	0	0.0006	0.999	0.0004
	R870	Other B. oleracea subspecies	0	1		R870	Other B. oleracea subspecies	0	0.0008	0.9992		R898	Other B. oleracea subspecies	0	0.0006	0.999	0.0004
	R871	Other B. oleracea subspecies	0	1		R871	Other B. oleracea subspecies	0	0.0008	0.9992		R878	Other B. oleracea subspecies	0	0.001	0.9986	0.0004
	R872	Other B. oleracea subspecies	0	1		R878	Other B. oleracea subspecies	0	0.0008	0.9992		R895	Other B. oleracea subspecies	0	0	0.9982	0.0018
	R873	Other B. oleracea subspecies	0	1		R879	Other B. oleracea subspecies	0	0.0008	0.9992		R893	Other B. oleracea subspecies	0	0.0034	0.9944	0.0022
	R875	Other B. oleracea subspecies	0	1		R890	Other B. oleracea subspecies	0	0.0008	0.9992		R892	Other B. oleracea subspecies	0	0.0176	0.98	0.0024
	R878	Other B. oleracea subspecies	0	1		R894	Other B. oleracea subspecies	0	0.0008	0.9992		R868	Other B. oleracea subspecies	0	0.0264	0.9732	0.0004
	R880	Other B. oleracea subspecies	0	1		R898	Other B. oleracea subspecies	0	0.0008	0.9992		R872	Other B. oleracea subspecies	0	0.0006	0.9684	0.031
	R890	Other B. oleracea subspecies	0	1		R873	Other B. oleracea subspecies	0	0	1		R880	Other B. oleracea subspecies	0	0.0002	0.965	0.0348
	R898	Other B. oleracea subspecies	0	1		R875	Other B. oleracea subspecies	0	0	1		R861	Other B. oleracea subspecies	0	0.0538	0.9458	0.0004

## Sheet: Fig. 4a
Fig. 4a
	Sliding windows	Chromosome	Position	Z-score
	1	A01	100000	-0.16876
	2	A01	110000	-0.270027
	3	A01	120000	-0.426961
	4	A01	130000	-0.586647
	5	A01	140000	-0.814362
	6	A01	150000	-1.05965
	7	A01	160000	-1.27609
	8	A01	170000	-1.45423
	9	A01	180000	-1.61215
	10	A01	190000	-1.75488
	11	A01	200000	-1.85916
	12	A01	210000	-1.92896
	13	A01	220000	-1.89385
	14	A01	230000	-1.84127
	15	A01	240000	-1.62436
	16	A01	250000	-1.35384
	17	A01	260000	-1.08094
	18	A01	270000	-0.849203
	19	A01	280000	-0.641577
	20	A01	290000	-0.452454
	21	A01	300000	-0.287761
	22	A01	310000	-0.169978
	23	A01	320000	-0.106112
	24	A01	330000	-0.0550907
	25	A01	340000	-0.109511
	26	A01	350000	-0.217971
	27	A01	360000	-0.327486
	28	A01	370000	-0.410915
	29	A01	380000	-0.475994
	30	A01	390000	-0.515655
	31	A01	400000	-0.547048
	32	A01	410000	-0.564288
	33	A01	420000	-0.59088
	34	A01	430000	-0.614409
	35	A01	440000	-0.621321
	36	A01	450000	-0.624939
	37	A01	460000	-0.633434
	38	A01	470000	-0.641677
	39	A01	480000	-0.652901
	40	A01	490000	-0.651745
	41	A01	500000	-0.657519
	42	A01	510000	-0.65386
	43	A01	520000	-0.627788
	44	A01	530000	-0.607143
	45	A01	540000	-0.582656
	46	A01	550000	-0.522597
	47	A01	560000	-0.464827
	48	A01	570000	-0.432044
	49	A01	580000	-0.42365
	50	A01	590000	-0.447237
	51	A01	600000	-0.454893
	52	A01	610000	-0.464088
	53	A01	620000	-0.481642
	54	A01	630000	-0.485382
	55	A01	640000	-0.475379
	56	A01	650000	-0.489342
	57	A01	660000	-0.477317
	58	A01	670000	-0.438438
	59	A01	680000	-0.356723
	60	A01	690000	-0.271962
	61	A01	700000	-0.20533
	62	A01	710000	-0.146068
	63	A01	720000	-0.0842431
	64	A01	730000	-0.0265465
	65	A01	740000	-0.00933206
	66	A01	750000	0.00755212
	67	A01	760000	-0.0166094
	68	A01	770000	-0.0504742
	69	A01	780000	-0.113724
	70	A01	790000	-0.164181
	71	A01	800000	-0.218973
	72	A01	810000	-0.296629
	73	A01	820000	-0.376416
	74	A01	830000	-0.476413
	75	A01	840000	-0.568596
	76	A01	850000	-0.647149
	77	A01	860000	-0.700065
	78	A01	870000	-0.747976
	79	A01	880000	-0.789683
	80	A01	890000	-0.833934
	81	A01	900000	-0.854658
	82	A01	910000	-0.808765
	83	A01	920000	-0.769025
	84	A01	930000	-0.677747
	85	A01	940000	-0.549975
	86	A01	950000	-0.434845
	87	A01	960000	-0.312959
	88	A01	970000	-0.189169
	89	A01	980000	-0.058925
	90	A01	990000	0.0524616
	91	A01	1000000	0.148306
	92	A01	1010000	0.195912
	93	A01	1020000	0.234754
	94	A01	1030000	0.212221
	95	A01	1040000	0.161226
	96	A01	1050000	0.108176
	97	A01	1060000	0.0320096
	98	A01	1070000	-0.0642806
	99	A01	1080000	-0.185702
	100	A01	1090000	-0.2839
	101	A01	1100000	-0.383834
	102	A01	1110000	-0.469298
	103	A01	1120000	-0.542491
	104	A01	1130000	-0.59011
	105	A01	1140000	-0.62497
	106	A01	1150000	-0.645205
	107	A01	1160000	-0.649072
	108	A01	1170000	-0.627882
	109	A01	1180000	-0.57611
	110	A01	1190000	-0.535492
	111	A01	1200000	-0.489061
	112	A01	1210000	-0.465144
	113	A01	1220000	-0.43947
	114	A01	1230000	-0.412731
	115	A01	1240000	-0.403242
	116	A01	1250000	-0.413347
	117	A01	1260000	-0.434691
	118	A01	1270000	-0.468461
	119	A01	1280000	-0.499396
	120	A01	1290000	-0.531194
	121	A01	1300000	-0.567494
	122	A01	1310000	-0.592693
	123	A01	1320000	-0.632094
	124	A01	1330000	-0.678835
	125	A01	1340000	-0.718743
	126	A01	1350000	-0.749471
	127	A01	1360000	-0.78657
	128	A01	1370000	-0.832412
	129	A01	1380000	-0.906388
	130	A01	1390000	-0.972413
	131	A01	1400000	-1.0416
	132	A01	1410000	-1.08563
	133	A01	1420000	-1.10619
	134	A01	1430000	-1.11271
	135	A01	1440000	-1.10732
	136	A01	1450000	-1.09054
	137	A01	1460000	-1.04329
	138	A01	1470000	-0.966695
	139	A01	1480000	-0.866783
	140	A01	1490000	-0.765751
	141	A01	1500000	-0.645595
	142	A01	1510000	-0.557467
	143	A01	1520000	-0.475214
	144	A01	1530000	-0.388948
	145	A01	1540000	-0.312759
	146	A01	1550000	-0.256222
	147	A01	1560000	-0.227886
	148	A01	1570000	-0.218661
	149	A01	1580000	-0.221714
	150	A01	1590000	-0.238177
	151	A01	1600000	-0.275163
	152	A01	1610000	-0.285475
	153	A01	1620000	-0.312423
	154	A01	1630000	-0.36491
	155	A01	1640000	-0.407629
	156	A01	1650000	-0.440274
	157	A01	1660000	-0.458053
	158	A01	1670000	-0.475008
	159	A01	1680000	-0.466903
	160	A01	1690000	-0.438326
	161	A01	1700000	-0.401627
	162	A01	1710000	-0.387728
	163	A01	1720000	-0.353465
	164	A01	1730000	-0.300711
	165	A01	1740000	-0.2448
	166	A01	1750000	-0.164755
	167	A01	1760000	-0.0916349
	168	A01	1770000	-0.0332516
	169	A01	1780000	-0.0163979
	170	A01	1790000	-0.026431
	171	A01	1800000	-0.0130045
	172	A01	1810000	0.012331
	173	A01	1820000	0.0226426
	174	A01	1830000	0.024965
	175	A01	1840000	0.0023203
	176	A01	1850000	-0.0701877
	177	A01	1860000	-0.141407
	178	A01	1870000	-0.190824
	179	A01	1880000	-0.218663
	180	A01	1890000	-0.213375
	181	A01	1900000	-0.243921
	182	A01	1910000	-0.265002
	183	A01	1920000	-0.281911
	184	A01	1930000	-0.28148
	185	A01	1940000	-0.263685
	186	A01	1950000	-0.20826
	187	A01	1960000	-0.138229
	188	A01	1970000	-0.0781305
	189	A01	1980000	-0.0315009
	190	A01	1990000	-0.00291261
	191	A01	2000000	0.028656
	192	A01	2010000	0.0326587
	193	A01	2020000	0.0349103
	194	A01	2030000	0.0127452
	195	A01	2040000	-0.015709
	196	A01	2050000	-0.072479
	197	A01	2060000	-0.153667
	198	A01	2070000	-0.229232
	199	A01	2080000	-0.276416
	200	A01	2090000	-0.330833
	201	A01	2100000	-0.373638
	202	A01	2110000	-0.39269
	203	A01	2120000	-0.404969
	204	A01	2130000	-0.410701
	205	A01	2140000	-0.41735
	206	A01	2150000	-0.406276
	207	A01	2160000	-0.374536
	208	A01	2170000	-0.339167
	209	A01	2180000	-0.321274
	210	A01	2190000	-0.294057
	211	A01	2200000	-0.271861
	212	A01	2210000	-0.267311
	213	A01	2220000	-0.27241
	214	A01	2230000	-0.272799
	215	A01	2240000	-0.261091
	216	A01	2250000	-0.251987
	217	A01	2260000	-0.256341
	218	A01	2270000	-0.264319
	219	A01	2280000	-0.274485
	220	A01	2290000	-0.264987
	221	A01	2300000	-0.249768
	222	A01	2310000	-0.223746
	223	A01	2320000	-0.179147
	224	A01	2330000	-0.13449
	225	A01	2340000	-0.0917914
	226	A01	2350000	-0.0412729
	227	A01	2360000	0.00386712
	228	A01	2370000	0.0341058
	229	A01	2380000	0.0666822
	230	A01	2390000	0.0519171
	231	A01	2400000	0.0363432
	232	A01	2410000	0.0401241
	233	A01	2420000	0.0236345
	234	A01	2430000	0.0141716
	235	A01	2440000	-0.00903284
	236	A01	2450000	-0.047107
	237	A01	2460000	-0.0734018
	238	A01	2470000	-0.0888362
	239	A01	2480000	-0.107038
	240	A01	2490000	-0.103513
	241	A01	2500000	-0.109809
	242	A01	2510000	-0.158896
	243	A01	2520000	-0.204565
	244	A01	2530000	-0.267008
	245	A01	2540000	-0.325348
	246	A01	2550000	-0.371838
	247	A01	2560000	-0.423476
	248	A01	2570000	-0.472871
	249	A01	2580000	-0.519543
	250	A01	2590000	-0.557592
	251	A01	2600000	-0.589327
	252	A01	2610000	-0.595714
	253	A01	2620000	-0.590645
	254	A01	2630000	-0.57413
	255	A01	2640000	-0.540618
	256	A01	2650000	-0.502407
	257	A01	2660000	-0.445172
	258	A01	2670000	-0.375573
	259	A01	2680000	-0.300266
	260	A01	2690000	-0.224831
	261	A01	2700000	-0.152388
	262	A01	2710000	-0.0793482
	263	A01	2720000	-0.0317402
	264	A01	2730000	-0.00307666
	265	A01	2740000	0.000981143
	266	A01	2750000	-0.0198453
	267	A01	2760000	-0.0575717
	268	A01	2770000	-0.109407
	269	A01	2780000	-0.160421
	270	A01	2790000	-0.220802
	271	A01	2800000	-0.261155
	272	A01	2810000	-0.313666
	273	A01	2820000	-0.332562
	274	A01	2830000	-0.328467
	275	A01	2840000	-0.31883
	276	A01	2850000	-0.291694
	277	A01	2860000	-0.273655
	278	A01	2870000	-0.267118
	279	A01	2880000	-0.275453
	280	A01	2890000	-0.282319
	281	A01	2900000	-0.315427
	282	A01	2910000	-0.345501
	283	A01	2920000	-0.391904
	284	A01	2930000	-0.401587
	285	A01	2940000	-0.402624
	286	A01	2950000	-0.396587
	287	A01	2960000	-0.379103
	288	A01	2970000	-0.35635
	289	A01	2980000	-0.323562
	290	A01	2990000	-0.28815
	291	A01	3000000	-0.242108
	292	A01	3010000	-0.184083
	293	A01	3020000	-0.141984
	294	A01	3030000	-0.178184
	295	A01	3040000	-0.203048
	296	A01	3050000	-0.239576
	297	A01	3060000	-0.290479
	298	A01	3070000	-0.322941
	299	A01	3080000	-0.353425
	300	A01	3090000	-0.382859
	301	A01	3100000	-0.411168
	302	A01	3110000	-0.446783
	303	A01	3120000	-0.45296
	304	A01	3130000	-0.420554
	305	A01	3140000	-0.426217
	306	A01	3150000	-0.434345
	307	A01	3160000	-0.41501
	308	A01	3170000	-0.410445
	309	A01	3180000	-0.408357
	310	A01	3190000	-0.399662
	311	A01	3200000	-0.381535
	312	A01	3210000	-0.367709
	313	A01	3220000	-0.371323
	314	A01	3230000	-0.379384
	315	A01	3240000	-0.350978
	316	A01	3250000	-0.31255
	317	A01	3260000	-0.291943
	318	A01	3270000	-0.252374
	319	A01	3280000	-0.208442
	320	A01	3290000	-0.175506
	321	A01	3300000	-0.167116
	322	A01	3310000	-0.143471
	323	A01	3320000	-0.108619
	324	A01	3330000	-0.0683646
	325	A01	3340000	-0.0334527
	326	A01	3350000	-0.00708596
	327	A01	3360000	0.0256877
	328	A01	3370000	0.0262393
	329	A01	3380000	0.0133976
	330	A01	3390000	-0.00294258
	331	A01	3400000	-0.00057603
	332	A01	3410000	-0.0187498
	333	A01	3420000	-0.0474743
	334	A01	3430000	-0.086202
	335	A01	3440000	-0.140973
	336	A01	3450000	-0.188822
	337	A01	3460000	-0.250934
	338	A01	3470000	-0.295045
	339	A01	3480000	-0.323672
	340	A01	3490000	-0.339006
	341	A01	3500000	-0.364234
	342	A01	3510000	-0.375395
	343	A01	3520000	-0.379578
	344	A01	3530000	-0.374478
	345	A01	3540000	-0.350521
	346	A01	3550000	-0.332834
	347	A01	3560000	-0.301389
	348	A01	3570000	-0.275605
	349	A01	3580000	-0.266602
	350	A01	3590000	-0.280112
	351	A01	3600000	-0.289669
	352	A01	3610000	-0.326108
	353	A01	3620000	-0.364914
	354	A01	3630000	-0.414834
	355	A01	3640000	-0.480953
	356	A01	3650000	-0.539933
	357	A01	3660000	-0.599614
	358	A01	3670000	-0.654874
	359	A01	3680000	-0.698155
	360	A01	3690000	-0.712405
	361	A01	3700000	-0.724991
	362	A01	3710000	-0.699249
	363	A01	3720000	-0.676581
	364	A01	3730000	-0.64222
	365	A01	3740000	-0.602504
	366	A01	3750000	-0.578467
	367	A01	3760000	-0.553584
	368	A01	3770000	-0.527368
	369	A01	3780000	-0.501166
	370	A01	3790000	-0.488385
	371	A01	3800000	-0.480621
	372	A01	3810000	-0.482974
	373	A01	3820000	-0.483782
	374	A01	3830000	-0.49124
	375	A01	3840000	-0.499203
	376	A01	3850000	-0.47234
	377	A01	3860000	-0.45106
	378	A01	3870000	-0.434842
	379	A01	3880000	-0.4189
	380	A01	3890000	-0.401924
	381	A01	3900000	-0.375963
	382	A01	3910000	-0.353896
	383	A01	3920000	-0.328683
	384	A01	3930000	-0.299802
	385	A01	3940000	-0.27039
	386	A01	3950000	-0.26828
	387	A01	3960000	-0.262693
	388	A01	3970000	-0.25558
	389	A01	3980000	-0.250683
	390	A01	3990000	-0.243302
	391	A01	4000000	-0.237801
	392	A01	4010000	-0.225026
	393	A01	4020000	-0.177887
	394	A01	4030000	-0.131961
	395	A01	4040000	-0.0874054
	396	A01	4050000	-0.051143
	397	A01	4060000	-0.0249098
	398	A01	4070000	0.00845034
	399	A01	4080000	0.0570944
	400	A01	4090000	0.118854
	401	A01	4100000	0.20001
	402	A01	4110000	0.256027
	403	A01	4120000	0.225638
	404	A01	4130000	0.18671
	405	A01	4140000	0.145218
	406	A01	4150000	0.106327
	407	A01	4160000	0.0797157
	408	A01	4170000	0.0481307
	409	A01	4180000	-0.0119537
	410	A01	4190000	-0.103785
	411	A01	4200000	-0.227041
	412	A01	4210000	-0.331393
	413	A01	4220000	-0.38708
	414	A01	4230000	-0.432955
	415	A01	4240000	-0.468605
	416	A01	4250000	-0.492785
	417	A01	4260000	-0.516579
	418	A01	4270000	-0.542308
	419	A01	4280000	-0.556106
	420	A01	4290000	-0.55948
	421	A01	4300000	-0.569552
	422	A01	4310000	-0.580179
	423	A01	4320000	-0.568337
	424	A01	4330000	-0.544885
	425	A01	4340000	-0.523241
	426	A01	4350000	-0.496325
	427	A01	4360000	-0.47944
	428	A01	4370000	-0.465006
	429	A01	4380000	-0.447333
	430	A01	4390000	-0.422825
	431	A01	4400000	-0.384963
	432	A01	4410000	-0.350248
	433	A01	4420000	-0.337097
	434	A01	4430000	-0.309902
	435	A01	4440000	-0.279615
	436	A01	4450000	-0.248545
	437	A01	4460000	-0.205394
	438	A01	4470000	-0.148894
	439	A01	4480000	-0.0945394
	440	A01	4490000	-0.0368826
	441	A01	4500000	0.0266143
	442	A01	4510000	0.0883758
	443	A01	4520000	0.156067
	444	A01	4530000	0.164356
	445	A01	4540000	0.154967
	446	A01	4550000	0.121537
	447	A01	4560000	0.0758639
	448	A01	4570000	0.016004
	449	A01	4580000	-0.0439828
	450	A01	4590000	-0.114915
	451	A01	4600000	-0.194458
	452	A01	4610000	-0.273525
	453	A01	4620000	-0.36324
	454	A01	4630000	-0.421178
	455	A01	4640000	-0.468127
	456	A01	4650000	-0.474353
	457	A01	4660000	-0.468062
	458	A01	4670000	-0.444548
	459	A01	4680000	-0.421159
	460	A01	4690000	-0.385616
	461	A01	4700000	-0.339567
	462	A01	4710000	-0.284385
	463	A01	4720000	-0.218479
	464	A01	4730000	-0.149472
	465	A01	4740000	-0.0769571
	466	A01	4750000	-0.0318111
	467	A01	4760000	0.0112191
	468	A01	4770000	0.0399301
	469	A01	4780000	0.0833184
	470	A01	4790000	0.129479
	471	A01	4800000	0.184867
	472	A01	4810000	0.24304
	473	A01	4820000	0.282826
	474	A01	4830000	0.315933
	475	A01	4840000	0.341644
	476	A01	4850000	0.358031
	477	A01	4860000	0.360373
	478	A01	4870000	0.352804
	479	A01	4880000	0.321162
	480	A01	4890000	0.269376
	481	A01	4900000	0.18456
	482	A01	4910000	0.0708315
	483	A01	4920000	-0.0290428
	484	A01	4930000	-0.108899
	485	A01	4940000	-0.161937
	486	A01	4950000	-0.161996
	487	A01	4960000	-0.132937
	488	A01	4970000	-0.058011
	489	A01	4980000	0.0473579
	490	A01	4990000	0.226165
	491	A01	5000000	0.469865
	492	A01	5010000	0.736687
	493	A01	5020000	1.00019
	494	A01	5030000	1.23378
	495	A01	5040000	1.47826
	496	A01	5050000	1.67531
	497	A01	5060000	1.87739
	498	A01	5070000	2.05339
	499	A01	5080000	2.2314
	500	A01	5090000	2.30252
	501	A01	5100000	2.30078
	502	A01	5110000	2.30104
	503	A01	5120000	2.31118
	504	A01	5130000	2.34775
	505	A01	5140000	2.29659
	506	A01	5150000	2.22357
	507	A01	5160000	2.08404
	508	A01	5170000	1.89429
	509	A01	5180000	1.63952
	510	A01	5190000	1.42105
	511	A01	5200000	1.21186
	512	A01	5210000	0.976401
	513	A01	5220000	0.716927
	514	A01	5230000	0.4395
	515	A01	5240000	0.224771
	516	A01	5250000	0.0366915
	517	A01	5260000	-0.0970542
	518	A01	5270000	-0.180407
	519	A01	5280000	-0.220999
	520	A01	5290000	-0.260175
	521	A01	5300000	-0.282775
	522	A01	5310000	-0.257966
	523	A01	5320000	-0.204356
	524	A01	5330000	-0.149506
	525	A01	5340000	-0.113624
	526	A01	5350000	-0.0773054
	527	A01	5360000	-0.0589376
	528	A01	5370000	-0.0471364
	529	A01	5380000	-0.0330472
	530	A01	5390000	-0.0135605
	531	A01	5400000	0.0388743
	532	A01	5410000	0.0873832
	533	A01	5420000	0.147183
	534	A01	5430000	0.207562
	535	A01	5440000	0.290985
	536	A01	5450000	0.444592
	537	A01	5460000	0.657954
	538	A01	5470000	0.86337
	539	A01	5480000	1.06755
	540	A01	5490000	1.29814
	541	A01	5500000	1.46983
	542	A01	5510000	1.58783
	543	A01	5520000	1.67108
	544	A01	5530000	1.77904
	545	A01	5540000	1.86557
	546	A01	5550000	1.8273
	547	A01	5560000	1.68828
	548	A01	5570000	1.56689
	549	A01	5580000	1.44629
	550	A01	5590000	1.29748
	551	A01	5600000	1.16093
	552	A01	5610000	1.03945
	553	A01	5620000	0.909892
	554	A01	5630000	0.739664
	555	A01	5640000	0.571166
	556	A01	5650000	0.445839
	557	A01	5660000	0.353682
	558	A01	5670000	0.241885
	559	A01	5680000	0.120822
	560	A01	5690000	-0.0172215
	561	A01	5700000	-0.129648
	562	A01	5710000	-0.211086
	563	A01	5720000	-0.270346
	564	A01	5730000	-0.298059
	565	A01	5740000	-0.308997
	566	A01	5750000	-0.306211
	567	A01	5760000	-0.296101
	568	A01	5770000	-0.28155
	569	A01	5780000	-0.231768
	570	A01	5790000	-0.136487
	571	A01	5800000	-0.0505909
	572	A01	5810000	0.0138582
	573	A01	5820000	0.0741688
	574	A01	5830000	0.111827
	575	A01	5840000	0.12773
	576	A01	5850000	0.137524
	577	A01	5860000	0.158959
	578	A01	5870000	0.186442
	579	A01	5880000	0.159729
	580	A01	5890000	0.0899275
	581	A01	5900000	0.0117059
	582	A01	5910000	-0.0605002
	583	A01	5920000	-0.113157
	584	A01	5930000	-0.122163
	585	A01	5940000	-0.0816842
	586	A01	5950000	-0.0301345
	587	A01	5960000	0.0293253
	588	A01	5970000	0.0876345
	589	A01	5980000	0.175498
	590	A01	5990000	0.275289
	591	A01	6000000	0.392376
	592	A01	6010000	0.52587
	593	A01	6020000	0.626735
	594	A01	6030000	0.671458
	595	A01	6040000	0.657477
	596	A01	6050000	0.653703
	597	A01	6060000	0.625905
	598	A01	6070000	0.588143
	599	A01	6080000	0.541865
	600	A01	6090000	0.493356
	601	A01	6100000	0.403105
	602	A01	6110000	0.274509
	603	A01	6120000	0.151938
	604	A01	6130000	0.0494219
	605	A01	6140000	-0.0435457
	606	A01	6150000	-0.164681
	607	A01	6160000	-0.290126
	608	A01	6170000	-0.412922
	609	A01	6180000	-0.52715
	610	A01	6190000	-0.627508
	611	A01	6200000	-0.676919
	612	A01	6210000	-0.686517
	613	A01	6220000	-0.684548
	614	A01	6230000	-0.687988
	615	A01	6240000	-0.688322
	616	A01	6250000	-0.697744
	617	A01	6260000	-0.684566
	618	A01	6270000	-0.649935
	619	A01	6280000	-0.61445
	620	A01	6290000	-0.580853
	621	A01	6300000	-0.567756
	622	A01	6310000	-0.59545
	623	A01	6320000	-0.648902
	624	A01	6330000	-0.721375
	625	A01	6340000	-0.786476
	626	A01	6350000	-0.821147
	627	A01	6360000	-0.865862
	628	A01	6370000	-0.933378
	629	A01	6380000	-1.00281
	630	A01	6390000	-1.07646
	631	A01	6400000	-1.14747
	632	A01	6410000	-1.19328
	633	A01	6420000	-1.19021
	634	A01	6430000	-1.12957
	635	A01	6440000	-1.0511
	636	A01	6450000	-0.966346
	637	A01	6460000	-0.861174
	638	A01	6470000	-0.724961
	639	A01	6480000	-0.607575
	640	A01	6490000	-0.483004
	641	A01	6500000	-0.348892
	642	A01	6510000	-0.207558
	643	A01	6520000	-0.0928814
	644	A01	6530000	-0.00721622
	645	A01	6540000	0.0516942
	646	A01	6550000	0.0892609
	647	A01	6560000	0.0998581
	648	A01	6570000	0.0676076
	649	A01	6580000	0.0569173
	650	A01	6590000	0.0322652
	651	A01	6600000	-0.0193782
	652	A01	6610000	-0.0616475
	653	A01	6620000	-0.104407
	654	A01	6630000	-0.150518
	655	A01	6640000	-0.172837
	656	A01	6650000	-0.165436
	657	A01	6660000	-0.150721
	658	A01	6670000	-0.115093
	659	A01	6680000	-0.0427391
	660	A01	6690000	0.0446948
	661	A01	6700000	0.148522
	662	A01	6710000	0.211985
	663	A01	6720000	0.269665
	664	A01	6730000	0.337985
	665	A01	6740000	0.394526
	666	A01	6750000	0.405117
	667	A01	6760000	0.423065
	668	A01	6770000	0.443642
	669	A01	6780000	0.386366
	670	A01	6790000	0.317785
	671	A01	6800000	0.253233
	672	A01	6810000	0.211654
	673	A01	6820000	0.185685
	674	A01	6830000	0.150011
	675	A01	6840000	0.096245
	676	A01	6850000	0.0615817
	677	A01	6860000	0.0246794
	678	A01	6870000	-0.0195308
	679	A01	6880000	-0.0250542
	680	A01	6890000	-0.036542
	681	A01	6900000	-0.0181551
	682	A01	6910000	-0.00314861
	683	A01	6920000	-0.00736611
	684	A01	6930000	-0.0190626
	685	A01	6940000	-0.0239091
	686	A01	6950000	-0.0235734
	687	A01	6960000	-0.0323381
	688	A01	6970000	-0.0350775
	689	A01	6980000	-0.0361288
	690	A01	6990000	-0.0185023
	691	A01	7000000	-0.0752735
	692	A01	7010000	-0.133148
	693	A01	7020000	-0.168792
	694	A01	7030000	-0.190567
	695	A01	7040000	-0.19819
	696	A01	7050000	-0.211893
	697	A01	7060000	-0.222113
	698	A01	7070000	-0.244247
	699	A01	7080000	-0.280907
	700	A01	7090000	-0.335358
	701	A01	7100000	-0.348068
	702	A01	7110000	-0.354619
	703	A01	7120000	-0.385271
	704	A01	7130000	-0.426009
	705	A01	7140000	-0.468247
	706	A01	7150000	-0.486553
	707	A01	7160000	-0.486255
	708	A01	7170000	-0.454144
	709	A01	7180000	-0.406223
	710	A01	7190000	-0.339722
	711	A01	7200000	-0.268538
	712	A01	7210000	-0.218425
	713	A01	7220000	-0.174996
	714	A01	7230000	-0.124953
	715	A01	7240000	-0.083158
	716	A01	7250000	-0.089778
	717	A01	7260000	-0.131086
	718	A01	7270000	-0.216741
	719	A01	7280000	-0.308367
	720	A01	7290000	-0.4224
	721	A01	7300000	-0.56622
	722	A01	7310000	-0.682726
	723	A01	7320000	-0.759102
	724	A01	7330000	-0.829266
	725	A01	7340000	-0.898199
	726	A01	7350000	-0.932126
	727	A01	7360000	-0.947919
	728	A01	7370000	-0.937849
	729	A01	7380000	-0.928028
	730	A01	7390000	-0.902799
	731	A01	7400000	-0.85612
	732	A01	7410000	-0.817455
	733	A01	7420000	-0.81046
	734	A01	7430000	-0.81985
	735	A01	7440000	-0.813511
	736	A01	7450000	-0.80702
	737	A01	7460000	-0.798206
	738	A01	7470000	-0.793121
	739	A01	7480000	-0.784983
	740	A01	7490000	-0.777099
	741	A01	7500000	-0.753769
	742	A01	7510000	-0.72781
	743	A01	7520000	-0.68466
	744	A01	7530000	-0.613143
	745	A01	7540000	-0.560898
	746	A01	7550000	-0.512894
	747	A01	7560000	-0.463304
	748	A01	7570000	-0.402779
	749	A01	7580000	-0.33848
	750	A01	7590000	-0.275659
	751	A01	7600000	-0.224073
	752	A01	7610000	-0.18371
	753	A01	7620000	-0.151866
	754	A01	7630000	-0.15274
	755	A01	7640000	-0.144064
	756	A01	7650000	-0.143495
	757	A01	7660000	-0.151759
	758	A01	7670000	-0.17626
	759	A01	7680000	-0.210008
	760	A01	7690000	-0.253026
	761	A01	7700000	-0.319875
	762	A01	7710000	-0.366349
	763	A01	7720000	-0.409363
	764	A01	7730000	-0.440651
	765	A01	7740000	-0.464712
	766	A01	7750000	-0.490051
	767	A01	7760000	-0.508681
	768	A01	7770000	-0.530377
	769	A01	7780000	-0.538803
	770	A01	7790000	-0.52666
	771	A01	7800000	-0.474563
	772	A01	7810000	-0.432374
	773	A01	7820000	-0.39202
	774	A01	7830000	-0.35124
	775	A01	7840000	-0.338271
	776	A01	7850000	-0.307309
	777	A01	7860000	-0.265616
	778	A01	7870000	-0.213118
	779	A01	7880000	-0.176335
	780	A01	7890000	-0.155891
	781	A01	7900000	-0.141528
	782	A01	7910000	-0.139842
	783	A01	7920000	-0.139033
	784	A01	7930000	-0.122389
	785	A01	7940000	-0.080321
	786	A01	7950000	-0.0462224
	787	A01	7960000	-0.0217317
	788	A01	7970000	0.00535507
	789	A01	7980000	0.0485537
	790	A01	7990000	0.100553
	791	A01	8000000	0.115725
	792	A01	8010000	0.137735
	793	A01	8020000	0.17493
	794	A01	8030000	0.19077
	795	A01	8040000	0.21087
	796	A01	8050000	0.237666
	797	A01	8060000	0.254131
	798	A01	8070000	0.271168
	799	A01	8080000	0.262461
	800	A01	8090000	0.243489
	801	A01	8100000	0.256881
	802	A01	8110000	0.274252
	803	A01	8120000	0.268972
	804	A01	8130000	0.284535
	805	A01	8140000	0.297417
	806	A01	8150000	0.293364
	807	A01	8160000	0.295284
	808	A01	8170000	0.290759
	809	A01	8180000	0.304077
	810	A01	8190000	0.318618
	811	A01	8200000	0.318114
	812	A01	8210000	0.308644
	813	A01	8220000	0.289
	814	A01	8230000	0.223039
	815	A01	8240000	0.124882
	816	A01	8250000	0.0151074
	817	A01	8260000	-0.105442
	818	A01	8270000	-0.223707
	819	A01	8280000	-0.346695
	820	A01	8290000	-0.457946
	821	A01	8300000	-0.551287
	822	A01	8310000	-0.619652
	823	A01	8320000	-0.6517
	824	A01	8330000	-0.632527
	825	A01	8340000	-0.590815
	826	A01	8350000	-0.501895
	827	A01	8360000	-0.378209
	828	A01	8370000	-0.26378
	829	A01	8380000	-0.139001
	830	A01	8390000	-0.0233542
	831	A01	8400000	0.095543
	832	A01	8410000	0.191786
	833	A01	8420000	0.250014
	834	A01	8430000	0.273401
	835	A01	8440000	0.290956
	836	A01	8450000	0.256087
	837	A01	8460000	0.178106
	838	A01	8470000	0.0959158
	839	A01	8480000	-0.00868129
	840	A01	8490000	-0.114292
	841	A01	8500000	-0.254069
	842	A01	8510000	-0.39282
	843	A01	8520000	-0.498772
	844	A01	8530000	-0.582197
	845	A01	8540000	-0.653204
	846	A01	8550000	-0.697272
	847	A01	8560000	-0.715867
	848	A01	8570000	-0.717639
	849	A01	8580000	-0.699793
	850	A01	8590000	-0.680898
	851	A01	8600000	-0.639297
	852	A01	8610000	-0.604703
	853	A01	8620000	-0.590082
	854	A01	8630000	-0.595538
	855	A01	8640000	-0.603716
	856	A01	8650000	-0.598471
	857	A01	8660000	-0.59812
	858	A01	8670000	-0.604381
	859	A01	8680000	-0.61839
	860	A01	8690000	-0.63429
	861	A01	8700000	-0.623952
	862	A01	8710000	-0.586782
	863	A01	8720000	-0.539782
	864	A01	8730000	-0.465757
	865	A01	8740000	-0.395368
	866	A01	8750000	-0.358645
	867	A01	8760000	-0.314959
	868	A01	8770000	-0.260918
	869	A01	8780000	-0.202013
	870	A01	8790000	-0.135439
	871	A01	8800000	-0.129903
	872	A01	8810000	-0.151167
	873	A01	8820000	-0.17182
	874	A01	8830000	-0.211153
	875	A01	8840000	-0.24548
	876	A01	8850000	-0.250219
	877	A01	8860000	-0.263346
	878	A01	8870000	-0.290459
	879	A01	8880000	-0.319322
	880	A01	8890000	-0.353496
	881	A01	8900000	-0.293093
	882	A01	8910000	-0.216883
	883	A01	8920000	-0.108249
	884	A01	8930000	0.00899538
	885	A01	8940000	0.11633
	886	A01	8950000	0.213606
	887	A01	8960000	0.312163
	888	A01	8970000	0.424852
	889	A01	8980000	0.535967
	890	A01	8990000	0.6562
	891	A01	9000000	0.660944
	892	A01	9010000	0.666434
	893	A01	9020000	0.60017
	894	A01	9030000	0.531101
	895	A01	9040000	0.476108
	896	A01	9050000	0.414003
	897	A01	9060000	0.341018
	898	A01	9070000	0.239762
	899	A01	9080000	0.13647
	900	A01	9090000	0.013632
	901	A01	9100000	-0.0703567
	902	A01	9110000	-0.162488
	903	A01	9120000	-0.22519
	904	A01	9130000	-0.302911
	905	A01	9140000	-0.402879
	906	A01	9150000	-0.491522
	907	A01	9160000	-0.559546
	908	A01	9170000	-0.595493
	909	A01	9180000	-0.603949
	910	A01	9190000	-0.609367
	911	A01	9200000	-0.602352
	912	A01	9210000	-0.598698
	913	A01	9220000	-0.581796
	914	A01	9230000	-0.530371
	915	A01	9240000	-0.46159
	916	A01	9250000	-0.407501
	917	A01	9260000	-0.363371
	918	A01	9270000	-0.329322
	919	A01	9280000	-0.335712
	920	A01	9290000	-0.320349
	921	A01	9300000	-0.296526
	922	A01	9310000	-0.263407
	923	A01	9320000	-0.238744
	924	A01	9330000	-0.244559
	925	A01	9340000	-0.258614
	926	A01	9350000	-0.252568
	927	A01	9360000	-0.241745
	928	A01	9370000	-0.232602
	929	A01	9380000	-0.21138
	930	A01	9390000	-0.20265
	931	A01	9400000	-0.192847
	932	A01	9410000	-0.181305
	933	A01	9420000	-0.162564
	934	A01	9430000	-0.0969027
	935	A01	9440000	0.00549842
	936	A01	9450000	0.0884804
	937	A01	9460000	0.175208
	938	A01	9470000	0.266792
	939	A01	9480000	0.363687
	940	A01	9490000	0.458086
	941	A01	9500000	0.535525
	942	A01	9510000	0.604252
	943	A01	9520000	0.665044
	944	A01	9530000	0.664211
	945	A01	9540000	0.601839
	946	A01	9550000	0.536208
	947	A01	9560000	0.449779
	948	A01	9570000	0.342375
	949	A01	9580000	0.233338
	950	A01	9590000	0.125399
	951	A01	9600000	0.0203803
	952	A01	9610000	-0.0832058
	953	A01	9620000	-0.185987
	954	A01	9630000	-0.274083
	955	A01	9640000	-0.330334
	956	A01	9650000	-0.375875
	957	A01	9660000	-0.410258
	958	A01	9670000	-0.42743
	959	A01	9680000	-0.442248
	960	A01	9690000	-0.453467
	961	A01	9700000	-0.456051
	962	A01	9710000	-0.450746
	963	A01	9720000	-0.423228
	964	A01	9730000	-0.374574
	965	A01	9740000	-0.332268
	966	A01	9750000	-0.301423
	967	A01	9760000	-0.275615
	968	A01	9770000	-0.257485
	969	A01	9780000	-0.254184
	970	A01	9790000	-0.256198
	971	A01	9800000	-0.26074
	972	A01	9810000	-0.276956
	973	A01	9820000	-0.334536
	974	A01	9830000	-0.413145
	975	A01	9840000	-0.488173
	976	A01	9850000	-0.540369
	977	A01	9860000	-0.570975
	978	A01	9870000	-0.580615
	979	A01	9880000	-0.567
	980	A01	9890000	-0.548287
	981	A01	9900000	-0.530519
	982	A01	9910000	-0.505679
	983	A01	9920000	-0.465015
	984	A01	9930000	-0.405644
	985	A01	9940000	-0.342486
	986	A01	9950000	-0.298669
	987	A01	9960000	-0.277552
	988	A01	9970000	-0.297155
	989	A01	9980000	-0.330936
	990	A01	9990000	-0.387165
	991	A01	10000000	-0.442596
	992	A01	10010000	-0.499357
	993	A01	10020000	-0.552206
	994	A01	10030000	-0.622046
	995	A01	10040000	-0.695084
	996	A01	10050000	-0.741459
	997	A01	10060000	-0.771037
	998	A01	10070000	-0.763501
	999	A01	10080000	-0.736938
	1000	A01	10090000	-0.696681
	1001	A01	10100000	-0.686405
	1002	A01	10110000	-0.716539
	1003	A01	10120000	-0.75008
	1004	A01	10130000	-0.781153
	1005	A01	10140000	-0.840817
	1006	A01	10150000	-0.935048
	1007	A01	10160000	-1.05449
	1008	A01	10170000	-1.18972
	1009	A01	10180000	-1.35665
	1010	A01	10190000	-1.49463
	1011	A01	10200000	-1.57581
	1012	A01	10210000	-1.57755
	1013	A01	10220000	-1.56445
	1014	A01	10230000	-1.54104
	1015	A01	10240000	-1.46702
	1016	A01	10250000	-1.37984
	1017	A01	10260000	-1.2673
	1018	A01	10270000	-1.15221
	1019	A01	10280000	-1.01846
	1020	A01	10290000	-0.907681
	1021	A01	10300000	-0.820326
	1022	A01	10310000	-0.776003
	1023	A01	10320000	-0.738461
	1024	A01	10330000	-0.702131
	1025	A01	10340000	-0.680858
	1026	A01	10350000	-0.647362
	1027	A01	10360000	-0.572566
	1028	A01	10370000	-0.489245
	1029	A01	10380000	-0.415862
	1030	A01	10390000	-0.342159
	1031	A01	10400000	-0.274001
	1032	A01	10410000	-0.207705
	1033	A01	10420000	-0.160809
	1034	A01	10430000	-0.127966
	1035	A01	10440000	-0.114654
	1036	A01	10450000	-0.125495
	1037	A01	10460000	-0.249479
	1038	A01	10470000	-0.415744
	1039	A01	10480000	-0.575462
	1040	A01	10490000	-0.736636
	1041	A01	10500000	-0.908882
	1042	A01	10510000	-1.07238
	1043	A01	10520000	-1.21185
	1044	A01	10530000	-1.31972
	1045	A01	10540000	-1.39697
	1046	A01	10550000	-1.42571
	1047	A01	10560000	-1.36982
	1048	A01	10570000	-1.24164
	1049	A01	10580000	-1.08777
	1050	A01	10590000	-0.921609
	1051	A01	10600000	-0.726602
	1052	A01	10610000	-0.526623
	1053	A01	10620000	-0.329521
	1054	A01	10630000	-0.166204
	1055	A01	10640000	-0.0345466
	1056	A01	10650000	0.0462127
	1057	A01	10660000	0.093395
	1058	A01	10670000	0.101538
	1059	A01	10680000	0.0722045
	1060	A01	10690000	0.0148573
	1061	A01	10700000	-0.0674347
	1062	A01	10710000	-0.161624
	1063	A01	10720000	-0.265819
	1064	A01	10730000	-0.352605
	1065	A01	10740000	-0.420719
	1066	A01	10750000	-0.474969
	1067	A01	10760000	-0.530473
	1068	A01	10770000	-0.584436
	1069	A01	10780000	-0.627382
	1070	A01	10790000	-0.647057
	1071	A01	10800000	-0.648971
	1072	A01	10810000	-0.641005
	1073	A01	10820000	-0.61653
	1074	A01	10830000	-0.599344
	1075	A01	10840000	-0.590568
	1076	A01	10850000	-0.580285
	1077	A01	10860000	-0.531317
	1078	A01	10870000	-0.476522
	1079	A01	10880000	-0.421071
	1080	A01	10890000	-0.354962
	1081	A01	10900000	-0.297644
	1082	A01	10910000	-0.248452
	1083	A01	10920000	-0.220032
	1084	A01	10930000	-0.189208
	1085	A01	10940000	-0.157861
	1086	A01	10950000	-0.111605
	1087	A01	10960000	-0.10815
	1088	A01	10970000	-0.127307
	1089	A01	10980000	-0.149068
	1090	A01	10990000	-0.214062
	1091	A01	11000000	-0.305512
	1092	A01	11010000	-0.399128
	1093	A01	11020000	-0.480178
	1094	A01	11030000	-0.563765
	1095	A01	11040000	-0.64581
	1096	A01	11050000	-0.75192
	1097	A01	11060000	-0.836409
	1098	A01	11070000	-0.892928
	1099	A01	11080000	-0.941938
	1100	A01	11090000	-0.958685
	1101	A01	11100000	-0.920111
	1102	A01	11110000	-0.865582
	1103	A01	11120000	-0.819166
	1104	A01	11130000	-0.768528
	1105	A01	11140000	-0.716923
	1106	A01	11150000	-0.654314
	1107	A01	11160000	-0.594138
	1108	A01	11170000	-0.54429
	1109	A01	11180000	-0.501406
	1110	A01	11190000	-0.464151
	1111	A01	11200000	-0.462249
	1112	A01	11210000	-0.480225
	1113	A01	11220000	-0.495948
	1114	A01	11230000	-0.513816
	1115	A01	11240000	-0.535287
	1116	A01	11250000	-0.546017
	1117	A01	11260000	-0.492152
	1118	A01	11270000	-0.368796
	1119	A01	11280000	-0.214641
	1120	A01	11290000	-0.059148
	1121	A01	11300000	0.106357
	1122	A01	11310000	0.284019
	1123	A01	11320000	0.467082
	1124	A01	11330000	0.651847
	1125	A01	11340000	0.84996
	1126	A01	11350000	1.04106
	1127	A01	11360000	1.11403
	1128	A01	11370000	1.05869
	1129	A01	11380000	0.955703
	1130	A01	11390000	0.86062
	1131	A01	11400000	0.819039
	1132	A01	11410000	0.88877
	1133	A01	11420000	0.956363
	1134	A01	11430000	1.04607
	1135	A01	11440000	1.13948
	1136	A01	11450000	1.23352
	1137	A01	11460000	1.40426
	1138	A01	11470000	1.62546
	1139	A01	11480000	1.87225
	1140	A01	11490000	2.10544
	1141	A01	11500000	2.23061
	1142	A01	11510000	2.12751
	1143	A01	11520000	2.07169
	1144	A01	11530000	2.02181
	1145	A01	11540000	1.98415
	1146	A01	11550000	1.97395
	1147	A01	11560000	1.92551
	1148	A01	11570000	1.92233
	1149	A01	11580000	1.91796
	1150	A01	11590000	1.95367
	1151	A01	11600000	2.04954
	1152	A01	11610000	2.31353
	1153	A01	11620000	2.48175
	1154	A01	11630000	2.62432
	1155	A01	11640000	2.82811
	1156	A01	11650000	3.06266
	1157	A01	11660000	3.36242
	1158	A01	11670000	3.61049
	1159	A01	11680000	3.86544
	1160	A01	11690000	4.06915
	1161	A01	11700000	4.29287
	1162	A01	11710000	4.42059
	1163	A01	11720000	4.61128
	1164	A01	11730000	4.82185
	1165	A01	11740000	4.92669
	1166	A01	11750000	5.03022
	1167	A01	11760000	5.04633
	1168	A01	11770000	5.09901
	1169	A01	11780000	5.22078
	1170	A01	11790000	5.33761
	1171	A01	11800000	5.40452
	1172	A01	11810000	5.53687
	1173	A01	11820000	5.70832
	1174	A01	11830000	5.79998
	1175	A01	11840000	5.79512
	1176	A01	11850000	5.5539
	1177	A01	11860000	5.30101
	1178	A01	11870000	4.97566
	1179	A01	11880000	4.46435
	1180	A01	11890000	3.96569
	1181	A01	11900000	3.46487
	1182	A01	11910000	2.90053
	1183	A01	11920000	2.22365
	1184	A01	11930000	1.61484
	1185	A01	11940000	1.13375
	1186	A01	11950000	0.841671
	1187	A01	11960000	0.65834
	1188	A01	11970000	0.580503
	1189	A01	11980000	0.643518
	1190	A01	11990000	0.732003
	1191	A01	12000000	0.84352
	1192	A01	12010000	0.994343
	1193	A01	12020000	1.18892
	1194	A01	12030000	1.33887
	1195	A01	12040000	1.46363
	1196	A01	12050000	1.56035
	1197	A01	12060000	1.53327
	1198	A01	12070000	1.40687
	1199	A01	12080000	1.21478
	1200	A01	12090000	1.00662
	1201	A01	12100000	0.827374
	1202	A01	12110000	0.684628
	1203	A01	12120000	0.587031
	1204	A01	12130000	0.55135
	1205	A01	12140000	0.566453
	1206	A01	12150000	0.605964
	1207	A01	12160000	0.72181
	1208	A01	12170000	0.878437
	1209	A01	12180000	1.07526
	1210	A01	12190000	1.26296
	1211	A01	12200000	1.40917
	1212	A01	12210000	1.49283
	1213	A01	12220000	1.53438
	1214	A01	12230000	1.53248
	1215	A01	12240000	1.49707
	1216	A01	12250000	1.50274
	1217	A01	12260000	1.5413
	1218	A01	12270000	1.61024
	1219	A01	12280000	1.65517
	1220	A01	12290000	1.75647
	1221	A01	12300000	1.90179
	1222	A01	12310000	2.08955
	1223	A01	12320000	2.29225
	1224	A01	12330000	2.5153
	1225	A01	12340000	2.69451
	1226	A01	12350000	2.76159
	1227	A01	12360000	2.72317
	1228	A01	12370000	2.62653
	1229	A01	12380000	2.59533
	1230	A01	12390000	2.47773
	1231	A01	12400000	2.28711
	1232	A01	12410000	2.06041
	1233	A01	12420000	1.8252
	1234	A01	12430000	1.56937
	1235	A01	12440000	1.36189
	1236	A01	12450000	1.24025
	1237	A01	12460000	1.20007
	1238	A01	12470000	1.19075
	1239	A01	12480000	1.08918
	1240	A01	12490000	1.00699
	1241	A01	12500000	0.969445
	1242	A01	12510000	0.949626
	1243	A01	12520000	0.939704
	1244	A01	12530000	0.973538
	1245	A01	12540000	1.0091
	1246	A01	12550000	1.00749
	1247	A01	12560000	0.970851
	1248	A01	12570000	0.941987
	1249	A01	12580000	0.974227
	1250	A01	12590000	1.03682
	1251	A01	12600000	1.09418
	1252	A01	12610000	1.15807
	1253	A01	12620000	1.19757
	1254	A01	12630000	1.18272
	1255	A01	12640000	1.13307
	1256	A01	12650000	1.07567
	1257	A01	12660000	1.01121
	1258	A01	12670000	0.926597
	1259	A01	12680000	0.793119
	1260	A01	12690000	0.62449
	1261	A01	12700000	0.439663
	1262	A01	12710000	0.225638
	1263	A01	12720000	0.0417718
	1264	A01	12730000	-0.0730873
	1265	A01	12740000	-0.142866
	1266	A01	12750000	-0.166731
	1267	A01	12760000	-0.13252
	1268	A01	12770000	-0.0554826
	1269	A01	12780000	0.0690869
	1270	A01	12790000	0.242717
	1271	A01	12800000	0.483875
	1272	A01	12810000	0.784682
	1273	A01	12820000	1.06692
	1274	A01	12830000	1.26034
	1275	A01	12840000	1.4202
	1276	A01	12850000	1.55166
	1277	A01	12860000	1.64756
	1278	A01	12870000	1.69183
	1279	A01	12880000	1.7026
	1280	A01	12890000	1.66319
	1281	A01	12900000	1.53723
	1282	A01	12910000	1.35744
	1283	A01	12920000	1.1824
	1284	A01	12930000	1.05328
	1285	A01	12940000	0.931617
	1286	A01	12950000	0.798175
	1287	A01	12960000	0.622927
	1288	A01	12970000	0.463322
	1289	A01	12980000	0.317131
	1290	A01	12990000	0.195583
	1291	A01	13000000	0.135372
	1292	A01	13010000	0.128348
	1293	A01	13020000	0.120733
	1294	A01	13030000	0.106246
	1295	A01	13040000	0.0939008
	1296	A01	13050000	0.0898664
	1297	A01	13060000	0.124802
	1298	A01	13070000	0.163557
	1299	A01	13080000	0.201673
	1300	A01	13090000	0.235602
	1301	A01	13100000	0.220446
	1302	A01	13110000	0.126137
	1303	A01	13120000	0.0305546
	1304	A01	13130000	-0.0651507
	1305	A01	13140000	-0.175187
	1306	A01	13150000	-0.299277
	1307	A01	13160000	-0.436956
	1308	A01	13170000	-0.592903
	1309	A01	13180000	-0.75856
	1310	A01	13190000	-0.934102
	1311	A01	13200000	-1.09534
	1312	A01	13210000	-1.20565
	1313	A01	13220000	-1.31794
	1314	A01	13230000	-1.42029
	1315	A01	13240000	-1.49003
	1316	A01	13250000	-1.51777
	1317	A01	13260000	-1.52211
	1318	A01	13270000	-1.48718
	1319	A01	13280000	-1.43
	1320	A01	13290000	-1.34663
	1321	A01	13300000	-1.24024
	1322	A01	13310000	-1.13777
	1323	A01	13320000	-1.02843
	1324	A01	13330000	-0.923811
	1325	A01	13340000	-0.838737
	1326	A01	13350000	-0.785508
	1327	A01	13360000	-0.746005
	1328	A01	13370000	-0.72352
	1329	A01	13380000	-0.709142
	1330	A01	13390000	-0.707547
	1331	A01	13400000	-0.7161
	1332	A01	13410000	-0.72148
	1333	A01	13420000	-0.719254
	1334	A01	13430000	-0.710502
	1335	A01	13440000	-0.691351
	1336	A01	13450000	-0.653855
	1337	A01	13460000	-0.608119
	1338	A01	13470000	-0.566071
	1339	A01	13480000	-0.527104
	1340	A01	13490000	-0.484202
	1341	A01	13500000	-0.447101
	1342	A01	13510000	-0.420767
	1343	A01	13520000	-0.400573
	1344	A01	13530000	-0.386613
	1345	A01	13540000	-0.3806
	1346	A01	13550000	-0.381376
	1347	A01	13560000	-0.387983
	1348	A01	13570000	-0.393788
	1349	A01	13580000	-0.398726
	1350	A01	13590000	-0.414957
	1351	A01	13600000	-0.427966
	1352	A01	13610000	-0.440629
	1353	A01	13620000	-0.457339
	1354	A01	13630000	-0.473039
	1355	A01	13640000	-0.485673
	1356	A01	13650000	-0.503023
	1357	A01	13660000	-0.522431
	1358	A01	13670000	-0.540923
	1359	A01	13680000	-0.560674
	1360	A01	13690000	-0.57158
	1361	A01	13700000	-0.580285
	1362	A01	13710000	-0.578322
	1363	A01	13720000	-0.571393
	1364	A01	13730000	-0.565408
	1365	A01	13740000	-0.562908
	1366	A01	13750000	-0.55698
	1367	A01	13760000	-0.531548
	1368	A01	13770000	-0.510751
	1369	A01	13780000	-0.486263
	1370	A01	13790000	-0.462839
	1371	A01	13800000	-0.404266
	1372	A01	13810000	-0.300791
	1373	A01	13820000	-0.197727
	1374	A01	13830000	-0.093825
	1375	A01	13840000	0.0120589
	1376	A01	13850000	0.117306
	1377	A01	13860000	0.189761
	1378	A01	13870000	0.271214
	1379	A01	13880000	0.347615
	1380	A01	13890000	0.422108
	1381	A01	13900000	0.424381
	1382	A01	13910000	0.338375
	1383	A01	13920000	0.259478
	1384	A01	13930000	0.198039
	1385	A01	13940000	0.136839
	1386	A01	13950000	0.0853204
	1387	A01	13960000	0.05134
	1388	A01	13970000	0.0167307
	1389	A01	13980000	0.0179423
	1390	A01	13990000	0.0327798
	1391	A01	14000000	0.0847835
	1392	A01	14010000	0.161647
	1393	A01	14020000	0.224885
	1394	A01	14030000	0.284417
	1395	A01	14040000	0.37005
	1396	A01	14050000	0.45746
	1397	A01	14060000	0.554533
	1398	A01	14070000	0.644268
	1399	A01	14080000	0.685273
	1400	A01	14090000	0.703843
	1401	A01	14100000	0.739767
	1402	A01	14110000	0.810621
	1403	A01	14120000	0.879529
	1404	A01	14130000	0.907813
	1405	A01	14140000	0.891775
	1406	A01	14150000	0.858273
	1407	A01	14160000	0.867214
	1408	A01	14170000	0.925691
	1409	A01	14180000	0.991472
	1410	A01	14190000	1.06787
	1411	A01	14200000	1.12701
	1412	A01	14210000	1.16836
	1413	A01	14220000	1.22194
	1414	A01	14230000	1.30261
	1415	A01	14240000	1.39938
	1416	A01	14250000	1.4994
	1417	A01	14260000	1.4844
	1418	A01	14270000	1.40689
	1419	A01	14280000	1.34652
	1420	A01	14290000	1.30165
	1421	A01	14300000	1.27136
	1422	A01	14310000	1.21392
	1423	A01	14320000	1.17062
	1424	A01	14330000	1.15835
	1425	A01	14340000	1.1676
	1426	A01	14350000	1.21045
	1427	A01	14360000	1.33463
	1428	A01	14370000	1.48092
	1429	A01	14380000	1.61733
	1430	A01	14390000	1.73044
	1431	A01	14400000	1.79999
	1432	A01	14410000	1.90794
	1433	A01	14420000	1.98578
	1434	A01	14430000	2.01199
	1435	A01	14440000	2.01296
	1436	A01	14450000	1.95733
	1437	A01	14460000	1.87279
	1438	A01	14470000	1.76469
	1439	A01	14480000	1.65503
	1440	A01	14490000	1.57938
	1441	A01	14500000	1.53232
	1442	A01	14510000	1.50801
	1443	A01	14520000	1.49958
	1444	A01	14530000	1.50087
	1445	A01	14540000	1.48948
	1446	A01	14550000	1.49368
	1447	A01	14560000	1.49456
	1448	A01	14570000	1.50529
	1449	A01	14580000	1.50798
	1450	A01	14590000	1.45338
	1451	A01	14600000	1.386
	1452	A01	14610000	1.22123
	1453	A01	14620000	1.0256
	1454	A01	14630000	0.836416
	1455	A01	14640000	0.663319
	1456	A01	14650000	0.493551
	1457	A01	14660000	0.332209
	1458	A01	14670000	0.167423
	1459	A01	14680000	0.00895941
	1460	A01	14690000	-0.127568
	1461	A01	14700000	-0.254426
	1462	A01	14710000	-0.322367
	1463	A01	14720000	-0.363517
	1464	A01	14730000	-0.409584
	1465	A01	14740000	-0.449576
	1466	A01	14750000	-0.483521
	1467	A01	14760000	-0.515701
	1468	A01	14770000	-0.531579
	1469	A01	14780000	-0.541761
	1470	A01	14790000	-0.543557
	1471	A01	14800000	-0.54435
	1472	A01	14810000	-0.540704
	1473	A01	14820000	-0.537934
	1474	A01	14830000	-0.516428
	1475	A01	14840000	-0.498963
	1476	A01	14850000	-0.477004
	1477	A01	14860000	-0.440495
	1478	A01	14870000	-0.400239
	1479	A01	14880000	-0.364941
	1480	A01	14890000	-0.327361
	1481	A01	14900000	-0.292034
	1482	A01	14910000	-0.262021
	1483	A01	14920000	-0.231992
	1484	A01	14930000	-0.209197
	1485	A01	14940000	-0.190325
	1486	A01	14950000	-0.175906
	1487	A01	14960000	-0.181839
	1488	A01	14970000	-0.204829
	1489	A01	14980000	-0.196691
	1490	A01	14990000	-0.153368
	1491	A01	15000000	-0.0647613
	1492	A01	15010000	0.0922346
	1493	A01	15020000	0.279843
	1494	A01	15030000	0.462582
	1495	A01	15040000	0.650662
	1496	A01	15050000	0.840762
	1497	A01	15060000	1.03558
	1498	A01	15070000	1.23732
	1499	A01	15080000	1.39595
	1500	A01	15090000	1.48858
	1501	A01	15100000	1.51834
	1502	A01	15110000	1.41477
	1503	A01	15120000	1.25238
	1504	A01	15130000	1.09296
	1505	A01	15140000	0.937252
	1506	A01	15150000	0.795992
	1507	A01	15160000	0.658363
	1508	A01	15170000	0.50717
	1509	A01	15180000	0.356581
	1510	A01	15190000	0.21754
	1511	A01	15200000	0.076023
	1512	A01	15210000	-0.00185196
	1513	A01	15220000	-0.0631393
	1514	A01	15230000	-0.124703
	1515	A01	15240000	-0.182279
	1516	A01	15250000	-0.264631
	1517	A01	15260000	-0.332846
	1518	A01	15270000	-0.362449
	1519	A01	15280000	-0.361431
	1520	A01	15290000	-0.301731
	1521	A01	15300000	-0.202327
	1522	A01	15310000	-0.102788
	1523	A01	15320000	0.0127916
	1524	A01	15330000	0.120049
	1525	A01	15340000	0.202492
	1526	A01	15350000	0.286901
	1527	A01	15360000	0.348177
	1528	A01	15370000	0.38127
	1529	A01	15380000	0.386262
	1530	A01	15390000	0.314498
	1531	A01	15400000	0.220732
	1532	A01	15410000	0.132323
	1533	A01	15420000	0.0403432
	1534	A01	15430000	-0.0352442
	1535	A01	15440000	-0.0928482
	1536	A01	15450000	-0.139488
	1537	A01	15460000	-0.174967
	1538	A01	15470000	-0.208726
	1539	A01	15480000	-0.226781
	1540	A01	15490000	-0.203816
	1541	A01	15500000	-0.184022
	1542	A01	15510000	-0.167819
	1543	A01	15520000	-0.154008
	1544	A01	15530000	-0.148866
	1545	A01	15540000	-0.148522
	1546	A01	15550000	-0.162364
	1547	A01	15560000	-0.187993
	1548	A01	15570000	-0.206322
	1549	A01	15580000	-0.228399
	1550	A01	15590000	-0.260794
	1551	A01	15600000	-0.28539
	1552	A01	15610000	-0.318118
	1553	A01	15620000	-0.353173
	1554	A01	15630000	-0.39303
	1555	A01	15640000	-0.429105
	1556	A01	15650000	-0.452379
	1557	A01	15660000	-0.474461
	1558	A01	15670000	-0.52925
	1559	A01	15680000	-0.593855
	1560	A01	15690000	-0.664582
	1561	A01	15700000	-0.713635
	1562	A01	15710000	-0.73147
	1563	A01	15720000	-0.725184
	1564	A01	15730000	-0.698962
	1565	A01	15740000	-0.667149
	1566	A01	15750000	-0.62661
	1567	A01	15760000	-0.561746
	1568	A01	15770000	-0.430475
	1569	A01	15780000	-0.27603
	1570	A01	15790000	-0.0962808
	1571	A01	15800000	0.0434712
	1572	A01	15810000	0.150369
	1573	A01	15820000	0.223148
	1574	A01	15830000	0.278064
	1575	A01	15840000	0.287618
	1576	A01	15850000	0.271466
	1577	A01	15860000	0.231491
	1578	A01	15870000	0.137057
	1579	A01	15880000	0.0348111
	1580	A01	15890000	-0.0900636
	1581	A01	15900000	-0.190794
	1582	A01	15910000	-0.282969
	1583	A01	15920000	-0.362922
	1584	A01	15930000	-0.443966
	1585	A01	15940000	-0.442351
	1586	A01	15950000	-0.414541
	1587	A01	15960000	-0.3734
	1588	A01	15970000	-0.309093
	1589	A01	15980000	-0.215095
	1590	A01	15990000	-0.0571101
	1591	A01	16000000	0.10581
	1592	A01	16010000	0.287099
	1593	A01	16020000	0.467067
	1594	A01	16030000	0.647262
	1595	A01	16040000	0.774892
	1596	A01	16050000	0.896303
	1597	A01	16060000	1.02171
	1598	A01	16070000	1.13654
	1599	A01	16080000	1.17549
	1600	A01	16090000	1.13632
	1601	A01	16100000	1.07043
	1602	A01	16110000	0.970296
	1603	A01	16120000	0.876792
	1604	A01	16130000	0.800888
	1605	A01	16140000	0.741729
	1606	A01	16150000	0.665186
	1607	A01	16160000	0.565698
	1608	A01	16170000	0.472885
	1609	A01	16180000	0.449708
	1610	A01	16190000	0.416402
	1611	A01	16200000	0.39442
	1612	A01	16210000	0.38666
	1613	A01	16220000	0.368758
	1614	A01	16230000	0.338138
	1615	A01	16240000	0.308306
	1616	A01	16250000	0.308584
	1617	A01	16260000	0.317863
	1618	A01	16270000	0.339363
	1619	A01	16280000	0.318098
	1620	A01	16290000	0.336134
	1621	A01	16300000	0.367319
	1622	A01	16310000	0.419898
	1623	A01	16320000	0.492935
	1624	A01	16330000	0.566226
	1625	A01	16340000	0.622992
	1626	A01	16350000	0.661063
	1627	A01	16360000	0.715608
	1628	A01	16370000	0.744547
	1629	A01	16380000	0.772531
	1630	A01	16390000	0.787763
	1631	A01	16400000	0.794472
	1632	A01	16410000	0.768164
	1633	A01	16420000	0.711862
	1634	A01	16430000	0.641299
	1635	A01	16440000	0.565118
	1636	A01	16450000	0.484675
	1637	A01	16460000	0.394075
	1638	A01	16470000	0.305435
	1639	A01	16480000	0.237089
	1640	A01	16490000	0.182342
	1641	A01	16500000	0.127821
	1642	A01	16510000	0.0963715
	1643	A01	16520000	0.0865041
	1644	A01	16530000	0.0893884
	1645	A01	16540000	0.112327
	1646	A01	16550000	0.125969
	1647	A01	16560000	0.12594
	1648	A01	16570000	0.148296
	1649	A01	16580000	0.191893
	1650	A01	16590000	0.251617
	1651	A01	16600000	0.32686
	1652	A01	16610000	0.393272
	1653	A01	16620000	0.450113
	1654	A01	16630000	0.511353
	1655	A01	16640000	0.579891
	1656	A01	16650000	0.667689
	1657	A01	16660000	0.771878
	1658	A01	16670000	0.859975
	1659	A01	16680000	0.961423
	1660	A01	16690000	1.03659
	1661	A01	16700000	1.1121
	1662	A01	16710000	1.22148
	1663	A01	16720000	1.37472
	1664	A01	16730000	1.54615
	1665	A01	16740000	1.71209
	1666	A01	16750000	1.88448
	1667	A01	16760000	2.05831
	1668	A01	16770000	2.23532
	1669	A01	16780000	2.3004
	1670	A01	16790000	2.33403
	1671	A01	16800000	2.32649
	1672	A01	16810000	2.24919
	1673	A01	16820000	2.09045
	1674	A01	16830000	1.89894
	1675	A01	16840000	1.66891
	1676	A01	16850000	1.41039
	1677	A01	16860000	1.1284
	1678	A01	16870000	0.83281
	1679	A01	16880000	0.608691
	1680	A01	16890000	0.416275
	1681	A01	16900000	0.262225
	1682	A01	16910000	0.157064
	1683	A01	16920000	0.0982148
	1684	A01	16930000	0.0430074
	1685	A01	16940000	0.0177977
	1686	A01	16950000	0.0102135
	1687	A01	16960000	0.0244706
	1688	A01	16970000	0.0498934
	1689	A01	16980000	0.0723522
	1690	A01	16990000	0.0976676
	1691	A01	17000000	0.089897
	1692	A01	17010000	0.0524053
	1693	A01	17020000	0.00998773
	1694	A01	17030000	-0.0197457
	1695	A01	17040000	-0.0327263
	1696	A01	17050000	-0.0210364
	1697	A01	17060000	0.0110369
	1698	A01	17070000	0.0555491
	1699	A01	17080000	0.118049
	1700	A01	17090000	0.180399
	1701	A01	17100000	0.264688
	1702	A01	17110000	0.371794
	1703	A01	17120000	0.474945
	1704	A01	17130000	0.546351
	1705	A01	17140000	0.583341
	1706	A01	17150000	0.572144
	1707	A01	17160000	0.518512
	1708	A01	17170000	0.440905
	1709	A01	17180000	0.337526
	1710	A01	17190000	0.226747
	1711	A01	17200000	0.112937
	1712	A01	17210000	-0.0116092
	1713	A01	17220000	-0.139418
	1714	A01	17230000	-0.231794
	1715	A01	17240000	-0.30632
	1716	A01	17250000	-0.361602
	1717	A01	17260000	-0.410269
	1718	A01	17270000	-0.444888
	1719	A01	17280000	-0.471166
	1720	A01	17290000	-0.49645
	1721	A01	17300000	-0.535826
	1722	A01	17310000	-0.56937
	1723	A01	17320000	-0.59879
	1724	A01	17330000	-0.637681
	1725	A01	17340000	-0.675931
	1726	A01	17350000	-0.710917
	1727	A01	17360000	-0.73489
	1728	A01	17370000	-0.757646
	1729	A01	17380000	-0.773553
	1730	A01	17390000	-0.771998
	1731	A01	17400000	-0.739639
	1732	A01	17410000	-0.708852
	1733	A01	17420000	-0.679866
	1734	A01	17430000	-0.652109
	1735	A01	17440000	-0.603538
	1736	A01	17450000	-0.557168
	1737	A01	17460000	-0.514769
	1738	A01	17470000	-0.474463
	1739	A01	17480000	-0.440868
	1740	A01	17490000	-0.42199
	1741	A01	17500000	-0.419967
	1742	A01	17510000	-0.417581
	1743	A01	17520000	-0.39944
	1744	A01	17530000	-0.382526
	1745	A01	17540000	-0.41108
	1746	A01	17550000	-0.438614
	1747	A01	17560000	-0.45911
	1748	A01	17570000	-0.480702
	1749	A01	17580000	-0.500896
	1750	A01	17590000	-0.516049
	1751	A01	17600000	-0.518129
	1752	A01	17610000	-0.493118
	1753	A01	17620000	-0.471638
	1754	A01	17630000	-0.430623
	1755	A01	17640000	-0.366228
	1756	A01	17650000	-0.275127
	1757	A01	17660000	-0.187219
	1758	A01	17670000	-0.0939742
	1759	A01	17680000	0.00544337
	1760	A01	17690000	0.100245
	1761	A01	17700000	0.175202
	1762	A01	17710000	0.204204
	1763	A01	17720000	0.213337
	1764	A01	17730000	0.188
	1765	A01	17740000	0.164784
	1766	A01	17750000	0.0980496
	1767	A01	17760000	0.0282761
	1768	A01	17770000	-0.0370821
	1769	A01	17780000	-0.0983313
	1770	A01	17790000	-0.157997
	1771	A01	17800000	-0.21179
	1772	A01	17810000	-0.242886
	1773	A01	17820000	-0.260006
	1774	A01	17830000	-0.259105
	1775	A01	17840000	-0.258467
	1776	A01	17850000	-0.229118
	1777	A01	17860000	-0.189043
	1778	A01	17870000	-0.170764
	1779	A01	17880000	-0.174179
	1780	A01	17890000	-0.174196
	1781	A01	17900000	-0.17003
	1782	A01	17910000	-0.173449
	1783	A01	17920000	-0.187307
	1784	A01	17930000	-0.193292
	1785	A01	17940000	-0.19801
	1786	A01	17950000	-0.226724
	1787	A01	17960000	-0.267924
	1788	A01	17970000	-0.286526
	1789	A01	17980000	-0.261282
	1790	A01	17990000	-0.233105
	1791	A01	18000000	-0.200305
	1792	A01	18010000	-0.153777
	1793	A01	18020000	-0.0843685
	1794	A01	18030000	-0.031435
	1795	A01	18040000	0.0116595
	1796	A01	18050000	0.0821901
	1797	A01	18060000	0.19683
	1798	A01	18070000	0.315325
	1799	A01	18080000	0.369119
	1800	A01	18090000	0.400036
	1801	A01	18100000	0.418826
	1802	A01	18110000	0.412722
	1803	A01	18120000	0.379414
	1804	A01	18130000	0.358399
	1805	A01	18140000	0.349003
	1806	A01	18150000	0.328147
	1807	A01	18160000	0.240882
	1808	A01	18170000	0.124489
	1809	A01	18180000	0.0420399
	1810	A01	18190000	-0.0105066
	1811	A01	18200000	-0.064679
	1812	A01	18210000	-0.0986616
	1813	A01	18220000	-0.116032
	1814	A01	18230000	-0.135463
	1815	A01	18240000	-0.15826
	1816	A01	18250000	-0.188684
	1817	A01	18260000	-0.190389
	1818	A01	18270000	-0.185209
	1819	A01	18280000	-0.176781
	1820	A01	18290000	-0.181496
	1821	A01	18300000	-0.169361
	1822	A01	18310000	-0.1618
	1823	A01	18320000	-0.152401
	1824	A01	18330000	-0.149352
	1825	A01	18340000	-0.147706
	1826	A01	18350000	-0.147373
	1827	A01	18360000	-0.121903
	1828	A01	18370000	-0.0851506
	1829	A01	18380000	-0.031586
	1830	A01	18390000	0.0248718
	1831	A01	18400000	0.0758998
	1832	A01	18410000	0.13002
	1833	A01	18420000	0.169477
	1834	A01	18430000	0.219274
	1835	A01	18440000	0.266176
	1836	A01	18450000	0.318482
	1837	A01	18460000	0.309553
	1838	A01	18470000	0.29024
	1839	A01	18480000	0.227791
	1840	A01	18490000	0.163635
	1841	A01	18500000	0.0877784
	1842	A01	18510000	0.0228034
	1843	A01	18520000	-0.0254777
	1844	A01	18530000	-0.0844988
	1845	A01	18540000	-0.132307
	1846	A01	18550000	-0.18052
	1847	A01	18560000	-0.184431
	1848	A01	18570000	-0.171226
	1849	A01	18580000	-0.0859791
	1850	A01	18590000	0.00433258
	1851	A01	18600000	0.116905
	1852	A01	18610000	0.209852
	1853	A01	18620000	0.314287
	1854	A01	18630000	0.455944
	1855	A01	18640000	0.625248
	1856	A01	18650000	0.796412
	1857	A01	18660000	0.940574
	1858	A01	18670000	1.09029
	1859	A01	18680000	1.15649
	1860	A01	18690000	1.20706
	1861	A01	18700000	1.22912
	1862	A01	18710000	1.24364
	1863	A01	18720000	1.21453
	1864	A01	18730000	1.12161
	1865	A01	18740000	0.961518
	1866	A01	18750000	0.802759
	1867	A01	18760000	0.664952
	1868	A01	18770000	0.499822
	1869	A01	18780000	0.354847
	1870	A01	18790000	0.219985
	1871	A01	18800000	0.0937596
	1872	A01	18810000	-0.0315549
	1873	A01	18820000	-0.122181
	1874	A01	18830000	-0.178363
	1875	A01	18840000	-0.212513
	1876	A01	18850000	-0.254565
	1877	A01	18860000	-0.30601
	1878	A01	18870000	-0.346604
	1879	A01	18880000	-0.389165
	1880	A01	18890000	-0.428273
	1881	A01	18900000	-0.453511
	1882	A01	18910000	-0.452521
	1883	A01	18920000	-0.471904
	1884	A01	18930000	-0.499554
	1885	A01	18940000	-0.52446
	1886	A01	18950000	-0.546092
	1887	A01	18960000	-0.559722
	1888	A01	18970000	-0.57895
	1889	A01	18980000	-0.558719
	1890	A01	18990000	-0.54701
	1891	A01	19000000	-0.545646
	1892	A01	19010000	-0.55775
	1893	A01	19020000	-0.563698
	1894	A01	19030000	-0.569936
	1895	A01	19040000	-0.570792
	1896	A01	19050000	-0.565848
	1897	A01	19060000	-0.562076
	1898	A01	19070000	-0.547252
	1899	A01	19080000	-0.562938
	1900	A01	19090000	-0.555357
	1901	A01	19100000	-0.542402
	1902	A01	19110000	-0.519807
	1903	A01	19120000	-0.462719
	1904	A01	19130000	-0.394336
	1905	A01	19140000	-0.316196
	1906	A01	19150000	-0.252481
	1907	A01	19160000	-0.197741
	1908	A01	19170000	-0.145418
	1909	A01	19180000	-0.0844731
	1910	A01	19190000	-0.0525416
	1911	A01	19200000	0.0418682
	1912	A01	19210000	0.131986
	1913	A01	19220000	0.213557
	1914	A01	19230000	0.31334
	1915	A01	19240000	0.404055
	1916	A01	19250000	0.516338
	1917	A01	19260000	0.644243
	1918	A01	19270000	0.768976
	1919	A01	19280000	0.891064
	1920	A01	19290000	1.0113
	1921	A01	19300000	0.981378
	1922	A01	19310000	0.91871
	1923	A01	19320000	0.785506
	1924	A01	19330000	0.603152
	1925	A01	19340000	0.417547
	1926	A01	19350000	0.2259
	1927	A01	19360000	0.0164112
	1928	A01	19370000	-0.188909
	1929	A01	19380000	-0.390496
	1930	A01	19390000	-0.573924
	1931	A01	19400000	-0.658584
	1932	A01	19410000	-0.714085
	1933	A01	19420000	-0.7221
	1934	A01	19430000	-0.706144
	1935	A01	19440000	-0.677994
	1936	A01	19450000	-0.656716
	1937	A01	19460000	-0.623854
	1938	A01	19470000	-0.595937
	1939	A01	19480000	-0.578979
	1940	A01	19490000	-0.589604
	1941	A01	19500000	-0.591643
	1942	A01	19510000	-0.597394
	1943	A01	19520000	-0.615663
	1944	A01	19530000	-0.612185
	1945	A01	19540000	-0.576438
	1946	A01	19550000	-0.436534
	1947	A01	19560000	-0.259956
	1948	A01	19570000	-0.0729162
	1949	A01	19580000	0.143406
	1950	A01	19590000	0.397843
	1951	A01	19600000	0.610576
	1952	A01	19610000	0.854549
	1953	A01	19620000	1.13993
	1954	A01	19630000	1.37948
	1955	A01	19640000	1.52962
	1956	A01	19650000	1.46481
	1957	A01	19660000	1.31182
	1958	A01	19670000	1.12196
	1959	A01	19680000	0.896328
	1960	A01	19690000	0.657457
	1961	A01	19700000	0.431159
	1962	A01	19710000	0.15387
	1963	A01	19720000	-0.176578
	1964	A01	19730000	-0.479712
	1965	A01	19740000	-0.744778
	1966	A01	19750000	-0.919383
	1967	A01	19760000	-1.03287
	1968	A01	19770000	-1.11376
	1969	A01	19780000	-1.16509
	1970	A01	19790000	-1.21411
	1971	A01	19800000	-1.28271
	1972	A01	19810000	-1.32999
	1973	A01	19820000	-1.33982
	1974	A01	19830000	-1.34788
	1975	A01	19840000	-1.33871
	1976	A01	19850000	-1.26836
	1977	A01	19860000	-1.20738
	1978	A01	19870000	-1.13028
	1979	A01	19880000	-1.07384
	1980	A01	19890000	-1.02003
	1981	A01	19900000	-0.91286
	1982	A01	19910000	-0.802763
	1983	A01	19920000	-0.674399
	1984	A01	19930000	-0.559269
	1985	A01	19940000	-0.446428
	1986	A01	19950000	-0.353039
	1987	A01	19960000	-0.263191
	1988	A01	19970000	-0.196619
	1989	A01	19980000	-0.140301
	1990	A01	19990000	-0.102082
	1991	A01	20000000	-0.0892907
	1992	A01	20010000	-0.0714675
	1993	A01	20020000	-0.115145
	1994	A01	20030000	-0.147132
	1995	A01	20040000	-0.170954
	1996	A01	20050000	-0.217651
	1997	A01	20060000	-0.24849
	1998	A01	20070000	-0.268864
[truncated: 62,547 more rows]

[truncated: 6 more sheets: Fig. 4b, Fig. 4c,f, Fig. 4d, Fig. 4e, Fig. 5a, Fig. 5b]
